# Supplementary material for: Transcriptomic analysis of the 12 major human breast cell types reveals mechanisms of cell and tissue function
Source: PLoS Biol. 2024 Nov 5;22(11):e3002820. doi: 10.1371/journal.pbio.3002820 (PMC11537416; doi:10.1371/journal.pbio.3002820)
Supplement: S2 Data — (XLSX) [file pbio.3002820.s003.xlsx]

## Sheet: CountMatrix
	N2221_ACAGTG_L007_R1_001	DZ003-1_ATCACG_L001_R1_001	DZ005-4_TGACCA_L003_R1_001	DZ005-5_ACAGTG_L003_R1_001	DZ003-2_CGATGT_L001_R1_001	N2222_GCCAAT_L007_R1_001	DZ005-6_GCCAAT_L003_R1_001	N2223_CAGATC_L007_R1_001	DZ003-3_TTAGGC_L001_R1_001	DZ003-4_TGACCA_L001_R1_001	N2254_ATCACG_L008_R1_001	DZ005-1_ATCACG_L003_R1_001	DZ003-5_ACAGTG_L001_R1_001	DZ005-2_CGATGT_L003_R1_001	N2256_CGATGT_L008_R1_001	DZ004-6_GCCAAT_L002_R1_001	DZ006-3_TTAGGC_L004_R1_001	DZ006-9_GATCAG_L004_R1_001	DZ004-7_CAGATC_L002_R1_001	DZ004-8_ACTTGA_L002_R1_001	N2228_GATCAG_L007_R1_001	DZ006-11_GGCTAC_L004_R1_001	N2229_TAGCTT_L007_R1_001	DZ004-9_GATCAG_L002_R1_001	DZ006-7_CAGATC_L004_R1_001	DZ006-12_CTTGTA_L004_R1_001	N22510_TTAGGC_L008_R1_001	DZ004-10_TAGCTT_L002_R1_001	DZ006-8_ACTTGA_L004_R1_001	N22212_GGCTAC_L008_R1_001	DZ004-12_CTTGTA_L002_R1_001	N22213_TGACCA_L008_R1_001	DZ004-11_GGCTAC_L002_R1_001	DZ006-10_TAGCTT_L004_R1_001	DZ005-10_TAGCTT_L003_R1_001	DZ003-11_GGCTAC_L001_R1_001
	N222-Pop1	N228-Pop1	N239-Pop1	N239-Pop2	N228-Pop2	N222-Pop2	N239-Pop3	N222-Pop3	N228-Pop3	N228-Pop4	N225-Pop4	N239-Pop4	N228-Pop5	N239-Pop5	N225-Pop6	N228-Pop6	N239-Pop6	N239-Pop7	N228-Pop7	N228-Pop8	N222-Pop8	N239-Pop8	N222-Pop9	N228-Pop9	N239-Pop9	N239-Pop10	N225-Pop10	N228-Pop10	N239-Pop12	N222-Pop12	N228-Pop12	N222-Pop13	N228-Pop13	N239-Pop13	N239-Pop14	N228-Pop14
	42097380	42756140	86880493	32021439	45529333	37221720	30758958	36849623	55170838	37410815	31254872	9367624	46402298	46546817	34056906	36278979	36310915	43051877	21056613	68391566	46265983	61431822	5772136	46841928	28839985	18124659	33926763	33022411	34089159	45581989	35932070	52056022	34525748	27581215	42244041	27960930
A1BG	68	76	136	114	196	46	92	84	164			2	2		196	66	344	1		48	96	126	2		10	132	410	328	60	42	65	108	110	131	484	196
A1BG-AS1	108	122	36	40		98	148	110	179				2	2	22	74	186	28		199	219	169			32	68	401	182	38	66	111	150	106	36	196	96
A1CF	6			2		4	12		20			90					2			4	2	4			2	2			6	4	8	2			46
A2M	134	675	134	266	788	494	37412	125984	85278	41048	73999	596	4082	7098	7606	10490	5651	4945	7358	53388	32207	7146	638	8208	4563	220	828	608	5242	11616	10402	29803	21006	4596	26896	32937
A2M-AS1	2		10				16	30	44											32	16	12	2	52	2	48			24	12	10	4	12	8	158	8
A2ML1	2	82	10	10	48	52		4	9			102		8		2	12	10	2	22	16	10	2	10		2	1	2	11	12	44	18	18	4	9	8
A2MP1								20																		2			10		8	10	4		54	56
A4GALT	1222	2052	2082	1342	2500	1358	174	198	358	1176	896	118	952	600	3636	1242	2171	7024	1868	11695	7194	9927	1006	4896	3357	14	46	198	1361	2373	2416	4614	2242	1494	704	560
A4GNT								12													8								2	2					8	4
AA06												176
AAAS	932	504	685	184	604	554	504	964	1078	1108	704	44	188	42	690	316	202	524		790	744	434	46	634	316	142	1648	30	278	558	494	1178	400	248	1264	549
AACS	2608	1798	3852	1800	1646	1770	298	962	826	598	4140	66	306	318	474		657	476		996	952	958	26	256	404	608	1606	908	540	892	530	2707	752	1606	1722	284
AACSP1												282																							2
AADAC												66		46			50			104	258	1160			28				1226	256	58	24	56	30
AADACL2												126								94	46	42							2	2		2	30	4	28	44
AADACL3				16								66
AADACL4												10																		6
AADAT	12	30	62	2	24	28		10	24			96					2			266	294	136			8				40	102	118	90	36	24	418	206
AAED1	342	44	336	174	228	120	496	374	778				666	651	706	851	636	534		1466	1036	984	54	834	274	302	262	730	442	806	720	400	696	278	853	582
AAGAB	5042	4514	5105	1460	3318	1812	2378	2048	4518	1806	1148	208	42	616	2158	784	1287	2244	2	2880	2048	3138	238	3900	1752	726	1504	2467	1654	2676	2607	3305	2646	1466	1922	1404
AAK1	3007	1930	3542	356	1273	1392	1917	4623	4446	1020	2731	2454	1308	2686	2944	1463	2600	2258	956	4882	3672	5409	443	1837	1111	5134	5710	3597	2175	4030	1927	3285	2472	995	2512	1377
AAMDC	507	548	602	150	410	170	124	126	148			62		258			74	126		74	86	72	54	224	114	10			198	162	228	154	152	66	430	570
AAMP	3190	3426	4397	1638	3076	2116	3376	2938	5052	2616	2952	69	1567	1210	4498	1816	2056	1692	486	3833	4011	4890	440	3586	1875	838	3536	1655	3055	3844	2666	4639	2176	1328	3188	1628
AANAT	4		6	8		14		2				70		60							2	2				6			2	4	1	10	6	2	8
AAR2	1354	1549	1098	270	1422	566	954	1308	1588	1836	2552	192	598	714	746	922	958	868	572	1958	1360	1447	282	1906	892	266	762	304	886	1483	1124	1720	874	514	776	318
AARD	85	33	138	970	1296	1284	218	168	324		658	289	6	22	24	6	39	3	1	56	110	62	21	11	116	21	12	6	98	77	324	1001	250	458	806	345
AARS	7590	5932	5638	2152	5668	4862	6238	7048	10400	5774	2854	754	2778	2844	10416	6989	4527	6943	2568	11198	7454	8958	1176	11061	4882	1230	4214	2361	4582	5722	5265	9925	5391	2981	3643	2438
AARS2	777	1025	739	407	592	835	427	1116	1327	798	4	967	290	226	524	731	502	783	20	846	1184	869	127	514	722	233	351	499	507	544	519	1209	598	345	1650	576
AARSD1	315	314	330	173	270	256	248	456	508		994	72		30	194	66	178	138		272	339	256	48	312	208	70	140	144	192	291	242	402	224	118	550	296
AASDH	498	374	516	306	370	446	276	432	632		452	254		48	886	330	18	388		348	316	346	18	186	302	128	674	258	214	350	372	498	330	338	642	172
AASDHPPT	1526	552	824	634	1612	978	852	1152	2144	2068	4	44	274	376	564	804	792	946		1178	1204	1047	66	1616	570	420	706	1020	566	1096	772	1127	1197	558	1048	676
AASS	773	398	1037	447	791	1576	1351	2419	3095	1532	1021	1194	1112	734	6049	1932	882	1131	746	3090	3959	3065	105	1050	688	135	911	243	1452	2352	1379	1962	1815	602	3408	2612
AATF	5081	6359	6645	1864	3798	3332	3003	6206	7048	3931	4470	1008	5262	5841	7285	4076	4354	4156	176	7828	9372	9694	834	9960	4142	2400	5814	3458	6734	9269	4880	8933	3824	2247	2802	2520
AATK	88	384	118	2		6	174	42	78			76		42						2	18	26	62	282	126	6			103	92	52	72	72	24	124	10
AATK-AS1												32
ABAT	2852	3154	5752	90	698	192	34	346	270	314	531	96	2	68	34	68	72	252		428	292	274	8	68	24	140	1010	264	133	324	188	744	560	344	354	138
ABCA1	1179	830	739	808	794	1274	770	4192	1386	344	636	242	220	544	3140	2609	4456	4596	5804	19599	17274	20976	386	676	160	99	1276	3016	3636	7714	3082	6864	4255	1902	2008	1910
ABCA10	56		23	4	48	129	6	112	156		2	90			364		50	14		1165	1822	1207	2	48	24	6	1		168	360	248	511	315	75	4316	3589
ABCA11P	173	197	262	135	146	108	50	146	277			78	2		150		62	52		126	106	168	20	259	174	108			156	137	173	123	134	112	397	44
ABCA12	550	26	970		56	32	14	182	142			64					16				4	2							12	158	34	158	66	54	114
ABCA13	107	52	144	107	86	310	160	209	127	5	404	906	2	40	14	8	166	32	4	196	347	213	30	71	131	42	11	16	136	209	88	178	104	69	365	133
ABCA17P	4		32		12	14	94	22	14						172					26	4	10							33	6	8	14	38	6	64
ABCA2	292	249	174	68	24	186	281	1082	1070	1050	2592	80		66	36	2		50		1064	994	202	14	213	86	754	3192	596	154	646	626	842	394	158	3403	2028
ABCA3	1872	1590	1417	562	1536	504	272	566	770	648	844	210		58	18		148	1880	1694	210	54	72	70	445	168	200	732	534	130	228	486	1042	644	476	1772	723
ABCA4	500	937	434	34	48	26	198	20	36			182					54	916		4	2	4	10		14				54	108	202	142	182	86	542	80
ABCA5	1206	590	847	916	1392	2279	1242	1747	3374	666	570	93	336	372	1260	852	638	778	910	946	990	1172	20	374	242	170	559	11	1139	2029	1552	1689	1795	876	3571	1552
ABCA6	6		12	4	32	92		62	66			136		12	260	162	98	2	1	6642	7836	1355	16		32	8		2	142	1324	1228	1958	922	68	3267	2894
ABCA7	568	1090	228	288	202	790	66	198	246		1300	152			274		20	3		104	84	14	14	106	18	142	3592	872	146	468	530	1196	304	194	542	616
ABCA8					4		1	16						428	1034	430	1022			2291	2454	1785	4	90	8	2	3		166	784	933	544	374	91	4004	4047
ABCA9	108	76	157	73	129	261	16	168	173	410	414	2867	2	76	523	26	192	177	1129	1549	3269	1481	24	95	82	85	316	2	424	1446	382	573	268	105	6233	4087
ABCB1	4		42	2	36	6	468	1842	2470	698	590	162	628	58	2	28				78	8	18	86	2752	1222	2276	6025	3242	378	524	966	308	590	174	822	540
ABCB10	394	210	288	384	780	436	186	224	508			246	1058	332		388	352	444	364	348	284	214	58	672	186	206	378	342	298	366	560	402	438	348	464	362
ABCB11	6		22	24	46	2																							2	2		8	2	18	2
ABCB4			4					8				64									16	8	8	144	62	44	1930	38	20	32	36	4	12	2	46	52
ABCB5	216	249	318	129	118	356	159	307	333	345	518	1233	12	132	210	132	129	138	52	420	695	467	46	100	163	113	164	243	228	271	134	215	221	106	663	283
ABCB6	394	418	780	204	326	274	1456	2225	2449	250	1052	292	2	90	736	438	708	1808		2268	2365	1365	130	622	618	100	168	166	372	748	558	1554	950	340	1216	658
ABCB7	1340	1268	2128	1546	1510	960	535	966	1758	1818	6		2	768	636		704	1329	986	1004	978	1338	80	944	776	368	1376	590	695	848	768	1384	1010	1108	1248	738
ABCB8	700	442	432	74	272	240	192	650	452	444	752		332	132	380		96	204		488	620	422	98	376	194	100	1000	186	210	469	310	754	208	126	371	194
ABCB9	142	18	176	40	110	68	42	102	144	466		36		152		252		2	420	112	94	80	64	48	98	14		156	68	108	28	162	70	58	236	112
ABCC1	3800	4810	5330	692	2868	1114	3008	3012	5404	4464	3416	412	1120	754	1316	1154	1460	3832	329	17329	10053	17467	1006	4581	2458	2220	5554	5221	5449	7531	5202	5507	4514	2044	953	1244
ABCC10	494	490	172	64	128	278	32	380	438		1773	278			2		102	464		284	338	149	42	40	32	112	500	162	70	208	238	604	266	76	640	344
ABCC11	116	48	30		22	2		6				290		2							4	2			12				2		6	68	12	32	42
ABCC12												150																	2						32
ABCC13	7		5		61	8	14	15	15			56		8	8	4	2	4		17	35	13	4	5	42	2	4	4	14	11	7	9	4	1	32
ABCC2	46	166	74	14		48	38	128	130		416	64		62			14			62	94	122	10	102	2	18	760		214	254	182	80	86	36	118	80
ABCC3	3591	4960	4658	102	1300	342	1696	6742	9910	3124	14156	104	1038	4	896	290	28			1246	700	152	18	36	8	6	254		326	2090	3456	3242	3019	572	462	552
ABCC4	21	44	90	332	1146	1796	224	448	590	1648	960	130	160	36	2	146	224	38		1153	718	531	26	750	612	114	322		440	1118	644	1488	386	360	206	112
ABCC5	704	960	302	150	472	428	696	1126	1586		1484	280	114	24	298	220	164	556		590	1032	457	72	772	378	260	1070	48	422	686	778	1068	676	184	1844	1886
ABCC5-AS1									2													4							2			2
ABCC6	156		34	2		12		2	4			258								14	16	12				4			20	18	30	38	22	4	24	217
ABCC6P1	8		4					2				14														2			4	4		6	6		22	24
ABCC6P2	6		2					2	2			60																					2		4	26
ABCC8	164	67	516		40	2		2				212								12									6	4		66	16	8	172	32
ABCC9	1955	1427	3966	1325	1613	4291	1817	1861	3911	1094	217	29122	3238	9145	8840	13177	39546	3042	3962	6060	6491	8904	340	1952	1446	2153	3499	2333	6932	5247	2854	2494	2732	1865	15287	4186
ABCD1	626	292	278	32	118	82	86	238	292			16	18	4		168	116	126		440	508	344	44	194	60	46	464	484	172	354	204	444	202	92	346	392
ABCD2						8			6			54	2	6			214			6	6					186	218		50	34	26	8	14	16	72	134
ABCD3	6324	3264	5428	1058	2920	1808	2331	2656	3608	1024	898	326	314	422	1234	970	1080	621	694	1722	1728	1464	86	846	616	296	396	406	1141	2060	1952	2132	2120	1304	1858	792
ABCD4	1024	1312	780	204	937	542	462	832	1052	760	686	22		92	444		302	918	126	744	1064	640	164	1220	492	198	2104	128	787	890	1108	1222	634	372	1525	1608
ABCE1	2114	1362	1466	1556	2360	1648	2672	3728	6527	2448	1458	82	3152	586	3146	2874	2076	3250	1336	3984	4328	4865	326	6679	3794	718	3276	702	3284	5506	4373	3485	3370	1664	2578	1555
ABCF1	3258	3628	2819	1081	2080	2032	2111	3385	3746	1730	3593	194	1347	1509	6170	1639	1817	1988	590	3274	4579	4497	422	5058	2859	782	2227	1488	3718	4931	2936	5574	2413	1204	1561	1040
ABCF2	3470	2162	3103	1604	3153	2286	2930	7064	8672	6414	2412	78	2296	2442	5516	3564	2574	3116	574	5740	5779	5519	740	5945	3396	826	3043	1866	4211	5789	3462	6259	3804	1729	2000	982
ABCF3	1894	1342	1736	651	1498	1124	998	1430	1576	1176	510	170	1174	1180	2114	838	900	1160	328	2060	2078	1967	280	2450	802	400	2688	1006	1180	1966	1200	2386	1088	648	1102	594
ABCG1	604	364	258	50	186	110	1036	1581	744	1130	4448	41		648	1180	324	331	4742	2804	1214	1006	484	1178	5049	2056	620	2155	2244	724	1237	768	1595	676	350	608	458
ABCG2			2	14		8	34	2	6			54							844	102	8	16	16	230	126		202	2	46	42	18	16	26	4	342	110
ABCG4								4	2			234									4								8	6	4	4	4		4
ABCG5				8		2																4							2		6			2
ABCG8			2									24										2				8			6						6
ABHD1	4		12		8	26	54	20	22								108	116		12	28	44	2		10	16			38	10	8	22	24	6	32	8
ABHD10	796	430	760	356	912	508	236	316	772	334	982	152	896	14	300	316	460	118	2	390	366	374	64	674	422	498	1084	210	192	382	555	826	448	392	1246	584
ABHD11	1501	1288	1016	484	1108	1231	453	328	580	420	1066	1413	206	118	119	329	300	108	84	684	867	740	79	196	228	189	648	95	321	522	472	1261	542	400	1609	500
ABHD12	666	468	912	300	757	528	442	690	1544	161	316	96		258	1562	1204	250	354	695	1002	1018	706	216	1392	264	260	728	334	360	937	898	844	802	324	1282	1164
ABHD12B	8		8					10	14			42								22	10	28			16				8	12	2		18	16	16
ABHD13	1445	686	1008	380	1152	855	1056	1263	2342	664		66	170	386	1158	719	1046	838	2	1904	1616	1695	142	1782	811	496	772	1110	795	2436	1602	1254	1051	670	1020	432
ABHD14A	38	82	52			22	2	30	48							328				80	64	30	8	64	8	90			40	30	34	42	32	12	175	196
ABHD14A-ACY1	79	36	55	44	128	49	8	46	34			14					8	10		42	63	22	2	16	12	20	2		9	36	36	57	26	20	220	42
ABHD14B	482	420	1072	594	932	726	130	238	322	8	2	2	74	148	304	486	88	388		506	366	380	48	270	104	514	514	908	184	322	324	1308	328	428	1863	1026
ABHD15	551	360	282	53	216	222	39	190	175	46		421	6	22	37	288	158	196	24	508	480	332	25	392	122	758	1462	544	199	333	156	420	197	138	544	613
ABHD16A	575	690	573	160	534	248	265	293	233	2	672	18	60	18	132	76	64	255	648	413	371	295	67	298	95	106	760	54	185	288	347	538	200	192	406	313
ABHD16B	108	82	80	30	18	108	66	98	110						78	110	244		236	168	194	196	30	74	66	46	4		260	154	82	248	84	66	168	74
ABHD17A	884	670	830	332	680	398	682	838	1182	654	2	110	208	142	1242	416	816	1056	4	1060	948	1016	272	1612	1338	1742	1988	1740	779	937	728	1276	702	720	1952	1230
ABHD17B	692	278	518	228	386	234	234	340	890	156	4	100	1202	1116	590	1176	674	2842	2934	1626	1113	1686	107	1048	472	356	1200	412	899	979	680	630	613	298	440	172
ABHD17C	210	78	500	338	704	614		94	124	36		284		32				998		100	296	74	18	158	36	42			80	328	280	606	232	262	236	194
ABHD2	8249	8136	10236	1307	4926	2382	3148	2925	6025	1550	3383	2542	8612	2986	6575	6790	2634	10289	6869	8086	4866	5524	690	4963	2162	1735	3673	3057	2217	4625	3834	4670	4527	1910	3084	2171
ABHD3	248	342	212	8	48	98	180	176	216	290	914	2		262	218		24	26		574	378	273	18	62	108	180	754	694	471	348	316	424	148	98	340	204
ABHD4	1936	2448	3346	1457	2146	1396	2066	1978	3447	3566	5112	82	486	598	968	972	1503	3440	1430	2494	1026	1520	156	1306	994	562	694	1154	1452	1301	1368	2738	1382	1354	731	457
ABHD5	5360	2937	2928	1712	3952	2356	742	1688	2880	980	3354	370	644	142	826	354	340	932		938	904	662	94	910	432	124	314	264	1261	1954	1634	2656	2164	1402	970	644
ABHD6	128	108	148	84	158	81	92	384	262	240	850			92		330		194		216	201	138	24	506	160	188	138	406	140	176	188	268	194	130	246	96
ABHD8	450	638	338	20	204	112	128	273	516	270	390	30	554	82			200	128		314	296	218	48	296	54	47	664	56	52	198	168	310	234	91	497	120
ABI1	5354	5248	9736	8171	7879	4336	4027	3023	5404	2209	2356	30	2393	1973	1252	3212	2472	2604	668	3942	2688	4286	370	4213	2728	1483	2370	5223	3602	5877	3518	4102	3863	6378	2650	1612
ABI2	1926	2411	2729	1266	2472	1657	2877	2552	4500	2688	2244	1067	2694	1948	2662	2337	3997	955	1219	5324	3403	4591	175	2049	1363	807	2446	1683	1895	2399	2087	2253	2604	1653	2970	1476
ABI3			4		14						818	32			2			648	875	58	26	12	130	1062	850	638	994	486	122	54	174	116	66	58	306	230
ABI3BP	14	76	28	36	38	42	36	106	74	330	16	326		158	1084	1160	779	7333	6136	15858	16040	34669	28	127	225	30	8	112	4212	7138	9438	4097	4393	875	2654	3420
ABL1	2858	4055	3278	2001	4062	2052	4852	6324	8960	1948	7654	312	3494	5962	18647	15790	11971	5423	252	31104	21976	40520	1128	5158	5111	1032	3724	1315	8034	12688	6970	12453	7513	4577	4234	4289
ABL2	1834	1976	2499	1186	1841	2000	1585	2339	2445	2659	3823	3820	1371	1137	7176	5342	4467	1706	1719	6671	6671	13515	599	2858	1990	943	2984	2951	6937	7735	3279	2803	2304	1421	3001	1640
ABLIM1	7448	9894	7824	5885	10275	4886	9631	9174	16753	8997	9992	624	56	302	268	703	668	2242	3323	3710	5625	3393	4133	34241	13061	10111	8736	10908	3093	9120	7177	11702	8102	5745	6304	4480
ABLIM2	38		36	4		6		10	10			14			792	118	216	456	298	32	32	26	22	314	72	68	94	84	30	57	108	54	64	24	76	118
ABLIM3	2398	2139	2517	20	530	126	54	360	174		78	78	2	2	458	756	626	2236	2555	1722	1070	1204	1053	3692	1470	2	55	104	1896	3668	1366	1798	940	168	1872	2186
ABO	150	930	612	328	310	298		4			1060	168	2	18	314	626	306	1278	4406	1778	222	646	148	1928	1244		416		520	106	622	396	536	336	1974	1004
ABR	3053	3734	2762	436	1562	685	2771	3784	5342	4825	3358	136	784	675	1042	1526	742	1899	882	4395	3621	3907	632	3192	913	960	4718	2336	1366	3188	3124	3663	2816	958	2350	1884
ABRA	6			2		4			16			60										4		24					10	16					20
ABRACL	4971	2492	4370	1874	1856	1822	166	149	416	10	2	238	2	2		2	32	162		350	693	246	198	1484	994	920	1676	884	602	1244	1062	1948	1284	1132	816	262
ABT1	532	440	547	340	792	366	580	574	1058		2268	110	36	368	318	746	376	682	190	708	512	810	164	1066	721	340	970	94	481	878	636	966	468	304	750	268
ABTB1	784	458	482	252	450	354	404	422	662		2226	2	1804	678	2420	1142	1216	811		805	918	579	286	1728	1064	452	708	426	456	691	956	1120	608	404	1916	966
ABTB2	210	644	352	724	564	548	54	106	62	210	660	6	52	430	1138	1330	326	118	2	722	706	230	136	314	138	50	172	506	450	1112	498	1038	264	522	244	160
ACAA1	2410	2034	1984	1072	1661	1372	642	1134	1130	2	2188	90		318	72	298	388	558	6	698	1056	430	90	528	346	288	3094	578	548	820	853	1966	798	726	2440	1964
ACAA2	2314	1702	2873	1636	2200	1440	880	922	1830	784	4	2		390	530	188	292	1010	196	2020	2058	1496	54	597	772	292	958	618	928	1726	1983	1652	1470	1243	2700	1692
ACACA	5269	3649	4652	1469	2282	2086	1130	2918	3713	3581	504	344		249	1044	1443	1146	626	5	2135	1704	1427	102	1277	834	464	588	592	1056	1936	1974	3906	2022	1610	2236	1770
ACACB	367	214	102	2	84	80	24	184	171	2	366	121		604	2006					420	830	100	114	672	120	240	886	138	312	736	429	541	256	94	2292	2960
ACAD10	918	904	588	302	878	614	240	396	456			348	2	2	294		40	292	316	456	460	258	54	182	118	94	504		192	335	306	864	470	303	1166	824
ACAD11	189	336	162	125	108	294	98	216	369						332	86	86	100	906	307	412	248	12	76	34	22	188	42	260	450	470	390	263	101	1239	793
ACAD8	990	578	554	110	432	442	120	426	586	4	2	16		88	266	200	124	240		454	632	294	50	340	124	50	1320	422	240	460	598	814	378	216	664	364
ACAD9	1906	1650	1354	740	1784	1164	1088	1752	2308	208	1420	170	1116	398	1914	728	976	458	634	1150	1192	1061	194	1734	768	164	1292	342	622	1095	1622	2072	1132	594	1710	1736
ACADL			10						18			42																	16	16	28	2			78	94
ACADM	1878	2186	1502	624	1661	1104	1028	1296	2082	1810		96	298	128	38	172	394	684		1076	924	862	50	1226	524	422	290	1054	684	1022	1508	1320	1074	632	1820	1297
ACADS	816	758	758	140	346	192	46	42	58		2	2	2	102			146	244	554	372	380	304	88	410	174	56	566	82	128	200	260	508	282	162	372	676
ACADSB	8336	4326	9226	606	1041	1716	965	1228	2081	2022	1483	11297	261	1001	1138	1155	1043	1644	481	2241	2014	3001	130	754	555	1101	1738	1669	1092	2354	1235	2122	2143	1332	3639	1635
ACADVL	14521	15903	18547	7454	13386	7350	6004	10083	13727	6806	16846	850	2154	4037	21025	4780	7709	8254	1877	8001	8310	7575	1298	7598	5340	1230	8100	3016	11175	14369	13362	15759	9006	5563	13025	13054
ACAN			10	2		8	58	8	56			476	150	1276	526	890	204		2	24	6	10	2	8	6	6			68	48	52	16	18	40	4	20
ACAP1	20	26	44	14	56	20	54	36	74		1334		396	4	104		18	60		108	42	114	2	12	2	1376	8109	2610	48	148	46	116	72	56	715	294
ACAP2	2484	1987	2764	1273	1912	1377	2002	1598	3940	2932	1075	157	1242	812	1456	1026	3499	1972	4171	6724	4458	4799	280	5295	2727	1749	5228	3378	2480	3683	2899	2737	2923	1429	2243	2166
ACAP3	1158	1392	532	162	470	512	48	136	138	453	1088	144		94	312	116		116		196	100	68	4	234	62	98	1003	494	230	440	398	917	232	186	2282	1494
ACAT1	1056	820	1158	344	561	388	412	594	1034	1337		12	658	640	278	1064	772	1827		916	824	678	66	1014	626	202	484	174	822	824	1048	664	764	432	1768	1540
ACAT2	1844	1344	1845	2668	1328	1139	974	560	1142	1120		132	488	582	286	470	222	428	472	400	396	372	22	1249	1152	318	188	580	500	728	640	996	806	1773	780	418
ACBD3	4673	3930	7743	2510	3644	3067	1926	2883	3400	4116	802	338	3944	5530	6166	6325	8289	3012	4876	9224	5821	15884	456	7444	4790	1071	4104	1600	5258	9140	4780	6981	3120	2798	3357	2328
ACBD4	287	451	275	101	220	404	260	296	363	457	2810	819	12	43	115	26	100	139	16	302	403	238	30	36	96	98	622	326	187	143	175	326	178	125	1182	377
ACBD5	2933	2249	3728	783	1764	1319	982	1029	1835	831	464	2050	231	501	189	338	702	909	493	1164	1128	1371	133	1620	1004	611	1359	1186	1091	1175	1214	1705	1210	883	1454	1219
ACBD6	1422	1187	1754	786	1118	804	1072	1458	2146	190	1184	226		486	922	146	980	1097		1872	1258	1627	150	1676	1064	298	1112	428	761	1123	1444	1254	1186	645	1375	1278
ACBD7	171	187	153	103	221	313	83	229	264	14	61	1967	18	275	165	18	97	316	161	252	457	388	21	86	204	125	398	209	235	247	132	212	138	116	781	139
ACCS	50	26	68	26	78	46	8	16	10			2								22	40	7					106		10	58	60	86	16	12	1016	531
ACCSL												36										4							2			2	2
ACD	716	244	716	156	111	300	604	808	874	342	448	164	348	194	340	228	446	741		734	740	780	164	868	587	376	1716	800	480	544	644	878	498	232	1014	670
ACE	229	158	120	248	316	344	64	40	32		2	48					38			104	138	172	44	624	558	50		2	90	214	180	348	76	174	734	614
ACE2	44		60	360	1096	554	68	2	2			168								14	18	14	2			4	2		62	186	134	312	108	190	18	24
ACER1												82									4									4
ACER2	606	474	1242	50	138	46	562	506	913	184		26	16	708		426	414	188		98	102	144	22	136	122	74	194	340	156	278	144	274	266	126	146	240
ACER3	448	174	378	224	474	206	1198	760	1812	370		132	466	46	578	562	544	526	874	1046	721	692	62	491	190	150	162	242	367	697	522	578	702	358	388	514
ACHE	68	266	264	354	276	284	46	46	96	24	2	30		138	744	26	200	1134	1634	128	18	34	42	432	172	14	544		227	207	354	350	130	258	88	14
ACIN1	9754	14631	7372	2387	4071	8428	4836	11896	12598	4822	20575	256	2525	3928	15057	4721	4592	3918	4690	10192	14048	9276	1088	9234	3654	3050	19016	6321	9427	10735	10796	18073	8474	2519	13084	7919
ACKR2	93	152	241	46	136	103	13	46	63	619	2	182	2		2		6	9125	3518	59	118	50	5	15	65	8	14	17	88	57	200	96	153	50	329	179
ACKR3	56	90	164	24	74	38	8	91	106	4742	4726	746	5106	11578	1842	3897	1207	50605	19864	12638	4568	26203	9506	55214	23484	76	892	1382	6612	11584	13296	6002	6308	2997	1528	2636
ACKR4	4		11	16		42		26	24			5						62		146	618	434			2	16			74	226	62	102	60	14	200	274
ACLY	10387	7842	10883	3581	6473	3629	2292	3966	5170	5294	5261	624	2236	2003	5860	3545	3293	6232	3624	10057	7731	9056	1370	10387	6799	1700	5288	4306	5346	6948	5151	9426	4577	3870	3100	2494
ACMSD	4							8														2								8		4			38
ACN9	296	90	316	60	112	114	142	338	606	190				20		352	60	98		124	146	74	8	340	82	94			56	122	236	230	250	84	618	136
ACO1	1200	1164	1794	2142	3188	1568	3074	2166	5080	3090	8	438	1068	2900	4080	6210	7756	8864	2321	10047	5848	10334	464	4149	2034	360	518	601	2588	4496	3676	3468	2588	2207	716	1726
ACO2	3839	2667	4798	1518	2680	2483	2686	2701	3273	2366	2608	72	2904	1633	2914	1890	1616	2841	1488	4076	3200	4258	524	3723	1969	905	4211	1414	1966	2793	1821	4568	2107	1875	2635	1382
ACOT1	299	196	300	136	71	100	50	246	316	402	557	54	32	811	605	316	82	84		204	352	154	33	154	54	12	36		140	276	157	278	149	91	310	224
ACOT11	147		42	6	36	22		44	7			34								26	27	8		1	18	1			9	17	19	59	35	26	96	64
ACOT12												84										6							2	14
ACOT13	1666	1366	1957	1171	1698	1197	854	989	2089	272	546	434	330	268	664	225	417	954	2	768	582	502	209	2642	1147	385	507	417	1020	913	1468	1350	1085	1044	2632	1831
ACOT2	655	650	564	182	313	336	226	720	888		1009	395	76	1637	648	420	78	364	2	658	638	440	63	362	131	78	258		326	652	439	800	375	245	568	340
ACOT4	190	202	204	16	62	10		2	10									18		98	14	20		12		22		140	8	14	10	48	16	46	58	28
ACOT6	2		2					4										112			6	8	4				84		12	2	6	2	6		6	12
ACOT7	316	756	459	86	132	70	1159	890	1348	740	2	2		52	146	116	40	440	2	272	314	168	50	504	138	70	514	2	186	322	470	371	372	220	240	166
ACOT8	244	164	345	144	251	196	366	220	266			44		8			26	60		150	162	157	28	172	70	88	620	162	116	142	168	359	232	162	492	218
ACOT9	1586	1374	1484	700	934	985	1135	1726	2674	2454	3038	62	2	1428	3386	1920	1663	1116	1124	2088	2102	2696	360	2975	1486	338	2534	836	2234	2947	2725	2348	1494	844	1124	1104
ACOX1	1607	1353	1988	731	1370	1348	1059	1205	1611	6	40	910	308	617	1702	1063	690	660	509	3944	2917	2823	352	1345	1126	376	1147	1479	1323	1704	1058	2580	1305	836	1606	1144
ACOX2	62		16			20	6	132	132											80	104	54			22	4			32	42	20	78	48	6	592	298
ACOX3	1200	1100	1094	450	946	498	528	578	976	580		303		20			32	388		272	268	318	72	608	245	112	218	508	258	256	472	1044	684	574	506	425
ACOXL	4				18			2												10			6							8	6	4	10			16
ACP1	3126	2368	3476	2302	2816	2452	1297	1855	3062	1328	691	62		482	594	1690	1054	1736	520	1854	2150	2811	204	2852	1572	794	3436	1120	1821	2530	2942	2457	1833	1580	2802	1962
ACP2	1002	772	816	322	1152	816	286	887	918	38	2072	4		64	514	412	334	1034		1422	1546	816	212	770	318	69	414	360	228	740	524	1718	538	376	584	348
ACP5	276	238	264	40	44	28	72	172	172	264			4					10		296	232	30				202	912	506	34	76	114	217	86	84	552	278
ACP6	522	514	304	130	394	312	26	258	314			52		18	12	150	58	136		118	40	22		110		118	662	110	20	116	174	354	224	86	250	268
ACPL2	1262	848	1062	238	934	436	208	526	1162	518		70		8	34	2	234	128		1490	904	622	8	24	14	84	594		120	470	330	722	464	322	779	312
ACPP	202	176	462	38	144	36	58	14	54			6								2	4	8				2			12	6	22	82	60	82	56	152
ACPT			2			2		8	12												6	4				6			6	4	2				6
ACR	8		4	6		8		8				82									6	6	4	4		2			54	54	32	10		6	45	4
ACRBP	20	40	14			26		2		348							50				32	6	2			10	156		16	16	14	30	7		82	6
ACRC	38	286	128	36		70	70	40	98	54	2	64	1102	204	6624	2546	868	102		130	164	480	22	74	108	98	1376	384	814	508	558	106	200	34	168	76
ACRV1	2					2															2	2							16	8				2
ACSBG1			10		6			20	20			54					52			8	20	14			8				4		6	4	6		10
ACSBG2	6		10			4		14				40			78						6	4	2		8				4	2		10	10		12	40
ACSF2	2502	2204	1691	204	410	228	176	708	734		1208	70	624	2	350		254	230		134	166	72	10	40	88	176	1568	590	70	230	284	910	430	207	1472	514
ACSF3	588	926	526	176	390	308	262	510	580	106	260	26	284	140	222	196	156	352		442	546	346	116	434	118	410	407	348	158	393	344	978	380	272	719	436
ACSL1	11360	7132	9074	6152	9757	7088	918	844	1232	840	718	336	618	612	746	644	310	357	1672	1660	1924	1813	152	1471	796	328	2098	5848	2624	8888	5398	8575	3374	5008	1368	5244
ACSL3	10825	9476	10301	11502	15778	14790	3056	2606	6354	1387	3040	132	3082	2173	1796	1808	2171	1670	6	5266	4752	7145	235	3886	2132	445	1362	1564	4834	7595	4724	13505	5704	7883	4927	2371
ACSL4	238	524	614	2857	2480	4320	5154	10852	16091	8502	6443	428	4560	5444	7793	10102	9607	2327	1831	97822	78446	37500	364	7002	4492	1062	1064	3876	5449	23835	15338	21044	16536	3498	1131	1708
ACSL5	1191	860	606	1054	2464	1990	52	162	248	220	572	68	2	106		3		3476	416	154	304	645	432	3146	1976	668	1430	1565	4114	2278	1284	2695	786	794	1196	727
ACSL6	335	396	342	350	2168	1851	197	389	443	46	1003	1308	10	48	233	204	190	91	706	455	860	462	64	188	191	355	1057	488	342	671	358	987	460	340	823	239
ACSM1	88	160	178	10	6	66		73	8									52			4				16	18				44	22	146	10	18	100	50
ACSM2A												74										4				2			22	2	4			1	150
ACSM2B			8									78																			12				79
ACSM3	28	14	50	46	60	53	82	80	218			6								14	6	8				44			6	40	50	78	40	40	300	152
ACSM4	2					30			2			30	2									4								6		20			6
ACSM5	2							2	6									96											24	30	42				84	253
ACSS1	52	144	72	576	1070	1356	178	368	368	168	1252	190		246	842	100	120	762	2	376	282	226	122	633	412	551	2280	1962	284	530	443	1504	340	380	1972	880
ACSS2	2009	2096	2131	1394	2326	1170	632	772	1240	838	2	126		112	120	318	388	178		1016	510	376	110	1118	382	76	80	78	512	588	768	1760	944	1042	1173	962
ACSS3	1768	268	1410	14	134	80	46	304	48			25	1	249	42	580	290		594	1688	916	601	8	22	8		2		120	480	394	424	309	144	488	527
ACTA1	262	52	60			22			7					92							4	6				4			14	7	20	76	2		20	30
ACTA2	196	214	309	23	250	102	36679	85267	98461	39909	23310	450	27349	42031	2258	5576	1818	28	191	2110	1300	722	50	188	6	270	1438	424	2502	3895	3923	14275	16362	2577	39980	21277
ACTB	89664	91376	133329	43277	120277	49165	81191	165769	175745	132189	139546	7345	100468	149737	40052	48357	23522	80385	34229	112235	46356	84613	40090	177092	110390	24992	53169	60702	41018	62298	51798	126566	69329	45404	75573	69418
ACTBL2	14	44	22	154	314	86		18	14											12	2	8								20	32	70	26	100
ACTC1			2					2				8		250			36					2			4				62		8			6	8
ACTG1	104537	113196	214899	106273	174980	81846	82831	118103	121095	87320	69816	6758	27930	48608	14970	17745	14586	62804	20850	70955	28453	53516	25978	174322	117818	14366	25199	34483	33203	58838	45982	127321	64772	85506	59155	33850
ACTG1P4	6		2	3		20	1	4	31			82		6		160		2		4	10	24			11	6	182		24	16	33	22	28	6	44
ACTG2	62	192	73	9	90	70	21813	34585	65481	28112	9784	250	9582	10388	1524	1889	1002		2	532	346	192	2	90	8	16	8	174	930	1827	2152	8304	10781	1506	5267	3711
ACTL10	56	158	56		30	39		40	44			60				124	32			28	18	14	6	30	6	10	290		8	28	4	76	14	24	34
ACTL6A	4284	3760	4430	1158	1804	1920	2665	3209	5162	1152	2994	431	656	1248	642	2093	2238	3266	2102	3432	3332	3295	398	6086	2996	516	796	660	2639	3478	3615	3703	2742	1265	2849	1428
ACTL6B						4																							2
ACTL7A	2											38									2	6							8
ACTL7B				2								12										2							4
ACTL8											948																2
ACTN1	40250	53723	33065	7277	28611	9796	62547	95506	112726	58910	68545	1692	13764	25024	18868	12076	10316	68760	21198	25980	19469	24093	2285	26740	14817	295	2180	1896	10633	18024	15535	41934	34353	13128	15954	12337
ACTN1-AS1	2		12					10	2															2						2	2	6			5	12
ACTN2	2											12		414	294						35	36					74		242	186	54	20	2		24
ACTN3			3					6	2												10	2				4				10	3	4	4	18	8
ACTN4	25547	43453	27064	13176	34385	11469	41572	46792	84130	40538	55302	389	10458	12019	16088	9376	7247	13868	5908	12211	10216	10188	4398	42339	20218	5683	15936	13726	18215	18428	19964	33741	27034	16585	22334	16755
ACTR10	2569	1252	2277	1073	1638	1563	1113	1797	3306	1018	474	301	732	277	1442	1164	909	1027	2	1817	1874	1232	251	2323	836	324	1357	819	1114	2095	2519	1971	1738	939	2161	1278
ACTR1A	5369	4494	4482	1338	4328	2208	2618	3714	5550	2262	5292	476	1318	2556	4128	3716	2735	4970	4688	5334	4038	4560	922	6371	3236	1050	3560	1742	3146	3843	3484	5500	3468	1828	2126	1624
ACTR1B	1976	2894	2279	816	1930	1344	946	1256	1422	1403	512	2	2	571	2022	1539	1206	1090		1288	982	974	180	1544	830	532	3094	808	416	1190	1282	2492	1036	944	1829	1040
ACTR2	11423	11585	15707	5163	13698	5616	6716	6668	15868	8763	8874	1218	6778	8645	5510	8814	7569	12559	10942	12985	8527	11203	1186	26377	13430	6403	9538	14163	8026	11738	10968	8041	12589	5577	4113	4248
ACTR3	6936	7862	10482	6666	13902	6006	13985	9682	19906	6404	5236	673	3574	16047	5694	7375	5824	9655	2098	7981	5248	11619	1404	26119	15048	3279	5584	7376	12279	13025	12187	9438	9548	7910	3744	3008
ACTR3B	365	252	338	340	222	326	374	398	684	440		370		162	178		144	40		288	298	344	26	316	106	68		98	190	260	222	528	310	260	438	136
ACTR3BP2												18																	6
ACTR3BP5												204																	2	2					10
ACTR3C	345	68	384	86	4	84	40	103	142			30						62		52	32	28	4		14	8		198	26	36	42	178	118	52	146	28
ACTR5	322	112	152	16	132	96	142	376	558	666		40	2	38	310	406	98	108		340	432	372	68	654	288	128	1240	412	320	430	376	390	244	114	450	286
ACTR6	1765	1676	1821	1733	1908	1228	1027	783	2000	528	579	303		610	28	224	782	322	13	823	1045	1102	49	1350	837	396	339	470	1042	1056	1345	911	1206	1060	1406	940
ACTR8	1245	1006	1332	624	844	774	204	752	1141	670	632	67	486	302	132	480	406	546		1189	1086	1041	98	950	587	312	2050	588	556	862	682	1283	819	660	696	310
ACTRT1												44																			2
ACTRT3	104	96	84	34	62	58	108	196	230	520		102								158	98	60	4			20	2		100	96	84	80	98	50	82	146
ACVR1	1860	1994	2846	1152	1018	826	2286	3114	3594	2090	2802	112	1290	1462	1116	2994	2349	1352	52	3993	3318	3360	224	2070	975	291	178	562	1560	2556	1822	2261	1770	1368	1118	1142
ACVR1B	3132	3112	3500	968	3046	1387	1783	2512	3628	340	6368	284	1435	2108	2470	570	2012	2238	1046	6056	4450	6543	242	1356	1052	296	674	246	1236	2744	1524	3295	2158	1544	1532	761
ACVR1C	18	74	40	13		4		12	14		678	144		2			130			10	14	26				42	2	182	78	76	96	16	30	6	130	922
ACVR2A	496	148	480	114	322	518	1119	1516	3150	686	2826		2	324	1192	2	368	170		1165	614	1337	60	320	182	218	258	288	564	755	550	1164	934	348	980	618
ACVR2B	948	1575	2129	696	1057	411	677	315	1154	10	760	92	486	876	2901	524	1624	370	1278	851	464	1155	124	1044	742	421	239	50	565	459	578	594	946	696	646	435
ACVR2B-AS1	103	59	77	38		64	4	44	32	2	2	233			116		8	6	4	61	85	80	6	12	10	2	22	1	22	44	15	60	69	48	192	62
ACVRL1	17		38	39	112	93	18	67	54	266	23	282		224	852	848	540	8598	3742	8004	6724	4402	3026	11447	7347	24	9	46	2612	3118	2858	3501	1773	635	1774	1216
ACY1	259	332	249	212	362	209	52	166	194			70		8			42	102		200	251	140	10	88	28	18	2		71	152	144	349	176	124	773	282
ACY3	8			12		14		2	2																					10	2	8			66
ACYP1	138		214	102		88	102	128	348				918	14		84	46	150		94	140	168	14	112	162	42			92	129	236	96	94	42	220	136
ACYP2	226	76	160	134	216	118	6	202	266	438								90		62	80	74	26	82	44	28		8	92	124	190	200	136	116	388	94
ADA	8		20	10	22	18	26	50	58			66		68	30		150	46		120	232	138	68	272	162	104	180	306	228	266	244	166	62	50	180	144
ADAD1												22											2						4						2
ADAD2							130	12	22														6	40	44				2	6	6	2	4	2	84
ADAL	134	256	216	76	210	75	202	114	172			1					60	56		152	109	140	12	158	150	38	84	108	148	118	92	156	126	138	383	162
ADAM10	12790	12370	14561	2634	5728	3958	1912	2354	3909	4393	3330	78	3036	1310	1436	1866	3582	13054	5762	3776	3133	3492	568	8727	4337	1609	4128	3072	2374	4067	4189	5898	4300	3109	1512	1394
ADAM11			6			2		10	14						200					28	24	26	2			4			14	36	16	12	8	4	52	48
ADAM12	20		44	126	68	190	74	256	404		4	230	16		248	736	482	228	6	9132	5029	10434	4	22	62	28	68	2	1176	2722	1100	1701	1327	354	1194	2140
ADAM15	2655	2098	1730	764	2044	1572	1126	2672	2982	2479	2674	4		88	318	948	534	1636	1044	1220	1196	674	816	3785	2152	100	337	402	868	1714	1396	3736	1414	850	2138	1410
ADAM17	3206	2706	4157	2764	3793	2308	7904	6947	14358	5716	3990	350	820	776	3432	2576	3116	9580	3711	11233	8070	8202	682	6986	4067	636	4076	1448	4473	7367	5650	5407	5775	2964	1431	1126
ADAM18												2																	6						34
ADAM19	186	538	620		38	4		6	22	892	1850	192			164	390	146	1856		618	378	542	922	4053	2244	926	5926	674	848	716	734	637	534	320	612	464
ADAM1A	76		50		22	164	76	133	102			100				122	52			66	218	110	4	104	18	26			126	92	100	132	78	32	306	92
ADAM2												34
ADAM20	10		20			44		16	26			58								10	28	20			4	18			26	6	12	2	4	6	12	56
ADAM20P1	10		10			14	2		28			106								6	12	32			20	16	88		76	16	30	4	14	14	92	16
ADAM21	28		24		18	6		28	18			9						62		38	6	14							24	8	6	6	2	14	48	52
ADAM21P1			8			6		14	6			71										2									8
ADAM22	18	18	26			30	18	508	302		6	196				138	62	268		198	126	42	4	172	4	70	216		42	104	104	104	112	25	320	492
ADAM23	2			26			34	200	64						2			130		470	446	172	24	62	20	94	316	280	50	168	96	204	54	6	236	104
ADAM28	360	728	1258	16	230	206	110				7	34			4	242	46			12	80	34	4	32	2	365	4236	1482	132	224	144	246	192	190	669	190
ADAM29			8	12								46														12							4	10	12
ADAM30						4						24																	4	4	4				10
ADAM32	19		104	112	246	202		34	2		2						11	88		18	34	35	10	8	28				62	104	68	120	14	74	266	74
ADAM33	2	2	6	6					2	2		4		2			4			240	436	216							108	292	104	132	38	2	4616	2879
ADAM3A	2							2				14								12									4						18
ADAM5																					2														5
ADAM6												116
ADAM7																					4														26
ADAM8	40	108	92	124	454	128	18	26	80		2		138	138					2	14	22	2				1022	2808	2212	158	240	230	272	88	204	214	322
ADAM9	29818	38795	48066	12851	25897	10544	7648	6265	11840	4572	5640	387	1933	2900	2466	3087	4401	3932	58	5062	4625	5186	470	6761	3961	180	492	2958	4877	10713	14730	10580	12782	11479	2488	3066
ADAMDEC1			4																							6	184	72	42	34	48	18	2	18	8
ADAMTS1	34	96	226	270	945	1506	14625	9035	15020	6503	8604	805	28247	56664	70098	33581	9940	381	811	26730	32633	8347	726	12039	10090	90	482	208	8187	16694	8272	14586	8973	3106	7170	15902
ADAMTS10	4	24	16	110	70	429	40	94	44		368	36			628	412	252	394		291	420	190	58	116	92	46	854	82	186	366	320	754	203	71	692	760
ADAMTS12	4		8		42	4		60	28		4	170			4232	2648	6153	834	4	7911	6660	7633	22	70	60	12	2		881	2502	1422	1969	866	306	1146	805
ADAMTS13	42	66	63	10	30	78	8	46	38			130			6					82	52	30				4			14	56	46	96	60	8	204	226
ADAMTS14												114								8	4	4		14				68	6	6	22	2			18	58
ADAMTS15	142		68		24	8		22	2		2			58	174	768	512	96		1054	388	214	26	260	280				296	316	128	232	158	42	502	1400
ADAMTS16	2		2			6		4												28	44	60							8	12	16	16	2	10	68	196
ADAMTS17	111	177	138	38	106	93	49	207	170	20	9	451	2	82	96	72	50	10	1	366	351	165	12	42	40	102	35	6	102	185	74	117	108	33	211	114
ADAMTS18						4		26	10			66	2	74						1	2	12	8	268	320	6			1766	198	204	14	34	36	296	234
ADAMTS19												98									14	26							2	26	6	10	6		86
ADAMTS2	19	2	9	28	154	154	1286	2967	3676	2317	2114	206		110	2048	1330	1286	46	2	1813	1914	1561	24	4	10	3	2		1480	2486	1296	1511	987	204	1291	2533
ADAMTS20												26																							24
ADAMTS3	18	88	44	60	76	18	440	674	1140	1543	1498				294			148		154	178	478	56	1758	1004		2		484	338	490	172	324	172	110	250
ADAMTS4	863	1188	2855	1412	1257	1543	4032	4692	7948	6130	3971	1182	15738	48675	87635	62049	54314	22180	4109	68466	32499	73635	3608	12937	14454	153	714	626	20012	18653	12569	18149	12781	4312	1088	1675
ADAMTS5	6	2	6	16		14	1230	1628	2438	1952	1532	50	1166	456	7429	5636	218	6		5586	7612	1300	32	1082	1078			2	460	2551	1188	2377	1327	362	3148	2414
ADAMTS6	28			6				2				414						501		30	116	296	12	28		90		90	46	116	34	32	16	10	92	24
ADAMTS7	68	18	102			20	80	210	150	660	1564		256	30	590	254	256	2801	1646	276	449	162	626	2435	1474	16	646	280	1150	591	1140	672	372	150	193	44
ADAMTS8	6		16			10	16	36	86					102						1134	468	174	4						24	90	50	136	102	6	264	120
ADAMTS9	84	578	991	1810	5891	2262	1622	3522	4218	6454	17829	1334	53242	77012	128716	96284	43684	21030	19426	4871	2886	8425	8453	81917	73899	165	162	2106	56179	40626	45689	14033	12300	7754	3187	2889
ADAMTS9-AS2	6	2	102	170	134	70	112	100	420	258		76		314		134	246	204		608	168	1003	20	108	142				152	116	98	102	170	202	814	296
ADAMTSL1				16		4						130		52			42			128	54	100	4	78	122				76	44	66	30	16	10	310	570
ADAMTSL2	78	74	101	27	60	133	29	96	115	10	426	345	9	50	153	68	115	40	158	212	263	174	20	35	115	29	210	70	92	116	73	78	80	34	223	153
ADAMTSL3	50	72	20	6	50	12		14	28			114				114	142	1946		646	519	604	2		24			168	144	138	86	108	102	24	1312	776
ADAMTSL4	134	170	220	30	154	192	152	524	466	2	1502	86		338	156	142	54	486		1168	951	1119	6	42	50	94	122	28	262	480	328	558	322	152	1756	1548
ADAMTSL5	262	66	256			7		12			4				2					170	162	88			2	18	4		2	50	36	122	26	38	168	54
ADAP1	222	124	164	76	84	42	118	40	88		2	76			224	214		52		12	14	40		8	8	184	154	242	54	104	58	110	58	88	160	80
ADAP2	16		2		2		76	22	58			144	300	584	1054	290	1116			12	39	2		20		2	218	134	180	189	98	122	62	22	761	1242
ADAR	13690	10869	13615	4257	9077	6844	6879	10710	12527	9257	13859	567	1275	4101	7997	5448	5690	10087	3643	13366	8993	11924	1729	10432	5876	5914	20594	9180	6826	9830	7034	13974	7148	4999	8316	4771
ADARB1	315	220	383	300	98	396	1806	2582	3692	1876	6128	304		58	132	368	388	826		1350	1020	1032	98	731	720	729	3340	846	460	838	846	1147	996	402	1566	1416
ADARB2	65	2	33	2	78	61	4	12	20		2	296		4			26	26		12	29	38	12	2	19	22	140		18	31		50	13	17	90	10
ADARB2-AS1												120																							10
ADAT1	1472	1021	1208	677	1685	1595	495	1163	1613	928	819	1959	177	336	918	175	553	1073	1257	1711	2027	1015	254	2012	915	425	1344	781	817	1141	1232	1527	1055	614	1195	597
ADAT2	84	98	70	2	4	70	50	152	395		2	58	328		2					156	138	154	20	112	82	24	358		100	154	152	128	152	36	546	542
ADAT3	154	68	52	46	48	95	54	116	56			28		114	540		56	140		88	128	122	38	74	30	12		22	80	84	76	102	66	44	58	20
ADC	94	62	124	246	124	112	54	132	202		1440							540	544	94	42	92	4	20	28	66	14	36	56	72	106	206	62	160	188	80
ADCK1	240	148	68	6	66	142	92	122	126	2	2	2				262				56	80	46	8	96		20	130	40	26	66	78	208	56	30	88	200
ADCK2	610	424	646	234	442	222	516	358	508	44	960		472	114	118	2	114	366		340	184	154	22	234	72	228	1228	358	52	204	242	453	222	210	544	272
ADCK3	1906	1632	910	1939	3200	3188	614	1604	1362	2	2796	128	659	414	606	732	500	3411	674	1104	706	476	170	1210	774	318	976	1146	383	1146	878	3776	1062	1203	2954	2216
ADCK4	503	502	484	326	538	453	222	504	296	454	444	6			188		62	68	654	258	219	126	22	196	84	74	752	2	66	225	198	784	254	234	494	251
ADCK5	126	110	62	14	86	34	8	96	70											80	104	44	14	130	18	50	474		56	58	126	156	58	52	264	148
ADCY1	57	99	1579	13	149	63	286	262	599	5	2	301		72	18	102	84			171	169	168	17	209	21	22	9	4	130	119	90	136	279	173	1206	554
ADCY10	2		10			4	60	10	38			212						82		17	26	104		22		4			78	40	36	2	4		6
ADCY10P1	32	58	30	8	3	52	1	34	64			78				2	92	60		30	38	56				22			114	94	63	70	24	14	219	86
ADCY2	8	56	2	8	30	8	120	58	58			294								318	323	118		12			8		124	138	58	124	28	12	192	60
ADCY3	1442	1194	997	847	1380	1091	2167	3072	3637	1418	1021	8	4304	4602	8986	3660	3505	666	756	7444	3765	2562	120	769	296	304	1230	774	2616	4101	2085	3569	2015	805	1958	2560
ADCY4	40	44	20			28		18	20			224		2	914	52	306	2396	792	518	228	120	412	1837	1202	32	130		1446	540	1115	380	239	101	1538	1206
ADCY5	32	60	40	2		38	672	852	1284	118	526	140		122						218	118	78	2	10		4	2		60	150	206	230	348	106	1102	766
ADCY6	1712	1924	2362	917	1300	1055	1254	930	1678	446	2172	735	352	1130	4693	2581	2559	1008	238	2141	1730	2346	193	961	638	42	81	40	1191	1210	1840	2230	1252	962	3009	2568
ADCY7	154		114	52	50	76	134	90	252	1166		48	46	4	518		26		2	286	364	232	12	50	28	874	2874	1046	242	452	239	212	166	78	1080	728
ADCY8																				14	24	10							16	52	38	6	2	4	16	18
ADCY9	3136	3430	1478	380	756	486	476	1432	2002	808	2156	246	6386	5547	3906	4799	1658	562	1701	1711	752	1812	146	1021	346	384	1238	652	2428	1770	1256	1846	1224	472	1658	1734
ADCYAP1	4		2	6	16	202			2			244	14626			328				1	2	8						4966	18	126	214	62	312	12	116	378
ADCYAP1R1								6			2	118	584		338	310	2312		1274	10614	2158	3865	8	20	22	2	2	2	400	614	508	816	740	124	758	518
ADD1	10202	11746	9632	3273	7811	5124	6771	8662	13163	5032	4172	508	2386	2430	9098	5106	6129	7012	7415	8572	6865	6612	1096	11152	5620	3552	13038	5282	4948	8131	7124	10626	6470	3870	10288	9040
ADD2				32	52	28		12	16			236			2			732	96	28	2	8	30	480	220	70	1310	44	78	34	38	56	26	42	118	148
ADD3	4300	5649	4218	3375	9003	3985	646	718	1506	1080	704	688	354	6	694	906	268	6166	1840	7615	7092	4901	256	6041	3440	1411	4446	3124	2182	5115	7068	5288	5019	3296	9824	8261
ADD3-AS1	6		2	2	8	2												140		40	46	27		3	8	2			14	53	6	16	4		234	42
ADGB												78									8									2			6		10	44
ADH1A	4							2							2						2	5								4	2	3			37	40
ADH1B				2				6		4	4	2	2		200					134	714	501	4			4			1112	2162	1258	149	20	6	5408	11943
ADH1C												2									20	38							24	68	24	4			516	568
ADH4	2		12			8		8	10			134		1						20	26	30		8		2		8	22	26	32	8	28	4	39	40
ADH5	2280	1928	2875	2421	2546	1690	4682	5084	7106	2352	6	294	330	688	1818	1844	1298	1134	2	7042	5557	6156	86	1130	654	548	770	1270	1490	4151	3527	3426	3312	2087	5284	3714
ADH6						2		6				130					10				8	18					144		10	10		4	2		40	46
ADH7												20										2
ADHFE1	66	54	36	20		96	84	4	20											32	10	22			4	10			40	86	28	72	38	26	342	320
ADI1	2115	1704	898	926	1734	1624	1198	1636	2270	1538	816	40	1170	782	2990	1214	496	880	2284	1514	1999	710	114	1586	290	120	1278	930	1108	2502	1872	4289	1362	816	3205	2296
ADIPOQ	78	101	157	46	51	199	34	163	157	30	144	425	194	133	190	2	39	50	306	134	304	196	18	21	121	32	116	24	276	142	426	61	60	46	385	5619
ADIPOQ-AS1	8		13	2		18	4	6	8			43	4	4				22		9	21	26	4		13	18	6		47	48	100	6	12	4	79	1274
ADIPOR1	5396	5839	11243	2728	4762	3248	3470	3400	5168	3062	5414	712	2190	3408	4094	3214	4318	5728	3928	5827	4908	7946	1014	7448	3494	1992	4558	3123	5083	6210	4089	7997	3584	3122	3349	2130
ADIPOR2	2926	2636	3472	858	1530	974	1724	2150	4010	2782	1376	344	1054	1646	2556	1622	1941	1490	1360	3552	2503	2991	872	5904	2212	788	1414	951	2820	3506	2623	2578	2255	1136	1764	2122
ADIRF	756	702	1936	40	581	78	153	74	152	100		2	2	836	160	610	324	794	1812	84	74	146	26	80	176	10			722	474	510	274	290	134	2240	2248
ADK	2234	2396	4192	1466	2136	768	2236	1606	3566	214	166	348	2	1210	938	1272	614	300		410	454	1281	90	1048	472	639	1350	320	1715	1282	1542	1633	1558	1881	1350	916
ADM	4558	6641	32361	2450	1276	680	4962	1018	3628	1478	2307	858	1068	4020	4097	8156	10739	17765	5443	3023	6030	10681	2488	15530	9709	208	382	851	6124	8261	4055	4331	3999	4783	1064	5476
ADM2	482	682	272	154	534	563	39	273	657	3	1977	402	614	64	7	186	6	1680	1201	653	453	187	44	511	176	45	477	448	176	192	352	720	288	209	372	187
ADM5	6					20		18	4		82				118		18				38	6	4		10	2		80	64	110	38	22	16	2	42	64
ADNP	7004	4988	7329	2491	4952	3836	3984	5461	8124	5388	4640	458	2406	2992	3382	3716	4202	3624	2084	6774	4035	5917	296	3934	2376	2491	7768	4440	3057	4536	3769	4965	4491	2714	3948	2170
ADNP2	698	474	984	522	1042	496	514	602	928	532	956	299	696	696	362	134	1078	722	166	1612	974	1971	114	652	436	470	2280	482	1200	2124	960	865	700	536	718	548
ADO	1022	526	992	370	953	564	1214	1066	1853	2032	1140	34	350	562	714	930	800	876	612	2158	1566	1530	156	884	648	390	820	664	518	1222	862	1478	796	502	764	245
ADORA1	64	136	118	734	1295	972	182	178	218	2		148					26	2		1577	518	410					2		16	146	164	1098	330	428	798	152
ADORA2A	1006	1298	2212	1784	1046	1884	310	134	293	2024	4	82	656	520	3656	3970	3459	660	2	1534	696	1273	882	3144	1486	539	1767	1606	874	1830	1426	3096	941	1383	97	98
ADORA2A-AS1	26	80	16	12		48		20	19			52			128		48			34	20	52	30	88	30	14		222	34	88	94	67	39	35	31	44
ADORA2B	58	120	370	216	148	99	488	193	424		2	28	2				106			124	138	138		26		10			34	91	178	118	177	170	90
ADORA3												10								8			6	40	20			226	4	12	14	24	4	2	70	72
ADPGK	1606	1924	1823	1214	1120	1236	864	1171	1774	518	432	138	250	722	630	334	978	1248	326	4118	3696	3470	248	1639	800	625	2776	1810	1788	2687	2229	2492	1665	1222	2022	1057
ADPGK-AS1	20	86	47	16	22	12	16	10	34			122		20		44	16	92		100	42	139	8	6	18	91	16	24	47	50	36	46	25	30	62	131
ADPRH	200	40	240	14	190	106	368	242	516	516	464	104	746	184	174	118	392	1186	1062	180	76	182	100	938	624	46	476	420	238	270	385	286	298	104	326	316
ADPRHL1	186	236	258	134	178	116	20	56	80			28								218	102	32	4	28	30	12	166		30	50	58	180	140	70	130	42
ADPRHL2	986	1964	1220	490	1236	487	630	906	1174	94	1466	194		110	410		402	908	4	464	568	754	198	825	616	178	1222	148	446	668	480	1334	558	433	624	232
ADPRM	404	512	526	816	714	406	886	308	620	214	1052	2		182	382	20	518	704		430	248	638	24	540	388	354	882	384	342	318	446	528	514	680	832	256
ADRA1A	78	75	86	44	106	328	112	165	128		58	588	7	156	279	138	102	32	409	306	428	216	21	30	93	52	249		112	105	84	126	102	52	318	372
ADRA1B								20				36					76			6	2								18	22	20	8	2	2	42	20
ADRA1D								2	4						188	186	8	2	4	58	24	38	240	732	524	2		2	80	116	84	202	94	38	28	18
ADRA2A	892	174	982	118	6	78		22	4			18	4780	8475	2892	1140	748	1		28	172	22	4	4		8	2		576	1140	294	428	246	278	394	720
ADRA2B	8	52	12					12				42	18	138		12	28			10	4	2					96		6	14	8	2	4	12	26	12
ADRA2C	2		2		28	2		8					268	456	2292	820	28			146	92	112	8	4			2		114	162	138	62	52	18	24	22
ADRB1			4		34	6	1	8	10	102							62			6	14	72				166	128	86	82	49	4	20	2	10	36	266
ADRB2	44	192	52	40	120	84	24	156	404	144		32	474							2	4		18	66	128	234		444	150	328	86	96	120	26	224	640
ADRB3	2											10																								28
ADRBK1	2863	4047	2841	1522	1997	1974	1616	2404	3092	2214	2496		710	1354	2640	2042	1278	2072	2522	3179	2564	2737	374	3305	1902	3128	18222	6528	1528	2533	2271	4283	2060	1716	4397	3200
ADRBK2	1007	1157	1085	498	805	968	881	1299	2398	1263	1915	1304	1020	1880	2350	2449	2235	170	98	654	1050	512	58	191	266	338	4046	1345	600	1305	987	1088	934	527	1601	1773
ADRM1	3454	3670	3253	1288	2766	2074	3798	4402	5926	4418	5063	278	1274	2284	6168	2904	3306	3996	1930	3848	5834	5652	1696	7924	5130	726	2600	985	6785	7793	4262	6806	2868	1820	2130	1020
ADSL	1930	1826	1695	1414	2394	1593	2094	3123	4956	1256	1309	148	170	424	3386	1161	568	2104	2	2836	3217	2760	536	5006	2085	610	3133	1070	1491	2789	2282	3901	2436	1399	5428	2256
ADSS	5578	3542	3610	1454	2742	1985	582	1222	2322	442	594	190		396	922	618	772	1724		2424	2490	1956	226	6432	2404	724	904	2988	2689	2869	3621	2398	2278	1355	1388	718
ADSSL1	162	230	116	12		40	26	32	82			128		42			52			78	58	28	18	32	52	42		98	44	60	48	64	60	56	116	260
ADTRP			10	10			580	538	1072	274	1004	510	542				70			14	8	44		14		32	208	164	94	174	202	124	240	60	168	228
AEBP1	43	236	220	388	481	197	10775	20661	21396	14806	8254	412	2495	4416	20716	5340	8902	12712	1115	48157	42788	29587	174	1353	638	53	2218	138	4600	9880	5567	18452	9964	2465	11125	11418
AEBP2	1427	1152	1470	970	1286	1098	922	1432	2700	1706	3144	244	524	1240	1992	1484	1774	1468	4	1536	1266	1592	108	1308	488	602	1968	876	1310	1672	1824	1936	1576	881	1492	1160
AEN	866	808	1220	366	794	318	742	1116	984	1446	1858	114	1750	2148	2063	1388	762	662	356	1026	1174	1258	366	1610	1148	102	965	726	1538	2084	1194	1212	828	474	610	328
AES	9830	9021	14116	4083	6276	4322	3465	5695	6828	3074	5250	40	578	1310	3860	2638	4742	4686	1778	7051	6738	5834	920	5078	3483	5829	11840	9576	2896	5078	4405	9399	4806	3298	10730	6412
AFAP1	2082	1848	2177	1898	2114	810	2814	950	2823	1218	2228	148	2	902	1974	1670	1288	1030	294	8988	4161	11980	591	3848	2526	420	544	506	1892	2712	2511	2767	2468	2197	2022	1458
AFAP1-AS1	23		34	2	6	12	22	10	59			88					58	3	2	210	93	360	15	62	18	12	476	2	55	38	8	14	35	30	10	12
AFAP1L1	26		36	4	130	50	306	808	520	1834	3912	568	280	106	1332	500	854	13409	2676	1353	1157	1320	2658	24182	16268	14	2	4	6649	4284	5129	2794	2271	1088	778	1192
AFAP1L2	42	272	54	78	112	100	1338	1508	1838	474	4056	2		230	966	386	414			586	862	196	136	1802	632	44	340	4	208	476	766	720	586	210	1306	652
AFF1	6179	5048	6952	1540	1631	2725	2495	3744	5442	3357	3278	330	632	1591	4006	2762	3442	4822	1326	3746	2214	2548	562	2754	2142	2538	7824	6102	3848	4158	3030	5061	3647	1886	3762	3366
AFF2	223	56	146			24	86	38	92	262		438					142			6	30	14	2			48		148	64	119	100	90	22	22	74	116
AFF3	3790	3517	3636	71	628	379	92	439	418	312	15	822	64	133	330	10	146	177	16	376	508	360	49	91	106	426	3673	502	234	416	236	905	784	257	1375	1063
AFF4	12224	10902	21089	6726	9977	6534	8081	7870	13208	8706	8762	333	9019	9844	12950	10052	11934	5447	6244	20077	10842	23152	662	7637	4972	2484	8227	4210	11342	15349	9824	11206	8300	8099	5438	3968
AFG3L1P	436	654	298	140	136	376	108	416	534		540	4			1238		166	315		316	522	433	52	202	188	174	1108	266	678	555	634	598	382	156	970	318
AFG3L2	3762	2932	3106	2003	4058	3316	2538	3979	5290	1351	3050	8	1854	1536	4124	2490	1714	4028	651	4476	4543	5312	461	4765	2384	946	3521	2310	3158	6271	3695	6397	2484	1975	3292	1829
AFM	2																																		10
AFMID	894	847	875	253	519	486	231	519	597	296	1152	532	63	69	95	255	94	228	72	341	597	331	50	231	250	64	845	128	349	327	353	616	357	245	1593	496
AFP			2			2						66									2								2							20
AFTPH	6671	5078	7104	2984	4442	3238	3822	2390	4896	4384	1836	248	1614	1592	3398	2714	1542	2524	1375	2418	1899	4004	208	3918	1498	2260	7170	3844	2555	3897	3694	4075	3126	2893	3364	1982
AGA	1164	550	774	90	430	248	44	208	310		2	4		2	294		36	182		136	144	34	20	185	86	108	64	224	42	160	230	386	239	134	616	560
AGAP1	7574	6810	8040	6209	10447	10504	638	722	1268	768	372	360	1902	5106	2964	3000	6372	540	4	1680	1672	1645	390	2910	1674	152	46	532	1913	5405	3308	9934	2920	5253	2688	1804
AGAP11	106	114	140	12	70	28	24	50	104	596		121		94	104		36	28		44	27	89	6	10	60	8		2	488	280	214	54	72	35	1414	1300
AGAP2	60	24	58	22	23	68	112	152	128		2	98			266	16	914			437	436	487	5	18	26	1182	2808	2592	66	214	119	242	91	88	602	326
AGAP2-AS1	418	250	372	124	341	238	218	238	380	514			2	32	226		118	532		417	360	437	113	360	162	34			110	262	137	606	177	158	322	174
AGAP3	2608	3204	2340	968	2380	1384	806	2532	2358	2204	4492	166	342	860	596	830	1254	3876	418	2921	2350	3974	776	3804	2076	456	1918	531	3467	3500	3306	3479	1835	1113	3900	2578
AGAP4	70	30	29	21	8	126	24	83	73			128		58	116	68	4	17	36	22	101	57	4	38	30	5	50	6	81	115	125	91	86	30	265	90
AGAP5	282	288	157	82	218	387	92	231	372		2	25		20	334		40			120	419	213	34	58	88	32	164	132	290	297	422	369	431	94	893	499
AGAP6	266	568	122	65	24	551	176	408	583	18	1474	114	500	16	1123	128	42	1	6	211	776	558	26	253	122	32	978		1249	849	1037	590	435	122	1581	858
AGAP7	80	46	26	18	22	162	10	111	44			34		10	140		4	6		20	138	88	18	8	12	6			79	127	84	144	78	16	173	69
AGAP8	207	139	121	63	90	294	64	207	305			16		152		224	28	2		171	318	272	12	212	112	40	96	27	365	303	410	253	311	83	1399	565
AGAP9	109	42	52	66	28	190	26	86	86		312	23	102	2	88		54			25	194	97	10	12	64	10		2	108	150	120	155	59	48	637	146
AGBL1												41															188				4				20
AGBL1-AS1						2
AGBL2	30	48	42		36	16	86	20	22			30									16	8				8			8	18	2	6	26		142	84
AGBL3	42	42	26			10	36	30	62	550		34	2	116	2	150		268		62	78	94	6	129	196	4	170	174	190	114	130	58	54	34	94	56
AGBL4	4		16			14	32		18			2									2					10				2	6	4			6
AGBL5	820	464	1118	426	1144	762	560	717	1124	320	794	34	660	62	302	160	240	606		536	542	368	80	376	177	386	1384	466	262	616	570	1061	530	410	1374	919
AGER	22	42	4		18	45	26	22	36		8			12	36		12	10		34	114	31	4	20	20	8	192		33	61	88	74	33	6	189	99
AGFG1	2698	2185	3532	2623	5898	3743	2174	2478	3792	1669	1342	132	664	2124	1006	4542	2003	2636	322	6575	4897	4686	324	3708	1434	898	2178	1422	2961	5997	3186	4615	3448	2562	1524	1516
AGFG2	410	508	415	116	184	294	88	334	433	470		140				2	100	2226	2349	216	298	78	92	490	184	382	658	634	84	150	344	502	330	159	730	448
AGGF1	4916	4372	2996	1458	4298	2783	2054	2406	4696	1900	1224	484	2	598	960	656	1410	2842	42	3920	3728	2760	106	4982	2800	836	2570	836	1164	2658	3058	4051	3170	1851	2352	1828
AGK	728	510	898	335	620	730	588	676	1224	8	220	86		296	500	774	198	690	2	924	637	746	112	1074	494	166	998	186	678	913	964	1116	721	252	768	626
AGL	2820	1302	2016	505	1996	1360	1383	2242	2884	1256	2170		1980	312	4	524	262	290	750	1510	1370	779	38	688	162	462	1476	956	180	1120	1098	1694	1378	586	901	974
AGMAT	159	281	206	157	195	347	111	204	300	55	87	613	24	106	18	311	167	181	44	287	504	333	41	105	172	64	446	108	199	202	71	214	156	68	529	172
AGMO	21		26	6	9	18		18	13		22	31		48	2	7	2	36		37	36	18	2	4	8	10	46	2	11	19	20	17	12	6	33	26
AGO1	2080	2257	3094	648	1320	836	912	1800	3730	4038	1876	200	656	356	1354	1139	1138	1829	2	2872	1516	2018	262	1998	1312	1260	4870	2970	960	1529	1514	1973	1689	766	2022	1712
AGO2	1270	2310	5548	1390	1910	658	2216	1164	2110	2012	1277	350	1746	4728	6684	4609	4244	3292	238	3871	2030	5114	564	3441	2671	2309	6216	2754	3492	3794	2280	2208	1976	1928	788	612
AGO3	690	306	1064	276	238	388	716	728	1184	1028	629	132	1608	402	1686	722	840	1290	852	1222	918	2200	90	995	532	386	1114	162	1136	969	662	750	768	450	440	170
AGO4	2542	3339	3525	963	1900	1321	517	1129	1703	722	2200	270	372	280	342	1200	648	2230	364	494	737	904	126	1752	827	1277	1781	668	1576	1527	1840	2064	1272	1009	1540	1455
AGPAT2	528	1336	1104	58	316	140	550	588	952	334	2			128	554	670	346	510	976	1000	834	490	70	458	674	260	1320	452	330	434	456	794	518	228	544	1578
AGPAT3	5654	6522	5524	1535	4161	1830	1263	2022	3144	1688	2284	158	650	1016	2266	1956	1586	3382	1130	3867	2456	2954	482	3649	1376	1332	2314	1560	1510	2304	2416	4014	2652	2038	2006	1600
AGPAT4	310	1020	266	78	306	132	208	632	905	1414	748	148		210	116	436	106	882	334	2471	3751	1525	60	460	180	128	2001	162	419	1466	1100	1152	764	192	805	464
AGPAT4-IT1	4		4	3		10	2	26	32			252					74	4		78	96	104	6		24	14			30	26	54	16	10	22	4	18
AGPAT5	2454	2050	2858	324	1542	722	1825	1882	3506	198	4	26	124	848	854	576	1436	3602	2226	1720	1494	2056	292	5196	2467	568	1544	992	1211	2174	1700	1441	2110	800	644	152
AGPAT6	6401	5713	5626	1715	3206	2361	1239	2409	2851	1080	3258	521	596	1027	3234	1154	1523	2377	1956	5276	5324	4089	478	4052	2557	1467	6601	2918	3371	4773	3852	5428	2900	1517	3464	2381
AGPAT9	42	38	420	838	536	160	184	190	328		2930		174	214	2	174		786		464	436	306	56	392	146	156	510	2312	806	730	334	270	317	894	202	134
AGPS	1106	1128	468	930	1906	1486	1670	2160	3862	1508	1664	218	2342	848	614	958	1106	1802	2972	2166	1728	2314	252	3600	1874	552	2264	1902	1564	2682	1942	2132	1900	790	1347	1212
AGR2	5621	6300	8716	62	1696	236	10	10	32	6		10		2						2	10	11	2	64	14	2			12	238	234	848	1604	760	5336	1550
AGR3	410	368	300	8		30		2	6											2	6								4	16	48	91	88	26	302	198
AGRN	11112	16791	10844	1339	4767	1495	2784	3048	4888	1770	6275	230	3	428	1457	394	1490	2798	1235	3072	1330	628	318	3298	1184	138	803	868	734	1471	2274	6012	3952	2188	5174	2544
AGRP					38	2		8												30		4				4								2	2
AGT	522	186	1140	32	146	64								30			100			76	76	38							74	82	14	202	56	108	50	36
AGTPBP1	932	582	932	490	854	722	551	580	1006	418	2452	19		1596	320	1238	500	1020	2	484	422	472	74	1266	470	800	1170	1640	678	1079	914	943	690	634	538	722
AGTR1	714	112	498			38		22					306	336	2314	3567	1486	2	2	612	500	764		40		10		4	508	810	387	330	192	86	374	242
AGTR2												4																	12	2					28
AGTRAP	878	936	1276	698	920	520	548	560	686		970			74	256	232	72	982		642	550	466	140	424	366	26			232	298	354	972	450	626	300	240
AGXT	2	36	10		14			2	2		1078									18	8	6	6					102	82	36	72	4	2
AGXT2	2																													2					60
AHCTF1	5103	3165	4187	2298	3974	3630	3922	4493	5504	3027	3397	483	3400	2694	5388	3164	3547	4192	2672	6610	7689	10155	379	5861	3141	2371	5610	4090	9214	11769	6611	5997	3688	2737	4314	3251
AHCTF1P1	547	371	565	251	308	294	400	527	582	4	4	237	78	292	490	428	332	340	804	792	825	1305	77	393	320	322	546	648	1008	1142	607	591	392	285	318	165
AHCY	3014	2341	3805	3244	5772	2344	3228	3894	5259	1810	2576	96	4	1090	2086	1010	1354	2348	4	2588	2336	1988	170	1270	720	500	2494	1782	846	2192	1588	4517	2302	2542	6064	1394
AHCYL1	10132	12128	16802	6578	11389	6259	5394	6174	11388	4538	2203	258	2903	6034	8340	6066	5579	4077	2446	13099	7462	11372	662	7209	4146	1053	3917	3405	7483	8832	7835	10168	7481	6394	4503	2867
AHCYL2	1098	812	1219	384	702	360	556	456	798	234	880	224	663	2	656	140	192	186		668	476	416	64	566	278	310	496	822	284	556	462	724	456	300	786	564
AHDC1	2488	4357	5366	1018	1836	1224	2075	2614	4082	2400	4252	94	638	444	1272	810	1218	2086	1255	1272	1454	1578	564	1324	956	442	2980	1748	897	1778	1208	3144	1990	1478	4151	1546
AHI1	2239	2163	2850	1032	1452	1641	2002	2342	4702	2314	4112	694	852	2070	4224	2502	3668	1252	2058	9586	8204	9292	89	1484	1103	600	1580	1122	2292	4251	3660	3443	3184	2467	2719	2133
AHNAK	51099	72544	66931	13485	23368	10800	32230	49463	67791	29968	53772	2116	10603	5699	26066	10889	7407	13400	3248	13224	5748	9029	1592	13017	7488	15133	49149	18111	21320	25112	34858	28092	31502	17637	82928	79831
AHNAK2	158	176	600	156	428	94	292	1004	972		2466	328	206			12	100	36	2	544	372	416	8	20	20	10	418		150	224	466	344	558	302	1614	1942
AHR	9594	4756	5597	2043	2585	5412	4636	10404	9805	7334	6303	1181	4102	5660	12711	12547	15666	6667	1374	3276	3441	7104	1105	3384	1581	1310	2972	3041	8929	16541	6573	7075	4781	2877	3570	3628
AHRR	16	2	6	2	64	36	48	66	97	198	2	22		206	4726	1105	1410	114	1366	58	100	88	16	104	1	4	314		302	310	498	144	90	20	40	34
AHSA1	3791	3400	3358	1677	3422	2289	3967	4456	6376	4634	2496	366	696	1922	2870	2022	3228	4674	888	4250	5726	6422	680	6782	3737	1344	2646	2190	10218	5570	4458	4851	3444	1712	3033	2240
AHSA2	385	812	258	128	158	826	147	519	534	318	1082	76	2	60	1614	228	162	170		511	1359	907	38	166	308	119	1744	164	1261	1323	1283	1140	640	261	5445	2570
AHSG			4																													2
AHSP																										2			4
AICDA	64	25	61	54	58	118	15	94	93	56	872	476	5	94	14	3	28	13		83	180	118	25	20	24	17	22	15	62	55	31	59	54	55	267	43
AIDA	3691	2629	5231	1374	3254	1624	4030	3649	7126	2666	2830	146	1976	2592	2294	1959	3654	4172	2724	5840	4451	5910	382	4723	3102	1318	4527	2647	2881	4526	4021	3034	4190	1910	1838	2080
AIF1									2	2																		91	108	66	188	2	24	33	1773	2764
AIF1L	398	148	639	1116	1344	732	444	1034	1642	818	438	175		88				16		64	60	172	128	694	438	4		224	314	504	474	968	428	490	3136	1822
AIFM1	1868	1382	1377	730	1125	1195	893	1057	1509	1569	714	775	1354	215	1046	1016	507	464	547	1247	1566	1137	107	1124	959	433	1753	414	788	1279	1180	1969	975	557	1315	784
AIFM2	1008	1494	1243	571	806	422	600	533	1217	110	1482	547	452	934	4701	2702	2002	372	4	2631	3304	2780	228	1040	656	88	348	210	1925	2576	1548	1927	1252	813	582	1469
AIFM3	8		20			4		6				4									2	4								8	4	12		6	38	44
AIG1	1841	2450	2050	604	1136	522	956	1049	2659	1388	2	202		62		244	72	1826		452	271	141	36	602	228	66	126	60	168	349	664	827	1175	776	1608	1622
AIM1	12329	14618	16334	3864	11294	3981	2550	7447	8658	3676	628	140	8	6	2	2	100	210	2	123	90	150	120	1798	688	2696	4504	6767	632	3588	6681	5640	5048	4183	2590	1591
AIM1L	20	34	54	16	28	2	46	14	8			120									6	8				10	76	30		4		10	8	24	10	14
AIM2			6			26		22	36		2	110					76		2	12	8	28				206	1150	666	10	26	6	28		16	28	2
AIMP1	1744	1978	2573	3228	3100	1536	1848	1493	4477	610	314	72	1798	882	2114	1504	1772	794	6	1444	1931	2273	136	4025	2346	460	1325	424	2791	2339	3127	2491	2844	2402	4202	2371
AIMP2	1048	504	799	368	1222	517	906	1187	2149	1172	2	286		798	1126	742	605	890	2160	1227	1411	1065	278	2357	1079	79	186	174	1047	1280	1058	1219	897	459	780	194
AIP	1558	1506	1750	1099	1296	994	803	1384	1798	1786	750	176		1065	1272	1596	1129	1123		1242	1658	1364	602	2930	1630	826	1449	1036	1108	1276	1054	1999	1074	1186	2082	1090
AIPL1	289	268	379	145	296	631	183	405	387	275	75	1784	516	251	114	519	333	375	347	500	940	589	76	79	248	128	553	517	421	323	182	283	271	111	744	169
AIRE	13		37	22	22	29		18	18			84		29	146	12		2		44	56	34	2	21	2	12	8	7	40	28	6	32	4	5	38	4
AIRN	2		38	8	12	4	24	6				68					18			24	18	82	2		36	10			26	10		4	16	14	12	60
AJAP1						10	94	186	182			100		562	70	234	352	30		76	34	52	16	94			2		184	106	156	90	108	10	76	30
AJUBA	1898	3492	1982	128	602	189	202	1262	1230	1094	196	238	2		304		66	178	1	186	150	164	40	218	144	48	2		152	273	424	828	882	248	972	556
AK1	1857	3131	1545	550	1441	832	888	1218	1991	742	2155	453	10	264	905	188	280	1956	386	354	596	376	786	5128	4768	68	611	112	918	967	1406	1884	1195	592	838	1162
AK2	3160	2050	6692	3739	3632	3222	4972	4126	6784	3602	6954	348	1928	1130	2296	1178	3150	5820	1616	3556	3277	5656	660	3818	3349	728	1404	1286	3282	3902	3570	5040	3402	3100	4633	1990
AK3	3685	2511	4892	1981	2981	2360	2566	3022	5488	2110	1165	1987	617	1123	1837	1756	1917	3128	1417	4792	3572	4575	206	2153	1900	547	1001	1074	1978	3157	2658	3163	2809	1912	2587	1551
AK4	5257	4234	9615	1604	2946	1759	2638	3610	5994	2338	2446	1310	978	926	622	2400	1382	5985	2140	3660	2030	5341	176	1548	1324	228	215	198	847	2232	1658	3151	3255	2201	1196	1122
AK5	3697	1440	1746	68	378	280	118	388	144			96	88			338				28	56	20				30			20	218	122	612	232	114	1776	780
AK6	1661	910	1767	630	829	735	2147	1812	2875	746	2024	138	308	1134	1617	481	906	879		1573	2088	2499	144	2453	1136	333	646	264	1908	2541	2108	926	1475	487	1307	750
AK7	220	352	416	40	168	64	280	92	164		2	56					68	128		42	26	50	6		60	10			74	42	110	78	138	112	92	22
AK8	46	78	82	3		19	20	14	14			42								22	4	8	2		4				2	12	23	39	30	1	26
AK9	1330	1248	1634	212	608	518	194	172	676		1632	246			332		86	446	2	236	208	242	24	520	116	120	536	360	161	342	356	648	492	336	672	252
AKAP1	1752	2556	1323	1572	2681	1884	2510	6824	7914	1674	6997	354	1726	1786	842	1678	774	906	2178	714	850	561	184	1814	582	444	1158	2198	1016	1948	2195	3511	2374	1380	6459	3632
AKAP10	2497	1796	2555	1022	1548	1460	839	1402	2626	1114	4230	88	407	1268	2630	1116	1803	1734	1124	2716	2230	2962	232	2370	1196	858	4574	1578	1364	2096	1852	2912	1542	1227	1939	1610
AKAP11	4480	2636	5756	1232	2182	2415	1742	2694	3898	2396	1868	308	1048	1704	1932	3400	4146	1984	720	10613	4954	8536	242	3240	1487	2802	2944	4015	1559	3610	3086	4390	2746	1706	2312	2220
AKAP12	9457	31930	15901	383	2378	519	2516	966	1046	8558	40505	1804	53940	85062	180009	117243	51422	44118	66924	29217	28086	19214	4035	51357	32134	190	1889	3888	83285	94713	52603	23057	21309	4738	11793	24341
AKAP13	8146	9247	11742	4870	7376	7126	1642	3252	4564	3234	4236	763	9694	7092	10809	8452	7613	5302	758	9746	7391	9364	2004	17400	14136	7526	27570	16063	15317	14032	11185	11319	6925	6282	10764	7800
AKAP14			2					7																			226		4	6	12					8
AKAP17A	1184	1625	1913	796	747	2180	722	1397	1074	682	4586	208	516	252	3033	736	1121	479	126	1291	1801	1620	176	1054	624	565	4103	916	2526	2193	1833	3734	1044	610	3098	2318
AKAP2	224	345	587	3294	7290	5283	16625	21223	26429	15533	13776	612	24877	33558	65753	46330	50868	24544	8326	26211	21886	31283	1616	13950	11106	1137	8481	2850	19318	37600	15478	19314	12193	5068	3463	5091
AKAP3	70	154	40	128	360	167	128	62	152		2							58		52		14	4	26	6	10	318		20	40	56	112	72	78	140	120
AKAP4												88		186
AKAP5	243	159	346	114	316	539	155	347	448	27	27	1160	1622	333	359	50	311	211	411	613	885	574	64	161	179	535	1068	687	290	309	141	194	259	173	740	275
AKAP6	256	178	156	352	964	736	250	218	412	168		658	1498	4788	1016	134	102			40	20	24	6	6	6	32	458	204	244	242	216	474	240	312	368	206
AKAP7	260	96	222	156	290	292	202	223	436	154			252	228		224	22	120		154	132	110	16	150	114	210	180		34	264	184	240	180	84	486	482
AKAP8	2424	3004	1887	790	1264	1552	1510	2233	2374	318	4090	384	1250	1276	2568	1434	1182	1020	2	1593	2387	2215	354	3728	1878	576	2754	1326	2734	3878	2062	3243	1712	710	2049	1232
AKAP8L	2534	2594	2460	1250	1390	2383	632	870	764	254	894	124	168	512	3458	36	1298	1190	218	924	2264	1433	206	1296	978	1026	4644	1740	2662	3124	2112	3640	1298	734	3083	1882
AKAP9	17870	18124	15295	7951	17874	14875	8757	9164	12022	2504	11443	382	3090	2596	8365	3826	5938	4578	4426	8979	9892	9009	190	6753	3327	5298	23651	7373	5109	11026	9451	14613	13072	8174	15298	11142
AKIP1	705	767	867	510	918	959	350	596	804	12	761	1744	120	137	246	763	158	1098	389	731	1249	740	120	638	669	275	610	113	497	514	419	835	459	403	987	356
AKIRIN1	2363	1829	2937	1772	2138	1946	1365	3226	3991	730	1308	553	1251	1473	2337	2460	1946	2808	63	4012	3666	4104	367	3051	1344	1719	3455	3423	2290	4210	3027	3449	2298	1830	1672	1592
AKIRIN2	1618	1060	2974	1140	1866	1208	2392	1366	2540	2165	3370	2	1238	1170	1024	1390	1794	1193	1	2084	1981	2576	330	2452	1236	844	1252	3168	3067	3028	1822	2168	1444	1434	1080	766
AKNA	1890	1940	1294	652	1256	1586	1261	1605	2360	628	1357	616	2818	452	2554	1712	696	533	23	1543	1523	1529	157	910	438	11639	51295	29314	1093	2333	1303	3101	1846	974	2985	1914
AKNAD1					2	2	38	2	42			98				46		2		12	4	2	2						6	6		6	24		32
AKR1A1	2058	2104	2459	1290	2196	1238	1927	1561	1816	764	2252	330	1566	400	1672	1032	1244	2038	464	2112	1582	2361	396	2568	1566	142	996	242	1174	1490	1738	2914	1374	1194	2602	1310
AKR1B1	116	206	214	924	808	426	3574	2364	5295	754	4158	226		636	5102	1052	3692	2460	268	6302	8307	6542	710	1530	664	378	2048	2128	4048	8330	4789	4700	2572	1254	778	396
AKR1B10	68	40	29	29	53	56		15	18			75			2					23	53	35			6	5	2		18	63	15	72	53	30	55	29
AKR1B15	66	168	58	108	238	130		2	4			46					28	2		20	10	42	2			14		40	14	68	34	161	24	79	2	6
AKR1C1	1288	1274	852	5339	1487	1151	115	643	296	848	7337	726	8458	1357	65508	30716	7110	83362	11028	14810	60468	20855	1494	1704	721	63	450	571	23291	74089	31258	18756	7707	3775	579	1780
AKR1C2	1210	854	531	4805	1644	1527	80	232	606	1882	6524	1050	3084	300	23661	9768	1588	24384	12456	3398	15744	3477	1578	1522	912	41	125	246	8849	28718	12860	7214	2870	3226	431	3400
AKR1C3	1583	1956	1123	14001	8376	6622	776	682	2030	1310	888	498	566	24	1068	1415	786	29653	11205	4774	3475	1598	1852	4842	2035	49	64	286	4662	8145	8369	9566	3177	8301	852	2222
AKR1C4			4			2						36	2					35			4	2							6	9	8	2	2
AKR1C6P									6	110												2								2		2			16
AKR1CL1			6		32	4												28			4		6						31	8	10	8	2	2	20
AKR1D1	94	122	183	41	184	165	123	86	128	3	29	454		54	33	58	34	10	4	131	227	177	16	44	73	27	106	8	80	54	51	74	85	72	194	95
AKR1E2	54	18	30	102	320	162	8	55	56					48	52			83		126	40	84	36	148	54	10			55	102	116	203	76	80	168	134
AKR7A2	998	676	1051	306	506	447	258	566	463	308	2	19	136	102	246	12	144	432		883	793	560	60	426	214	252	194	618	166	275	368	742	400	324	1249	444
AKR7A2P1		26	2			3	18	12	24											38	30	42	2			2			22	14	6	6	24		10
AKR7A3	651	212	486		2	44		12	26											8	35	12	2		4	4			6	24	20	154	55	16	130	54
AKR7L	51	144	39	16		13	16	6	24			114		2						58	51	36	2			10	106	108	12	30	26	50	7	2	100	78
AKT1	7000	7157	8405	1124	3858	1895	3256	4963	8407	4304	11045	268	1270	2001	4940	4115	3348	4845	1584	8465	6718	6848	1118	6032	3286	1606	5050	4721	3263	5820	3884	7619	3998	1766	3725	2750
AKT1S1	2261	1991	1794	824	1974	1244	1142	1975	2602	452	464	2	755	726	1880	1268	1322	1438	402	5079	3435	2304	320	1838	802	112	1382	932	1608	2530	1336	3264	1389	894	1522	1152
AKT2	2299	2324	2376	997	2438	924	1568	2522	3906	1982	2124	77	1594	1328	2467	3128	1731	426	580	3768	2222	2954	210	762	610	990	4348	2190	1373	1939	1916	3322	1718	1034	3508	2332
AKT3	4383	1382	4758	2030	1736	3295	1494	2786	5146	2204	2386	294	5302	7648	8916	8167	7186	5988	4742	15699	9278	19019	776	12740	9048	3650	1070	1775	6384	7761	7353	6173	4826	2558	2011	1575
AKTIP	2140	878	1444	404	1159	772	1186	1322	2026	470	1584	44	660	1133	92	1078	492	490	634	450	559	518	210	2709	1526	615	868	498	727	1007	1235	979	965	545	1268	860
ALAD	2012	1228	1349	464	612	1162	1026	1360	1622	6	2	90	2	6	470		158	296		628	572	306	44	600	228	336	878	624	250	804	642	1724	732	450	1856	2500
ALAS1	1426	1716	1382	1670	3026	1602	654	788	1874	2684	760	388	2032	964	1876	1452	842	2918	1002	4826	2836	4123	832	4896	3116	301	1112	962	3692	3570	2772	3335	1964	1799	1134	868
ALAS2			2						6											10		2							10	12	44	4	8		26
ALB	638	696	32			20		6	4			84									10	14							10	10	26	126	172	6	38	644
ALCAM	23652	18360	24718	1655	4204	1516	1715	814	2723	434	1104	210	4136	15800	5988	7219	6472	250	10	9854	5078	8035	44	911	536	480	2552	2713	2155	3001	3815	5913	6875	3432	2687	1208
ALDH16A1	506	474	340	156	348	306	112	254	360		1104	90		66	776	492	248	144		1651	1252	405	78	610	194	86	233	533	228	356	422	926	394	134	463	378
ALDH18A1	2140	1902	2980	1092	3486	1528	1206	2758	3944	1244	2056	52	860	1160	646	354	1422	1286	1924	6821	3828	8109	302	2555	1721	566	312	1398	1330	1660	1862	3425	2006	1366	1713	910
ALDH1A1	2	2		2	140	16		54	150				1198	6				884		270	488	811						366	360	702	340	99	148	40	4168	3303
ALDH1A2	74	48	22	20	64	40		4			462	118		76			6	1060		10445	4204	5628	40	224	178	18	268	1098	1065	1108	807	1142	766	182	2289	778
ALDH1A3	1792	7818	8671	34823	41432	22511	421	284	544	348	2989	16	2	79	14	660	412	238	326	14182	4413	8814	184	1446	1010	96	16	224	2291	10149	18413	16854	8077	21779	2159	1048
ALDH1B1	423	661	332	222	424	316	626	818	1219	136	78	958	610	347	838	571	347	385	8	2268	1584	1392	125	838	654	87	401	309	379	864	486	926	606	125	606	403
ALDH1L1	10			18		232	12	70	86			84	516	32	88	162	50		928	2	10	2				2		2	36	160	62	146	24	18	116	270
ALDH1L1-AS2								2				38											2							2		4
ALDH1L2	160	138	120	105	104	229	1145	1431	1939	624	1304	489	164	7	180	642	390	74		1640	1198	1374	13	33	98	38	116	45	320	655	606	702	513	219	964	1096
ALDH2	2176	1525	2476	462	774	596		32	24		4	4		114	906	106	68	748	64	5929	4434	2006	76	550	562	136	1060	712	716	1724	1496	2602	1360	493	1558	3500
ALDH3A1	32	86	6	285		94	472	732	502			6						162	1778	8	16	4	20	38	26		194		68	130	102	246	120	206	50	106
ALDH3A2	3317	1586	1176	1070	630	1288	6430	5240	7224	452	2607	88	6	406	752	618	298	3346		674	632	314	60	578	472	208	670	314	734	1398	2218	2158	1864	1195	2224	1591
ALDH3B1	294	649	392	97	190	307	94	220	280	256	67	802	196	144	67	147	80	69	145	296	464	318	61	57	167	103	201	59	175	264	152	211	139	85	654	326
ALDH3B2	2970	292	3764	172	284	322	2	2				88									4	12							4	138	6	862	56	400	210	64
ALDH4A1	514	460	684	34	290	62	290	340	636	666		94	258	88	146	28	16	110		118	122	96	32	14	4	6	172		136	138	176	290	170	72	220	652
ALDH5A1	265	203	258	110	473	304	150	106	238	8	26	708	32	65	8	23	25	165	4	218	362	170	14	65	97	139	177	212	133	159	73	252	152	107	925	536
ALDH6A1	418	426	479	222	718	358	220	152	292			16		208		122	88	32		642	252	333	8	108	36	96	130	580	88	144	108	450	360	187	608	238
ALDH7A1	3401	3140	2719	1253	4246	2139	2453	2499	4857	1968	3104	20	74	128	115	120	86	174		996	814	196	28	360	198	2	186		194	1028	1236	2519	1838	919	6389	3977
ALDH8A1	10		5	2		14		30	58			14	196		120	178	112	70		20	32	42		70	2	8	4		92	48	42	54	46	14	82	2
ALDH9A1	3491	2356	3685	5520	8268	6874	3736	3950	8157	4018	2824	160	586	1350	756	2188	1410	1114	902	5120	3737	2898	224	3660	1394	652	1012	1432	1492	3466	2798	6404	3679	4063	5829	3634
ALDOA	35094	36578	91053	20371	27541	16141	40384	29525	44250	24729	21377	2368	10041	21647	24388	26507	35580	30581	9639	35784	29237	37241	5771	26273	25196	9644	13007	18238	16105	22356	13840	39311	19521	21068	8579	6448
ALDOB						2		6				182										14							6	2	8	2		2	6
ALDOC	268	1064	1820	1240	968	510	1068	612	1380	816		46	2	576	330	2	572	318		464	226	608	58	972	1756	780	1250	1212	252	208	398	732	606	1066	512	740
ALG1	858	346	454	123	686	542	142	746	795	428	4	736	6	54	547	316	181	527	321	990	1324	725	157	695	316	163	673	320	366	657	394	861	488	241	711	303
ALG10	164	114	186	14	14	77	4	104	156		4	95		44				208	2	220	130	142	28	352	272	30		40	68	90	70	148	114	62	245	170
ALG10B	544	414	557	172	506	377	134	386	841	349	609	574		8	762	2	182	528	3	939	591	686	37	520	316	96	502	236	248	392	353	469	523	260	766	272
ALG11	1080	927	1002	421	838	637	602	688	1230	250	2	80	980	669	733	94	823	898	524	1610	1234	1667	42	1268	752	328	445	534	737	1051	875	1045	1007	520	1121	704
ALG12	667	486	548	304	650	494	965	720	904	622	1336	282		194	92		362	510		724	603	630	70	310	204	196	522	486	270	394	288	881	444	287	518	182
ALG13	659	664	946	368	682	660	238	428	976	464	580	154	286	758	1008	536	626	590	1048	1306	980	1493	108	708	430	496	1020	876	1222	1035	1205	831	901	404	1946	1200
ALG14	294	438	304	98	528	158	124	156	332								78	38		180	137	146	30	228	64	30		144	72	198	264	270	266	90	266	150
ALG1L	6	14	6			7		15	6			269		132			2			14	12	14	2	6		17			12	13	9	15		6	26	50
ALG1L2	6			2	68	20		38	24			6			74		42			6	21	21				4			5	12	6	11	8	15
ALG1L9P	67	158	102	73	66	171	32	122	242	47	6	1002	4	8	247	2	39	3	27	234	244	224	12	76	40	70	148	56	98	117	57	100	55	40	375	167
ALG2	1404	1572	976	765	1360	1018	1089	980	1709	652	1008	380	778	352	1968	1446	766	554	381	3170	2428	3362	334	2136	918	252	638	600	1606	2106	1228	1988	1277	848	848	412
ALG3	1106	1032	874	200	560	682	646	1722	1790	876	142	352	138	382	1174	382	1178	909	944	2680	2420	2234	224	1584	794	208	714	140	726	1170	772	1858	918	396	762	652
ALG5	1316	1120	1074	774	1278	884	550	1078	1378	280	370	40	558	158	210	356	300	586	2	1388	1259	838	156	1970	982	205	2	450	623	1068	967	1160	924	574	1686	760
ALG6	230	198	134	315	286	290	50	160	202			54					96	84	60	252	138	82	24	166	92	36	2	220	54	150	130	207	128	74	192	70
ALG8	526	222	672	122	214	160	132	486	740	658			2	214	40			475		890	724	816	60	462	274	88	2	28	235	404	324	520	342	132	458	70
ALG9	1108	942	1152	386	977	519	763	605	1204	437	720	524	370	381	382	94	617	991	23	873	902	992	74	920	345	158	1542	464	527	760	566	1082	657	373	1072	781
ALK	2					24	28	12	28			2					48			12	6	16				22			10	10	14	6	14		40
ALKBH1	384	366	388	260	314	177	210	251	422			54		290		720	242	144		276	356	444	64	612	410	88		126	420	322	262	410	352	228	300	146
ALKBH2	700	698	510	494	945	580	1262	1162	1926	682	1390	69	2	116	1676	545	628	242		980	1472	1375	64	896	497	74	238	340	548	1106	802	1276	804	480	2074	1114
ALKBH3	1312	1106	1242	606	1070	846	760	872	1768	220		12	354	356	710	380	330	716	816	1186	1052	1050	120	1408	708	234	16	230	518	966	1003	772	858	649	1955	602
ALKBH3-AS1			2			2		2				130		16						38	6	28							14			2	10
ALKBH4	291	395	199	78	276	159	90	257	356	468	10	148	2	7	139	2	207	72	946	246	306	235	29	132	102	52	766	316	104	181	146	292	148	147	286	168
ALKBH5	4622	3911	7923	1706	2517	2021	5168	3703	6214	3752	1878	592	3232	5926	5314	5090	8317	4837	298	8940	4695	10974	1134	4226	3535	3834	5566	6436	3542	4381	2226	5393	3213	2352	1888	1672
ALKBH6	85	130	138	56	142	58	93	102	178	2					86			84		138	147	100	24	74	58	18	238		70	120	64	199	64	60	278	120
ALKBH7	582	336	652	406	596	492	350	254	338			74	2	150	4	140	174	200		338	292	296	110	296	460	334	224	510	216	323	232	584	274	374	1075	482
ALKBH8	608	208	294	320	348	340	325	612	1142			46				92		248		643	600	278	30	1156	312	224	438	996	193	586	572	618	500	130	622	430
ALLC												10																	10	10	14				26
ALMS1	2026	1534	2348	476	1154	1001	1388	1226	2076	6	474	238	854	4022	3235	1706	1704	846	1034	4798	2527	4948	186	1382	1226	2247	5359	2460	1518	2440	1832	2080	1770	1166	2730	1754
ALMS1P	16		4	26		13		6	2			92					56			16	20	2				8	232		6	14	4	24	2		22	62
ALOX12	20	24	46	24	70	27		28	16			14					72	108		104	74	79	14	23	116	22	107	120	74	64	40	72	20	22	60	14
ALOX12B						4	12	14	16			42						26		16		2				16		196			12	10		4	16
ALOX12P2	124	374	126	14	60	74	318	358	440	4	1346	144					26			28	42	76	2			18		4	42	54	126	94	158	58	168
ALOX15	30	22	6						2			164									1				2	2		2	2	4	16	2	4	5	40	22
ALOX15B	130	174	128	6	20	4	176	234	240		1386				232		26			30	8	2		16		2		26	8	137	76	96	64	28	116	78
ALOX15P1																				8						4			2		2	6			6
ALOX5	2562	6648	3260	258	1738	464	30	10	22	500	98	168	1722	148	2	122		96		46	2	10	4	32		88	2301	742	34	381	937	942	1000	490	724	552
ALOX5AP	4		8			10		8			2	22	244	104	2	2			2	2	6	4		2		1947	1880	3016	42	426	150	246	50	76	270	324
ALOXE3	48	84	162	16	18	10		86	80	102		122						38			12		6			2			38	20	34	36	80	14	22	16
ALPI												84
ALPK1	2026	1860	1501	1222	3520	2569	1796	2082	3279	1044	2144	1952	282	168	344		196	10		985	594	852	18	156	208	111	326	18	262	886	987	2308	1348	968	1603	1154
ALPK2	2						42	88	54			20		106			18				10	28				32	350	34	68	116	52	24	10	24	22	2
ALPK3	918	2748	1336	66	222	98	62	68	72	706	3548	268	4610	7020	6340	3088	2632	3610	4272	108	90	342	164	1070	1304	26	32	152	3058	1740	1166	691	598	297	328	226
ALPL	68	318	258	196	3853	892	92	1558	1056		2	40		34					1414	1196	1196	304	138	228	86	8	324	4	124	938	466	1800	904	146	720	2099
ALPP	2			2		2		2	4			2								2	6			2				1		2	4	6	2		2
ALPPL2																											2								14
ALS2	1694	1222	1316	394	538	710	2270	1826	2766	2266	912	9	524	298	800	698	1083	872	608	1733	1646	2233	226	2296	1422	276	608	540	2345	2240	2172	1640	1361	798	1288	480
ALS2CL	404	872	204	360	388	1094	120	678	444	720	4364	7		2		2	2	190	2	272	234	80	62	156	118	24	4		302	1046	812	1594	404	204	2138	922
ALS2CR11	6					2		12	40			126					124			136	26	44							18	18	2	10	14	6	72	48
ALS2CR12	92		64	6		18	48	66	112			146			446	464	78			96	130	92	14	38	16	72	400		108	174	152	80	82	34	28	144
ALX1	2		4									168																							16
ALX3	10	52	10			2	98	16	24							84	34			22	30	28		8		10			40	28	22	32	22	16	10
ALX4				30	32	40	22	286	278	2		134								774	564	310	4	14		14			14	178	96	220	176	30	2092	814
ALYREF	900	964	1492	584	900	794	1054	1412	1562	298	872	140		746	680	512	824	958	548	1539	1948	2449	420	2160	1399	438	2452	574	1702	1933	1094	1773	898	662	1152	968
AMACR	499	642	316	152	311	188	143	162	386		2	3		4			114	532	346	328	266	138	10	245	100	66	200	18	78	128	160	252	274	174	432	136
AMBN												72																				2
AMBP	78	110	104			12		2				16						2			6								2	10		20	6	4
AMBRA1	2093	2256	2466	914	1516	1490	1208	1894	2497	1134	1949	1169	256	734	2369	776	1105	713	874	3182	2630	2644	301	1209	1023	544	2347	1166	986	1387	1212	2765	1405	1176	1660	770
AMD1	4524	2744	5161	1904	3638	1655	3049	5030	6558	7712	3076	529	787	1180	3386	2459	2595	2202	1004	4488	3719	5102	776	4782	2728	1611	3958	2348	3948	7024	3670	3976	3186	2046	2384	1332
AMDHD1	40		2	14		28		10	8											12	2		4	18	6	10			14	16	24	36	4	4	90	94
AMDHD2	362	236	338	178	98	182	24	54	108	568		30					12	422		116	152	52	60	262	174	114	642	232	142	277	178	368	84	106	690	272
AMELX																						4													10
AMER1	186	272	166	114	270	270	238	286	368			406	862		446	6	67	320		400	187	222	36	206	166	142	600	144	109	344	248	456	234	164	558	274
AMER2	30		10									86																		2		18
AMER3	4	2	10	2	22	6	2	3	10			80	7		4		2	12	2	12	21	8			2			11	8		2				2
AMFR	7468	7668	10281	1058	3036	1090	2116	2304	4327	1692	2544	28	1114	1626	3194	2402	2875	3161	2502	9050	4900	6802	468	2864	1782	1404	4350	2908	2153	3473	2186	4395	3555	1820	2061	1394
AMH								6	97											36		16					142		16	6	28	4	34		62	4
AMHR2	4		18																	8	2	2								4	6			12
AMICA1	4				28	2		4		510	6	34		3	4			38	2		6	4			2	5052	10416	4210	112	208	122	154	56	84	636	396
AMIGO1	564	330	318	74	182	122	118	466	418		2	22	2		316		60	102		378	154	116	10	38	18	232	290	516	26	140	58	344	226	122	242	106
AMIGO2	5214	6004	1917	22	1001	254	10861	5065	12007	4848	1090	72	2976	5032	2450	2746	332	188	686	350	230	254	12	248	140	338	745	262	738	2715	2318	2348	3443	1411	2490	2220
AMIGO3	66	54	52		112	70		70	144						110			70		330	194	260	24	138	30	56	142	326	222	196	134	149	108	28	174	98
AMMECR1	709	250	430	120	440	200	104	334	758	488	1298	132		2	336		140	198	304	730	508	520	24	328	184	190	848		216	402	308	440	356	244	322	168
AMMECR1L	1718	1652	1613	792	1282	1112	746	1095	1174	131	1392	512	1230	1171	1742	2770	1355	1142	772	2362	2087	2967	284	1518	950	476	958	440	1766	2104	1422	1826	1130	708	1080	942
AMN	2	118	6			8	16	14	4			54			8		50				4	8				2	451		8	6		24		12	76
AMN1	238	398	475	118	234	92	78	38	122			44			258		46	596		60	55	96	28	315	238	40	312		112	146	184	102	122	131	204	39
AMOT	4430	5530	3744	3334	8942	5270	424	618	1038	1038	8	146	4		276	532	142	1396	506	163	134	256	98	670	500	240	396	262	200	1710	874	4991	1894	2116	2556	1044
AMOTL1	330	502	788	1336	1800	934	10428	9743	13404	9898	7390	242	2500	4945	19386	8146	10056	3189	178	13897	8478	11579	554	4116	3452	66	154	51	5802	8348	6150	5555	5169	2340	3780	2676
AMOTL2	4116	10436	4732	2391	6090	2106	1710	1526	2067	1600	1096	140		44	1326	308	322	1238	1370	854	378	688	258	2521	1498	6	4	22	1288	1528	1680	2986	1862	2280	6007	5788
AMPD1												16										2							16	9					270	212
AMPD2	938	926	1228	342	1046	500	2032	2586	3078	2796	3806	146	746	2118	4584	1599	2252	1262	564	5918	4964	6208	336	1466	914	418	2648	824	1494	3047	1912	3260	1913	690	1602	782
AMPD3	758	3906	2012	52	496	120	224	242	648	362	570	304	6		980	112	42	248	1794	4430	1782	4349	40	252	14	356	3178	918	959	1487	1340	916	1760	478	246	418
AMPH	23	1578	1184	10	232	2		12	8			2	2	150		504	58		2	440	601	172	2			14	176		52	146	118	140	296	120	200	38
AMT	20	50	28	6	34	32		40	88			10			196		70	24		32	30	44	8			8	98		50	28	17	77	36	16	1268	670
AMTN				26	20	26						122		38																24	10	6	4	12
AMY1A	2			8	46	66			10			18			2		10				2					4			8	6	4	29	16	10	26	8
AMY1B		2		2	15	10			4			14					4				4								2		2	12	6	4	12	2
AMY1C				2	8	8			2			20					4													8	2	9	4	2	12	2
AMY2A	2		6		1	10		6				332						12		2		10							6	10	3	7	2	4	52	14
AMY2B	98	120	80	260	54	433	164	240	294	340	2	54		54	750		10	124		166	196	180	22	52	8	23	344		347	800	445	375	200	184	2680	1688
AMZ1	65	280	226	14		16	2		2			26		54			68			32	26	34			4	2	356	2	34	42	4	30	22	54	12	2
AMZ2	1959	1682	2452	740	1450	1202	942	1644	1848	160	4	134	2	418	454	844	550	1074	2	1028	1281	968	154	1784	811	1475	4946	746	520	1475	1430	2409	1050	713	2010	1136
AMZ2P1	166	144	240	54	156	128	412	86	154		2	152		4				88		112	141	148	18	86	84	62		198	230	211	164	117	124	100	732	634
ANAPC1	2096	1244	1780	781	1742	1012	2420	2546	3207	2298	410	830	402	708	905	1150	638	2144	354	2186	1797	2261	188	1639	1208	941	2664	1298	1656	2056	1893	2201	1507	679	1805	1218
ANAPC10	594	496	918	364	862	542	1058	588	1413	802	4	2		294	1200	1168	628	910		684	778	821	86	1148	734	286	292		661	968	1122	1204	792	498	1210	524
ANAPC11	860	628	1270	456	614	344	1249	748	1472	1146	1220	2		804	869	38	562	258		548	780	632	180	946	680	166	226	248	584	674	549	784	712	491	1134	348
ANAPC13	968	1494	1660	521	846	556	494	394	889	1040	2074	2		398	374	652	156	625		766	580	789	36	1115	340	174	854	236	628	576	888	700	672	519	1010	508
ANAPC15	1264	1230	1175	590	696	978	437	1173	1217	862	1006	2		618		224	92	126		208	340	215	58	798	424	256	466	2	302	837	598	887	622	318	1906	1013
ANAPC16	3124	1848	3392	2228	2451	3409	981	2209	3388	94	3221	2881	186	743	748	609	1180	1303	2241	1476	2647	1847	232	1166	1227	1506	4118	2011	1078	1949	1896	2486	1964	1636	4328	1775
ANAPC1P1	8		3		10	8		16	29	292		27		2						23	14	13			18	31			12	13	17	3	10	6	52	36
ANAPC2	836	428	470	325	364	584	480	763	742	2	4	14	272	422	1140	206	162	376		524	936	492	160	558	222	98	1276	140	414	792	512	1196	480	218	1586	688
ANAPC4	874	788	486	318	606	722	570	814	1310	128	1980			182	570		214	508	588	642	672	420	16	592	232	172	360	260	346	818	956	765	512	270	1806	1668
ANAPC5	1998	1613	1788	1071	1456	1560	1091	2153	2401	1711	6	436	234	950	1708	1146	931	2200	8	2033	2238	2247	308	2061	1527	592	2402	624	1502	2580	2033	2567	1356	1024	5041	2188
ANAPC7	1430	1216	850	584	986	780	1106	1592	1956	2996	1188	72	1	188	744	195	288	1428	128	1540	1822	1038	134	1086	540	302	802	1178	940	1143	1146	1614	1004	460	2260	646
ANG	576	329	1094	465	377	225	228	243	591	498		4		58	20		149	221		86	69	212	20	16	34	18	22		92	146	134	345	252	319	531	262
ANGEL1	752	682	760	550	858	548	186	434	690	336	364	230		76	578	114	421	450		978	470	602	208	1494	1446	346	2016	250	404	512	668	1215	520	520	1188	692
ANGEL2	1383	821	830	339	688	997	229	818	1697	120	752	1102	569	175	371	752	591	925	134	1679	1283	1220	110	1218	710	360	936	842	750	1047	869	1250	1073	462	1520	823
ANGPT1	2						108	30	80			122		242	198	44	206				22	26						2	112	188	204	32	54	22	557	2176
ANGPT2	67	67	137	75	267	180	128	121	151	2320	2424	1167	701	859	18444	1923	5478	76614	89772	903	809	1397	2108	48188	21697	130	50	1024	27175	29755	20860	4702	6247	1907	788	832
ANGPT4	2											62					50																		34
ANGPTL1	6		56			2	2	4	6			106		2	274	280	68			110	82	184		40		26			110	150	104	20	34	10	1014	664
ANGPTL2	4	2	6	2	32	10	446	2148	1955	1884	1058	384	930	40	2844	310	5194	6795	1716	3561	2480	7743	1278	11957	6594	18		2	4868	3424	2390	1930	1549	657	3464	5342
ANGPTL3			20			6														6	6	24								4		6	4	2
ANGPTL4	6028	17800	38571	4936	5418	1782	7769	2240	7586	2538	3000	216	424	3334	9384	6329	9401	2032	444	8034	13355	6040	554	2308	6577	64	356	290	2995	9236	6007	9242	6604	9214	1710	2848
ANGPTL5									10			126										6				4				4		6			28
ANGPTL6	26		23	30	12	10	14	26	62		1198				70		2			20	54	23	10	8	24	36	90	100	18	46	33	62	19	10	38	4
ANGPTL7						4		118	4											8	14	16	4			10			4	10		22		6	96
ANHX												128																							4
ANK1			4					2			2	86	4	48	372	584	210			552	186	122	40	80	134	48	244		280	133	138	84	60	16	28	18
ANK2	10		13	2	16	2	52	334	170	342	842	228	537	102	1670	1266	250	1218	1934	1631	2454	1258	2	58	2	6	252		968	2621	1084	616	326	50	2367	4050
ANK3	4896	3512	3266	1870	8410	5992	1162	2470	2910	1198	3120	264			6		70	2		200	40	138	10	36		1396	380	1814	247	1718	1688	4634	2110	1762	2146	1266
ANKAR	38	26	22	10	36	74	50	20	118	348		50					14	128		100	109	140	4	4		40	510		68	94	66	50	60	32	370	156
ANKDD1A	40	31	21	48	31	24	26	91	180			168		32	110	99		120	628	120	303	173	22	232	152	44	16	241	351	258	216	92	177	53	273	300
ANKEF1	1278	846	783	162	980	654	4	111	238		2	216		4		250		8	170	6	8	8	2	76	50	122	6		60	166	178	507	322	210	352	134
ANKFN1	76		26			4						90								10	10	14									6	10			28	28
ANKFY1	3846	3288	3221	764	2306	2266	1062	2604	2806	998	2576	64	1016	656	2264	734	762	1600	2467	4455	3468	2423	276	1752	932	622	3278	1224	1478	2487	2406	4183	2114	1098	3130	2294
ANKH	1602	1276	1369	298	971	963	6603	7996	15875	9490	2129	662	6	356	868	1093	882	2378	1128	6079	3663	3063	166	1204	908	1566	3272	2344	978	2088	2140	3145	4414	966	1988	1002
ANKHD1	6880	5700	8499	5506	7880	8426	5921	5717	9249	4318	5834	629	2101	3151	6466	2939	3691	2736	2090	6854	6678	9147	452	6018	4085	3187	10497	5464	7525	7560	6174	8144	5647	5026	6981	5153
ANKHD1-EIF4EBP3	5103	4471	6222	4188	6309	6627	4715	4149	7456	3069	5422	142	1192	2138	5411	2336	2946	1846	1110	4717	5212	6435	300	4669	2953	2217	7061	3600	5682	5310	4962	6730	4403	3905	5548	4150
ANKIB1	4266	4598	4547	1170	2854	2008	1850	2540	5294	3488	1560	92	702	1827	2182	2028	1286	1420	896	4648	2741	4169	208	2828	1486	1804	2640	2104	2186	2886	3357	3231	2982	1695	2198	2176
ANKK1	47	70	10	4	100	121	29	136	104			70			3		2	3		8	23	8	2			2	2	2		181	34	236	18	18	70	38
ANKLE1	93	63	118	107	102	207	83	103	192	400	13	1198		6	261	248	127	88	10	241	368	308	24	66	60	85	892	105	173	200	126	158	101	60	498	109
ANKLE2	4099	4358	5985	7713	8066	3148	5387	4228	8624	6022	13182	886	1352	1788	8282	2264	3980	7652	2250	5024	5116	6851	552	5190	2510	1580	8006	3999	5957	7951	7754	5419	4884	6035	3574	2384
ANKMY1	102	26	151	16	76	93	4	104	92	728		4			306	136	274	86	2	138	207	133	18	50	26	176	572	28	90	169	176	171	96	29	402	292
ANKMY2	888	790	876	316	538	298	266	404	550	302		2		566	110		500	126		720	830	544	10	296	146	218		572	370	664	502	580	392	264	1238	924
ANKRA2	992	1272	1080	650	1632	718	516	308	644	38	1152	8		30	326	584	176	390		550	420	516	18	332	148	256	1280	554	363	627	990	750	722	520	1800	672
ANKRD1		96	8	2			24	14	22		766	164						82				2							78	122	38	6	18		12	8
ANKRD10	3290	2672	3252	1336	1436	1954	1518	2377	2938	1046	2822	64	376	986	7363	1098	3828	3916	1752	3501	3983	8378	332	2604	1456	646	3556	794	4829	6398	5056	3771	2564	1603	4704	2762
ANKRD11	9606	15038	6352	2472	6102	11170	10296	17114	14867	4028	23702	1242	4186	2783	36272	5879	7808	3566	4299	12150	22446	12894	1594	20093	9202	3338	24504	7201	20135	20301	18724	20773	14662	4247	12065	8961
ANKRD12	16254	32311	19644	19120	26006	10509	21312	5716	23505	2146	9148	849	4390	5983	9515	6623	8679	5773	3405	6853	8000	10432	365	17982	12892	11718	22612	13377	16289	11745	11702	11855	20791	18286	18605	12986
ANKRD13A	4800	4742	4477	1428	4164	2648	1236	1678	2667	2536	5756	52	2	1244	1204	1446	470	2240	1	846	764	604	94	1022	308	1446	7066	4112	902	1792	2234	3762	1730	1268	2204	1740
ANKRD13B	438	506	236	12	58	84	56	354	470	1148	756		460		26		21	254	976	550	644	376	58	314	166	24	198		302	362	310	584	238	60	1026	729
ANKRD13C	1450	996	968	602	932	752	595	1040	2046	1250	4512	324	2826	548	1178	592	972	674	2	1563	1458	1982	112	1692	872	390	957	558	988	1680	1410	1284	1104	678	822	982
ANKRD13D	958	1184	726	322	500	492	370	654	940	400	2		384	184	232	168	262	246		624	986	528	132	556	226	478	3442	966	300	790	852	1300	634	336	1450	840
ANKRD16	287	346	235	52	219	221	62	320	330	5	392	593		168	203	111	236	106	14	670	783	529	28	75	132	59	524	1	153	249	227	351	269	136	725	287
ANKRD17	9787	8740	10105	6027	10685	7606	8548	9279	13629	5656	8654	764	5443	4528	9534	6258	7325	8277	5714	13439	10384	15888	944	11623	6686	3353	7004	3488	12515	12142	11858	12145	10238	7260	10481	7128
ANKRD18A	172	340	326	288	426	400	26	106	86			334	1	32						8	4	4				31			38	68	38	206	208	133	512	104
ANKRD18B	10	36	36		4	35		10	25			470						42		10	10		2			19		250	22	37	12	17	16	12	46	60
ANKRD18DP			2			2						60								1									4	4		3			74
ANKRD19P	52	14	69	16	2	36	126	52	88				150		9					33	83	54	8	52	72	44	203	148	56	50	27	52	40	44	70	34
ANKRD2			4									66								4	14	2			8					22	6		4		14
ANKRD20A1	8	16	12	12	96	32	18	28	54			144					8	286	75	34	37	13	16	203	78	8	28	20	81	68	119	33	89	8	75	162
ANKRD20A11P	36	54	78			2		18	22			62		54				12		36	2	16	2	12	12	16			9	5	6	10	14	4	124	39
ANKRD20A12P	44	52	60		124	87		82	119		318	669		20		2	146	1597	96	164	104	82	8	158	184	22		228	176	209	296	122	223	37	923	570
ANKRD20A19P	13	20	15	9	2	28	7	16	20	1	4	67		60	6		12	4	17	51	57	62	8	3	20	16	99		27	30	10	32	23	6	52	4
ANKRD20A2	4	20	11	4		4	16	5	21	2		13			2			16	139	12	8	6	8	90	24				38	53	52	4	52	4	18	24
ANKRD20A3	28	14	45		46	34	66	38	53			171						264	200	44	44	14	10	423	196	4		78	155	167	146	24	108	8	202	258
ANKRD20A4	10	2	19		56	39	32	24	57	656		56						224	127	14	19	7	10	185	28	14	172	2	35	46	117	23	47	4	28	52
ANKRD20A5P	134	196	144	2	38	61	48	29	67	2		41						406	387	92	39	22	3	138	104	24	6	2	72	97	83	71	66	18	625	594
ANKRD20A8P	52	48	45	14		84	2	66	76			113					62	129	16	30	20	22	6	301	102				174	268	156	78	106	23	302	191
ANKRD20A9P	2395	2257	4671	1075	2088	4655	1451	2649	4860	4298	2305	58170	2251	4651	3583	2820	3743	5716	5806	7449	6633	9916	520	2269	2257	3012	6242	3636	4668	5150	2447	3113	2939	1668	14366	4009
ANKRD22	118	38	186	12	98	24		2				86										10							4	30	62	64	60	40	50
ANKRD23	84	131	9	19	18	59	94	172	227	554				38			16			56	74	47	4	3	49	60	340		67	101	201	98	193	21	247	87
ANKRD24	28	38	4	12	12	22		12	8											8	8			22				130	2	8	12	36	28	2	184	30
ANKRD26	1008	2368	1090	904	2996	1492	1704	608	1676		956	16	386		764	156	44	970	150	1196	1094	942	18	1246	770	292	1275	794	576	674	1258	1304	1987	1076	2830	2096
ANKRD26P1												62					104			10	8	2							12	6					46
ANKRD26P3						2			4			146											8	22		2			14	12	4	2		4	72
ANKRD27	1924	1390	1422	542	938	980	1168	1548	2020	1854	364	72	952	438	2398	1942	1026	1890	1549	2298	1786	1674	230	1636	805	652	3182	1720	1314	1585	1704	1982	1236	746	1493	864
ANKRD28	3268	1924	3322	1520	1748	2345	1791	1768	2708	2548	2694	456	3146	1242	1340	3166	1914	620	1061	4190	3875	3686	322	2478	1834	822	2952	2188	2192	5300	3350	3250	2086	1304	1600	1246
ANKRD29	14		16				40	86	120											2	4			96	2				32	50	44	26	34	2	270	230
ANKRD30A	11898	7218	22059	26	981	775	2	26	24		4	172				2				46	40	22	6	54	6	2		2	108	852	413	2362	1630	925	3480	3474
ANKRD30B	269	128	2823		2	6						36										8							42	26	10	50	24	86	637	92
ANKRD30BL	16	78	273	106	144	86	84	60	116		1228	235	182	75			108	96		208	90	94	403	34	74	329		102	88	32	100	74	10	155	54	12
ANKRD30BP2	42	6	77	38	187	116	31	93	130	10	8	1159	9	212	10	13	34	70	40	70	262	170	15	163	114	25	454	234	125	124	131	94	58	30	263	87
ANKRD30BP3	2		2			2			16			60									4							2	4						14
ANKRD31	46		18	20	8	30		18	36			132								24	24	18				12			2	22	16	18	6	4	190	32
ANKRD32	374	218	336	166	384	254	222	160	346	238		20	161	14				50		260	272	198	22	348	212	1233	410	674	134	194	140	220	348	185	372	274
ANKRD33																				6	24	46	4	14					8	8	6	4	12	4	14
ANKRD33B	314	168	265	12	286	276	90	188	132		2	286	478	348	2556	823	602	325	984	2370	1064	2218	106	482	142	100	962	690	517	1386	650	740	514	140	354	534
ANKRD34A	22	94	24	2	88	26		62	74	42		78				280	76	58		166	240	39	4	34		60	100		24	80	40	82	56	10	118	16
ANKRD34B	6		2	10	74	20			14			20																	18	2	14	12	14	22	26	14
ANKRD34C												4																							6	36
ANKRD35	28		34	8	112	66	364	884	1268	2	640	78	2			132	14			638	556	82			4	14			28	198	368	330	208	32	738	476
ANKRD36	5234	10960	11004	1863	5827	8715	1407	971	1357	2	2805	84	228	630	670	830	512	630	1416	1243	877	1124	49	1612	1046	1800	4658	2227	903	4885	2967	4298	4057	2128	5910	3708
ANKRD36B	6149	14540	12714	2258	6341	10201	1146	869	1273	386	1899	1037	7	492	545	308	816	511	510	986	951	889	88	1219	704	1172	2529	2441	1026	4862	3049	4672	4502	2799	5829	2824
ANKRD36BP1	94		140	142	138	157	60	150	251	404		73		30			36	202		240	221	357	30	7	32	131	104		95	95	108	248	144	132	148	54
ANKRD36BP2	22		51	24	108	58			6	2	848	254	4	182				486			5	6	39		4	34	2		9	75	47	62	19	71	928	588
ANKRD37	210	504	1676	695	432	165	424	92	475			6	570	2535	406	496	740	378		441	249	849	74	543	504	166	388	410	376	175	244	212	368	804	432	130
ANKRD39	122	83	144	29	40	41	42	169	353								54	28		60	83	83	6	149	63	50	66	124	49	72	117	116	95	71	196	61
ANKRD40	3474	3289	3690	1156	2664	1813	3186	5488	9355	5034	5316	644	1551	1648	4861	6113	2970	3484	4242	6362	3820	5216	830	6804	3742	1177	2119	1460	2845	4448	3603	4615	3837	1604	2558	2237
ANKRD42	504	314	496	172	190	218	80	210	334	964				246	462	236	48	36		452	312	376	26	86	76	162		80	172	258	229	355	334	132	326	232
ANKRD44	298	274	194	30	180	40	50	62	62		4	106		64	2		590		2	156	158	48	28	120	164	1970	5656	3280	422	540	350	244	160	82	676	462
ANKRD45	21	2	15		30	40	12	57	74	60		76	2		2		19	6		24	69	25	3	9	9	4	24	2	10	20	25	16	22	4	57
ANKRD46	450	200	366	196	246	170	150	240	566			110	2	182	72		132	280		394	293	398	38	518	164	86	218	292	132	209	248	334	288	182	490	204
ANKRD49	388	424	268	306	460	274	430	242	778					274	410	122	30	196	2	186	452	348	26	434	118	216	1348	354	330	510	496	403	492	378	965	330
ANKRD50	6038	3758	4842	1076	2170	1580	1894	2128	2208	1073	2	102	2	486	2742	574	1260	1732	1982	2169	1936	2322	126	1066	996	24	108	680	1478	2880	2306	2208	1830	1226	1888	1504
ANKRD52	2090	2158	1766	540	1334	812	788	1378	1732	538	418	398	1518	336	1456	1624	942	690	178	1424	1560	1490	376	1862	1138	490	2272	1226	1050	1463	1986	2260	1490	813	1874	1284
ANKRD53	8	36	2	4	4	4	90	146	158	470	12	6		40	50		58			58	38	38	24	68	4	2			40	72	52	92	38	2	96	90
ANKRD54	536	760	392	290	512	350	206	524	670		2				330	424	337	84	282	604	414	400	84	490	326	108	156		410	446	539	692	342	268	840	640
ANKRD55	4		8									94									4					16	230	118	6	2					12	28
ANKRD6	323	412	405	352	472	416	682	1109	1704	854	1100	204		72	650	206	180	604	1041	1112	1004	854	66	950	518	258	482	166	490	948	964	791	812	334	1372	978
ANKRD61	8		12			18		16	26		870	48					86		2	14	58	44			8	4	166		31	28	28	18	14	24	36
ANKRD62P1-PARP4P3	4	30	12	8	44	54		5	36			154			125					28	23	18							6	20		16	8	16	140
ANKRD65	64	56	48	62	260	82	368	703	764	490	1020	298			275	184	164	98	983	209	140	103	17	60	72	24	116		80	135	179	263	250	44	602	435
ANKRD66												44								2
ANKRD7								8			2									4							442			2			10
ANKRD9	158	440	386	78	210	78	62	66	330		168	2	346	40	248	2		42		254	300	338	24	260	100	68	68	200	276	274	374	308	152	170	446	386
ANKS1A	2662	2468	2392	586	1591	1032	922	1430	1692	1556	864	342	2	312	437	892	1046	474	1486	1130	894	744	112	706	362	368	1646	568	502	851	1098	1952	1220	800	2244	1264
ANKS1B	1173	928	941	415	758	727	72	38	84						2		70			128	184	156	8	103	18	4	22		50	254	180	631	270	297	212	168
ANKS3	350	376	110	78	108	262	278	528	384		2	54		104	114	424	108	136	642	368	648	514	46	132	26	16	714	134	230	430	406	590	276	104	590	432
ANKS4B	75	105	109	50	49	214	63	137	122	9	11	438	4	85	29	27	104	66	80	172	315	219	30	88	63	34	126	141	107	142	51	102	80	27	265	92
ANKS6	10	164	22	40	148	146		112	156			2		80	222	196	28	850	978	1888	1620	1356	100	628	380	196	204		494	980	601	716	378	156	878	686
ANKUB1									2																				10	4					16	20
ANKZF1	2084	3260	2965	1428	1794	1713	1184	1077	1970	240	5730	30	796	336	1184	124	664	968	14	541	748	806	144	1134	813	780	4280	1102	732	740	1292	2846	1308	1104	3325	2181
ANLN	108	640	4630	352	728	108	192	60	84			2		78			122	720		32	28	142	2	28	276	24		220	306	64	340	90	188	538	534	148
ANO1	582	276	552	115	754	328	10983	12991	18095	11206	12458	880	1270	3508	4136	3288	3554		2	587	338	192	8	12	18		4	130	509	2166	3210	2559	3646	1076	9339	6034
ANO10	5104	3222	4448	1942	3052	1980	680	876	1390	1838	2	60	1088	562	702	934	1043	2978	3478	1259	1170	966	194	2588	1556	204	382	482	1024	1200	1303	2706	1499	1593	700	688
ANO3					106	18						240					56				4	10							52	18	16	26	4		56	50
ANO4					14	6		8				288									72	10	8						20	114	10	38	8	2	37
ANO5	92		96	22	10	18		20	2			22																	4	10	18	30	16	10	80	16
ANO6	18309	25866	44078	6717	10046	3253	10689	7909	16821	7726	5561	582	1246	7042	7987	6659	10958	9736	2514	7409	4228	12274	708	8620	6380	1451	4345	2062	7264	7986	7210	7752	9316	8280	2723	4473
ANO7	15		36	10	48	8	90	82	38			66					54	116		128	99	124	16	150	38			122	37	54	37	74	52	10	48	2
ANO8	1276	1834	992	184	542	586	132	470	434	526			2	56	138	260		262		296	248	114	54	259	72	190	510	86	156	360	344	896	492	192	1882	956
ANO9	555	714	236	58	194	322	62	184	236			158			2			290	2	54	22	6	102	120	96	28	206	152	68	628	504	638	194	90	556	410
ANP32A	5440	4642	6731	2159	4813	2670	2724	3224	5852	5290	4592	72	2270	1136	1548	500	1808	3324	1236	2883	2159	2625	192	6302	4183	1849	2834	2974	1680	2892	2788	6252	3050	1882	3010	2022
ANP32A-IT1	91	222	189	66	65	256	269	180	287	2	116	1555	2	132	115	191	95	68	8	356	423	388	41	34	138	112	448	510	158	171	92	159	117	75	355	79
ANP32AP1	4		12						8			62						52		1	4	10		10	4	2				2		2	1	6
ANP32B	10017	11348	16119	9810	14552	11721	13012	13607	23084	6624	9450	640	7332	9414	11506	8853	6975	10107	1644	14223	16308	18038	612	22657	13032	9287	12678	12483	10974	17107	10285	16770	11253	7456	11251	7705
ANP32C			2	4					10			46								2											4		2	2
ANP32D												24																							2
ANP32E	1746	1812	2220	2152	3460	2578	3722	2480	6960	3893	2908	70	866	2320	2868	2198	3247	2090	1512	4976	2610	5962	198	6674	3702	2930	6110	5372	3221	4375	3748	4132	3225	1822	2356	2302
ANPEP	122	408	670	1307	6070	5131	4	58	24	1080	10	190	55	38	1718	522	509	518	8	15054	12726	10490	26	136	16	48	2118	2115	2729	4302	3852	7525	3386	1340	6298	3596
ANTXR1	6216	2190	2655	258	1930	2036	6260	14060	23529	14196	6016	12	4001	3078	1996	5888	2452		2068	16732	8167	7028	24	173	124	22	6		887	5858	3958	5520	6817	886	5231	4822
ANTXR2	1935	2042	2236	118	568	510	88	626	474		308	284		427	1164	1812	1298	22791	4526	15308	5388	16573	24	1382	1139	2023	2384	4974	4062	2787	3170	2308	3626	1086	5028	5494
ANXA1	1270	7285	4787	27458	41523	14600	33244	33022	52627	21531	13918	600	3844	5393	3970	3518	4349	3028	1480	3570	9876	12203	190	1248	726	5151	3972	6766	25857	42555	32326	13450	16972	21070	25486	23598
ANXA10	20	44										26																	4			8	8		8
ANXA11	12246	12856	16324	4418	8413	3738	3132	2522	4272	4097	2170	32	4940	1732	5252	4744	2762	1556	10	4396	2908	2594	484	3823	1689	2107	7346	3225	1854	3566	3020	7162	3866	3974	4244	4109
ANXA13				4		18		102	96											6	4									16		14	36		16	50
ANXA2	52907	68433	116428	28173	47472	11192	40882	28204	63396	26882	14739	1668	5956	6437	9360	16447	13609	26323	7115	20716	13851	20990	1337	17452	11103	2430	3436	5869	20853	22544	35300	22888	29332	31087	22253	20673
ANXA2P1	10	58	50	13	31	4	38	9	29								2		1	38	7	30	2	4	3				8	1	5	2	28	75	16
ANXA2P2	2284	2834	4286	994	1740	582	1501	1298	2405	1397	1341	405	127	261	283	601	732	968	1115	709	646	844	73	724	378	92	120	199	726	998	1387	819	1186	1332	884	774
ANXA2P3	6		33	8			48		22								66			2	4	2			6				14		6	8	18	54	6
ANXA2R								2				88									20	10	2	58		76	338		12	12	10	14	2	16	40	96
ANXA3	7900	9922	7579	2232	7588	1582	2598	7220	9848	6748	552	2	4		2	170	142	226		62	82	41	28	182	14	10		2	458	1556	3743	2830	4204	2210	2470	1252
ANXA4	4084	1978	2594	766	2096	1358	1460	2764	3684	738	4	48		6	514	2	54	1618		940	882	472	178	1514	726	88	166	142	540	1538	1404	2250	1335	756	1860	1130
ANXA5	19736	16945	33663	6779	10175	4882	21363	10774	24770	10684	13884	2156	11878	23010	82074	42003	57274	42915	13342	77123	71490	108514	2702	28597	23154	1983	6829	5575	48415	53051	31187	37279	26645	12761	9115	8812
ANXA6	16013	16549	17142	3635	9250	5552	5666	3500	7435	3006	3676	679	2184	8136	3468	3479	3312	1100	474	15026	9256	6792	1202	11295	9004	5188	15640	9366	3342	6422	6262	11466	6268	4748	7069	8376
ANXA7	7594	4610	7800	4456	6728	4175	5077	5026	9040	4546	2190	514	2068	2608	3664	2151	2994	6592	1748	6804	6050	7195	646	7875	4580	1792	3736	3646	4443	7705	6119	5574	4683	4290	3691	2830
ANXA8		50	69	622	327	38	2	32	232			50			68					18	8	24				6	60		37	114	1131	54	244	349	3388	204
ANXA8L1		26	36	225	177	8		12	126			8			26					4	2	14					56		30	22	460	16	90	133	1548	96
ANXA8L2	2		80	309	115	18	52	23	124			4		2	16					18		48				6			36	50	452	68	80	249	3429	68
ANXA9	248	48	210	1		34	24	64	30			55						52		10	28	6							10	22	40	104	36	18	160	74
AOAH	4	90		2		4		4	8		6	58		30	2			460	2		2	4		2		3061	6828	2836	44	144	18	60	52	48	456	216
AOAH-IT1																	6									52				2		2			14
AOC1												88		48							10	4						40		24	6	6				6
AOC2	40		28	10	18	16	44	50	36			24		52	430			12		4	72	64	22	28	32	6	214		166	144	92	81	34	20	72	86
AOC3	10	2	4	6		10	2	42	8	346	2	326	724	2440	1204	1622	976	104	2	76	226	26	212	1448	1420	6	158		657	1476	772	476	196	114	918	4609
AOC4P	18	4	14	8	13	20	14	17	46		1	157			2	174	30			37	47	48	6	10	35	4	88	3	32	60	22	23	17	10	50	79
AOX1	421	364	331	16	214	64	406	1576	1106		642	26		4			36			1782	2642	250	6			4	2	2	96	666	730	934	674	100	556	1040
AOX2P	12		20									296								12	4	2							2	4	2	10			22
AP1AR	3354	2064	2356	594	1836	1298	1528	1432	2196	1216	1404	8	804	584	1123	747	962	1138	16	1974	2126	2028	120	2910	1168	782	952	2470	2241	3269	1962	1669	1520	888	1252	1086
AP1B1	4968	5102	5490	2029	4140	3034	1900	4058	4450	3427	4474	116	7	222	1566	1178	1173	3028	1608	3729	2294	2434	1002	5890	2370	982	7482	2766	1736	3047	2760	6252	2516	2474	3848	2397
AP1B1P1	2					4			2											8	2	6				2			2	2			16		16
AP1G1	6112	3200	6485	2278	5702	3250	3092	2938	5330	6430	2880	4	2354	2484	3984	2686	2746	3654	750	6076	3566	6717	454	4614	2117	1118	3651	1482	4738	5466	3220	5831	3273	2710	3126	1794
AP1G2	2438	2558	1991	380	994	1160	560	1256	1354	1596	3318	89	644		423	2	106	426	656	260	254	213	70	252	142	318	4418	974	312	1310	1326	2558	927	608	4276	1702
AP1M1	1398	1503	1084	324	1416	714	1174	1574	2334	2194	770	32	662	1202	2646	1892	952	1668	822	3239	1948	1772	488	3805	1516	724	956	2007	1028	1725	1576	2136	1064	616	1194	1152
AP1M2	4214	3264	3556	1352	3504	1552	440	808	850	818	1800	2		4			76			18	28	36	2		8	6			64	452	594	2264	808	862	962	338
AP1S1	1334	1386	1578	550	1550	420	676	572	1174	770	1438	228	2	44	214	206	174	718		704	562	410	98	852	494	154	264	122	294	358	860	936	688	408	1034	354
AP1S2	290	375	406	78	210	130	256	629	1525	12	726	114	902	700	620	828	2742	992	998	1209	1367	2255	144	3111	1178	296	840	1202	2099	1452	1141	820	1221	388	906	1021
AP1S3	734	290	856	194	433	604	243	485	558	20	1578	1657	442	75	563	423	333	172	92	580	909	672	91	205	331	161	795	245	451	397	356	419	305	156	958	270
AP2A1	2696	2308	2546	852	1660	1271	1945	2224	2385	2808	2838	24	2	1502	5366	3114	2344	2267	296	5344	3334	3963	532	2029	1316	566	1924	2215	1582	2484	2012	4096	1485	1090	1812	1167
AP2A2	4018	2954	3006	760	1856	1906	1926	2344	2968	2324	3752	226	1034	925	2266	2604	1618	3560	776	4106	3184	2768	512	2754	1450	486	1904	954	1697	2456	2520	4049	2240	1010	3216	2708
AP2B1	12960	10989	26575	3285	8954	4544	5772	7537	10770	11435	7684	266	3995	4764	4940	5526	5476	9879	2715	13334	6919	10272	988	8028	4490	4326	7682	6831	3983	5678	5649	9449	6167	4065	4616	3113
AP2M1	11377	9630	10817	3914	7520	6207	7380	11607	15078	11008	6680	572	1624	7243	13744	8803	8710	10771	7114	16378	13377	9321	1678	13711	7347	2139	9423	6533	6087	11847	9024	14255	7662	4378	8387	7639
AP2S1	534	344	778	280	758	268	614	556	706	1288		2		188	988	708	450	418		1302	988	788	186	1250	736	156	136	338	472	582	596	950	553	326	774	278
AP3B1	5344	3662	5456	1834	4150	3682	2354	3689	5203	1880	500	248	440	1470	2280	878	2490	3351	1452	5478	4455	8424	444	7028	3242	1227	2658	3341	3475	5349	3962	4608	3167	1941	1719	1810
AP3B2	64	70	94	30		92	198	392	300	170	602	2					28			148	124	64				10			30	110	76	298	92	30	180	60
AP3D1	10437	14102	9091	4254	7616	6684	5141	8121	10167	5082	6870	106	1599	1948	6752	1738	3914	4374	2154	11387	8633	10987	1070	11650	5165	1348	8042	3429	7700	8708	8549	14234	7541	4584	7911	5361
AP3M1	2782	1914	2842	984	2058	1554	1684	2026	3300	1739	38	2043	1502	1536	1118	1389	1597	2126	1068	3637	2904	3167	246	2082	1278	817	2071	1483	1737	2021	1846	2452	1810	1075	2281	992
AP3M2	678	390	336	184	470	500	362	472	716	342	174		706	970	2198	770	1154	596	2	1834	1756	2044	88	1588	990	596	784	1004	1008	1122	1470	1174	752	406	1368	764
AP3S1	2380	1490	2104	1004	1544	1358	1538	1538	3307	2	374	506	950	522	962	228	1752	1824	950	2502	2209	2157	152	2938	1857	1034	2044	1354	1522	2639	1997	1731	1784	950	2062	1674
AP3S2	1513	2122	2779	1092	1732	1256	1156	996	2186	620	1186	1034	232	394	867	338	971	693	385	3587	1558	2498	131	936	697	356	618	607	850	1016	1061	1885	1342	1059	1609	944
AP4B1	417	214	201	152	375	401	284	159	257	116		75		124	140		70	160		483	443	250	53	702	396	234	592	28	328	381	381	602	258	221	1014	518
AP4B1-AS1	166	55	198	95	298	407	153	286	210	160	71	1277	14	123	205	16	153	208	70	340	621	345	57	107	120	116	432	45	180	217	69	216	129	70	470	139
AP4E1	1696	862	1302	561	997	1650	895	1750	2384	1607	1646	1956	3792	782	1350	1372	531	1566	505	1577	1743	1583	124	1060	525	878	3106	1422	732	1305	989	1567	1125	786	1218	847
AP4M1	384	668	263	172	522	203	214	220	339		2			92	14		26	248	564	195	223	123	48	308	238	28	166	132	137	140	238	423	242	109	342	222
AP4S1	333	205	410	186	370	613	211	497	591	1145	151	1971	8	359	542	145	142	171	70	564	906	641	120	359	310	301	658	221	367	523	268	524	268	224	1152	340
AP5B1	892	724	1322	928	1728	1075	839	983	1355	834	3397	1119	680	509	3246	925	2031	712	927	5192	4532	4054	170	894	530	530	1533	760	951	2986	1514	2721	1402	1054	1049	645
AP5M1	1544	582	989	420	804	820	420	803	1536	622			630	444	516	558	320	602	572	883	772	888	46	595	322	300	456	598	420	890	807	966	880	436	516	438
AP5S1	400	193	208	151	262	212	212	219	230	24		314			198	263		88	2	125	220	111	48	155	69	19	8	25	57	155	114	364	130	156	267	118
AP5Z1	1165	628	859	253	870	711	647	759	882	22	670	5693	1052	897	2317	1275	760	1898	2	1133	1578	1275	334	1382	691	376	4186	870	1631	1875	952	1990	822	468	1651	760
APAF1	1180	775	1191	729	716	998	216	568	840	1375	1610	540	572	174	332	258	604	525	1508	1084	1078	1107	96	1164	714	708	2072	1657	759	624	674	1289	733	543	888	820
APBA1	4	2	24	126	298	164	186	172	552	474		230		148	854	472	565	284		292	280	461	6	14	10	6			324	281	280	220	138	92	1264	1012
APBA2	26	84	48	384	658	578	34	16	14			176		48	2	2	98	1492	1538	846	506	212	16	8	6	920	4032	3631	68	234	318	816	202	258	332	182
APBA3	502	988	552	152	246	350	448	336	472	628		16	242	212	716	70	168	194		464	486	544	192	478	352	160	990	478	400	395	397	931	322	228	292	210
APBB1	1242	1252	866	199	694	250	1028	1587	1628	526	594	160		1228	538	1366	456	862	244	1326	1100	1372	140	1007	318	502	1400	1630	629	867	708	1314	644	290	1038	664
APBB1IP	8											106		1	2	2	18	42		240	668	262				2171	5451	3884	194	342	214	258	168	102	870	1511
APBB2	5476	5102	5025	435	950	926	617	999	1429	1826	594	475	840	4088	2336	2294	1651	2489	582	1461	1242	1298	636	7359	4708	50	282	202	2784	2617	2536	2497	1775	931	2448	2912
APBB3	160	112	130	46	60	139	2	110	106			140	1086		432		52	18		16	128	118	6	4	40	30	624		178	221	196	360	76	30	1356	740
APC	3631	1888	3004	1300	1810	1892	1744	2852	3498	1886	4656	498	590	1560	1809	416	1650	2675	2502	3296	2588	2850	304	3644	2279	1492	6126	2988	2392	3406	3173	3094	2006	1358	2670	2351
APC2	72	104	41			22	12	42	56			6		40						71	62	63	4		34	32	100		54	32	12	48	36	14	74	20
APCDD1	4	26	88	660	848	314	100	224	452			198		302	298	432	42	40		217	108	40	154	534	244	2			210	331	368	480	198	520	2772	1220
APCDD1L	8	80	32	62	378	94		4	8			66				96		42		1070	290	754	4		14	6		1	172	252	172	336	196	136	791	218
APCDD1L-AS1	2	56	32	36	64	38		2				302								50	17	118		10		4		134	94	4	68	36	22	44	942	88
APCS												136																				2
APEH	2974	2776	2486	794	2080	1140	1230	2074	2734	2540	2296	78	1282	380	1514	1005	449	484	378	2512	1884	1746	74	628	270	466	1274	238	420	1104	1276	2640	1280	960	1672	728
APEX1	5383	6222	5472	3702	5611	4798	3626	5126	8458	2699	1792	566	5202	9360	2876	2434	2142	3286	594	5946	5456	4667	513	4703	3511	1138	2226	2841	2792	4180	4044	7357	4566	3465	7532	2740
APEX2	710	1192	704	168	398	296	530	532	674				288	158	36	296	490	484		906	645	714	174	900	634	252	394	438	370	446	416	764	442	216	408	168
APH1A	2002	2218	3529	1338	2874	968	1564	1148	2274	1990	8	120		312	1158	282	687	1966	731	2142	1242	2082	402	2684	1738	608	1330	956	956	1268	1196	2280	1352	1264	2180	1360
APH1B	1454	782	1102	312	866	342	132	278	584			94		76		570	328	400		936	620	850	16	178	138	108	66	816	178	330	362	638	608	372	938	442
API5	7135	4724	6834	3326	6280	4796	4983	6168	11628	5491	974	478	802	3511	3746	2382	4126	3972	3072	6672	5403	6901	464	7323	3385	1546	2506	3052	3792	7109	6036	5941	5393	3121	3806	2980
APIP	479	824	388	344	822	268	328	256	633	268		2	302	70	834	1	182	574	2	456	552	515	56	384	178	106	164	192	276	444	540	510	606	305	472	580
APITD1	283	202	217	94	318	141	94	100	168	104	876	42		8	2	412	18	72		106	145	80	18	270	42	22			149	140	208	192	134	110	461	79
APITD1-CORT	223	180	137	42	118	125	32	76	112	52	422	58		2		138	18	28		66	95	60	22	244	28	24			79	131	154	142	136	58	247	87
APLF	1168	510	1596	316	986	692	470	546	1148	1018	1456	156		162		676	704	566		1488	703	1102	68	488	366	126	168	208	240	508	538	892	756	354	702	542
APLN	44	238	240	50	62	22	134	60	236			16		214		594	188			268	174	236	118	1872	696	2		2	20	110	114	220	240	60	114	80
APLNR			2			2		4		380	2	176			82	98	44	12	2	106	38	28	600	4196	1770				124	124	364	386	184	118	455	378
APLP1	50		44			6	90	46	50	500		50		8						92	40	10		38	4	4			14	6	28	26	36	12	48	10
APLP2	49968	54024	116310	14447	24894	16214	33340	29868	49092	29859	23817	2026	4509	7394	15546	12479	10953	26713	11095	49764	47846	50880	3348	50541	31785	3746	11146	8898	26061	38812	25453	45825	28499	20857	23688	22064
APMAP	5932	4070	5386	2730	4200	2554	2616	3520	5288	3078	3828	166	324	626	3610	1290	1326	1878	1336	2476	2602	1978	402	3547	1730	2595	7983	2824	1706	2988	2760	6768	2285	2290	2595	2380
APOA1								6	8												8	8				6			8	10	4	4	4
APOA1BP	1088	1257	1790	322	530	262	482	974	1604	242	1040	18		496	974		252	482		844	740	541	106	595	564	332	1296	812	371	569	450	928	680	455	1439	480
APOA2																						2							4	8	4				6
APOA4												24																	2
APOA5																														2
APOB	2							8	2			368																		8	38				34	174
APOBEC1			16			2				242	2																								30
APOBEC2	6		4	2		12		10	18			100					32				16	14	2			20		204	12	18		10	16	14	18
APOBEC3A	261	271	298	122	329	488	169	361	402	12	136	1267	22	76	220	33	169	58	119	446	814	472	48	181	206	90	235	61	275	272	102	231	175	137	553	190
APOBEC3A_B	8	35	35	10	42	2					2															1					10	14	6	15	2
APOBEC3B	307	302	884	1072	2029	354	148	10	54			24	72							50	29	28	6		46	22	350		16	98	416	288	220	727	181	72
APOBEC3C	976	690	1408	230	418	420	413	600	642	154	1062	164	2		128	222	60		2	508	348	248				2098	2230	2204	64	296	466	748	375	332	1100	388
APOBEC3D	366	461	408	147	276	297	108	182	244	221	352	1268	34	167	124	36	100	168	65	351	486	385	35	137	117	430	917	528	172	186	235	324	242	162	664	287
APOBEC3F	751	866	769	563	572	663	414	450	737	2	1107	1171	3	134	160	57	129	548	20	531	386	360	30	54	130	558	3149	1295	192	315	459	775	556	312	842	355
APOBEC3G	569	720	849	181	534	236	786	396	814	854	1648	482	590	104	286	115	16	317	2	390	297	237	26	262	208	2109	2768	882	138	324	738	409	490	362	804	194
APOBEC3H			2						16													10				6			4	2		6	10		18
APOBEC4									18			182								6	6	8		32		4			2	14		2			70
APOBR	48	496	38	62	84	28		103	66		764	64	120		1		54				12	18				68	236	272	12	46	18	104	68	18	156	146
APOC1	6		12	184	30	14	151	425	186						254		18			54	145	52				2			78	92	44	148	54	94	678	62
APOC1P1	31	20	25	6	12	44	26	52	74	8	20	103		36	6		45	4		57	87	58	3	30	6	16	176	8	36	24	25	17	19	27	153	18
APOC2					40																								4	8	4				22	16
APOC3																													4
APOC4-APOC2					18																									4	2	4		2	38	26
APOD	84	14	699	20	42	76	14	809	214	760	40	529	274	82	1389	912	28	964	8755	269091	138867	22589	3012	4540	624	12	254	208	5244	23578	17192	38653	27761	541	88475	47103
APOE	82	196	160	765	2270	367	11519	42922	20443	4436	11390	100	626	780	2916	1592	5126	58	192	10942	14958	1664	78	20	21	36	650	1589	2991	6432	3620	14610	6014	2014	5802	4230
APOF	10	34	11	10		4		12	19			2					44	2		10	7	8			4	2		2	8	6	2	6	4	2
APOL1	6711	8188	5407	1437	1490	3059	974	1852	1325	22	452	1684	106	214	1306	1190	1439	383	92	4310	4803	4971	521	2225	2321	365	716	438	1862	2286	2391	5393	2266	1527	2387	1566
APOL2	4848	6072	4197	1592	2634	2093	2302	2947	2765	552	2986	1220	12	522	1338	28	842	4566	916	2269	1900	3413	514	2866	2396	734	1199	893	2418	2017	1858	3530	1945	1365	2434	844
APOL3	1486	1408	886	1848	2726	2156	960	1287	1304	1780	1356	718	2	780	4572	1264	724	8974	2849	1854	1348	1812	1062	7353	5388	1226	2778	1260	3573	2481	3530	3111	1538	1386	1600	872
APOL4	236	1852	1861	96	304	387	268	246	1014	2	68	2290	66	346	930	910	709	254	14	1216	413	942	43	629	486	245	647	376	347	451	365	328	672	265	923	571
APOL5												22																	10	8					8	74
APOL6	7030	6566	8457	2924	8606	4275	1644	2164	3287	1920	4119	2427	389	986	2101	974	1355	4932	3986	3537	1454	3883	289	1986	857	2182	2997	3762	1098	2021	2042	4538	3654	2943	2536	3200
APOLD1	334	284	201	41	49	150	99	148	192	492	622	921	9843	24838	9616	14095	8954	811	11	345	264	262	428	3778	2860	232	629	188	4212	3534	1401	914	797	578	2514	4756
APOM	2	4	17	2	12	9	3	12	8						38	168	4	4		44	10	42		6	6		138		8	12	8	14	2	7	18	44
APOO	608	694	892	298	454	378	622	338	744			188	2		244		84	36		602	964	340	26	484	220	52	234	26	250	456	552	530	602	342	416	234
APOOL	1307	914	1432	641	856	798	518	872	1102	14	8	313	752	533	50	728	204	908	1400	1066	583	823	138	319	308	103	268	222	312	529	507	884	718	626	794	285
APOOP5							2		2																								2
APOPT1	964	1012	1006	812	1162	526	528	510	1461	1067	2792	333	388	52	294		488	762	784	320	610	550	112	2015	910	235	736	104	873	667	943	672	1072	813	1476	739
APP	155825	141353	217093	53163	70815	60194	51879	72219	80011	44119	72117	3352	4321	9170	21872	10970	20739	80325	37922	47869	50342	40887	6226	67192	43023	1226	1401	3746	33386	56087	47394	97283	49596	48894	69594	35245
APPBP2	1752	1327	1421	396	1562	1034	1160	1151	1984	768	250	347	518	460	1835	2684	1168	1856	1172	1991	1569	2215	150	1822	1024	420	202	1509	1186	1237	1330	1328	1413	652	1218	754
APPL1	4926	5800	4585	3308	6870	3045	5670	4781	11747	1295	1918	2003	1433	1136	2271	1052	1694	2708	90	3715	3107	2732	198	5618	2434	2162	6008	3765	1488	3153	2885	4342	5013	2940	4087	3527
APPL2	4902	3276	3693	956	1468	1498	1706	1995	3198	2788	1136	92	572	314	1509	436	610	1266	462	2514	2356	1754	78	1298	572	554	1374	1572	1191	2012	2060	2756	2026	1214	2034	1810
APRT	1332	592	739	438	1652	830	1472	2694	2906	474	2479		4	206	1382	546	254	560	274	1259	1711	770	286	1296	680	302	466	822	474	1174	782	2106	976	471	1048	608
APTX	1210	786	944	706	756	770	584	850	1258	52	2	62		240	108	642	554	505		802	982	1208	112	696	330	361	392	212	618	1003	750	836	710	408	1032	524
AQP1	26	34	22		2	28	758	850	2120	2645		2	4	46		6	170			2272	578	96	24	1660	872	4			774	136	224	204	480	94	9642	11644
AQP10												46		52																					20
AQP11	32		40			14		4	6						258						14	18			4	4	10		2	30		24	6		56	44
AQP12B												76																						4
AQP2		6	2	8		6						280																		4		2	8		6
AQP3	200	292	230	284	408	230	8	240	324		1256		116					72		24	38	26	2	32	8	122	536	260	66	122	212	578	204	344	982	268
AQP4			8	36	86	42		28	46																					10	34	22	22	40	20	112
AQP4-AS1	120	83	172	59	107	243	106	176	162	2	15	564	4	109	28	32	58	22	28	161	329	208	33	36	87	55	171	87	109	109	55	111	45	63	304	70
AQP5	26	40	159	586	880	518		24	4	4		2								14	50	36				6			16	96	158	588	160	354	1022	368
AQP6	76	20	88	31	68	177	31	126	137	26	164	424		28	50	62	19	75	802	110	209	129	18	65	81	31	65	64	125	72	33	65	92	35	311	264
AQP7	2																			8	4		3	48					116	125	159	18	5	4	378	1401
AQP7P1	8		10	4		4		51	23	76	4	146		48				2			58	10	234	235	110	2			827	1314	345	244	42	16	392	1694
AQP7P3	12		9	14		9	46	15	34	26					354			90			16	12	44	208	132				941	1063	263	88	17	19	116	211
AQP8												40										4							4
AQP9	34		28	292	200	980		100	98			40							2	522	132	10	4			30	234	3122	128	1166	540	1022	212	240	6
AQPEP	12		20	14		2		2	6			48								18	24	18		20	8				47	38	44		4	2		290
AQR	3846	2552	3500	1076	2938	2424	2046	2926	3768	838	1674	130	1956	1160	3305	1796	1873	3014	848	3282	2852	3673	336	3859	1836	868	4195	908	2413	3928	2525	3951	2186	1697	1908	1262
AR	6151	7602	8081	94	1474	557	2	124	168			138	338	206	253	382	518	26	4	2588	1082	768		54	10	2		152	200	525	444	1678	1700	874	2164	2104
ARAF	2208	2084	2550	514	1311	1384	676	1688	1836	1180	1566	42	1452	1137	1334	1602	1150	1880	1046	1768	1420	1525	314	1368	716	588	3100	2488	814	1636	1012	2670	1076	818	1530	1128
ARAP1	4233	5513	4383	1506	3410	2558	1540	3240	3608	3173	3870	186	1194	1114	2984	888	1724	2712	866	5258	4606	4432	466	2579	1578	1452	8582	5612	2017	3304	3443	5516	2782	1670	5865	5420
ARAP2	1698	1092	1627	1386	724	1138	372	670	504	1336	1848	114	948			216	84	2		44	70	150	22	558	166	5560	10189	5400	464	1144	778	1104	544	1017	972	532
ARAP3	68	99	106	22	132	50	654	2201	2006	1308	2810	196	750	24	1658	788	1026	2994	1392	4625	4785	3358	1108	5722	3282	36	82	9	2260	2213	3264	2932	1578	588	1404	1328
ARC	4		192	28		10	268	122	116	402	2862		812	718	262	462	48	2		164	658	2120	58	76		12			2158	930	256	146	84	156	306	562
ARCN1	8136	9033	12836	6685	10423	6447	9697	6678	14663	9048	5967	1789	11198	10104	12657	13037	14625	5461	4428	23095	11213	25873	1681	30215	14208	2742	6547	6458	10999	11027	10873	13990	10542	8259	5483	3760
AREG	4065	5940	10139	158	1809	376	258	67	172	2	756	4	238	90		2	86		2	192	191	116			4	44	2142	834	548	705	589	697	1332	1012	2592	618
AREL1	2838	1486	2984	792	2232	1726	1130	2092	2666	2168	2228	203	2	518	912	1432	924	1180	710	3377	2756	3454	272	2126	986	708	1593	1682	1297	2746	1672	2864	1535	1044	842	1070
ARF1	15122	12234	26371	9395	14644	10590	7584	10786	15384	9851	6850	1402	10844	13953	19278	16388	19961	14773	2662	20829	19403	25503	3850	22788	13212	3754	6092	8372	13572	20238	11457	17526	11012	10068	8391	6341
ARF3	6112	8110	9091	2226	5733	2448	5104	4739	9648	4996	3528	12	2124	2239	3194	3283	4314	3878	1386	9593	4714	6884	910	6307	3174	1052	2304	2582	2201	3729	4153	6951	4755	2937	2874	1844
ARF4	7221	4792	11263	4484	7212	6006	7398	5830	10097	6599	3038	776	3702	6181	4938	9827	9245	4920	1031	14982	13193	24256	1549	12551	7150	1004	1354	2477	9976	12051	8624	7552	6857	4668	4437	2510
ARF5	1992	1559	2192	1238	2542	1266	1732	2008	2866	1030	306	68	726	314	558	679	1054	1256	309	1154	1467	995	424	1636	1364	496	544	850	933	1458	1568	2650	1222	1006	2464	1184
ARF6	6506	5938	12959	3394	6920	3056	3271	3284	5830	3904	2604	492	1372	3284	2242	4478	4616	4886	3861	4073	2792	4542	526	4256	2518	3592	5812	5600	3058	5611	3994	5306	3666	3940	3424	3160
ARFGAP1	1241	1168	806	362	960	1020	376	1082	1060	838	1354	66	374	628	2372	1458	1068	1178	471	1806	2728	2952	398	1468	1122	322	804	430	1974	1983	1458	2560	910	526	2252	1368
ARFGAP2	2310	2624	1742	1036	1934	1994	764	1696	2140	532	2000	414	750	226	1198	918	442	598	305	1710	1596	1114	192	1526	758	486	1842	898	992	1583	1308	2739	1348	808	2526	1514
ARFGAP3	4369	2824	4938	5156	5558	5394	2220	1776	3342	2044	2044	880	2100	4812	7374	4361	5295	3654	174	6935	6739	10636	466	7213	4628	1012	3906	2472	6311	6472	5142	5044	4002	4477	2062	1376
ARFGEF1	7477	4096	7570	3012	4146	3948	924	2335	3551	3662	3890	224	4	1212	808	1142	1574	2124	2032	3371	2557	3295	212	2227	1648	2396	5828	2560	2691	3989	3895	4381	2982	2708	2597	1801
ARFGEF2	9953	9256	13309	6380	10266	5604	2623	2336	5515	2186	1824	928	2664	1162	2244	1198	1622	4506	2800	5227	3226	5588	454	5220	2943	1436	3776	3168	4319	6588	5999	6712	4703	5788	3751	2644
ARFIP1	2574	2238	3223	1468	1654	1306	1281	960	2082	562		86	532	516	764	566	958	1284	1473	1651	1244	1578	98	1430	734	258	408	212	786	1320	1412	1374	1477	1154	1217	356
ARFIP2	2857	2258	3263	1776	1982	1812	1779	2089	3179	1074	2888	345	890	1254	1626	665	2170	1196	1015	2380	2412	3221	315	2293	1263	410	1493	490	1563	2486	1743	2905	1882	1478	3061	1250
ARFRP1	1028	1116	805	407	592	703	1200	1458	1736	774	1030	172	272	262	626	272	706	932	1612	2100	1536	1459	329	2101	752	228	1412	218	656	1002	1155	1790	1081	296	825	614
ARG1																				12	40	4				14				14		10	8			12
ARG2	454	1156	736	274	391	149	962	773	3108	3532	372	254	544	1954	1622	1440	1341	1894		1027	1091	1154	220	2446	1517	132	242	1106	1328	1024	1234	797	1276	458	302	379
ARGFX	123	134	176	52	80	308	83	178	261	64	574	1234	2	128	81	195	81	102	141	307	501	321	31	142	142	72	518	29	248	150	97	152	111	81	504	181
ARGFXP2	2		10	4	8	8		16	38			72								6	22	34	2			2	300		8	12	24	24	10	8	16
ARGLU1	4341	7606	7058	2185	3252	8583	3202	5872	5390	3132	11970	1070	1376	2142	7204	2294	4369	2770	1003	7186	8352	7145	690	6333	3203	1568	11506	3182	6850	9479	10906	7567	4298	2000	16994	10129
ARHGAP1	1664	1699	1497	637	1200	1073	1316	2038	3017	1491	1964	897	13	388	1833	1056	1147	968	754	2909	1750	1589	305	1658	712	270	1140	818	708	1370	1060	2569	1178	586	2158	1049
ARHGAP10	1170	1036	620	228	580	624	1082	1442	2346	1146	1930	2	2000	2987	4864	4069	2558	582	2	3230	2692	3147	18	181	84	230	452	478	818	2025	974	2259	1042	402	1488	1736
ARHGAP11A	185	179	158	58	328	250	224	298	282	2	60	477	4	204	289	23	21	14	10	289	396	187	18	63	107	356	304	440	111	210	203	241	201	77	438	257
ARHGAP11B	10	102	2		50	16		8	44										2		26	4		30		39	50		4	12	26	8	36	18	28	114
ARHGAP12	7022	6314	5748	2512	4806	3128	714	725	1492	744	3156	2	198	434	650	532	786	1902	7	2506	1447	1430	146	1758	1114	966	2561	1070	1196	2470	3223	3411	1983	2160	3180	2516
ARHGAP15						6					4			22		12	8			6		2		8		1208	1532	1306	38	70	10	38	28	40	480	320
ARHGAP17	2758	2634	2472	1230	2632	2506	1421	2220	2356	2502	1456	192	2334	5386	9388	5642	4035	5625	6558	4552	3454	4030	710	5360	2132	1134	5114	3557	4519	4186	3484	4527	2424	1357	3310	2890
ARHGAP18	1942	2130	1564	422	1190	1056	372	270	448	180	4	292	1190	22	292	2	122	258		239	76	132	196	8447	5757	318	854	1146	1054	1029	1684	1287	1506	809	1542	1956
ARHGAP19	412	462	1283	156	350	251	956	1112	1840	1874	1376	252	4	24		246	170	416		772	378	1005	92	940	787	365	426	540	379	430	674	544	644	280	1200	806
ARHGAP19-SLIT1	48	38	137	24	14	23	124	88	204	132	438	28		10		106	16	60		86	30	101	12	85	142	33	84		41	26	100	44	48	20	118	54
ARHGAP20	6		14			2	298	226	914	308		38	2				48	110		836	816	240	2	16	22	10	200		80	368	168	264	240	28	454	942
ARHGAP21	13057	10418	9548	4962	6660	6421	5754	7038	11074	4235	6384	1954	3570	2760	8577	4492	6149	6534	4676	9140	10322	10298	738	8933	5562	1354	4042	3321	14438	17767	11643	10890	7170	5052	10999	11504
ARHGAP22	64	144	148	16		50	68	142	280								74			450	128	114	38	758	166	6			258	184	296	162	146	68	180	220
ARHGAP23	248	306	430	22	312	90	792	1284	1535	2326	3900	76	1168	378	2704	1100	1071	2918	1666	1634	1670	1481	464	2088	1406	20	2	2	1250	1432	1178	1394	838	394	1554	1036
ARHGAP24	42	58	30	194	182	84	770	1874	2824	1044	1692	64	284	178	184	370	90	3	5	3630	2906	2079	228	2680	1000	162	2704	150	2208	2788	2414	1434	1158	270	1160	766
ARHGAP25	72	38	18	14	46	10	3139	2320	4685	700	720	374	1706	20	6	3	112	1533	1074	611	216	398	450	3446	2334	2276	6498	5338	852	1376	1136	958	1233	466	1262	876
ARHGAP26	9161	6113	6844	6779	11391	18437	4905	7149	7595	6070	3680	1732	61	805	1055	466	2998	1943	404	2314	2165	1848	327	1305	1383	2321	2606	2350	1932	7230	3365	15199	4324	5412	4543	2014
ARHGAP26-AS1	4			8		4		4	18													4	4			2				6		20		2	32	26
ARHGAP27	514	698	376	184	309	310	82	82	114		212	122		1	2			620		100	146	62	390	1995	606	206	2895	318	923	823	790	904	276	274	1282	798
ARHGAP28	12	152	4		126	6		36	64											182	198	224			4				50	78	48	40	32	30	212	252
ARHGAP29	19929	27352	29373	4564	10632	3668	2366	1908	3802	3425	1074	277	1792	7982	3132	7031	8247	7576	6742	1146	580	598	596	15574	8532	20	4	316	4750	5732	10415	5149	8876	6780	3134	5170
ARHGAP30	166	406	226	56	34	158	6	24	20	228	1616	110		206	4				4	2	4	12		18	2	3951	12678	7894	222	578	278	413	224	68	1896	1088
ARHGAP31	177	220	130	166	558	550	2206	1954	2946	2020	786	474	452	188	1502	338	866	13604	7148	5080	2462	3817	2252	14894	9529	258	1298	1308	5305	5876	6346	3066	2186	1204	1642	2190
ARHGAP32	4919	3882	5324	2099	2985	2414	806	1262	1842	1056	634	238	2	692	2068	2888	1810	903	142	2144	1843	4182	90	748	418	104	320		1055	2170	1312	3212	1719	2097	2136	1566
ARHGAP33	26		42	2	16	34	14	32	10		312	96					72	2		24	22	36				16		78	12	44	18	78	44	14	1050	482
ARHGAP35	13918	11014	12645	2557	6013	3494	4389	7016	7886	4839	4870	222	2709	2438	7859	6682	5599	5956	2396	9821	5795	6919	656	5591	3402	3608	7420	3961	2413	6416	5036	8268	5318	3240	5916	3994
ARHGAP36	390	1092	392		534	10			10												4	4									12	50	166	42	114
ARHGAP39	702	602	232	122	180	180	338	292	284		2066	116		4	2	32	254			320	400	290	40	108	62	18			206	344	194	524	260	62	766	322
ARHGAP4	48		34	18	42	22		48	38	2	2			2			44			6	14	8	14	68	14	346	2350	474	72	140	112	96	28	34	1536	1538
ARHGAP40	616	468	333	4		24		12				90									2	2							12	72	42	166	40	26	858	270
ARHGAP42	600	806	416	68	366	304	208	680	805	250		262	4	2574	2948	2960	2196	820	376	2445	1334	1812	16	224	156	4			468	1093	1020	728	822	300	542	410
ARHGAP44	955	854	780	944	1094	1288	76	266	457	596	4	2	112	2748	3158	3052	1832	1086	1040	246	261	150	16	78	4	16	158		274	685	498	1561	474	821	509	314
ARHGAP5	10187	8414	12607	5225	11374	9203	7496	7504	13288	4544	4416	406	2612	4714	3424	3950	4246	2004	2562	7358	6094	7529	262	5528	2686	2257	3654	3300	4065	8767	5338	7901	7687	5328	3606	3382
ARHGAP5-AS1	134	346	156	131	86	154	134	138	234			96			64					22	72	54		22	48	2		2	82	102	74	220	108	80	346	78
ARHGAP6	16	18	14		6			28	8			136	2790	928	8850	1572	1894	446		844	1154	1504	26	50	144	6	212	44	1368	1166	818	556	468	102	610	606
ARHGAP8	812	608	582	234	94	200	78	284	254		266	4						26		18	30	16	2	18	8	6			20	103	122	426	192	102	466	198
ARHGAP9	14		10	4		2		2	4		20	40			2	2			2		16	4		2	2	1744	19951	4039	156	294	148	188	74	36	744	406
ARHGDIA	8683	7528	7779	2530	5624	3649	5875	9448	10540	7228	5683	488	7702	4318	13963	12083	11446	11508	4995	12499	10115	12216	3651	20204	10740	3552	6617	7967	7723	10127	5926	12465	6266	3416	5871	4155
ARHGDIB	5296	2778	3989	538	2941	1582	4	154	274	348	6	150	3360	2	558	939	528	26		158	94	102	120	1443	588	12936	16004	18674	359	1163	1197	2358	958	516	5046	3878
ARHGDIG																														4		2				34
ARHGEF1	1516	1347	888	512	799	950	770	1570	1830	312	2050	86	458	154	1980	1000	1038	2098	760	1500	2010	1267	536	2984	1292	2210	14196	4030	1382	2305	2154	2806	1196	606	3182	2654
ARHGEF10	842	1010	960	1428	1714	2400	1514	3448	4181	4026	3970	70	18	1314	2114	456	3052	4594	3608	3986	2616	3258	274	2260	1392	56	389	134	2131	2967	2920	3256	2236	1165	2886	1962
ARHGEF10L	3588	4118	2122	1496	2916	3588	612	674	794		1119	274	362	1672	1224	4	720	80	2	1176	1530	1996	32	20	58		432	284	628	1652	1160	4238	1290	1203	2178	1284
ARHGEF11	1926	2141	1118	370	718	1216	680	1598	1612	522	284	150	486	250	2800	422	778	1472	3206	4232	3567	2894	272	776	380	6	728	188	1032	2432	1384	3378	1266	472	1742	1382
ARHGEF12	23490	19516	32430	6901	13094	6741	14099	11745	24245	15064	6040	902	10130	11020	18058	19820	16673	28218	16030	24860	15002	19774	1364	17449	10457	2400	3360	6808	11216	18225	17276	14139	14296	8834	6553	6995
ARHGEF15					28	12		2	2	636		314	106		2	101	108	2554	658	120	76	88	1262	8338	5000	4			1090	580	1186	968	602	332	1700	1490
ARHGEF16	1642	1922	800	64	390	214	216	158	196	650		42		2	106	440	166			50	46	24	8			10		82	38	126	232	676	288	140	594	274
ARHGEF17	1832	2192	1536	348	622	684	660	1217	1228	168	1886	4		574	2568	330	2008	620	154	1314	1200	734	36	306	138	6	2		352	878	778	1768	910	442	2798	1938
ARHGEF18	2631	2992	2000	448	1056	964	842	1794	1410	286	1294	98	396	526	814	414	656	576	28	1403	1544	1082	374	2008	960	494	6998	2108	897	1234	986	2792	1132	540	936	854
ARHGEF19	246	226	268	66	110	66	100	218	366		2	110				236	100	214		482	354	368	38	286	164	22	78		104	126	306	276	210	100	676	296
ARHGEF2	4182	4578	4026	897	2340	1562	1664	2222	3028	3852	3194	538	5226	4770	9242	8126	6082	5532	118	10700	7166	16441	1394	7121	3954	1310	8048	2982	4206	5334	3640	5495	3018	2062	2770	1702
ARHGEF25	256	114	166	168	130	186	666	1541	1750		1858	126	242	494	2306	218	234	36	482	1456	1564	894	2	26	6	32	134		301	694	780	1300	670	142	3406	2366
ARHGEF26	381	444	464	58	610	150	202	401	666	132	2	53	68	18	6		106			101	120	157		101	49	16	7	2	164	237	214	223	364	84	378	218
ARHGEF26-AS1	614	476	965	271	781	1393	315	705	1051	738	6	19357	318	1644	111	1254	1564	1446	4054	1994	1768	2581	132	394	565	880	412	1110	1403	1722	732	660	994	501	4643	653
ARHGEF28	2354	3556	770	892	2924	1804	1788	1580	2820	1986	1866	26	2	32	198	294	182	573	2	124	68	46	422	4920	2296	22	2		948	1994	2460	2206	1812	1022	971	840
ARHGEF3	4756	3448	6812	1808	2632	1592	1028	1908	1720		2048	170	1	42	4	562	232	1618	2	286	302	465	102	2486	1691	1956	1898	3199	536	1048	800	2055	1218	1735	1766	1364
ARHGEF33	48		46		50	16	80	44	134			44		12				42		68	44	62			12	14			36	32	24	20	34	6	114	55
ARHGEF34P	2218	2091	3113	512	1022	907	2188	2108	3276	1122	788	211	2	4	226	118	122	72		502	413	193	24	112	2	55	96	260	118	932	650	1978	1307	672	944	839
ARHGEF35	2979	3229	2483	372	1309	1673	1381	2707	4163	1490	4448	245	2	28	52	62	208	10		660	487	276	18	112	34	44	6	2	126	1484	953	2897	1270	345	739	948
ARHGEF37	1704	1788	1974	1320	1653	1110	346	296	788	2		102			4	78	2	244		32	22	34	4	136	142	14			102	278	584	1110	496	924	1376	904
ARHGEF38	4634	3234	3574	1512	1818	1464	50	18	12			302		6			8			28	14	18	4		28	6		2	50	588	302	1461	472	952	853	426
ARHGEF38-IT1	16		4	9	6	14															2	2								14		7		18	11
ARHGEF39	436	390	804	265	383	460	530	349	524	319	1107	686	100	800	564	128	161	384	863	363	626	536	68	684	685	193	1168	407	509	495	387	428	362	274	897	472
ARHGEF4	64	2	16			22		180	118												66	18				8		92	10	96	66	70	64	32	472	362
ARHGEF40	1014	684	568	326	708	806	2098	3903	3560	2102	1952	178	1179	594	3568	878	2268	1363	2242	7188	9989	5239	200	356	414	12	8	588	1355	4283	2785	5063	2150	818	3124	3124
ARHGEF5	4539	4572	5060	776	1677	2002	3206	4263	6178	2806	6312	420	4		116	144	160	16		857	723	318	30	134	16	85	240	342	260	2079	1408	4482	2228	1063	1665	1308
ARHGEF6	1144	710	1334	553	978	833	284	620	774	1342	774	118	4160	3782	1048	1421	1524	628	700	158	144	241	68	1252	256	1456	5244	1600	658	997	746	971	564	492	3188	3642
ARHGEF7	2646	2428	2530	1246	2478	2040	1233	1646	2862	870	642	556	4508	2978	7498	4821	3412	4540	4830	3627	3432	4138	792	8350	3844	2269	9738	3798	5056	5909	5010	3995	2776	1624	3551	3068
ARHGEF9	652	316	640	616	860	1238	314	491	878	356	632	140	68	52		4	261	278		624	302	221	36	317	272	334	570	322	184	460	426	1286	423	500	1957	1214
ARID1A	11071	12298	11935	4460	5368	7676	2872	6138	6050	3875	6204	820	5672	2940	6639	3989	5246	3750	2274	8018	6026	7039	1405	5444	3795	5804	14999	8876	4132	7898	5165	12416	5770	4523	7032	4926
ARID1B	7482	8315	5802	3094	5350	4650	2588	5560	6468	3056	5642	172	2021	908	4796	3472	3354	3238	3076	6540	4715	5856	678	2943	1711	2720	12006	4152	3495	6241	4616	8473	4408	3541	6410	4060
ARID2	3084	2796	3644	1578	2192	1633	2370	1897	3702	3667	772	2	1720	1516	3234	1624	2740	2339	2008	4226	2241	5780	246	2064	1437	1968	2754	2314	2558	2538	2310	2590	2429	2058	1456	1122
ARID3A	340	858	708	374	328	250	726	418	1166	30	2		2	558	1536	896	484	576	666	1457	1376	1478	112	743	294	294	644	1004	588	744	818	990	832	518	478	512
ARID3B	322	382	844	92	136	145	24	170	512		2694	114	346	350	768	350	318	434	402	308	324	666	189	654	412	1020	3498	1672	720	676	588	502	294	200	608	274
ARID3C						6	42	42	28											52	24								6	4	6	14	2	2	30
ARID4A	2484	2914	2040	1552	4614	3392	2566	1108	2244	1298	892	260	2210	1468	1298	1598	2104	1520	2696	2482	2462	3000	68	4295	1978	2790	5393	4734	2351	2160	2084	2354	3063	1785	4224	3223
ARID4B	7522	15209	8328	5514	12406	8550	9510	4588	9383	1768	7438	580	2329	3009	8344	3636	6462	3689	2209	6370	6194	7764	212	13166	6740	4966	11770	7463	9683	7317	8346	9612	10829	6365	7513	5883
ARID5A	2282	2336	3494	2184	3883	3870	2016	2820	4540	2104	6422	251	3132	4514	8936	5820	6088	5458	2127	5730	4834	7250	1164	4398	2673	2154	8742	4248	4025	6081	4416	5991	3316	2236	4840	2984
ARID5B	10981	8656	16866	6835	13625	13953	9214	15470	15528	9599	16910	2244	12061	18473	40455	32370	28122	40439	17207	56770	35530	38874	1123	5864	2325	5149	27840	9621	8279	23599	12490	26308	12828	7506	8538	12377
ARIH1	5204	3316	8540	3888	5148	3470	4192	3595	6594	4166	7121	896	3826	4038	5326	4151	5052	4216	2772	6017	4753	8880	590	4865	3734	2763	4475	4014	6636	6687	3690	4808	4178	3746	3476	2518
ARIH2	2198	2952	2008	1339	2801	1621	3027	2661	4856	5270	4862	324	1518	1920	2664	2890	1794	2409	432	3748	3284	3549	394	3855	1803	1388	5188	2234	4314	4503	3937	3707	2581	1619	3283	1941
ARIH2OS	208	252	219	228	346	391	82	335	497	32	16	1000	193	18	60	16	198	110	472	422	618	273	24	197	146	163	234	85	233	194	163	281	210	157	719	154
ARL1	6130	5282	9359	5346	5740	4794	3090	3118	5646	3058	2176	384	252	2535	2062	2130	4606	1620	1604	7621	5895	10105	384	6071	3350	490	636	1233	2634	5079	4476	4559	4252	3874	3781	2518
ARL10	42	58	182	68	6	18	184	202	336	640	864	60		14	90		96	50		354	190	303	10	108	154	38	604		54	91	150	174	182	62	192	84
ARL11	281	309	145	38	29	59	11	31	50		2	297		28		62	79	66	4	19	52	74	12	191	152	68	460	4	45	53	14	120	58	34	160	98
ARL13A	2								8			20								4				6		2				2					6
ARL13B	851	762	778	286	1095	710	2970	1808	4258	932	3406	258	572	1258	3256	1858	2168	942	346	3570	2222	4974	100	3688	1898	274	452	206	1667	2027	1977	1683	1969	780	699	422
ARL14	2		14
ARL14EP	536	714	550	644	996	616	606	432	1440		1966	102	364	52	430	14	152	430	2	614	544	480	42	808	664	176	498	344	460	413	846	644	826	600	1034	378
ARL14EPL																				6
ARL15	666	338	438	82	278	168	652	669	876	156	2	116		70		4	130	1118		460	417	334	74	1102	164	126			192	466	360	348	458	205	458	628
ARL16	777	748	650	366	834	634	289	565	725		8	677		164	593	480	731	290	55	561	865	578	114	485	499	156	1174	274	528	746	456	1124	475	333	1798	532
ARL17A	283	260	223	88	255	386	180	315	569	98	446	645	122	224	248	91	153	264	2	508	384	467	31	242	104	226	1643	534	213	239	364	379	280	148	757	493
ARL17B	76	140	64	26	62	53	8	40	116	38		6		56		3	123	100		102	48	74		54	50	36	116	74	40	44	91	91	50	30	187	84
ARL2	821	980	861	296	666	346	728	968	1156		1460	188	410	18	76	130	474	1302		574	503	549	236	1003	669	228	470	304	300	535	600	1037	504	239	858	497
ARL2-SNX15	364	425	357	135	245	160	248	410	376	17	774	260	128	31	121	80	202	412		259	280	215	88	392	275	76	261	176	153	214	244	426	237	93	357	213
ARL2BP	1440	522	1318	310	880	722	468	856	1740	1482	488	24		462	1256	1218	1240	1270	2	2307	1386	1558	484	4337	1522	718	950	2650	900	1588	1215	1326	1478	622	1466	864
ARL3	2568	2260	2958	806	1092	822	1684	1138	3240	370	2450		708	1477	1520	1702	2088	890		1658	1966	2016	150	2218	1406	388	1110	250	1248	1542	2052	1562	1950	814	2020	1250
ARL4A	555	678	356	296	1170	461	2502	2030	6401	2792	614	332	1418	876	1142	1002	1182	2648	158	1476	914	829	158	1854	1019	582	1200	1608	816	1548	1804	868	1876	595	2566	1734
ARL4C	208	1022	452	4167	8600	2146	3938	2184	7896	2912	5172	222	120	258	484	256	60	938	2	1307	386	3548	88	1680	836	5266	5840	5923	856	2566	2750	2028	2905	3836	2515	3131
ARL4D	62		212	2		2	270	1148	716		2	60	404	94		116		96	130	84	298	82	26	40	10	58			134	134	152	318	218	44	144	50
ARL5A	1668	1492	2292	550	1052	642	438	1036	1996	1182	2	38	260	904	1346	896	1570	1170		2021	1772	2524	92	1607	1094	618	1312	1612	968	1945	1340	1366	1312	610	1064	802
ARL5B	964	506	5110	749	710	668	1188	482	894		1956	2	1204	1788	714	2516	1764	1560	2226	2186	1008	4252	184	1596	1304	245	1444	562	1139	1282	882	712	948	1030	494	834
ARL5C																						2														34
ARL6	148		96	16		64	10	132	226		2			16			58	132		150	142	106	20	106	24	18			24	74	80	76	108	18	188	82
ARL6IP1	6281	5670	15687	2964	5766	2516	3099	2416	5252	2102	644	8	560	1340	2534	2799	2845	4607	1412	4878	4048	6792	600	5898	3224	2249	4366	3334	4513	4711	3320	4464	4233	3476	3572	2848
ARL6IP4	4088	5950	5166	3324	4664	3866	4028	5745	8052	3908	3920	120	1038	1401	3082	1946	1546	4712	1428	4244	4097	2750	816	5867	3250	1488	3054	1728	2628	4396	4873	7265	3685	2222	9444	4916
ARL6IP5	5806	6254	4940	4281	8146	2466	2322	1062	4916	824	1148	42	596	308	118	490	252	1000	4	1865	1841	642	36	586	238	2321	2784	4732	842	1836	3573	2433	4380	4412	5984	4224
ARL6IP6	362	254	354	108	194	124	385	264	596	184		124		24	130	88	284	614	414	230	248	270	38	340	226	148	2	274	256	292	338	290	200	164	314	152
ARL8A	1842	2222	3058	838	1582	684	1386	1314	2532	452	1700	265	892	1131	1748	1272	1642	2249	852	1970	1514	2982	318	2352	1236	632	1268	912	1610	2121	1702	1984	1368	853	1267	724
ARL8B	5897	4823	8597	3990	4431	3252	5416	3192	7774	2210	10958	670	3732	4547	4612	4092	4084	3632	2890	4862	4934	6494	524	5010	2327	878	2288	2974	4209	6566	4706	5186	4462	4644	2316	1686
ARL9			2		58	26		14	14			108									4	4		14					19	24	16	3		2	30	4
ARMC1	1570	1188	1290	420	1132	756	1072	1224	2466			146		210	260	559	550	1314	1284	1016	986	1046	90	1736	610	314	522	510	570	912	1205	1334	1364	770	1764	636
ARMC10	1362	1240	1506	860	1032	979	1438	1505	2559	2255	423	1234	32	204	580	760	936	477	85	1775	1943	1808	91	934	674	338	876	336	703	1075	843	1255	1085	681	1588	705
ARMC12	4					2		12	10			60						10			16		2							14	2	6		12
ARMC2	230	24	184	38		122	48	122	158					150				54	2	136	122	66	12	52	132	62	354	78	72	120	113	150	70	22	484	346
ARMC3			10																													2	8	2	10
ARMC4	8		6				2	34	442			56									2	2				4			8	2	6	8	50		108	76
ARMC5	468	540	356	102	348	286	206	578	638	362	2	322		134	446	442	120	494	2	622	798	426	240	1346	562	71	232		584	882	536	1070	382	154	696	604
ARMC6	420	244	226	128	374	220	270	680	706	324		14	520	188		162	132	358		380	418	288	98	376	260	46			209	358	316	660	276	134	471	202
ARMC7	484	292	227	50	284	186	26	298	358	150	702			158	568	4	96	436		292	308	231	58	340	156	204	396	464	118	122	180	423	154	98	362	74
ARMC8	1707	732	1419	602	1021	1070	880	2021	2359	1708	2392	28	61	1130	1270	2510	756	1060	972	1709	1865	1805	152	1582	904	700	2560	1348	912	2801	1374	2056	1164	744	1426	791
ARMC9	900	992	904	247	471	614	485	1401	1886	990	1672	1153	534	400	1438	314	410	127	573	2837	1818	2091	100	941	606	77	1581	1477	602	779	1647	1048	1164	458	1010	383
ARMCX1	1710	796	1144	474	1410	714	887	1047	1608	584	1648	248	1006	246	120	512	1414	1990	266	1300	1124	2199	128	1672	970	12		236	1218	1417	1092	1040	1004	564	1016	542
ARMCX2	598	280	494	454	530	422	444	916	1564		468		429	264	932	302	748	554		1374	1740	1434	44	556	208	68	1138	458	602	610	936	1090	568	458	1030	514
ARMCX3	3456	2370	3582	1898	2406	2200	1606	1426	3376	1102	2	82	1004	1654	2054	1666	2338	1474	6	4758	3850	5391	136	3756	2329	694	734	1288	3082	2494	2409	2939	2644	1886	3176	2357
ARMCX4	200	492	150	109	38	180	118	310	456	244	2	74		286	1086	694	206	186	194	624	552	662	32	202	62	52	374		345	403	590	360	362	110	1493	1571
ARMCX5	653	478	668	265	716	490	420	431	849	50	912	280		148	616	546	292	360		416	422	648	68	792	354	96	542	70	487	617	510	615	436	474	793	294
ARMCX5-GPRASP2	79	24	116	51	100	78	224	125	230	252		26		16			86	32		172	144	169	12	262	52	8			101	83	131	105	100	52	192	140
ARMCX6	970	974	946	642	816	476	604	487	750		2343	180	119	4	372	78	372	450		416	592	402	104	636	350	270	1300	476	548	414	566	1060	448	480	1970	698
ARMS2								4													4										2				4	6
ARNT	2917	1640	3720	1076	1507	1588	1856	2724	5082	1138	2622	68	2236	7316	7760	7239	5459	4330	324	8666	4606	6810	278	2464	1418	994	2066	1512	2098	3381	3020	3468	2816	1404	3136	2614
ARNT2	2214	3212	3586	232	1054	628	62	340	584		2	154	225	270	76	232	20	162		710	532	566	4	11	14	4		2	44	516	650	1156	578	548	446	292
ARNTL	762	210	478	318	456	426	1136	1879	3540	2702	4	254		1104	4382	624	408	174	122	1434	1630	1370	88	722	120	913	1692	528	1146	1574	1484	1536	1392	498	668	416
ARNTL2	1851	2558	4408	1330	1864	963	693	576	1104	595	2030	790		327	355	424	295	6551	597	2054	1228	1872	225	1928	955	112	184	151	1011	1542	2257	1240	1601	1547	420	276
ARPC1A	4062	3012	6640	1364	2532	1914	1514	2262	3320	1140	2	214	1078	2030	1546	2206	1554	3045	28	2131	1948	1987	426	3033	1906	350	746	468	1366	2180	1726	3622	1792	1362	3079	1218
ARPC1B	2940	2378	2269	1360	2456	1318	1374	1204	2438	974	3490	32		1064	1597	796	1064	5126	2264	3054	3057	2431	1410	9460	5189	1186	5832	2528	3398	3336	3418	4128	2341	1527	1711	2476
ARPC2	6684	7009	8090	3658	8081	3444	13988	9413	21431	6450	3302	874	2786	6614	2912	6148	4682	15950	6890	8722	8658	9967	1548	18747	10970	4664	6254	5739	11325	10820	12705	8430	10726	5008	6590	5596
ARPC3	16555	11417	18975	10561	14323	9155	8439	6633	13567	5956	4764	633	1044	3900	6296	4110	6120	8813	3175	7113	10719	9224	1488	20411	12033	3852	14118	5703	9338	11970	11743	16424	10202	10460	10750	6825
ARPC4	2986	3996	3380	1510	3695	1615	1980	2164	3877	2482	1995	220	902	1894	1743	966	1022	1656	822	3319	2728	2703	848	4898	2457	813	1612	2344	1786	2113	2131	3621	2276	1452	2902	1613
ARPC4-TTLL3	325	340	400	126	261	201	60	266	306	502		25	42	184	116	214	80	114	2	410	377	346	82	360	193	96	449	170	346	412	292	491	239	123	1151	540
ARPC5	3335	3148	4154	1541	3770	2122	2465	3292	5651	5594	2136	148	3818	5408	4470	3248	2862	4764	1893	4558	2652	4179	320	6934	2626	1672	2216	2732	2092	3330	3833	3736	3418	1817	2624	1536
ARPC5L	1039	1616	1158	516	1578	632	1304	644	1456	10	6	84	486	148			815	710	466	630	928	968	382	5545	2826	484	2608	330	2098	1892	2032	2014	1230	696	622	722
ARPP19	7684	5498	15644	2570	3772	3123	3223	4605	7595	5454	5623	1255	3030	7698	5357	5797	5150	4771	3628	6458	4167	6250	761	5219	2189	2282	4217	5657	3532	6592	4248	5827	4217	2839	2773	2401
ARPP21												58		128															4	6	8			2
ARR3	12					20	20	6	24			134									6	10							2	8	4	16	4	2	34
ARRB1	4514	4620	3913	538	1386	778	3352	3006	4353	3630	4516	136	6	187	1582	620	1702	3675	1796	2764	1256	1870	1484	8950	5402	670	1414	764	2063	2904	3062	3253	2256	1434	3389	1778
ARRB2	368	316	698	148	270	164	324	438	764	166	424	36	558	212	6	546	410	558	246	426	364	323	30	382	38	1753	5902	2154	346	698	504	542	482	216	1294	1166
ARRDC1	1142	1052	814	192	1062	482	94	281	319	350	546	92	586	84	562		22	140		204	277	162	76	282	214	192	916	280	128	377	518	989	260	183	1018	294
ARRDC2	2003	3474	2002	2554	6245	3484	300	346	558	6	966	118	1160	902	2467	1340	1430	3550	16	1468	2040	1464	472	3579	1561	1069	6079	2898	2001	1868	2152	3580	1742	1754	1764	1894
ARRDC3	26269	20453	45820	34332	35376	34252	5840	4460	10523	5381	5586	1924	4988	10825	5685	14752	16581	32450	13183	40229	30127	45111	1148	9398	13200	5861	3526	5425	9339	14148	11592	22962	17267	25613	12853	6838
ARRDC3-AS1	178	214	237	67	123	244	103	99	298	2	598	2311	214	202	58	156	337	183	5	545	369	460	50	132	171	156	600	278	288	252	152	165	151	118	698	231
ARRDC4	1620	1350	1862	1579	4236	858	406	254	1214	446	164	2	2	792	1052	970	644	950	2	1472	1044	2120	14	222	168	60	118	114	1340	2302	2494	804	1180	1448	1696	1274
ARRDC5	2											38										2				24	178		2	6				2	78
ARSA	1184	753	1219	245	598	751	315	696	847	26	743	1389	111	231	289	93	244	372	329	944	1281	688	163	351	453	295	484	573	344	595	411	1126	461	297	2327	929
ARSB	298	130	306	266	542	360	200	490	683	78	1204	312	358	257	135	368	448	345	6	1195	826	1090	93	355	344	148	421	790	415	713	535	647	335	386	352	204
ARSD	6867	5845	6229	1304	2770	1835	351	1171	1797	1600	294	476	140	72	445	126	190	594	1181	716	550	336	72	868	305	148	177	462	286	649	787	3107	1490	1497	2539	1360
ARSE	4		16					38	26									24		4	48	2							2	10		28			46	50
ARSF	16	72	13	4	14	39	1	40	13		5	152					4	2		28	50	10	2	2		10	4	2	7	7	2	6	4	13	22	10
ARSG	463	496	878	8	46	50		44	32			72		210	294	114	418	276		1365	3097	2668	28	131	22	60	2		403	926	408	955	354	154	356	112
ARSH	28	16	114	10		8						240																	4	4		6	4	25	28
ARSI	4	12	60	312	420	140	650	494	894			232			116					677	232	405			8				24	238	342	479	314	254	32	20
ARSJ	1188	1296	1940	282	428	386	1252	1094	2318	386		18	404	548	1032	1360	1130	1082		3096	1916	2728	174	364	198	6		120	423	1938	954	1204	1294	542	258	198
ARSK	296	153	394	2	100	182	442	454	797	2074	4	114		62	210	524	200	334		375	460	227	31	366	264	103	109	142	107	188	232	238	345	100	251	103
ART1												122					10					2				2			8		2			2
ART3			2	10	26	38																							4	16		13	4	14
ART4	2					2						10						76			6								16		48	6	2	8	34	40
ART5								20	20											22	8	6								6	2	2	2		14	20
ARTN	66	102	234	6	42		164	94	158			36	762	1071	160	266	10			6	10		6			8		208	18	58	42	30	76	48	14
ARV1	780	408	574	354	478	622	404	342	1014	588	1070	26	2		308		146	260		608	440	388	26	298	187	84	304	212	140	264	550	404	436	330	1768	538
ARVCF	1200	1524	642	78	404	388	232	844	960	202	1792			2	320	20	94	102		170	176	50	66	266	98	12			92	328	500	866	484	161	1282	948
ARX			12					4				52										6							2			4			62
AS3MT	191	211	267	88	127	276	90	282	210	12	387	592		60	366	44	94	49	71	332	434	282	25	60	77	69	180	146	201	165	129	177	144	86	499	155
ASAH1	12243	5144	14007	1462	3974	2279	1970	3112	5106	1462	530	52	4922	843	1632	1228	1400	886	32	3412	4431	1174	114	1024	682	1040	3602	6384	2120	5486	3950	6442	3021	1976	5756	8358
ASAH2	320	156	294	56	26	147	128	161	259	380		88			256			62		84	90	141	12	90	64	59		4	83	167	147	151	147	50	82	6
ASAH2B	104	38	108	32	40	57	116	39	97						2		4	22		40	46	49	6	20	6	21			23	95	54	49	39	20	38	4
ASAP1	2274	2340	2412	429	1198	454	3742	2869	5209	1943	3918	360	1242	1365	10552	8552	8516	10522	5292	13378	9952	11676	878	10008	4664	1172	3958	2378	10190	11214	7627	4846	4186	1575	2798	2982
ASAP1-IT1	4		2			16		10	10						290	18				52	66	58	4	42	14	4			22	22	2	2		10	36	16
ASAP1-IT2	72	5	67	31	18	115	29	93	136		40	624	2	53	211	2	95	86		244	345	377	12	73	108	37	49	13	98	159	49	70	79	34	221	57
ASAP2	2317	1778	1374	225	482	526	426	426	1018	1782	4	388	92	358	3646	662	1638	1468	422	3412	3336	2436	348	2416	1664	30	2		1596	2798	1774	2009	1400	503	1120	1588
ASAP3	408	1030	528	734	2356	2158	74	322	368	392	1776	38	56		320	102	30	642		1504	1104	818	30	276	288	18	44	102	438	788	942	2378	834	558	2103	1812
ASB1	642	702	948	476	734	336	881	844	1622	474	4	350	244	514	592	406	772			3694	2375	4150	36	288	420	522	1378	248	586	1421	930	1351	898	416	1374	608
ASB10																						2
ASB11	77	40	113	49	51	202	34	118	143	2	17	355	13	21	66	13	4	18	2	140	297	140	21	27	89	32	114	24	102	101	61	96	58	22	138	55
ASB12			8			2		2													2									4		3	2
ASB13	1356	895	982	268	594	422	110	394	420			18	520	267	170	162	390	614		1750	1180	764	36	150	110	68	112		100	570	458	980	502	294	850	276
ASB14	86	36	62		75	119	39	57	176		1440	16				190	136			69	91	139	8	80	73	87	108	252	57	115	65	67	114	27	135	43
ASB15	2							2									1					8			6				22	2	12				36
ASB16	37		24	4	5	34		52	66			46		45				1		81	80	23	12		2	6	12	4	27	38	14	49	41	2	83
ASB16-AS1	110	136	76	6	72	94		71	133			322		2	148		10			124	124	90	12	30	22	88	306	298	76	97	114	179	81	12	390	152
ASB2			32	36	36	12	140	44	172			168		176			54									32			16	8	40	14	22	46	68	110
ASB3	444	156	448	120	409	379	418	468	883	464	422	106		54	406	277	612	610		803	559	754	39	563	382	178	166		417	473	529	562	475	219	497	252
ASB4		56	18	2	18	14	12	12	50			268	4	48			48	54	54	42	24	54	2			8			32	32	12	6	12	16	98
ASB5																																			84
ASB6	1720	1710	1321	1880	3387	2884	1245	1834	2245	1474	1957	1594	60	510	1739	1379	973	1445	1202	3998	4099	2505	356	1287	836	514	2293	1168	1139	3066	1638	4475	1606	1465	1673	909
ASB7	1532	1250	1290	490	1016	788	560	1044	1608	688	2512	158	78	334	492	972	476	1546	1642	1518	1022	1430	100	889	562	560	930	648	598	1203	670	1158	824	680	650	340
ASB8	2080	1352	1404	599	1705	1332	559	1094	1691	298	6	1031	1704	188	292	356	543	724	1160	727	1014	696	129	685	297	550	760	811	489	809	709	1307	946	669	1894	624
ASB9	22		4	12	52	4			1			18									4		6	98	86				6	8	18	12		8	44	84
ASB9P1	6	2		22		7		16	47			44									16	6	4	8	6				2	2		8			4
ASCC1	1522	888	2026	1338	2317	1171	1158	1170	2344	714	634	614	836	760	636	582	1584	1654	1975	2724	1929	2237	180	2402	1010	418	1014	748	877	1484	1680	1902	1658	1109	1059	378
ASCC2	2784	2412	2766	736	1552	1766	968	2520	2482	2486	600	178	388	728	962	654	780	1486	2065	1786	2119	1566	344	2285	902	517	2828	718	2202	2707	1685	3104	1378	910	2490	1590
ASCC3	5240	3210	6820	1940	3569	3978	1993	4355	4182	2248	358	216	312	1372	1502	2030	1798	1112	1356	3097	2811	4276	220	2219	1204	846	744	1022	1836	4136	2774	3566	2212	2256	1618	1156
ASCL1												158										12							22	4	8			4	20
ASCL2	112	4	268			10	12	96	158		794							34		182	82	40			10	8	35	192	2	20	32	114	84	62	58	22
ASCL3	6					4			6												2	2							2	6	8	4
ASCL4	2																												6
ASCL5	2		4			2			6												2	4									8				8
ASF1A	790	262	420	634	1046	652	964	700	1490	354	402	90		170	514		128	662		450	522	428	40	724	474	550	318	828	613	622	728	572	793	450	590	212
ASF1B	46		34	12	34	16		18	2			44			86						4	16	4			26			12	18	50	22	6	4	66	32
ASGR1	4		70	30		2		10	28			8						118		16	48	22	38	176	80	2	2		34	31	20	30	36	8	30
ASGR2												86		68						180	56					2			6		8	14	24		20	192
ASH1L	10015	7944	12726	4197	5218	7462	5642	8401	12828	4247	6484	796	7181	4991	12826	10475	10552	5907	4430	14503	8981	15378	522	5178	3679	5708	19234	8654	7975	10149	7395	11040	7330	5207	8011	6370
ASH1L-AS1	66	228	120	38	88	113	90	42	64		18	8			132	274	56	52		42	64	68	8	4	30	36	50	74	70	96	50	121	63	47	123	12
ASH2L	2246	1886	1911	905	2253	1540	757	1438	1996	1128	232	226		400	440	591	751	1378	614	1610	1269	1026	192	1590	685	470	660	722	560	1348	1245	1900	970	763	1302	793
ASIC1	10		6	36	126	20		32	68			270								28	68	16				18		182	12	18	20	50	50	26	486	168
ASIC2	6		10			6	38	72	26					44							4	18							12	10	8	10	14		6	66
ASIC3	10		14	8		20		20	38											6	28	14	6		2	6	234		50	58	30	28	14	6	100	36
ASIC4					34			2	8			74					56				6	22				2			6	6	16	4			4
ASIC5																													2
ASIP									14												6								8	2					4	12
ASL	1084	862	918	366	524	574	46	680	610	46	506			118	458	642	387	578	2	558	787	507	338	1254	604	166	1278	70	698	808	672	1439	489	474	1069	334
ASMT	1					4		1				99					1				7	4		2								2	6		9
ASMTL	618	675	523	235	417	362	287	587	754	614	1050	239	238	186	404	130	302	371	4	900	977	628	113	619	339	163	618	272	321	638	571	844	423	237	536	341
ASMTL-AS1	69	78	42	45	62	154	52	104	91	94	1	319	2	12	107	26	53	54		131	250	113	25	7	25	4	267	28	92	108	63	131	57	20	498	220
ASNA1	2070	1396	2284	716	1490	680	1324	1778	2142	330	6	186	448	808	1312	1008	1065	1310		1890	1728	1494	420	1668	1184	230	1312	242	1080	1438	1212	2424	1040	798	1980	850
ASNS	2222	1110	1934	284	1228	1206	2368	1750	3770	2357	3392	336	1200	800	1127	2398	938	744	1180	1786	1838	2322	222	3010	653	222	1078	303	1456	2690	2559	1776	1784	774	1110	528
ASNSD1	1874	752	1216	510	984	962	905	1908	2692	1078	1902	160	420	458	1922	1062	750	1666	256	1951	2435	2204	106	1936	970	566	1974	1356	1452	2472	1564	1766	1428	604	1858	850
ASPA														316			112			22	32	72							38	48	52	6		4	92	168
ASPDH			2			18		2													2	4				4	156	84	6	8	8	8			20	14
ASPG	4																												2			2
ASPH	37819	41908	76700	5187	13111	6712	17812	15060	24701	8150	15540	982	2440	1973	3104	2933	7280	23181	12691	12461	11570	9769	1358	45673	30863	558	912	1090	20147	19765	21639	14145	16379	10816	10545	17299
ASPHD1	24	20	60	14	16	14	6	10				28								66	66	8	4		24	6			29	50	42	62	24	34	12	26
ASPHD2	106	254	124	6	34	18	282	328	478	284		24	218	34			156	106		931	563	534	20	180	10	124	118	174	56	124	164	238	260	50	88	28
ASPM	6		18	22	356	112			10			226									10	10				46			30	30	296	56	106	116	294	134
ASPN	10		46			2		8				34								62	160	200	2			2			164	388	46	16	28	8	646	1322
ASPRV1	14		14			4	20	24	22			44						6		34	52	30	10		30	4			30	28	12	38	34	10	52
ASPSCR1	598	316	470	108	384	260	296	498	410	730		18		98	726	194	302	286		724	852	475	124	612	144	78	2	2	288	519	454	835	258	198	668	376
ASRGL1	312	296	334	68	132	94	48	22	38		858	58						88	170	18	34	16	260	1366	1050	14			490	322	426	282	272	82	96	72
ASS1	6790	5867	5716	20250	20842	15228	2534	3734	5455	1488	6540	440	114	2066	382	1150	334	1156	626	3445	2061	2421	64	372	206	70	464	124	960	5211	4179	17420	4204	11650	2030	1683
ASTE1	226	70	142	112	105	112	89	130	170					86		252	136	108		124	138	78	12	334	60	188	562	44	110	146	130	138	123	36	258	228
ASTL								8				6									2					12		62	4	4	8
ASTN1	2			2		2		46	30			146			246					544	380	96		8		2			26	26	46	126	14	4	264	82
ASTN2	4087	3525	7937	1868	2863	7249	3094	4652	7849	2655	4202	116816	4115	7940	3419	4199	8619	5078	7356	13462	12192	18013	512	2933	3355	5186	6526	4027	7579	8720	3866	4451	5250	3102	31959	6070
ASUN	1200	1201	1374	784	1400	1274	1724	1262	2240	506	3124	68	82	536	240	816	988	692		1534	1538	1536	92	1812	761	610	1202	672	714	1222	1278	1818	1020	730	1092	688
ASXL1	2952	3530	2738	1671	2502	2745	1899	3826	5158	2878	5578	50	1111	1464	9554	4940	3198	4836	1287	4702	4737	6335	590	3794	2726	1486	8746	3950	5891	6477	4856	5462	3344	2034	4941	3487
ASXL2	4808	4348	5150	1624	3314	1894	2624	2674	4732	4838	3110	234	1650	2242	2674	2954	4441	4650	1504	6972	3783	6010	374	4496	2073	5721	7186	6984	2668	3236	3422	4229	3400	2383	2602	1842
ASXL3			26	1	56		6	102	276			114								6					14				44	30	24	28	84	10	72	12
ASZ1	2	4	5	4	2	12	20	10	2			57		76					4	8	6	12		2	6		2	2	8	2	6	2	12	4	35	18
ATAD1	4048	2651	5387	2114	3777	2832	3246	3246	6379	1890	1200	114	2036	1748	2116	2260	1438	2052	1130	5239	4258	4169	142	2194	820	764	1262	598	1370	3656	3150	2580	3592	2410	2671	1774
ATAD2	1094	1232	1668	1092	1394	816	816	1344	1820		790	8	1036	3102	2172	3498	1524	608		2466	2646	3612	20	302	126	816	168	928	1252	1889	2066	1140	1305	1158	1431	444
ATAD2B	1186	924	1274	682	1434	1462	730	774	1300	676	2	126	264	442	774	358	356	762	350	1306	1266	1564	64	966	576	864	660	390	1092	1000	1308	1222	1077	682	1089	1064
ATAD3A	1267	1526	863	296	846	999	701	2171	1973	1656	2498	388	136	300	814	1818	800	670	164	2311	2561	2396	394	2074	1023	276	1076	722	1790	2457	1548	2516	1142	470	1224	1140
ATAD3B	424	344	253	114	118	509	263	818	524	380	442	74	52	18	80	284	262	120	102	426	1146	735	176	612	363	112	1260	92	960	1273	948	1381	470	162	1110	485
ATAD3C	212	205	107	63	228	239	53	219	323	144	4	1284	52	14	348	244	104	142	50	140	304	312	16	91	100	85	156	316	238	230	137	263	180	75	490	282
ATAD5	204	142	198	4	114	218	88	202	290		608	60		112	196		304	140	46	216	182	170	14	72	196	168	1126		134	219	206	228	256	56	492	324
ATCAY	353	227	322	156	228	673	173	458	542	415	401	2290	236	147	733	156	248	225	812	765	1013	846	55	157	220	148	448	248	390	417	164	271	174	116	997	219
ATE1	978	1254	1024	392	798	496	502	674	1439	574		4		418	316	1434	476	1226		1944	1114	1062	66	1188	632	276	206	632	396	877	878	898	748	532	436	456
ATF1	1292	950	1618	628	876	548	1040	694	1458	1242		78	42	614	696	771	764	960	96	1867	1689	1594	78	1046	644	498	1254	866	848	1319	1237	1164	1090	728	1132	464
ATF2	2509	1337	3850	836	1430	1548	1184	1616	2346	864	2118	422	2524	2263	1200	2030	3083	2744	1360	3592	1868	4719	290	2405	1347	1144	1718	1500	1934	2133	1643	1875	1320	1199	1444	1466
ATF3	4522	17656	20536	8380	8965	2290	3374	506	3052	3614	6548	788	4852	5196	10313	4240	4844	2894	2009	1421	1498	3708	376	4424	2092	444	2736	1012	10710	7068	3791	3283	4122	6265	17289	11761
ATF4	12784	20962	13610	14540	16241	12632	16461	17135	30368	14551	38668	1086	12210	11909	31822	16395	13578	16846	7226	16001	17683	18046	4116	40365	16438	2970	19709	6895	29360	28806	24921	28147	17793	11713	16685	16040
ATF5	444	522	712	344	656	450	322	380	302	274	704	279	124	98	64	136	248	634	2	1330	891	1254	112	494	292	150	624	468	587	801	373	1161	384	328	988	325
ATF6	5070	3431	6139	2187	4264	2566	2737	3806	6952	2368	3476	1083	881	2287	5041	3727	2986	12426	4404	5526	3477	6111	608	5941	3293	863	3229	2138	2872	4197	3550	4131	3925	2397	1984	1948
ATF6B	1242	1215	1052	596	948	956	648	761	982	798	1566	112	4	171	994	388	447	612	578	680	636	565	179	1073	656	388	1358	755	442	687	829	1989	642	499	1995	1096
ATF7	2607	3052	4787	1392	3221	1639	1794	1714	4008	1978	930	854	732	1298	2372	1622	2357	2967	2827	3213	1605	2477	373	3748	2408	468	1714	920	1681	1363	2380	2397	2362	1499	3543	2316
ATF7IP	3559	2524	4330	2442	3176	3515	1462	2512	3361	3315	2314	128	1702	2022	1064	2822	1988	5273	642	3552	1724	2205	476	4648	2675	5910	9017	7281	3291	3079	2798	3670	2594	2107	3080	2960
ATF7IP2	93	26	128	14	74	55	4	71	183		2	164	416	15	252	2		301	18	115	175	177	13	46	108	209	1240	528	144	100	84	71	61	46	282	84
ATG10	233	194	320	159	192	213	229	150	198	8	100	338	2	8	14	306	35	139	684	193	252	383	38	155	66	100	278	15	158	170	146	213	124	181	412	246
ATG12	1751	1349	2352	1355	1531	1071	1883	1197	2524	718	71	673	664	1635	1292	1718	2265	1700	1158	2091	2679	3662	227	3422	2449	964	2010	1208	2500	2934	2173	1980	1876	1354	2064	1235
ATG13	4168	3104	4486	2971	3968	3170	1916	2777	3728	1084	2120	394	2342	1324	4022	2120	3098	1482	954	4559	3504	5265	498	3034	1444	1132	4134	1724	1994	2986	2292	5144	2382	2236	2170	1412
ATG14	2211	2336	2953	958	1415	1783	1012	1171	1846	730	21	1433	2	931	1427	1156	1371	929	964	1330	1591	1420	142	1304	1020	381	808	326	1433	1625	1366	1634	1218	859	2156	1842
ATG16L1	3844	3764	6684	542	942	978	481	1084	1246	888	1514	84		332	1449	1396	816	700		1234	1240	1306	186	1266	534	706	2798	1586	1048	1564	1058	2282	1050	786	1470	992
ATG16L2	150	336	100	44	102	56		72	62	186	964			48	236	232	52	96	934	30	82	66	56	124	114	108	1528	1342	233	276	341	189	108	18	1288	774
ATG2A	2097	1578	1584	852	1224	1342	614	1273	1226	1318	2	190	1428	618	4511	1790	1030	684	460	3468	3327	3734	240	838	514	1010	2144	2304	1108	1806	1110	3490	1188	1077	1004	640
ATG2B	3032	1592	1584	758	1474	1612	1172	2376	3804	266	706	124	908	610	2677	1978	1384	1726	2921	6022	3256	4050	200	2172	756	1032	3416	1222	1909	3626	2902	3242	2104	1144	1626	1628
ATG3	3443	3256	4244	1870	3504	2474	3118	3820	6028	4810		940	590	1821	2440	2726	3038	5048	1545	4324	4303	6281	388	7853	4058	1263	531	2156	4423	4946	4144	3631	3005	2042	4224	2554
ATG4A	582	444	788	146	310	400	156	236	454		2	128		64	516		46	330		268	252	230	54	712	318	152	258	316	288	388	350	518	346	164	466	86
ATG4B	1026	840	784	462	912	880	634	1076	1212	2536	804			120	1960	904	406	712		814	1420	968	172	1336	672	382	3510	1286	1196	1444	1284	1950	688	400	1862	690
ATG4C	294	184	214	76	424	194	130	258	866	274		2			558		136	86		500	308	184	16	592	138	108	838	290	126	190	458	272	368	120	674	462
ATG4D	404	368	418	126	326	163	358	284	436	55			210	250	608	414	412	174		144	208	251	58	114	96	92	296	74	196	356	248	525	190	240	322	250
ATG5	2147	1714	2390	1484	1810	1190	980	1130	2955	1166	2	132	1	476	1078	400	804	1300	4	1512	1346	1592	142	2650	1398	591	962	1084	1513	1808	1936	1352	1586	1180	1488	1210
ATG7	1715	1610	1984	792	1454	995	872	941	1568	958	4	139	590	985	902	706	772	1695	810	3488	2411	2846	359	2738	1749	323	886	558	926	1556	1477	2078	1392	1007	1637	732
ATG9A	2442	1904	2733	960	1500	1200	1660	2652	2652	3054	1572	288	1167	1318	3654	812	1292	2546	4	2968	2248	2170	492	2638	1330	482	2392	546	1151	1914	1646	2902	1371	994	1160	710
ATG9B	18	376	66	14		6	48	6	30			60			18			2			26		12	74	26	46	106		34	18	41	48	34	10	136	68
ATHL1	1748	1718	394	198	336	336	66	88	80	2	2322	78		186	1628	8	68	152		48	194	44	58	216	124	166	5584	486	414	1336	524	1392	456	154	5125	2162
ATIC	4012	3400	2746	490	1304	666	1314	3004	3426	1946	1194	10	298	384	1468	1408	912	768		4818	3727	2470	26	104	98	462	1362	527	592	1795	1412	2518	1866	670	1670	866
ATL1	1176	1636	1278	168	800	400	436	570	1530	472		190	430	2			124	238	2	384	244	260	8	250	80	12	68	254	144	282	572	534	743	352	1274	568
ATL2	5733	4067	4475	5612	9730	5808	2182	1872	3428	2626	856	140	1584	1700	1636	974	2196	954	892	1804	1999	2872	134	2732	1166	520	3116	659	2318	4466	3069	5606	2638	4423	4518	1798
ATL3	1396	1904	2884	1170	1402	854	1246	1454	2981	4170	1416	292	2936	1446	1002	1262	1526	2674	1224	2985	918	1547	446	3039	1740	681	1486	2656	1178	1720	1753	1560	1554	1202	940	1046
ATM	1541	677	1095	714	1025	1653	847	1250	1498	1002	2482	973	32	587	3415	904	1214	882	13	3377	3835	4512	145	670	579	2951	13858	2113	1755	2478	2927	2930	1479	1099	3302	2235
ATMIN	5060	3970	4060	992	2885	2046	2268	3292	5775	2058	902	204	854	876	690	2276	1402	1608	2384	6096	3354	4405	430	3834	2151	1092	1246	2726	2502	4382	2371	3345	3018	1687	1576	1510
ATN1	16144	22762	20273	8756	13205	17421	8773	24743	25944	17459	41164	324	6784	6197	27899	16370	19910	15640	9489	32296	19391	25705	2308	14052	5816	1911	8866	4921	10997	18110	13269	32410	14562	9126	28702	14105
ATOH7																						2									12
ATOH8	2						14	46	38			206			106		16			483	390	38	90	246	226	2		123	162	480	284	302	114	8	264	324
ATOX1	326	442	430	176	352	204	42	212	260				226	50	440		208	64		242	308	276	114	606	536	78	276	340	550	300	384	476	258	146	376	358
ATP10A	712	490	326	24	320	114	46	172	172			84	34	586	154		78	318		280	260	558	2	14		464	1056	1236	254	290	144	360	226	166	476	452
ATP10B	2			6		16		4			458	402		130				56		16	10	8	6	144	24	2			46	30	50	20	18	12	42
ATP10D	676	347	442	370	846	602	780	1672	2482	2038	1874	104	630	436	804	73	492	2526	964	1700	1084	724	172	1880	584	476	1732	486	602	1128	1286	1150	988	272	1124	856
ATP11A	3176	3064	2213	1804	2812	2834	826	1750	1452	320	1054	760	743	482	1796	2206	2436	12177	5279	9980	4495	5970	1518	8580	4890	576	944	1170	4205	4881	4384	5133	2789	2002	2770	1718
ATP11B	1682	960	2967	2473	2868	1804	3327	2475	6382	2328	1698	370	4316	3462	2542	5344	3606	2802	6	6259	3513	7087	177	3238	1660	4370	4818	6992	2910	4611	3660	2972	3122	2756	1828	1516
ATP11C	2112	618	1886	895	1500	1426	1281	2222	3224	3711	1090	330	1010	652	702	1732	1124	2741	786	2942	2794	3200	182	2612	1550	616	1696	1118	1534	3168	2152	1860	1988	1072	1086	1197
ATP12A								4	6			6														6							2	12	2
ATP13A1	2810	2298	2446	440	1026	1390	1574	3392	2878	1350	1746	150	646	939	1762	1562	1314	1322	644	5078	4248	2980	426	1704	814	500	3552	1732	1106	2199	1214	3780	1774	858	2266	876
ATP13A2	2224	1502	1970	420	960	446	544	840	788	1208	280	10		6	410	2	282	828	354	642	608	344	458	2442	1300	360	1112	854	514	657	616	1656	884	550	950	442
ATP13A3	3026	1828	5542	4351	2686	2434	3428	2828	5036	1774	744	426	8618	10879	30832	28380	23244	6791	2332	24070	16382	54510	1232	9354	6647	1195	3022	3983	20390	25165	12698	8200	7322	6088	1042	1132
ATP13A4	60		54	90	164	250		2	4		2	104		154							2	6					728		12	70	34	296	38	22	1082	420
ATP13A5	36	122	118	1428	1394	2548	2	10	14			30						34			4	6				2			56	354	70	1966	192	714	2474	306
ATP1A1	51780	33044	66942	49354	57779	31958	22287	27158	32439	20127	24715	1184	14908	15147	26149	17921	21096	19908	11328	37723	38839	47321	8204	59960	34705	7472	12124	13096	41022	49022	29394	55183	23812	35816	13489	7100
ATP1A1OS	120	148	155	83	88	107	52	80	92	2		100		110	5	2	26	1		38	99	152	16	87	50	42		350	215	143	80	126	59	78	415	166
ATP1A2	58		42	18	68	134	63	62	68	6	24	483		61	452	157	132	70	776	89	142	106	6	46	27	27	38	31	93	75	74	111	36	36	324	1084
ATP1A3	2		2			2						28								16	2					214	248	384	12	6	6	4	8	8	16
ATP1A4	36											172		8			1				2			1					4	2	10	10	8		22	30
ATP1B1	28722	45233	48563	7348	16420	6247	3155	1764	4205	3829	2364	70	175	343	348	522	120	70	2	144	192	306	22	86	74	404	584	782	434	6286	4596	8719	9975	8144	2560	1464
ATP1B2	33	64	36	58	17	89	102	120	134	1	2	414		8	1862	2	620	94	10	325	346	345	21	7	69	135	286	92	181	125	125	134	86	45	505	444
ATP1B3	2312	1916	2824	2562	3689	3742	5856	4424	9904	5452	4512	596	3376	5610	4714	4720	4556	9570	4272	11963	15657	12828	2282	27348	7981	1458	2892	4072	11280	12599	10249	8024	7992	3682	1208	1956
ATP1B4	117	73	169	75	82	267	91	242	240	40	370	995	10	75	41	74	62	98	60	296	512	335	43	42	127	78	296	257	206	188	76	169	152	104	288	43
ATP2A1	12		8		22	18		14	4			21								26	20	14			16				22	25	21	20	8	2	46
ATP2A2	11828	8376	13086	7116	12320	9564	25786	25320	43134	23757	15136	1034	28616	57946	18850	24147	11148	8474	7905	54660	34859	47684	1430	16201	6925	1386	6985	4616	11864	25001	17960	23127	21179	10252	5630	4745
ATP2A3	702	500	438	118	64	88	22	42	160	546	8	168	152	158	686	162	302			4744	3020	2342	12	44	28	2192	12815	4651	104	762	396	1330	536	302	1044	654
ATP2B1	2658	2570	2557	352	1752	524	9142	6538	17756	5886	4248	154	372	668	1282	3936	2047	5198	2532	6989	6044	14490	236	7050	3582	1526	3060	2373	5850	8832	4954	3509	8392	2567	4980	3750
ATP2B2	4		16		22			6	16			172								52	38	4		6		4			6	8	12	24	10		50	44
ATP2B3			6						2			64									4	10								2		2			10	26
ATP2B4	13136	10209	19914	3470	5922	2130	4128	5411	8155	2388	3246	464	6508	5208	4376	2448	1946	5579	953	2696	878	2550	680	5050	4358	6973	8180	5792	3784	4039	4216	5076	5320	4335	3957	6470
ATP2C1	9177	7905	12220	5208	8672	6000	5347	6402	10891	3468	5472	280	1756	1814	1076	1182	2286	4620	373	5335	4488	4329	400	6028	3500	808	966	2134	4212	5497	5964	6981	5940	4296	3210	3028
ATP2C2	3459	1268	1330	20	536	546		120	72	2		6				152				10	24	6	2		4	2			6	384	152	1148	348	102	184	78
ATP4A								2	6			102														2								8		28
ATP4B																					4
ATP5A1	10007	6886	10121	7160	9570	6280	6496	8362	13276	4890	10604	242	1092	2723	3492	3010	4742	4867	1622	8114	6450	6595	666	7577	4582	2290	7020	4484	3272	6632	5905	12640	6252	5890	9590	4221
ATP5B	8792	5601	10796	5797	8085	6984	9227	11264	15445	8978	2978	412	10984	11287	8722	12207	8763	6978	3012	11294	11896	11978	1642	13672	8254	2268	3290	4868	9461	12680	9530	11741	7254	5564	9926	4410
ATP5C1	3056	2531	3558	2742	3072	2248	2669	2422	4264	3904	1852	6	2006	740	656	1010	1436	2406	1308	2383	2644	2332	408	3435	2026	644	2426	858	1961	2924	2937	3176	2313	2092	4402	1996
ATP5D	1551	1078	1776	1014	2128	1392	1376	1790	2300	666	832	294	672	332	824	666	834	1708	2	2428	2155	1478	316	1809	1233	730	1066	2013	825	1324	833	2316	1174	718	1904	752
ATP5E	1571	3941	1502	3725	6702	1288	4065	1051	5792	446	1992	4	156	492	1124	478	486	2107	252	865	1468	787	270	8672	4217	421	2740	1466	3629	1862	4533	3694	4011	1790	6582	4260
ATP5EP2																				2		4
ATP5F1	3819	3393	3800	3007	4260	3316	2674	3380	5394	2982	784	788	2400	1534	1397	2829	1333	2731	8	2681	2614	2455	361	3483	1898	721	935	1292	1773	3337	3219	3289	2753	2819	4743	2595
ATP5G1	311	202	416	138	294	138	494	606	1006	70	892	82		154	142	170	428	162		670	486	586	86	558	386	58	220	96	250	399	444	736	384	114	952	226
ATP5G2	1336	1100	3640	1800	1776	1091	784	748	1068	482	1606	156	114	530	1451	992	1382	1332	174	778	780	1064	238	1434	1038	594	578	522	656	772	690	2560	932	1066	3706	1130
ATP5G3	1442	856	1697	964	1583	1122	1567	1924	2928	918	1750	66	684	900	1130	274	978	426	546	2310	2042	1498	200	1190	462	494	620	232	754	1648	1427	1838	1272	762	1942	874
ATP5H	2114	1814	2400	2326	2600	1430	2226	1430	4534	244	4	30	638	733	1094	1650	1024	914	4	1847	2778	1869	190	2826	1374	584	654	822	1626	2071	2560	2295	2648	1900	3178	2192
ATP5I	1628	2458	2918	1100	1742	932	1186	1488	2438	1114	2218	86	7	528	700	932	754	685	352	972	1322	768	313	2020	978	538	984	1120	1051	1240	1599	2000	1352	646	3484	1626
ATP5J	2252	2453	2442	1296	2034	1288	2043	1953	4796	1710	480	630	932	910	1220	238	1372	1019	492	1837	1886	1753	266	3990	1960	504	789	668	1844	2035	2840	2525	2592	1386	4028	2280
ATP5J2	2682	1843	3053	1789	1814	1505	2154	2768	4424	2242	4	184	282	877	700	883	1404	1522	2840	1615	2489	1894	510	2944	1829	637	690	602	1705	2218	2669	2697	1800	918	5192	1806
ATP5J2-PTCD1	414	362	385	177	335	411	165	498	468	55	140	445	172	97	287	137	111	130	241	391	641	426	89	221	172	112	505	188	332	511	300	605	259	144	675	393
ATP5L	4338	2788	6162	5364	4694	4146	4409	3430	7000	610	12	306	1312	2143	2833	627	2021	2820	1072	2847	3468	3068	552	3209	2529	2078	2150	3322	2619	3993	4018	5819	3334	3422	8516	3162
ATP5L2	17	6	22	7	31	48	11	31	28			357		20			4	40		36	80	37	11	52	49	7	192		45	27	14	25	26	16	108	22
ATP5O	2374	1850	3327	2216	2696	1608	1456	1706	3008	542	1238	160	236	1012	1422	892	1210	2789	2	1354	1414	1316	242	2418	1652	555	1086	324	1266	1628	1716	2653	1844	1758	5148	2106
ATP5S	152	56	167	60	104	142		100	159			27		2	172	1		82	10	178	223	145	42	122	54	46	148	20	66	234	132	159	102	39	389	186
ATP5SL	1582	1080	1800	1026	1280	764	1140	1631	1934	558	124	106	674	540	528	1398	612	784		1008	948	674	158	836	706	288	286	249	498	834	764	1569	1090	636	864	424
ATP6AP1	4803	3190	5870	1088	2672	1180	816	1342	1678	1044	1872	88	784	1166	754	876	942	1122		2140	1608	1425	434	2042	1560	582	1668	1351	954	1426	908	3448	1304	1348	1532	895
ATP6AP1L	34	84	92	8	26	50		13	46	2		2								30	16	12							18	7	38	72	34	18	144	168
ATP6AP2	2652	1980	4240	1303	2108	1467	2048	2114	4300	1900	2719	228	1927	3293	3898	1664	4905	1984	116	6388	5494	7926	334	1880	1538	1209	1250	2636	2100	3320	2568	3641	2814	1378	2006	1242
ATP6V0A1	1674	1237	2077	872	1196	708	2316	1508	3460	830	872	6	676	1646	2162	2962	1249	508	468	4058	1952	3045	202	1284	1045	96	1450	420	1173	1463	1463	2052	1589	994	1925	1340
ATP6V0A2	1867	1173	1707	612	929	1100	1535	1836	2304	1756	32	1060	1906	619	2646	1045	1482	2481	1308	3272	2933	4085	275	2680	1234	821	1518	2463	2093	2533	1936	2465	1572	891	1536	793
ATP6V0A4	54	18	30	86	104	26						302								8						11				2	4	44	8	46	524	8
ATP6V0B	1113	1137	1508	946	880	476	1282	780	1376		1394	2	2	424	412	318	482	776		888	1218	1271	360	1204	1140	194	292	94	1130	1129	998	1504	902	813	1446	542
ATP6V0C	7246	6562	15804	2700	5522	2976	4624	5460	8594	8176	6026	822	1998	4688	5498	5586	6381	6684	2799	10508	7701	11122	1038	7032	4222	2962	4842	4255	5254	5884	3424	6481	4581	3656	3720	2714
ATP6V0CP3			2					6	4			38								8		18				6						2			13
ATP6V0D1	2405	1832	2385	540	1372	888	939	1026	1244	124	6	54	528	1078	1026	938	1212	696		1636	1238	1866	274	972	444	318	1194	341	1284	1680	974	1984	774	708	1087	558
ATP6V0D2	26	6	28	45	55	71	28	31	49	2	7	287	2	2	9	195	12		1	113	117	46	14	6	22	10	90	24	70	38	27	45	42	29	164	93
ATP6V0E1	5756	4546	7748	2228	3033	2102	3058	3373	5288	2534	1682	40		1626	2112	1427	2216	4942	4106	4036	4906	4418	746	3607	2816	1278	1070	2319	3280	3968	3101	4816	3152	1888	2335	1437
ATP6V0E2	230	110	144	18	292	66		52	140	2							26			74	24	28	4			238	396	104	14	54	70	154	90	28	278	218
ATP6V0E2-AS1	8		16	4	88	6		22	32			56								22	32	50			4	50			20	20	14	32	22	6	50	8
ATP6V1A	3452	1795	4909	1487	1821	2257	2887	2335	3815	2404	115	1472	1020	1280	1204	960	2928	2895	5563	5945	3610	6973	435	1892	742	541	1632	1450	2445	4312	2615	2908	2353	1675	1499	502
ATP6V1B1	16	66	72	74	130	136		2				48	2							26	98	22	10	6	2				45	79	34	150	58	74	1869	380
ATP6V1B2	2108	2120	3130	9910	12703	9538	2296	2676	3800	1386	1772	578	1990	1822	3882	1394	2557	4355	1802	3822	3310	5088	352	2853	1354	376	1392	1942	5216	8690	3646	9422	3252	6416	1896	1061
ATP6V1C1	4187	2770	4280	660	1432	1090	2596	2644	4877	2494	12	838	676	2264	1128	1922	1336	4492	4619	7236	6064	7618	346	3985	1838	334	1008	1584	3998	4844	3610	2886	3054	1370	1463	1167
ATP6V1C2	1038	333	1180	677	960	1099	1383	1158	2602	878	2	142	788	183	210	348	497	939	4	1804	1777	2439	113	1505	972	209	248	444	800	1209	902	1222	1117	740	913	611
ATP6V1D	3104	1440	2997	888	1960	1664	1380	1334	2264	1386	6	360	360	484	844	1112	1222	458	1398	1036	1360	1448	112	1652	832	226	608	272	1889	1791	1792	1982	1652	1190	1378	806
ATP6V1E1	4208	3643	6205	2384	3534	1908	4022	2404	5860	1760	172	782	238	3384	3680	4927	2500	2842	498	5232	5244	5492	512	6859	4242	691	1106	1518	4917	4180	4618	4555	3917	2557	2938	1914
ATP6V1E2	64	100	40		96	50	12	94	86			96		202				52		112	132	46	2			2	2		20	70	68	88	104	16	198	76
ATP6V1F	2242	2488	5014	1418	2126	1385	1299	1626	2436	646	3340	298	428	925	2156	1674	1818	3562	652	2530	2954	4145	824	3984	2260	1084	2198	1214	3661	3456	1978	4171	1604	956	3030	1030
ATP6V1G1	6836	9814	14291	5837	8207	4308	6922	3796	10082	3453	1406	58	1024	2493	2970	2408	3498	1505	2	4010	5035	4280	378	6398	3351	1458	2282	2470	4638	5790	6363	6156	6296	5198	6963	3394
ATP6V1G2						2			12			14								4	5			4					8	4	6	4	18	7
ATP6V1G3																																			12
ATP6V1H	2360	1354	2596	1063	2314	1416	836	1350	2514	1904	1915	4	460	274	446		474	1224	836	768	848	1071	104	1250	600	258	1176	856	1187	1608	1366	1718	1192	1096	1284	652
ATP7A	1776	1284	2216	248	370	638	526	646	897	1108	669	320	564	350	26	298	791	401	2	1724	832	1632	108	861	587	1007	1274	2075	623	778	654	1081	707	421	582	259
ATP7B	374	288	296	62	242	62	80	164	264	720		148		12	96		154	348		174	164	174	24	184	140	60			142	88	170	216	96	110	276	98
ATP8A1	120		32	4	104	54		26	74	1124	4	30	40					170	3	84	26	24	54	724	592	2332	5578	3436	370	288	344	150	130	164	390	672
ATP8A2	70	2	226			2		2	2			114									4			42	26	8			4	22	30	22	14	7	114	80
ATP8B1	6995	5249	9056	2360	4988	1862	107	404	222	128	2	413	1904	1367	2135	1422	580	336	1524	662	501	472	395	6135	2926	42	48	12	640	1904	2190	2707	1747	2290	1340	675
ATP8B2	551	637	637	36	206	160	1164	1856	3337	2074	1520	309	1106	2264	3386	1876	2002	2143	377	6544	3835	5427	269	1260	888	1373	3234	2261	1473	2349	1840	2163	1719	470	1447	1325
ATP8B3	30		68		36	14			14			328								6	6		2	48		6	394	26	6	12		12	16	18	58	130
ATP8B4	4	4	4	24	82	48	20	346	748	676	2	32	866				54			144	64	44			12	46	410	794	110	170	146	156	120	66	248	268
ATP8B5P			2			2			1			226									4	10				2			20	20	12	4	8	2	50
ATP9A	6227	5576	6951	2468	4797	1542	1043	2070	3534	1300	2	304	6	207	174	646	214	2032	2956	7066	3840	2426	72	305	138	106	412	2	409	1620	1709	3860	2784	1950	2544	2552
ATP9B	855	892	973	352	421	474	274	636	846	446		96		390	948		646	516		1130	1178	1243	52	430	328	502	1848	584	423	655	358	1038	538	394	1072	692
ATPAF1	1776	1186	1545	458	826	710	562	748	1492	718	912	94	70	530	496	560	362	246	1502	775	563	592	74	838	382	344	914	284	405	742	866	1478	795	606	1538	1316
ATPAF2	456	426	734	164	388	190	458	320	642		770	2		82	590	316	64	642		364	252	254	34	372	128	66	938	138	202	270	334	472	304	224	644	378
ATPIF1	3220	2404	3660	1609	2552	1650	2100	1964	3262	246		147	680	618	368	832	594	1058	574	892	1440	706	184	1757	1166	1182	3278	2248	1008	1584	2142	2878	1780	838	7496	3178
ATR	2104	806	1335	908	1457	1776	570	1710	1992	934	2688	260	712	152	992	238	728	692		1010	992	963	88	553	410	536	3348	786	811	1584	1790	2132	1264	856	1500	1257
ATRAID	1561	1506	2154	1014	1438	690	900	1071	2015	156	1850	22		200	788	652	589	1340	1256	1503	1506	972	156	1268	536	270	628	261	478	814	957	1853	1138	878	2424	1364
ATRIP	482	430	312	116	420	484	932	574	752	910	1330	80		218	784	166	278	338		426	440	413	54	594	181	268	37	890	321	374	436	800	400	218	718	230
ATRN	3822	2736	4034	1182	2852	1609	7006	9235	15985	8003	2336	242	600	650	2406	1034	2072	2218	186	6398	3602	3880	278	2973	1563	586	1898	1225	1318	3063	3279	5117	4677	1662	2491	2068
ATRNL1	80	38	44	297	162	202	4	48	16			266		2						80	30	50							22	58	100	146	40	74	144	82
ATRX	16257	12974	15585	5327	11620	12653	10972	10444	12390	4686	4646	866	4869	5244	12646	6908	8944	5194	5931	13713	15781	13972	386	12220	7755	8699	26553	9330	9248	15016	12155	14291	11674	6150	9099	7394
ATXN1	2910	3649	5039	326	1162	686	992	1753	2934	2128	2340	228	2384	2336	1670	2170	1796	439	492	3805	1964	2569	106	1154	411	4230	5766	3935	855	1494	1500	2178	2125	1042	1630	1590
ATXN10	4318	2776	4773	2190	2776	2356	3500	3922	6320	3766	4990	184	726	941	1828	2392	1588	2484	472	4834	4292	4687	304	3582	2098	526	458	712	1943	3665	2996	3750	3169	2333	3418	2012
ATXN1L	1722	2176	3050	772	2735	1070	1386	1670	3070	2840	2154	212	420	1656	3160	2000	2614	3816	1786	3650	1902	2848	520	2896	1340	928	3390	1350	1935	3690	2256	2566	1701	998	1972	1750
ATXN2	4294	4664	3920	1874	3857	2654	1673	2373	3789	2938	316		1344	3188	3014	3811	2606	3766	1648	5405	4143	6621	400	4652	2146	1270	3954	1919	4190	2588	2903	3510	3240	1966	3784	2526
ATXN2L	5498	7033	6895	3951	5392	5258	4770	5620	8598	9476	20668	748	3840	2603	10640	5944	4009	8770	3132	8584	6162	9232	1286	7916	3838	3032	13966	5704	6181	6531	6686	11240	5435	4748	7597	4337
ATXN3	2405	978	2024	818	1130	2258	1187	1458	1610	42	465	1672	424	1190	1396	2235	1370	2670	690	2222	2883	2192	174	1619	1232	590	2439	422	1532	1967	1298	2459	1229	726	2112	1133
ATXN3L												2																			6				12
ATXN7	1862	1512	2783	1156	1804	1572	1660	1439	3384	616	4	337	1750	2543	2070	1966	2408	1560	261	3271	2036	5023	288	2230	1323	2826	5098	2993	2185	3308	2157	2214	2190	1535	2316	1708
ATXN7L1	660	366	350	194	322	804	348	446	704		786	236	420	80	376	344	98	246		450	410	197	42	256	168	1023	1222	554	174	366	170	726	294	180	1552	906
ATXN7L2	148	66	46	34		80	86	240	226		508	200		26	554	2	172	20		118	254	120	26	116	20	50	1248	78	162	216	158	296	74	22	278	196
ATXN7L3	2638	2824	2610	1242	3189	1378	1434	1868	2833	3040	1222	10	1658	1034	2392	1906	1488	1954		2808	2524	2556	520	4082	2280	1098	4036	3006	2160	2704	2588	3673	1938	1482	1442	970
ATXN7L3B	5270	3986	6054	1686	3354	2628	2544	2733	4758	1700	1880	444	1150	1200	3510	1396	1594	1794	684	4730	2246	3147	346	2904	1410	1094	2952	1344	1138	2642	2098	5006	2449	1903	2507	1266
AUH	2236	2278	2321	828	1020	1188	450	660	1176		518	6	254	274	376	502	448	885		699	718	728	46	427	264	162	1234	457	286	679	806	1367	832	562	1740	936
AUNIP	53	108	54	33	2	44	92	56	91		3	136	2	50	159		13	138	2	36	119	72	12		24	7	12	2	48	39	30	43	19	34	71	58
AUP1	4300	4681	5357	1882	3720	2688	3428	4810	5446	3822	3344	144	496	1198	4150	2822	2404	4510	2083	5745	7517	5505	1452	7166	3883	763	4587	2904	5105	6692	4792	6818	3478	2250	5211	2854
AURKA	127	224	184	30	502	85	80	143	138			263	180	4	624	2	110	24	88	86	152	89	16	98	72	61	100	406	112	130	216	137	122	76	99	90
AURKAIP1	1982	2098	2144	644	1284	1034	1228	1424	2014	712	2440	158	102	876	3736	916	658	708		1486	1606	1151	448	1792	1331	362	948	1932	974	1554	1406	2696	1154	758	1548	816
AURKAPS1	14		16	4	34	44	6	44	82		1240			40						50	52	62		2	10	40	352		46	40	38	14	43	4		74
AURKB			10	6	152	6						54										2					282		2	2	34	10	18	6	76	42
AURKC	66	112	62	10	52	22		22	100						240		20			138	128	60		22		4	186		56	78	85	62	38	10	46	41
AUTS2	13163	9104	6690	3714	7303	9713	1120	3538	4281	3206	3510	328	1170	534	1292	918	692	874	6	3572	3381	2179	108	526	524	7802	7308	13317	1054	4490	2058	10804	3983	3256	6174	4601
AVEN	292	388	271	166	438	332	60	301	571		1638	68	136	262	436	82	130	650	1436	646	467	297	62	916	232	64	185	150	290	463	439	460	312	162	420	388
AVIL	100	230	105	64	120	307		140	134			58			202	88	50	30		64	146	80	8	8	10	16	140		222	250	288	476	138	44	170	59
AVL9	1180	1852	2160	692	1382	664	392	422	948	1714		60		344	340	1176	352	372	1	750	554	934	138	1145	600	475	538	1898	724	852	933	1040	816	824	574	420
AVPI1	334	266	208	28	182	134	305	288	428	508		504	262	340	142		74	124		142	83	84		6	4	66		340	168	246	136	278	164	92	240	436
AVPR1A	55	22	51	32	13	127	17	109	121	158	5	501	1968	1713	3285	2460	2262	98	5	226	348	222	5	89	60	21	29	228	473	654	179	135	152	45	594	363
AVPR1B												36
AVPR2	4																						8	42	56	16	246	46	4	2	6		8	2	52	64
AWAT1									10			80														2						2
AWAT2	6		16		30	6																								14		16
AXDND1	4	28	18	14		10						256									2	2				2			10	18	8	8	4
AXIN1	1627	2228	1700	700	803	1018	1330	1562	1642	498	1736	364	284	356	2438	1578	1080	688	2	1864	2516	2309	192	1214	528	938	4066	1532	1584	2816	1766	2345	1106	790	2118	1178
AXIN2	114	84	102	210	76	74	182	284	364			92		758	444	246	274	56	698	908	806	620	30	216	72	56	412		314	458	206	342	248	216	692	482
AXL	266	682	2793	94	314	213	3950	3162	4569	4522	5615	1557	23973	39394	29507	35403	23410	322	344	14024	6103	15097	91	186	141	222	849	1222	6398	4361	4056	3568	3295	1259	3833	2211
AZGP1	118630	160664	330906	16701	39588	47122	1046	535	358	1506	4160	508	1275	431	260	486	574	171	293	221	488	452	64	177	280	172	78	966	1036	14302	10653	49157	23423	31738	58730	13684
AZGP1P1	799	1247	116	37	178	2656		17			2	144	2	14							10					4			54	804	196	2032	149	46	1277	523
AZI1	510	1118	496	84	286	222	270	528	684	6	1306	54		178	508	466	286	112		506	467	216	34	566	168	118	1016	446	274	229	378	552	378	129	1726	994
AZI2	1852	1989	3394	1972	2118	2058	2079	3110	4573	1680	1340	242	1030	2236	3132	3022	2283	3106	428	8021	5932	7549	96	1500	1004	676	786	916	1939	3392	2490	3166	3310	1848	2098	1552
AZIN1	15919	15114	22878	4732	8958	3972	7869	5809	14908	6614	3622	354	5286	4766	3108	4156	3605	5713	1653	22481	14954	17586	650	8542	3873	3234	3707	6476	7145	11799	8095	9966	11494	6039	5652	3500
AZU1	4		58																											4			5	6	20
B2M	41854	42794	93722	85589	75685	52926	35727	13450	31606	13039	12932	7969	22599	31310	22228	32366	51096	144739	31135	48920	47295	66300	16436	131304	116119	67003	55384	74160	73025	63034	70273	57550	50685	68055	53181	31358
B3GALNT1	584	564	482	104	288	106	66	226	412	654		20						142		336	244	98	18	302	212	2			100	194	254	320	256	110	544	418
B3GALNT2	938	776	866	216	458	349	858	839	1421	2	566	80	1419	1006	684	1350	638	245	2	1062	902	903	54	656	356	174	569	448	831	1057	955	729	891	298	821	416
B3GALT1	2		2			8	66	92	166								28				4	2								8	16	12	18	2	26	8
B3GALT2	8	10	52			24		4	14									36		52	34	82	6	28		104		343	22	24		6	4	16	32
B3GALT5	6	36	28	302	426	58						174								10					8				2	44	14	40	20	250	286	62
B3GALT6	1187	810	771	256	454	450	916	1124	1382	1050	2226	124	412	170	990	32	336	1334	4	1458	1216	1074	238	1448	762	174	394	220	430	867	618	1692	620	446	452	436
B3GALTL	1294	1652	1109	176	258	208	289	344	598	924		122	690	162	272	4	452	50	534	648	528	372	48	656	242	136	680	560	447	640	470	586	488	176	546	160
B3GAT1	8		22	102	160	68	84	64	76	342		82			12	310	80				2	18				48	194	106	38	44	18	94	24	54	236
B3GAT2	6		4	4		2		2	29			20				44	6	68		20	6	16			1	12			6	2	2	2		2		10
B3GAT3	516	466	524	148	314	250	142	530	546	318	2506	234		38	158	98	38	621	236	392	530	294	114	468	460	164	552	274	192	276	273	634	298	180	541	294
B3GNT1	576	284	388	186	372	134	1250	680	1660	234		60		78	276	76	420	124		1132	840	516	14	498	328	190	37	350	88	368	500	626	678	194	910	566
B3GNT2	2980	2054	2139	1690	2824	1738	1194	1050	2056	1028	1212	144	2990	3232	2480	2600	1882	754	4	3275	2275	2296	328	3480	1425	1332	3025	1430	1856	4053	2680	2207	1720	1536	1798	1476
B3GNT3	726	346	94	182	862	234	2	2	6		2	140									2	4	2		10				34	86	198	336	142	134	448	132
B3GNT4	14		12	4	30	15		16	6											6	8	2				4			8	12	2	6	6	2	14	8
B3GNT5	92	16	88	524	1082	586	356	466	1014	530	2	132		162	233	688	160	1952	710	1194	1620	1046	158	2040	830	212	162		1622	4078	1356	798	798	386	463	2558
B3GNT6	41	38	24	20	35	95	34	52	59	13	330	315	38	10	53		27	79	78	52	109	72	3	25	31	10	19	41	52	42	22	20	53	26	111	31
B3GNT7	844	756	616	266	743	308	18	186	328	1531		286	2	92	4		30	3036	1912	64	28	58	5	42		180	1090	64	135	180	352	443	374	174	303	986
B3GNT8	100	46	118		14	14	46	54	50	190						80	68	22		16	14	22		2	30	12		92	20	12	24	36	40	18	46	66
B3GNT9	155	113	243	144	274	132	159	172	263	1122	2	4		66	396	166	334	196		1259	1000	935	28	336	2	86	494	298	134	364	312	632	268	236	654	510
B3GNTL1	92	120	22		40	22	54	78	28	116		42						24		65	154	52	12	42	30	49	184		26	78	60	56	42	14	268	144
B4GALNT1	2		10	4	58	12	885	586	1098	851	200	349	2	94	20	236	369			48	44	34	10	2	10	2			114	178	206	160	270	86	54	44
B4GALNT2				32		10						164		122				54												6		22	2	2	4
B4GALNT3	248	410	172	118	116	126		112	124			44						104		124	60	118		2		92	284	192	24	92	94	266	106	60	126	214
B4GALNT4	774	1198	488	144	466	234	914	830	1668	1020	756	142			188					82	288	28				28		108	10	308	406	737	560	218	814	436
B4GALT1	19417	13208	20452	8327	20821	12288	8576	23361	28519	20595	8515	1128	8218	7512	10516	11387	13176	15131	10280	40964	21911	25576	1526	6479	3776	2658	10484	6952	4677	18192	9132	23096	14329	8266	3937	2724
B4GALT2	584	958	936	278	476	236	734	1014	1616	738		140	2	190	454	220	264	568	212	2064	1380	1922	210	924	722	28	346	88	596	871	614	1116	760	466	838	620
B4GALT3	1488	1398	2848	823	1314	734	1468	1096	1504	2352	1444	128	1182	844	4632	1582	2174	716	2	4826	3683	4728	294	2212	1430	642	1428	814	1468	1886	1004	2440	1154	880	1394	650
B4GALT4	1240	1121	1408	322	662	856	674	998	1628	278	226	68		762	2	292	702	451		2455	2334	2892	38	240	260	306	572	4	820	1558	1096	1111	1054	469	881	710
B4GALT5	6412	6851	8831	3716	6478	3569	3896	5111	9002	5082	5466	377	1648	2824	2504	2909	1614	6704	1396	9004	4143	6945	1164	6572	3929	662	1486	1046	2984	5561	3898	7576	4623	3420	1638	1156
B4GALT6	74	102	122	210	222	622	506	244	726	588		8			258	184	102	134		340	448	384	28	578	190	8	298	2	242	417	366	512	296	216	142	228
B4GALT7	406	148	336	92	290	230	210	379	336					24	154	408	182	182		514	594	718	200	606	448	38		400	222	412	300	653	284	182	390	242
B9D1	108	150	118	100	12	104	28	196	244					6		232		134		140	82	90	6	56	18		2		44	76	130	150	122	84	410	24
B9D2	129	78	170	14	80	48	4	76	78		2			24	524			52	474	74	88	60	34	144	80	24	264	1	64	72	70	178	46	38	68	10
BAALC	164		58			44	60	38	20			120	402	214		220		1678		230	30	58	184	938	642	4		76	418	310	270	240	124	102	108	200
BAAT	9		11	2	2	55		4	28			78					2		488	10	18	10	3		12	12			84	34	10	15	18	3	116
BABAM1	2682	3200	3079	1030	2812	1567	1520	2090	2517	1148	2654	80	402	408	1592	1994	1148	1710	1123	2018	1910	1430	404	2448	1310	636	1777	674	1054	1897	1755	3041	1554	1042	3362	1520
BACE1	1471	793	1260	558	1238	965	980	1430	2117	286	1272	186	52	234	618	770	924	992	1898	2981	1928	1052	74	491	134	133	302	454	401	1060	999	1739	1236	493	2396	1949
BACE1-AS	37	28	34	23	6	39	12	44	57	1	2	187	20	3	6		4	16	4	54	66	30	4	4	29	15	48	72	35	17	24	55	17	20	81	40
BACE2	3448	4942	14267	4747	5970	1912	4730	3517	6710	3149	588	48	1594	270		960	458	23047	4320	3228	1838	1313	1716	11122	8780	28	104	360	3610	3244	3070	4120	3642	5161	1554	756
BACH1	2173	2758	2929	2260	4316	1358	2410	2398	4487	3104	1612	572	5191	3972	6208	6437	7154	6957	2762	5683	3554	9283	244	2158	1342	1866	4320	3688	2965	6048	3957	2573	2666	2592	996	870
BACH2	280	184	442	170	716	244	462	704	1073	1538	1634	368		660	1154	140	206	346	808	360	191	214	28	114	110	1114	5680	1744	196	396	278	466	408	341	334	214
BAD	842	1033	848	402	754	438	544	760	1372	302	2156	4		258	822	536	530	374		759	760	536	196	1056	564	142	550	467	378	616	840	988	690	417	1188	834
BAG1	9602	12274	14748	2488	4407	2260	3579	4486	7397	2582	9	806	4196	6525	2642	3454	4308	5848	4614	4883	4985	7386	623	5680	2774	1461	2988	2212	6935	6814	4585	5161	4713	2742	3897	2418
BAG2	42	36	66	34	34	10	8	22	100			132	80	810	254	506	290			550	490	335		42	42	121	374	284	338	389	180	174	130	28	164	234
BAG3	4398	3683	7787	1290	2740	2497	8476	11768	14205	10515	7058	780	7069	9198	9476	6651	7909	4564	1498	8872	11651	14686	1468	9862	6515	774	826	1294	47365	15320	6446	8894	5812	3062	3370	6675
BAG4	1950	964	2463	764	894	1240	816	1872	2756	2600		434	662	644	888	518	1406	1016	1746	3625	1970	2781	172	1402	592	524	1129	492	1004	1322	758	1510	1312	550	1013	496
BAG5	2726	3123	3022	1240	3228	1727	2564	2077	4239	3011	13	210	1487	996	837	2116	2076	2292	2229	4270	2621	3775	222	4140	2270	1339	3167	1641	1718	4730	2869	3000	2278	1413	2058	2111
BAG6	1349	1550	1820	571	946	734	647	910	1447	986	1100	47	280	619	1836	1252	1441	1578	324	2243	1315	1861	302	1821	1154	253	1254	854	1096	1204	964	2106	875	704	1029	660
BAGE			2					2				20									2				6	4					6	6	6
BAGE2	2		1		13	3		4				130					6			1	2	4			1	1	2		6	2	1	3		2	1
BAGE3	3		1		15	4						148					8	2			2	2				3			6	1			1		1
BAGE4	5		11	1	9	1			6			106					6			3		4				3	10		2		2
BAGE5	6		7		1	8			6			158					9			6		3				2	4		4	3	4	1	1
BAHCC1	1710	1770	618	546	878	1126	288	946	753		3220	164	160	434	542	232	446	290	4	652	850	754	72	265	204	8	154	142	318	1175	838	2342	726	530	1662	1007
BAHD1	1088	1258	1274	752	1906	832	352	724	920	1786	654	4	136	340	1696	938	702	476	2	1020	770	1102	272	1076	530	384	602	1117	943	1167	834	1746	630	748	890	356
BAI1	16		6	10		8	50	80	160	194	928	30		66	110					80	114	54	8	52	14	2			92	50	60	110	70	10	278	66
BAI2	388	136	362			26	176	88	82			152								304	352	82			4	8			8	68	40	232	74	76	200	60
BAI3								26	16					138		560	380		2	8	18	2							71	118	34	36	24	4	92	2
BAIAP2	1204	1248	1918	454	1309	758	202	520	328	620		162		118	630	116	50	1144	558	708	702	830	54	460	431	48	588	178	485	799	510	1240	534	576	1568	672
BAIAP2-AS1	831	1790	709	148	482	393	371	448	529	346	1774	585	19	13	218	5	97	123	157	339	573	347	42	179	221	150	387	88	129	232	220	641	412	188	798	603
BAIAP2L1	5442	4649	8002	1668	2780	2152	2134	948	2326		1990	66			220		106	54		178	214	126	36	105	202	44	74		487	1219	1298	2570	1743	1725	1118	438
BAIAP2L2	22	30				12		16	36									92		66	38	22							4	26	24	32	16	2	64	34
BAIAP3	12	30	52	110	15	112	56	262	146			56			593	122	84			754	166	74	26	148	50	46	1162	480	118	180	168	298	95	79	784	208
BAK1	354	346	311	236	422	234	552	618	780	448	4	272		158	444	396	114	203		634	474	430	124	321	434	201	1378	2	294	562	350	676	388	296	412	248
BAMBI	1716	962	2660	1816	4160	3246	340	152	334			18			332			100	874	36	72	82	6		9	20	2		124	442	366	2344	588	1014	1212	590
BANCR	1						94																						4	2
BANF1	1743	2104	2653	902	1498	750	2001	1851	3356	1080		328		400	900	1066	860	1035	644	1952	1610	1824	318	2581	1582	298	332	68	1354	1576	1386	2370	1766	980	2338	1390
BANK1	30	20	16					9			10	28			2							2		18	22	708	12084	1410	36	74	64	50	26	34	104	212
BANP	988	1024	721	326	654	658	470	694	1150	132		132	320	1572	2406	738	840	886		1060	1160	1820	268	1590	876	554	2050	660	2267	1289	1048	1614	794	544	888	442
BAP1	2962	2808	2864	878	1740	1510	1452	2482	2454	3222	598	234	1226	996	4580	1936	1340	1798	1334	2337	2924	2620	498	2502	1418	740	3164	1347	2126	3550	2085	3710	1644	1003	2376	2062
BARD1	190	180	568	150	68	146	174	164	378	880	2	66		222	195	130	142	288		98	74	276	12	124	108	250	1060	138	90	166	80	190	94	110	308	130
BARHL1																						2				2
BARHL2												56										4								2					18
BARX1		24	36			2						2		238		58	10			756	490	420	2						22	18	50	164	112	20	164	46
BARX2	896	1654	2566	4334	4514	4016	8	72	30	2	2	8					24			2	30	48	2		24	26	6		106	1038	306	4030	694	2322	3008	742
BASP1	568	1298	2146	2	312	136	52	719	468	328	1018	141	748	164	676	766	361	160	6	6334	9607	11314	18	744	1846	474	6340	3144	4871	6254	2620	2546	1746	652	876	1706
BASP1P1																													4
BATF	4576	3158	3396	278	818	1110	22	14	4	32	4	12	300	2		2				14	10	10	4		24	300	978	1850	18	586	251	1992	506	440	250	148
BATF2	54	14	138	302	396	72	228	46	124								32	58		58	18	32	8	92	16		74		6	46	32	104	86	186	126	8
BATF3	438	646	792	198	518	104	456	216	422	396	2	20		80	352	216	302	1226		158	154	94	19	168	60	106	330	264	118	234	266	409	224	156	178	108
BAX	412	404	592	128	306	253	316	265	498	112		16		204	228	298	272	602	1	498	526	488	148	656	418	186	500	36	477	414	341	652	248	154	272	200
BAZ1A	9430	11187	10115	9432	12887	8775	11432	6273	12194	6018	9188	298	764	3014	7958	4290	4866	4782	4404	5602	6842	9105	530	16034	10491	4603	15307	5688	17169	17537	12548	11153	9534	8493	5914	4324
BAZ1B	8193	8571	7607	3192	6589	5362	4895	6213	7614	4248	2378	506	1322	4866	12278	7202	5820	5736	6564	13573	11782	12173	558	9459	5902	5192	11032	7803	7948	9885	8607	9289	6866	3782	7767	6145
BAZ2A	8840	13065	12707	6269	9443	7036	5166	4909	8245	4072	7078	1059	7182	6212	14929	5904	10419	7141	4808	8211	6863	10218	1348	13492	9400	5498	20238	6700	10315	9108	9181	11281	7300	6221	8024	5422
BAZ2B	8810	8674	11192	4431	8335	10346	3163	3228	4136	1788	3138	411	2432	1962	3780	4368	3952	2882	1034	5750	4657	5182	236	5381	4458	565	2227	2081	4013	4515	4799	7945	5769	3909	7286	7214
BBC3	3892	6014	8710	2309	3166	1362	648	304	590	756	1392	154	400	148	556	318	222	797	22	444	232	702	86	532	170	154	288	106	276	1423	760	3146	1108	1955	396	282
BBIP1	963	398	695	430	522	607	261	599	871	703	774	183	102	60	273	556	456	421	63	688	692	602	69	774	436	433	179	244	505	759	572	538	595	385	1125	733
BBOX1	124	156	120	1438	3802	3980	202	1262	806			66	672			102		20	4		6	10		28		10	2		18	993	712	2122	546	728	412	228
BBS1	826	892	839	82	316	480	310	838	1278	338	738	64	2	14	644	304	362	122		802	640	510	24	110	70	88	490	92	260	385	336	846	442	249	1490	732
BBS10	628	310	508	328	874	674	472	1012	1594	756		10		1		402	256	374		927	480	622	36	322	232	64			150	358	537	636	548	406	772	578
BBS12	276	234	246	366	844	364	410	450	606		2		2	364			276	686	2	338	188	368	8	242	112	106	42	346	124	200	396	278	354	344	182	32
BBS2	1632	1084	1438	636	1440	1010	436	1068	2216	666	658	38	4		192	186	306	444	2	1926	1430	749	52	346	90	279	666	602	247	855	1172	1213	1150	522	3007	1926
BBS4	768	522	534	232	532	448	256	466	1038			80		318	496	2	332	474		590	475	441	20	474	190	110	1022		410	440	724	625	628	484	1148	730
BBS5	1326	1518	1596	583	1189	1667	1077	1615	2237	1080	1365	5583	570	1326	3107	1566	1778	1458	526	3875	3453	3879	355	979	1122	838	3249	1042	2164	1808	1248	2184	1221	708	3049	1204
BBS7	374	558	308	178	308	258	344	732	1132		1771	144	812	360	1548	160	940	248		884	634	872	50	612	422	126	782	188	404	630	948	660	561	240	720	418
BBS9	850	400	510	144	300	294	174	504	840	2			2	152	158	510	154	352	1016	598	472	372	46	376	236	365	396	1	150	369	410	508	442	218	852	694
BBX	7506	10746	10765	5942	13663	4750	9843	5045	16862	6204	1336	570	1946	1560	4018	4984	4624	5345	684	6140	2891	5595	198	5209	4035	4027	7656	4886	3068	3399	4558	6805	8616	7660	6225	3728
BCAM	19429	17778	27062	324	1902	1078	1229	4386	3955	3596	6631	96	720	880	458	664	198	750	586	226	161	86	144	1400	934	46	4	325	366	971	1044	6179	3248	2052	7175	3728
BCAN	184	92	186	28	120	90		26	80		68	84		42	138					22	18	28							14	30	14	136	50	34	64	48
BCAP29	2680	2286	3286	1312	2825	2087	2566	2154	4364	1846	2211	256	1686	2012	1730	1564	1277	5454	6140	3618	3741	4104	414	7372	4212	414	603	770	3618	5030	5038	2840	3412	1832	1688	1862
BCAP31	7980	7854	11207	2953	4948	2666	10469	8365	13549	5106	2742	262	788	984	4523	1389	4672	7726	2466	8288	9274	10019	2004	14686	8609	2256	4073	3366	6480	8350	6246	9406	5846	3364	4588	3755
BCAR1	3152	3396	3069	1070	2316	1385	2910	4353	5394	3040	2754	382	1940	2010	6383	3856	4023	6119	3808	5511	3971	6343	1506	8680	5188	16	8	2	3705	5205	3640	5207	3310	1742	2180	1600
BCAR3	2019	2173	2426	376	798	292	1439	1392	2209	1068	2468	314	114	146	550		358	628	857	378	376	262	120	710	488	20	326	130	1332	1306	1026	1122	937	564	607	570
BCAR4												8										2							8	10	4				2
BCAS1	263	278	176	53	49	102	54	74	95	295	16	571	66	70	79	66	24	48	162	106	196	137	15	18	79	17	38	15	133	168	75	91	132	45	340	190
BCAS2	2138	1044	2217	684	1430	1364	1444	1132	2276	1008	1406	276	986	2156	1148	986	2236	1576	916	1676	1744	2772	104	1600	1490	802	8	2144	2364	2370	1691	1296	1385	965	1646	1779
BCAS3	1001	570	910	430	756	800	176	280	330	2	4	74		476	68		348	138	736	592	254	264	30	308	190	249		674	152	308	244	892	296	404	746	402
BCAS4	400	636	660	8	32	12	56	82	110			38				1	6				12	6			2	84	856	412	5	24	44	98	58	71	96	56
BCAT1	8		12		74			32	8			132		214	2	228	144	1128	572	294	632	850	12	332	56	90	345	1251	564	936	334	336	232	182	100	828
BCAT2	256	282	208	124	136	106	58	172	430			44		20		1	54	54		112	96	76	4	66	44	66	226	178	98	108	126	240	132	80	488	182
BCCIP	3137	2422	2592	1002	1852	1573	4008	3346	6027	2878	2112	146	562	1052	2778	1766	1824	1758	189	3142	4354	4818	194	4210	2304	637	1470	552	4908	5948	3456	3273	2433	994	3264	1374
BCDIN3D	703	332	580	219	445	913	230	622	659	216	160	1268	34	60	504	372	287	232	90	750	1388	825	87	263	254	166	815	284	377	400	230	553	344	239	832	236
BCDIN3D-AS1	93	72	81	53	102	140	50	126	134	2	3	379	8	1	24	2	91	74	2	159	207	226	25	49	74	42	421	70	73	105	71	98	82	75	254	100
BCHE												22			2			194			12								10	12	22	14	2		40	106
BCKDHA	1838	2178	3397	674	1732	1044	996	1032	1622	1134	450	94	2	526	696	690	930	732	822	1398	816	1428	110	576	426	388	380	942	399	579	463	1730	748	896	1266	386
BCKDHB	945	598	741	87	243	355	260	286	492	20	3	339	316	274	284	4	50	350	60	393	321	216	54	255	236	139	622	46	195	244	300	380	349	132	957	441
BCKDK	1522	1760	3929	818	1424	964	1424	1418	1776	4	890	87	510	126	940	492	1116	872	2	2233	1656	1608	294	1768	1056	210	924	340	766	946	858	1866	1102	964	928	852
BCL10	1647	2003	3759	974	870	769	531	410	1054	984	478	22	202	621	1164	758	740	1298	852	1250	786	1595	234	2861	1416	313	474	224	1470	1656	1073	1174	1215	991	573	288
BCL11A	474	320	246	868	1762	1488	846	822	2050	770	4	8	112		4		2	88	2	472	284	112	4		6	438	5537	2021	56	236	368	1126	705	850	1218	352
BCL11B	4		93	58		114	52	72	250		2			60		2	54	44		4	2	16		2	2	7035	4481	8642	106	176	90	264	161	124	692	240
BCL2	2955	4742	4878	1112	1358	534	958	728	758	1328	2712	450	1078	782	3	1352	1611	346		1350	612	2908	94	754	808	2796	9654	4474	1204	2448	974	1146	1508	1138	1336	1848
BCL2A1	48	913	444	1993	1237	414	16	18				8		336			94	34		64	14	60	6	2	6	300	438	1058	404	1070	734	264	374	938	148	32
BCL2L1	6379	6631	8124	1196	2414	1122	1116	1326	2020	1531	1939	82	408	1142	4920	4183	1024	3730	2516	5667	3966	2865	558	1997	675	322	452	1440	1067	4736	2030	4194	2312	1338	2196	1050
BCL2L10	2		8			2		10	12												10	8							2	4	12	4	2	4	14
BCL2L11	8842	7864	8469	1088	2620	1679	2094	1978	3356	446	284	887	2338	3786	2030	4016	2356	8786	2000	4734	2443	1812	2080	10231	7393	1518	4424	3914	7379	7577	5272	5347	3716	2102	1538	1380
BCL2L12	232	306	302	52	224	173	102	181	252		1	24	206	136	146		124	48		74	249	182	44	140	120	72	824	86	172	231	179	389	148	78	603	225
BCL2L13	3954	3360	5383	2239	3956	1802	2248	1786	3930	1570	928	218	520	1076	964	500	1310	1763	215	2406	1572	2157	160	1798	1190	538	818	1716	1539	1889	2154	2760	1811	1940	2367	1804
BCL2L14	26	60	56	280	652	222		2	4			204		48							14	4	2	18		2			20	42	56	160	32	156	214	42
BCL2L15	590	335	527	321	321	651	156	613	707	347	77	1266	82	226	176	280	302	472	789	699	964	640	79	304	168	95	171	100	336	409	287	486	333	250	689	158
BCL2L2	1262	1045	1628	1149	1530	1380	2200	1957	3528	2052	1836	206	1012	1189	2350	1750	1389	632	78	3286	2492	3091	152	1288	986	26	6	8	1548	2857	2936	2589	1952	897	1616	1900
BCL2L2-PABPN1	1368	2652	1001	1369	1895	1000	2403	1283	3648	740	1854		346	629	1302	570	728	966	174	1525	1804	1676	287	3309	1795	369	1150	911	2677	2188	2156	2168	2235	1194	3621	2733
BCL3	7588	7817	11607	1870	4380	3378	2538	3140	5368	3276	3114	36	1320	1940	2384	1974	2652	6116	4688	3853	2360	2722	190	1471	1262	486	1932	1172	650	1553	1398	6410	2634	3217	850	1118
BCL6	19602	15636	21646	12650	14863	19026	9493	15457	17578	11437	18762	254	5494	5894	21242	12386	7863	4965	975	10683	9792	11862	810	5914	3402	1960	3219	2217	7661	14585	9115	24778	11502	10805	6721	6420
BCL6B	8		10			28	20	24	40	2212	2046	223	80	4		284	42	4560	4499	845	430	477	4340	40808	25096	26	4	304	6271	3513	6031	3136	2642	1406	843	644
BCL7A	1068	944	814	1350	1894	1032	1051	672	954		1961	217	956	444	473	706	502	496	1798	1700	804	1778	42	358	238	116	1750	502	548	702	666	1358	846	964	1369	618
BCL7B	3861	4434	3991	1330	1918	1618	1674	2178	2920	3071	2607	4	2186	2653	2700	2990	3109	3109	2950	3401	3831	3105	838	5781	3042	1078	3180	3180	2878	5609	3332	4269	2213	1336	2564	1952
BCL7C	442	224	418	322	472	286	480	646	920	210	1262	154	2	178	212		346	360	558	643	840	614	104	618	440	274	390	280	374	532	443	661	458	266	1512	694
BCL9	2028	2140	2386	154	586	536	478	1084	1452	1730	28	110	3914	2234	2610	968	1582	986		1530	1104	1702	140	600	364	342	280	450	742	1478	816	1346	774	380	764	628
BCL9L	17587	26430	17872	5655	8679	7207	3108	4202	6298	4136	4078	416	1288	2652	10162	6400	7136	4045	1302	5958	2868	4402	704	3812	2423	3006	11332	2992	1696	5488	4490	13520	6203	5992	5637	3515
BCLAF1	11546	16538	9025	5382	10961	10168	9596	10298	18566	6140	11157	410	1670	4265	12560	6700	5654	4796	1584	14696	12244	14075	414	11787	5534	4974	23149	7177	8063	15047	12555	14348	11332	5264	10311	11192
BCMO1	38	60	14		2	10	86	30	86			115										4								6	4	14	22	14	20
BCO2	10	52	15	8		12	16	32	16						150					30	38	24		4		8			61	51	42	46	34	27	108	80
BCOR	2870	2145	2576	1022	1762	1700	2152	3008	3826	1333	1030	196	936	4074	1968	2994	4336	2792	62	2512	1600	3572	252	2362	1340	2407	7086	3074	1176	2829	1884	3243	1784	1570	1702	1314
BCORL1	1508	2466	1638	998	2221	1986	620	940	1526	1608	430	210	2034	506	2120	2000	2086	1398	446	2022	1208	2128	132	1062	756	920	1846	1422	1038	926	768	2911	1210	1093	1470	790
BCORP1						2		1							2		4				2	2		2						2		2		2	4
BCR	3353	3410	2435	1678	2390	1911	1362	2990	2915	2038	10216	638	1054	900	1399	428	268	8633	4874	1870	1829	1563	799	3724	1792	1452	6000	2144	1277	2977	2652	4115	2128	1460	2717	2923
BCRP2	35	52	14		24	18		82	8		4	466			270			186		28	38	24	2	2		21	6		10	40	50	80	10	12	40	24
BCRP3	31	18	18	6	8	56		20	6			162			2	2		61		34	120	15	5	10	4	14			6	34	16	37	6	19	56	26
BCS1L	266	176	210	130	168	254	338	462	418	830	454	4		126	646	78		132		174	256	130	60	288	160	20	168		222	284	300	536	228	88	734	262
BCYRN1	30	34	63	208	158	62	148	55	515		2	82	30	10	250	40	116	102	2	136	202	128	12	245	196	16		46	550	120	142	124	214	44	164	708
BDH1	495	422	660	699	626	622	49	411	411	59	10	388	21	140	235	91	159	119	80	535	772	517	96	61	122	266	209	276	142	293	175	596	179	451	1455	748
BDH2	2660	1882	3116	1422	2146	1849	286	742	1152	2	314	298	2	358	786		274	554		762	696	625	32	614	306	144	240	102	242	870	1092	1786	954	1086	3246	1376
BDKRB1	8		28				2	2	10			4					22	132		3280	1795	3856	122	304	240				188	264	253	684	358	86	24	44
BDKRB2	506	2446	1743		308	26	2058	266	1202	1434	8	66				468	88	208	6	22458	12231	11447	1158	6374	3926	10			1262	2640	2463	4994	3600	859	850	520
BDNF	6		30	26		32	76	234	146			162					172			180	165	36				2			20	70	46	86	82	24	54	14
BDNF-AS	80		72	38	126	94		68	38			70								2	22	32	2	6					14	28	66	94	31	30	216	186
BDP1	7556	7142	10634	4600	6396	8870	4026	7602	8196	5660	5726	500	3441	3522	10098	3472	6491	4746	5055	8474	8173	7961	356	6408	4623	4942	20628	7552	6357	11033	9693	10671	6233	3826	8427	7255
BEAN1	2	24		4		6		66	122	164		58									68	12		26					2	30	22	8	12	4	70	44
BECN1	7271	6764	5923	1698	4675	3311	2654	4192	5236	3116	5873	44	676	2164	2969	2214	2124	3911	3030	3495	3134	3339	440	5217	2452	1000	4098	2735	2028	3752	3189	5676	3089	1684	2470	1818
BEGAIN	40		16			6	164	376	414	1322		2				346				586	566	260	18	58	14	8			26	222	100	280	160	6	66	68
BEND2	52	30	84	22	101	154	33	99	203	294	48	671	41	67	104	2	32	12	791	182	269	161	12	25	76	33	83	22	96	80	33	65	33	24	209	65
BEND3	384	168	242	48	166	140	50	330	382					168	130	192	326	166	404	628	534	574	54	282	134	52	232	306	272	438	126	374	240	92	104	36
BEND3P3	174	326	245	82	390	143	576	261	592		6	300		164	742	776	294	392	2	551	344	772	64	298	344	82	362	2	461	344	331	302	304	196	292	236
BEND4											2	66										4	4		30	152	1506	322	32	2	2	14	16	2	46
BEND5	134	640	718	104	90	144	286	166	874			102				2	108	128		264	304	178		90	32	22	374	224	26	52	98	174	264	180	466	222
BEND6	4		10	14		16	100	176	276	2					178					146	170	86		18					54	118	122	88	88	8	80	66
BEND7	806	496	726	230	358	344	124	168	280		1056	80		66		270	64	340		202	236	272	42	632	444			156	576	422	414	510	308	258	466	212
BEST1	174	116	345	88	52	139	78	58	146		2	4		80	416		180	132		664	696	931	18	40	34	12	2	126	269	331	186	371	162	124	236	254
BEST2	6					2		2							168						2	4							6	10
BEST3			8					2				84		68															2	4		2	8		28
BEST4	16		4	12		20	4	24	74			162								36	14	8				4			6	14	26	6	24	10	4
BET1	610	128	554	401	466	682	330	262	758	712		360	660	515	86	147	266	291		890	626	1284	64	752	795	91	116	146	636	320	616	632	712	502	667	240
BET1L	1686	1599	2223	1096	1284	1130	877	956	1132	1290	1798	166	860	1328	1642	2344	1844	1244	6	2774	1830	3842	236	1149	917	1088	1364	1744	820	1358	952	2176	852	950	1510	614
BEX1	28	84	14		22		186	406	458				220	412		236	102			30	4		2		2	4			86	114	134	64	72	20	91	16
BEX2	830	832	984	1070	928	614	1656	928	2048	686	886	80	356	234	14	112				56	216	206	10	54	72	184	596	128	120	478	660	624	598	606	2043	1332
BEX4	956	1302	1488	634	992	400	783	826	1270	908		64	564	86	426	18	520	264		1534	1082	1401	10	272	152	184	432	86	342	744	989	1318	844	438	1450	956
BEX5	138	24	252	80	204	158	494	324	622	640	210			4						18	16	8	6	154	42	136			38	132	276	276	142	74	268	114
BFAR	1831	1739	1902	1466	1676	1036	1136	1568	2586	1102	652	154	948	695	1374	748	1640	1819	776	2192	1840	2145	314	3186	1935	592	2526	1170	1599	1698	1747	2474	1470	1382	1695	718
BFSP1	180	430	124	98	134	124	20	48	58	144		34								56	44	20		94	44	8			66	66	142	100	78	45	168	148
BFSP2			2			2															4					4									10
BGLAP	1	8	2									21					4	2				6			4				8	3		2			4	4
BGN	4				94	16	164	466	620	576	1598	36	609	598	2320	2018	2048	982	2078	17425	11062	7143	49	118	208	11	2	6	1046	2736	1836	3546	1900	197	1458	3646
BHLHA15	104	300	250	28	150	92		2	8			76								46	16	40	4		4				4	38	6	142	42	60	36	36
BHLHA9																														2
BHLHB9	126	50	174	26	176	82	106	143	302			318		158	212		54	344		404	188	256	14	74	94	90		122	204	120	154	176	178	94	288	218
BHLHE22	2					2		4				22	278	190	586	118	16			540	356	610							118	372	214	88	68	14	92	138
BHLHE40	30893	39770	115319	15403	22267	12142	10652	6252	13175	7442	7784	528	11202	21036	6814	15755	44756	18065	2504	8262	2799	13558	1058	8220	14763	3561	9150	5748	5996	10380	8671	19524	11726	17364	10801	23055
BHLHE40-AS1	8		4						2												2	2			4				2	4		4	2			18
BHLHE41	2057	3630	5383	1810	2371	2454	12404	8196	32051	8012	6108	142	12	76	16	964	216	110		14288	5355	6702	10	152	128	92	1368	900	300	3093	6013	3920	9265	2813	4642	2520
BHMT	6					2										12				26	21	6							8	14	14	8	6	8		11
BHMT2	194	78	223	233	237	527	194	276	337	60	27	1088	8	234	483	401	386	2160	1978	1839	1839	1776	41	89	156	98	353	312	747	1073	1199	428	496	172	1075	2404
BICC1			6	50	58	22	764	986	3406	240	2350	134	660		538	4	154	156		12542	4760	14423		14	76	12	336	210	1111	1804	2324	1283	2630	596	2473	3930
BICD1	550	392	1316	872	982	696	1514	1660	2475	1216	1764	62	2		696	738	350	3050	1944	2148	1448	2082	66	786	596	316	942	888	570	1086	1054	1434	1124	884	772	402
BICD2	1828	3114	1756	724	1922	960	2520	2984	3982	914	1172	692	4042	2998	3794	1696	3565	1906	636	3160	3484	4212	450	4036	1569	1072	8768	1166	3352	4170	2645	3368	2544	1012	2130	1650
BID	2264	2604	3111	1756	2940	1212	658	596	846	242	6	2	4	6	274	148	710	2162	12	1579	3120	1762	520	2692	1458	246	672	814	1666	2751	2088	2184	1358	1713	900	382
BIK	482	880	732	132	308	190	2	8	4		864	12			2					8	12	8	2	10		20	2		12	74	110	358	142	116	104	26
BIN1	224	332	314	184	184	224	178	122	124	964	152	110	1364	774	1121	1260	791	664		2712	2726	3200	60	624	354	678	1964	684	858	1885	858	1082	564	322	1858	1194
BIN2	2	4			24	18	2	4	14	486	6	4	1624		4		86				10	20				2029	6280	2764	178	298	172	192	52	44	978	652
BIN3	1206	1704	1138	418	1084	674	962	1029	1516	613	338	2	1326	636	1384	833	488	868	44	1436	1987	1231	216	1686	828	252	1688	484	954	1792	1284	1816	850	378	1239	722
BIN3-IT1	18	3	40	4	6	36	10	16	62		17	36		6	5		8	2		99	78	85	18	21	78	17	2	2	24	38	7	28	20	30	85	32
BIRC2	3678	2596	3839	3966	4086	2944	6640	4185	9700	2664	824	226	2814	5901	1866	2272	1260	2638	1006	4146	3038	3910	250	6036	3634	1792	1420	1502	3392	5246	6894	3127	4954	3723	3040	1460
BIRC3	13442	12583	18294	20445	25024	36435	7025	5454	8818	3202	12324	1678	9908	24712	6946	6154	4109	5599	1968	7158	2065	7085	280	7579	5938	7390	24327	10774	4270	9606	13848	22305	11466	18050	1900	1180
BIRC5	4		22	48	366	20			6	2		86												62	12		2		4	14	66	42	26	44	140	82
BIRC6	6215	3002	7021	3677	4920	4391	3818	4588	7201	3456	1826	540	1170	3890	6846	5328	5846	7014	3076	6334	4808	10212	940	4321	3661	6556	11957	7136	8705	7880	6841	6677	4220	4826	4196	2974
BIVM	415	258	334	290	597	540	346	603	804	284	25	514		320	779	2	226	562	539	867	902	614	39	335	176	110	693	201	409	473	740	487	472	239	889	785
BIVM-ERCC5	2296	2151	2197	1601	2873	2617	1102	1468	1970	1638	432	132	1074	429	1642	507	557	621	1004	2026	1776	1824	60	1009	626	1457	3503	1795	963	1710	1942	2483	1539	1139	2850	1780
BLCAP	936	722	888	190	884	452	2426	2376	3552	1036	1930	2	172	160	714	2	570	1108	1414	1340	784	962	156	740	286	422	816	364	560	1028	892	1490	1074	383	1278	840
BLID							36	10	32											10	14	40							2	4	10		4
BLK											7	30			2											114	9364	998	2	58	4	16	6	10	40	12
BLM	62	74	50	22	34	46		8	2			201		2							12	2	4	98	30	54	249	64	8	34	42	50	40	42	118	20
BLMH	562	420	462	710	2068	806	646	548	984	860	836	56		370	352	574	620	1362	2	1170	1157	1266	232	2156	1434	456	1864	1200	1082	1186	872	1394	848	587	996	430
BLNK	796	494	214		198	80	146	162	224		1000				4							6				66	1532	258		62	104	230	130	40	310	272
BLOC1S1	405	402	590	188	544	370	132	329	302					177	198	208	180	590		218	454	226	60	174	176	283	454	218	214	408	454	622	240	200	1446	1072
BLOC1S1-RDH5	241	147	316	154	286	198	114	217	130			2		107	130	217	104	218		140	230	160	46	156	96	143	384	226	128	335	268	368	151	92	903	744
BLOC1S2	227	149	228	115	171	149	216	215	452	186	8	206		92	122	24	102	123	3	210	219	377	16	306	157	105	401	259	280	368	355	183	208	164	278	199
BLOC1S3	279	270	331	111	226	252	134	221	283	332	29	308		208	4		273	470	3	755	527	834	65	480	357	216	642	614	348	408	203	421	258	137	367	185
BLOC1S4	264	597	340	116	190	88	286	158	336	980		142		6	38	2	350	152		282	302	410	44	330	184	166	128	272	120	228	236	304	210	154	232	172
BLOC1S5	1130	1232	1934	329	586	432	403	387	869	985	26	237		43	160	136	204	832		930	591	663	30	670	524	329	765	912	344	409	586	970	643	460	883	264
BLOC1S5-TXNDC5	1634	793	1590	824	1302	1523	1679	3027	4322	2408	4476	789	3833	1164	1184	2217	1854	1547	1876	9175	9522	6231	348	2295	985	156	1309	2143	1709	4349	2339	3612	2595	1146	3704	1842
BLOC1S6	2626	1835	3397	1810	2804	2009	3470	1960	5709	645	724	548	2417	2146	3161	2954	3818	2186	50	6152	6159	8725	278	5135	3003	1010	485	862	3538	6347	3888	3428	4010	2597	2118	2108
BLVRA	2122	3158	2842	802	1324	438	1534	1418	3232	1590	1780		943	606	302	510	634	1270		1570	1474	1935	100	864	844	226	376	262	862	1166	1365	1250	1313	986	1400	1568
BLVRB	1068	1514	2707	756	1000	484	1250	790	1772	240	2	38	68	174	140	526	104	398		426	338	440	94	418	294	118	14		486	586	772	894	624	680	974	920
BLZF1	862	1178	1044	496	1344	527	732	566	1259	1652	610	252		672	242	34	1026	220	13	841	762	1136	79	1141	488	196	1157	426	634	898	905	1030	813	496	991	358
BMF	1868	2218	2176	140	475	382	80	306	314		454	64		188	178	231	14	56		160	118	262	78	244	238	630	5322	1420	136	280	236	958	400	334	584	390
BMI1	2003	1468	2157	862	1466	1049	1684	1781	3362	1326	8	252	580	605	778	802	1521	2466	1125	2834	2136	2135	165	2496	1104	1957	1465	3463	1091	2170	2173	1469	1931	1096	1493	1023
BMP1	1320	1734	714	118	388	382	86	874	562	54	662	98	498	150	796	150	248	338	476	2145	2540	1072	146	924	264	20	94	2	456	1176	1212	1880	882	218	870	1334
BMP10									2			150
BMP15												112																	2
BMP2	10	24	96	444	40	396		98	74	994	1334	286	1844	1049	913	1058	1234	6332	5262	763	560	630	2350	27127	6406	22	4	72	5508	7238	7702	2025	2944	956	312	550
BMP2K	1198	918	1687	387	818	384	1504	1282	1656	1798	1106	406	1604	616	992	2258	376	3324	416	2820	1490	1821	106	1100	798	468	794	1100	844	1486	1233	1169	1097	564	1132	1458
BMP3	26	6	75	78	111	352	30	58	76		2	448		28	137	8	27	26	2	71	113	54	8	12	27	8	12		46	53	20	155	49	37	178	75
BMP4	1681	2613	1832		264	56	462	318	720	288		102	2		354	842	294			736	758	328	92	446	384	4		102	292	294	258	626	526	280	1022	710
BMP5	2		6		2		24	616	234		1408			8						32	2								32	58	50	102	24		6	46
BMP6	12	2	70	5		6	16	12	42	608	2	472	694	2088	678	1982	444	224		1537	1345	2236	80	530	404	24	2	147	1004	856	403	463	423	187	358	184
BMP7	212	175	285	146	106	454	187	399	473	1508	114	1585	6	265	611	153	247	167	15	1185	1495	794	56	85	238	115	863	290	235	322	215	448	341	115	863	265
BMP8A	87	21	94	39	76	251	104	142	173		6	674	1	44	53	4	147	783	6	3856	740	351	23	172	90	42	37	154	175	192	254	262	264	53	441	133
BMP8B	279	312	128	2	100	70	6	51	52	47		354	92	6	2		98	26	1	166	83	32	6	18	16	74	56	53	63	50	47	108	44	22	202	54
BMPER	16					14		20	8			42	2	32	152			120		266	614	992		6					150	630	118	182	90	28	220	842
BMPR1A	3086	2380	3000	1418	2666	3362	2028	4340	7381	2470	2	436	6	891	842	1840	1597		2	3589	1810	2358	4	18	38	258	360	500	330	2808	1758	3651	2489	1314	1238	1386
BMPR1B	132	106	66	14		2	214	244	422	293		98		74	42		112			78	32	242	2		36				181	150	56	78	110	14	52
BMPR2	6462	4595	7418	1738	4166	2584	3760	8235	11587	3782	6576	589	2570	3418	4008	5292	2686	6425	3328	6476	2792	4930	841	7198	6249	2547	3250	3298	3012	3512	3424	5188	5083	2711	3416	4303
BMS1	6155	6262	5537	3395	5078	5665	7466	9623	13745	6634	8096	1093	4474	3340	6923	6146	4430	5415	4562	8216	7820	10444	587	11125	7070	2110	5150	2885	8315	11373	9930	9271	6231	3148	5052	3018
BMS1P1	146	259	118	40	164	302	123	173	202	80	13	318	204	97	103	11	104	164	3	213	340	237	13	84	62	32	263	20	138	168	138	190	185	44	609	168
BMS1P17			2			10		46	46			46			48		8	4		34	140	79	2						6	18	5	64	8	14	30	24
BMS1P18	2		2			8		46	43		2	38			26		18	8		40	175	106	6						8	41	2	49	16	12	32	14
BMS1P2	161	138	129	64	44	211	58	121	215		92	170		4	46	28	38	98	1	125	199	237	16	60	80	42	206	70	115	208	125	205	139	72	383	165
BMS1P20	647	893	1815	1026	1127	1342	1293	1170	1675	606	4595	1352	3050	690	513	616	431	725	1	710	1243	958	109	1739	1047	289	675	2151	1805	1228	1409	904	771	735	3063	1224
BMS1P4	452	654	222	164	277	686	240	508	415		159	336		2	634	12	299	48	442	371	663	576	36	191	209	107	655	293	374	682	425	669	373	129	784	368
BMS1P5	151	271	119	53	116	264	154	171	216	97	12	301	174	57	138	4	70	176	4	180	329	239	14	111	63	40	268	22	150	172	140	239	198	56	541	162
BMS1P6	116	115	134	46	40	196	38	138	216		124	145		8	39	14	36	94	3	143	252	233	15	59	68	39	195	56	120	214	132	231	110	61	400	175
BMX	4		6			8		6	18	1206	500	264					134	13082	7682	147	142	160	912	9072	6938	8	152		6806	2808	3770	1234	836	576	228	378
BNC1	4		8			34	256	502	598		708	26			294	84	74	448		1410	858	672		8	4		2		220	344	166	286	309	24	101	124
BNC2		2	6			2	52	32	60			264	300	2			46	4	2	1147	744	1016	26	232	80	14			134	596	164	240	178	34	1212	842
BNIP1	268	270	304	308	160	224	310	226	502		2	76		156	2		74	284	472	294	272	340	58	526	436	54	248	176	312	344	260	410	258	220	548	370
BNIP2	2808	2667	3240	1802	2667	2389	3378	2780	5912	1832	3442	82	508	2237	1106	2469	2668	3444	1068	5166	3949	5106	350	8379	3742	1362	6510	1518	3624	6919	4988	4174	3144	1929	1964	2190
BNIP3	5689	10918	19688	4162	6135	3614	4259	2975	7354	2443	596	120	2020	928	626	2411	3826	9505	4594	11261	10760	13731	700	9930	5886	715	430	1636	2827	4251	3549	5206	6768	5455	1803	1014
BNIP3L	15357	23768	46641	6796	9402	5554	8926	3246	9644	7476	2100	1273	22791	53797	22687	34358	32812	14643	2964	20885	15012	33253	914	9624	10097	3908	4280	10605	13853	11888	9089	11575	13734	11010	3968	3620
BNIPL	853	653	470	120	292	424	43	86	164	9	135	319	4	71	35	305	78	92	12	103	247	287	10	23	47	85	268	263	112	210	166	460	181	97	597	547
BOC	28	88	20	154	352	609	986	2165	2536	1106	1880	60			642	335	486	124		3312	2706	2904	10	6	64		2		280	916	669	1700	1151	414	3761	3366
BOD1	2356	2534	2580	1576	2402	1600	3254	2785	5065	1068	2160	148	937	438	930	963	1622	3139	1240	3316	3099	3454	318	4358	2419	318	1004	1032	2399	2533	2452	2742	2423	1734	3908	1848
BOD1L1	10405	12648	9550	3477	8152	10474	7325	9546	10552	4862	12922	1118	2830	4253	11850	5026	6834	2577	5990	9268	12628	11814	374	8805	5498	6018	28148	10405	11412	16054	9616	14503	11466	5721	14163	9063
BOD1L2									14			110				2													2						12
BOK	2317	1921	1749	410	616	436	174	104	226			74		280	32	90	182	642		366	388	210	136	797	404				418	500	402	1228	406	390	488	1076
BOK-AS1	10	2	31	4					4					2						2	4		2	3					12	4	12	10	8	8	6	4
BOLA1	230	324	282	107	114	148	38	114	310	2		48		62	4	76	30	130		168	154	124	16	182	152	34	312	22	136	88	158	278	154	154	464	80
BOLA2	133	175	142	117	112	48	137	113	244	116	250	14	120	34	208		93	198		105	215	138	65	294	138	54	74	30	172	171	153	186	99	77	188	106
BOLA2B	137	169	157	90	131	54	121	155	205	122	250	35	88	22	176		99	166		143	210	165	67	277	125	44	92	12	179	159	115	192	161	54	204	112
BOLA3	128	480	208	188	114	60	166	130	627	272		6				46	24	142		98	88	68	14	478	238	16			177	100	240	186	327	90	456	238
BOLA3-AS1	115	177	114	39	30	84	318	339	596		155	458	6	66	134	10	41	25	4	176	248	201	12	60	21	47	78	6	142	137	134	171	167	49	309	79
BOLL	2					6															2					2			8	2		2	2		30	14
BOP1	564	334	540	190	472	396	1098	1656	1560	1101	840	64		524	1402	378	708	226	372	1542	1688	1264	232	858	426	128	928	304	784	1318	614	1525	640	233	629	380
BORA	252	180	136	50	86	136	104	120	138			126		114	2	176	52	164		234	190	234	22	206	136	66	430	160	112	144	216	138	86	64	182	84
BPESC1			2									104
BPGM	2526	1948	868	1538	5894	5130	242	516	894	542	296	334	53	528	614	422	268	808	2	933	768	930	132	2011	1272	400	780	380	1721	3626	3104	3491	1417	1144	574	342
BPHL	1134	550	772	230	498	380	228	242	452	406		124	262				34			112	190	94	12	152	38	44	4		96	210	286	566	346	236	792	384
BPI	2			74	106	50		2	16			68								8									6	4	32	24	18	16	48
BPIFA2	4																																16			26
BPIFA3												34
BPIFA4P	16																													2		4		2	18
BPIFB1	1218	170	958	2	28	22		10				2									8									84	6	294	54	88	2	56
BPIFB2	22	38	33																										2			10	2		10
BPIFB3												44
BPIFC												146																	2
BPNT1	1876	914	1480	1013	1309	1579	226	887	969	2	1444	548	18	323	164	150	274	245	1030	633	984	481	91	542	233	190	845	481	330	643	705	1335	920	763	1003	298
BPTF	13287	9800	14806	6022	9563	12200	6160	10860	12683	7137	8844	1151	3710	4433	10110	6734	5822	10698	596	16880	14657	13551	778	8410	4921	11123	44693	16394	6719	10783	8687	15371	10449	5811	17203	10898
BPY2																						2
BPY2B																		2
BRAF	1168	1170	3463	928	1108	730	758	626	1124	1270	4	36	644	1834	1920	2686	854	1786	2	2344	902	3230	174	1320	1134	1257	1522	2164	1510	1379	1069	1084	1012	1020	748	500
BRAP	2466	2554	2400	974	1986	1574	938	1362	2870	1026	786	41	952	1202	1642	1398	1234	1694	494	2692	2220	2628	204	3076	1448	734	1678	2582	1946	2435	1831	2106	1928	1108	1782	986
BRAT1	674	404	374	144	302	338	164	566	376		26	48		246	1018	574	240	302		694	986	456	94	370	226	164	1106	362	238	592	338	946	364	176	1240	462
BRCA1	417	283	294	50	277	313	122	193	211	19	2	456	64	99	57	28	102	339	468	228	281	243	12	104	56	60	15	172	200	146	226	207	193	73	894	477
BRCA2	296	158	290	66	206	158		112	68			98		116			294	132		314	198	276	12	230	106	212	266	4	250	240	230	245	118	126	198	190
BRCC3	2242	2772	1162	662	2088	1166	852	848	1925	1918	200	106	2230	218		268	366	960		768	792	602	66	1670	646	274	1542	930	476	864	1329	1790	1388	700	1228	990
BRD1	2616	2518	1902	804	1716	1834	424	1344	1330	858	338	22	1078	422	2246	440	890	844	3	1695	2258	1956	188	1028	354	1328	4015	2084	1541	2311	1673	2658	1381	850	2364	1048
BRD2	7953	10491	9183	4211	6746	6068	5795	7930	9717	3940	9802	298	3601	2972	11035	5134	6608	7289	5401	7973	9043	11655	993	8069	4660	3994	14382	6959	12101	11007	6534	11546	6545	4186	7924	6264
BRD3	6103	6822	4842	1332	4360	3427	2540	2863	4950	1814	7374	832	1824	1364	4963	1746	2435	3957	1966	5820	3693	4120	210	3381	1769	2285	4290	2128	1420	2298	2363	6140	3103	1780	3293	1853
BRD4	12267	15888	12991	5069	9744	8987	10237	12001	15694	6728	19143	702	6899	4828	20206	10209	9903	6269	4951	16930	13332	15585	1900	12173	6957	3928	17658	10046	7536	10176	6194	15996	9589	4769	7491	4932
BRD7	6773	5266	6278	3194	4828	4306	2956	4328	7188	5438	2092	370	2782	1684	2685	1938	2420	2278	1719	4561	4522	4977	302	5320	3068	2404	4388	4800	4334	5057	5105	6111	4552	2958	5640	4099
BRD7P3								6	6			10									16	36	2			46			14	14	2	3	2	4
BRD8	4762	4204	3206	1542	3730	3858	1984	4006	4882	2087	6252	266	466	870	3440	1110	1388	1722	618	2534	4202	2404	200	2078	1324	840	2846	1484	3128	2568	4014	6033	3188	1596	5570	3772
BRD9	1754	2343	2384	504	1871	1949	1338	2964	3146	686	1604	108	380	440	2680	458	1212	1216	766	2800	3794	2824	276	2567	1170	966	3734	2546	1798	2406	1826	2973	1752	788	2502	2274
BRDT	53	60	82	31	17	95	14	58	51	4	4	378	22	72	34	2	66	11	2	94	155	109	15	48	25	45	358	160	64	48	22	70	33	28	181	2
BRE	1038	929	1244	422	794	618	162	457	723	166		134	156	458	436	338	456	572		661	446	496	58	681	306	193	122	608	392	545	488	901	524	378	468	266
BRE-AS1	10		29	2		4	34	4	12			116	582	552	556	34	508			302	538	410	82	256	177	48	300	124	954	284	236	200	90	29	70	161
BREA2	23	48	25	22	95	57	63	42	67	2	12	131	92	5	14	13	14	52	2	47	97	39	8	48	27	10	7	32	30	33	16	36	29	19	104	32
BRF1	897	974	451	310	564	498	276	735	703		2	210	234	160	1522	22	216	304	2	886	1158	714	158	1050	484	372	1232	720	575	731	497	1140	476	248	1517	1174
BRF2	346	320	410	230	298	294	356	414	927	1000	982	7	190	124	138	360	829	342	2	406	394	594	102	845	386	141	256	182	630	553	301	445	356	308	462	132
BRI3	770	830	1596	596	952	382	630	444	792	2	2	266	214	998	670	574	1122	1414	2	1343	1294	1920	418	1751	1415	160	496	220	1401	1272	976	1110	710	680	1148	614
BRI3BP	298	364	595	6	104	26	100	80	82								60			82	100	26	10	54		80		120	8	64	86	148	168	28	92	108
BRICD5	2		4					6												16	38	8	2	2	4	2	244		14	2	40	9	4		30
BRINP1	6		10	66	134	402	780	994	1916			130		2		88	30			294	392	22		50		4			8	304	366	688	528	117	158	86
BRINP2	12	44	24					4				54	150					110			2								8	12	2		12	10	62	54
BRINP3	12	40	176		36	2						8																	2				6	12	10
BRIP1	510	531	736	360	638	1350	421	899	1213	1183	194	6014	194	606	1760	799	648	320	515	1209	1883	1363	137	475	498	361	735	775	701	627	386	604	589	304	2108	668
BRIX1	1038	1016	1354	535	1104	530	1999	1632	3098	120	6	114	596	1008	824	922	846	712		1870	2095	2860	170	3616	2176	420	1108	765	2836	2537	2108	1325	1755	824	1585	834
BRK1	2904	2986	5104	1874	2878	1491	1672	1908	4128	1428	3566	319	864	1551	1260	2077	1952	2187	1090	2173	2080	2408	482	3077	2210	667	944	570	2134	2170	2166	2908	2190	1627	2764	1398
BRMS1	2164	2540	1822	934	1626	1040	1169	1712	2046	870	734	232		682	1390	642	946	990	38	1270	2026	1426	394	2226	1262	690	1486	1520	1322	1806	1386	2532	1142	660	1156	558
BRMS1L	642	532	487	262	430	394	940	1256	2433	252	1502		70	244	1040	976	444	354		1027	972	680	58	1136	234	104	796	480	544	1112	1120	834	858	290	512	596
BROX	2824	2176	3566	1520	2430	1576	1642	1020	2652	946	3178		424	332	1630	672	1266	1542		1966	934	1766	96	2290	1134	582	1562	578	1286	1297	1754	2318	1835	1514	1028	652
BRPF1	1362	1584	902	298	758	1053	358	1436	1066	532	1764	96	162	933	4146	1020	1200	938	4	1246	1768	1616	226	1244	762	628	4804	732	1738	2424	1311	2468	744	462	1498	802
BRPF3	5150	4594	5627	892	2153	2462	894	2034	2030	1882	5110	498	628	1902	5430	4498	1992	1066	1528	4380	3816	6239	486	2450	1332	638	3514	1864	2766	4438	2580	5687	1946	1376	1985	1630
BRS3												52									2										4	2
BRSK1	12	18	54	92	62	210	228	452	396	320	672	2	14	166	716	302	140		2	614	878	1013	2			10		10	90	306	390	784	280	132	596	326
BRSK2	16		2			6		22	22					10	70	192	58	182		34	82	51	6	18	18	20	210		26	74	16	49	12	4	28	10
BRWD1	6257	5014	6388	2350	3328	3515	2337	2510	4572	1342	1002	598	1884	4000	7825	3222	5354	3934	3800	5347	4469	7633	288	3328	3064	3875	11121	6192	4745	4748	4900	4988	4184	2804	4137	2764
BRWD1-AS1	2		26			2						40								4	6	4							4			4		2
BRWD1-IT2	4		14		32	10			10												4	2	2							2		6	8
BRWD3	2816	2686	6504	2722	2556	2862	2785	1756	3824	880	8282	338	3264	2398	5246	3796	3500	4358	4	4541	2790	7447	266	2924	2580	2542	5723	3002	2310	2421	2577	3784	3104	2507	1810	1462
BSCL2	1049	614	1185	212	554	451	272	688	757	694	2			87	702	352	96	428		584	454	315	42	308	172	224	336	164	200	325	277	937	411	192	882	501
BSDC1	3830	4948	4197	1990	3070	1526	2469	1632	3220	1850	152	82	1316	1287	4522	2350	2942	1302	2	3272	2438	3879	430	3180	1898	594	3333	1332	2782	2776	2962	4097	2596	2271	3274	1680
BSG	13045	12665	18540	3650	9418	4624	7537	11024	12792	8672	7818	366	4538	6979	10888	7150	13698	9631	1088	10587	12817	9023	2358	13573	8896	2272	5480	5858	5646	7574	6507	13793	7133	4861	7686	4776
BSN	38	44	32	44	12	24	80	106	140		2	220			526	88	56			130	104	128	4	58	8	12	6		34	46	40	62	62	18	128	222
BSN-AS2	77	52	96	30	67	171	34	113	103	2	101	314		62	180	246	60	20	4	170	279	193	8	22	82	38	49	24	153	117	42	81	84	52	243	46
BSND								6																											18
BSPH1																													2						2
BSPRY	5040	6386	10364	1656	3182	1355	56	40	50	856		53	260	26			14	80		48	32	36	8	32	4	24			78	332	470	2062	874	1486	1920	760
BST1	24		12	2	96	4		18	8											38	30	27			30		160		34	30	40	29	16	6	190	390
BST2	3068	3984	4862	330	1251	142	6423	3144	6635	2988	5948	362	605	926	1942	964	1444		4	870	544	389	564	4760	4309	739	3014	786	2192	1290	1708	2014	2214	1228	3384	2350
BSX																						2
BTAF1	2748	2470	2714	1288	1872	3342	3382	2848	4584	1240	5147	232	1112	2871	4544	1776	2180	1538	929	2820	3546	7247	200	2471	1350	1282	3364	2518	5938	6886	6921	3180	3249	2096	6336	4304
BTBD1	3090	1966	2684	1145	1878	1590	1072	2112	3153	2916	2	26	1130	654	1676	1662	1604	2618	2330	2821	3066	3044	296	3582	1640	1120	2128	1988	1875	3906	2516	2594	1996	1224	1428	1218
BTBD10	1545	1842	2100	998	1998	916	2494	1672	3426	1846	2036	96	14	635	620	508	764	1444	96	1451	1000	1304	306	3780	1980	346	1014	490	1542	1519	2209	1438	1654	966	1202	1088
BTBD11	22	24	100	578	438	392	1844	1988	2820	1512	2	96	518	86	88	128	132			70	92	50	4	50		1428	586	1322	132	650	276	768	654	470	386	296
BTBD16		42																			2								2	4	4				20	18
BTBD18	8		14			12	34	26	68			28		102	98		146	40		110	38	100	2	30		76			54	64	16	22	34	16	48
BTBD19	4		8	10		20	6	30	34							2		37		106	146	106	16	10	10	8			66	94	104	54	48	8	104	118
BTBD2	1996	1594	1550	890	1972	970	820	1348	972	602	1672	48		172	432	514	336	272	324	1869	1336	742	84	653	316	432	1792	936	322	714	513	1971	704	709	2916	1184
BTBD3	1160	886	1737	756	1713	1030	1020	804	1784	1416	1220	330		910	832	1420	1434	2800	2969	1790	2073	838	198	2368	1165	22	6	378	628	1370	1484	1522	1092	718	1096	972
BTBD6	1139	1386	1284	648	1016	666	538	599	925	594	2	52		112	182	122	502	514		708	662	366	122	1252	718	624	1542	1199	641	746	812	1108	760	460	2014	1618
BTBD7	2134	2119	2660	795	1328	1120	1155	1572	3059	1606	1262	498	1692	1450	2406	1816	2684	1546	847	3392	1870	3695	240	2448	1432	752	1122	844	3043	3049	1804	2443	1914	1188	1414	910
BTBD8	56	54	54	30	56	50		10	14									100		60	22	19	2		22	20			20	4	27	41	28	26	112
BTBD9	978	832	1098	294	808	422	148	452	602	48	1	134	1096	744	594	1986	810	477	4	956	575	1181	120	455	286	593	1772	1304	517	768	542	929	512	396	715	544
BTC	204	230	84	6	132	67		48	34			52										2							2	26	46	72	62	30	108	38
BTD	630	316	702	248	438	196	66	168	224	306	894	120				48	150	442		172	172	146	40	416	134	90	218	2	170	242	204	310	226	164	442	350
BTF3	11052	8390	20253	16087	19611	13992	11774	12573	18899	6613	3486	1051	1648	7271	6958	7776	9814	12761	6180	11364	12747	15477	1762	15064	10240	4629	5456	5624	12056	16000	10581	16478	10176	9696	16935	6918
BTF3L4	2256	1730	2256	1204	2264	1512	1266	1356	2496	2129	1364	146	550	834	487	1438	518	896	5	3608	2826	3400	164	1442	920	312	710	310	898	2000	1424	1910	1981	1112	1904	1152
BTF3P11																													2
BTG1	16840	18547	35947	32326	26716	19014	10527	3904	8515	5772	7538	864	5758	8800	9890	16671	15274	13661	6248	21151	15117	24208	1405	16420	12493	25520	52287	32582	7778	13546	10770	24652	12673	25705	6011	8570
BTG2	6817	7248	8033	2072	3952	1944	5220	2880	7151	4383	4329	42	1648	2304	2556	1119	1156	5820	776	3208	1196	2544	821	4270	2284	5444	12302	5390	2265	2656	3078	4848	3850	3124	10450	14833
BTG3	1359	1191	2412	2662	1866	1178	2828	1128	3864	1432	594	168	162	2220	3022	2134	2248	641	232	2272	3378	3603	110	1946	1548	262	252	620	3448	3569	3511	2172	1970	2525	950	220
BTK	4					2				584	6	100	610		4						8	62				244	5276	944	44	102	50	22	24	20	414	360
BTLA	4					2		4	20												8	6				208	2228	958	40	14	12	12	30	6	60	20
BTN1A1						8			8			214								2	8	12	2			6		82	2	2	8	6	2	6	16	24
BTN2A1	1630	2347	3441	1528	1943	1929	1358	1282	2075	876	5966	490	2042	3196	2972	2843	3558	3119	3176	4988	3378	4743	344	4836	2172	949	4246	2233	3455	3746	3956	3575	2328	1365	2990	2185
BTN2A2	936	1584	1568	1783	2020	1204	1104	540	1426	2	574	96	290	240	220		566	2138	300	1861	393	1197	140	2184	1330	492	2094	950	773	702	1532	1130	1380	1163	1563	696
BTN2A3P	54	28	25	12	138	192	38	96	161			186		128		3	22	319	50	55	247	165	18	230	82	36	352		201	152	164	171	102	38	297	76
BTN3A1	878	1457	1002	1257	1287	1878	119	356	870	504	2	384	130	71	34		140	1585	362	979	592	922	159	1340	1183	1972	3638	2200	801	798	1220	1893	789	935	5536	2636
BTN3A2	1305	2088	1460	1797	2422	2173	625	655	1040	1564	68	882	758	73	733	202	430	5419	726	1670	1127	895	325	4930	3442	4925	8124	7365	1838	1126	2003	2214	1419	1649	4695	2773
BTN3A3	300	438	312	624	1140	940	431	178	306	424	1144	2	662		126	52		2850	2	889	277	696	132	1734	680	1269	2816	2922	538	311	931	912	520	553	1666	2112
BTNL3																			372									2	8		4
BTNL8	8											90																		6		2			2
BTNL9	4					2	3	22				174	2		2	2				34	68		308	506	194		388		542	888	246	356	82	14	3631	3434
BTRC	2284	2552	3218	438	1208	776	608	825	1248	1646	2	94	186	314	498	1190	952	598	1382	1347	1036	1570	94	864	374	316	1640	703	697	796	856	1386	866	561	1102	776
BUB1	12	26	22	12	434	36		28	26			92		98							8			36		84	220	198	4	18	116	42	42	76	60	74
BUB1B	38	12	66	16	184	40		18	54			122									8	10			16	4	192		8	30	148	46	40	60	276	170
BUB3	2110	1964	2432	734	1762	984	1019	1220	2414	484	4	22	2374	1306	1280	134	982	1654	1256	1718	1746	2049	248	2628	1285	1138	2810	1130	1750	2332	2020	2264	1684	1076	1700	1334
BUD13	1430	1178	1630	607	987	796	640	829	1440	682	816	342	204	694	1242	106	1382	1148	64	1196	1060	1530	144	2160	1032	456	1828	318	968	1056	1090	1450	1061	626	2022	826
BUD31	3513	3414	4206	2036	3283	2204	5661	3874	7443	2632	1432	172	1008	1633	3386	1246	2586	3240	2292	2850	4206	4189	648	7148	4064	934	2262	2050	4483	4517	4015	3606	3911	1694	4702	2625
BVES	266	453	1002	86	477	535	673	979	1387	1015	546	1505	431	772	139	912	216	514	12	1000	1084	933	61	146	153	128	302	211	454	564	432	537	530	270	846	491
BVES-AS1	2							12													4								2				2	4	14
BYSL	358	686	214	114	502	168	468	702	810			2	612	328	938	724	300	338		756	1006	976	200	1282	748	34			800	732	564	704	586	152	284	24
BZRAP1	506	546	338	36	244	242	8	356	230	264	1088	80								16	14	10				366	1732	478	58	300	208	430	140	62	2982	1635
BZRAP1-AS1	19	30	28	10	16	20	14	17	14		2	28	2					26		14	12	8		18		289	746		28	27	11	30	38	4	121	52
BZW1	14466	11328	26742	5062	8876	4704	5706	6132	12308	10431	2204	546	2330	5628	4986	4574	7130	16868	5858	22972	15122	12924	748	11927	8061	3258	4500	7077	8389	15339	10755	10433	10105	6774	3504	2916
BZW2	2383	1454	4095	1300	2090	1192	2736	2563	4950	766	1720	4	304	380	598	522	653	1274	1738	1011	1828	1691	186	2616	2016	152	440	446	1895	2362	1448	2224	1767	1422	2260	1276
C10orf10	3321	6911	3895	6018	16904	9852	2930	1748	3616	3145	4944	428	860	1660	1250	1052	492	23733	11842	3580	1632	946	8206	45687	27539	62	36	254	3544	5206	5066	18523	5866	4795	2884	11570
C10orf105	4		8			16		14	72			186		44	138					2	8	14		34					4	10	8	4	4	8	22
C10orf107	16		6																											12					40
C10orf11	58	24	24					8	14					10			62	244		16	40	2	26	114	38	4			22	20	68	42	20	10	62	259
C10orf111	40	28	25	165	184	149	16	63	111		33	404		2	197	62	47	3		81	114	106	11	6	4	46	18	11	56	59	21	83	74	89	168	62
C10orf113	2		2			2														4	6	2								2			4	2
C10orf118	6806	8404	8726	4642	8325	6904	7693	3428	7814	832	3828	351	2478	2456	3442	2426	2644	1904	1894	4286	3274	4360	80	4940	2710	2974	4285	3112	2730	5236	4848	5798	6379	4922	3538	3059
C10orf12	1304	1486	2358	540	624	360	576	376	744	1110	6	152	432	656	454	472	658	368		1202	478	710	78	708	494	994	2511	1046	399	678	490	716	688	624	446	306
C10orf120																																			12
C10orf128													414				554				4	10	6	2	10	24		44	104	40	20	14	30	4	110	82
C10orf129			14			6		8	4											4	4				6				4	10					2
C10orf131	4				12	4		4				60								54	68	6				4	23		8	6	30	24			32	2
C10orf137	924	586	724	370	700	736	768	889	1104	758	1478	118	16	376	1230	102	534	304		1466	1154	1578	52	526	372	594	2088	696	669	1128	803	1454	594	376	1408	896
C10orf2	702	796	400	366	884	586	612	1555	2121	1034	2	284	6	508	2202	1567	482	496	446	1088	1258	1516	70	1172	592	148	1800	40	950	1389	724	1378	806	306	680	412
C10orf25	54	51	42	50	54	62	26	62	94			132	380			202		106		254	154	58	34	381	335	8	106		31	141	78	172	127	43	92	8
C10orf32	1462	928	989	447	716	872	457	644	947	187	674	1134	744	849	1055	1112	979	1140	706	1093	1793	1331	148	1034	587	170	1316	618	923	1450	964	1035	710	409	1362	1010
C10orf32-ASMT	272	316	256	94	169	308	205	240	284	4	403	606		80	639	89	158	71	82	347	480	339	32	138	125	79	335	128	206	245	195	208	156	88	615	251
C10orf35	144	274	252	34	200	68	482	168	326	882		66						4			2	6	4	36	30	30			32	46	120	116	82	90	146	46
C10orf40	4
C10orf54	48	40	30	144	310	102	250	254	312	2628			1318	712	1592	152	112	612	4	431	200	180	788	8181	4316	538	2352	1296	278	512	846	818	476	378	1297	1492
C10orf55	206	162	165	20	18	15	198	103	410	340			4	4	108	78	98			12	6	106	9		42				11	126	64	99	95	66	62
C10orf67	14	62	32									154								12	2											4	4	12	2
C10orf68	179	86	442	73	32	159	14	84	26		2			130		114	193	131		241	197	253	10	10	32	306	256	392	14	170	48	149	76	53	186	64
C10orf71												125
C10orf76	1231	790	1410	438	1096	703	916	819	1544	346	2	651	468	656	534	814	768	853	120	1943	1393	1926	166	1204	727	320	748	474	744	1126	1090	1254	918	598	1066	680
C10orf82	32	50	36					4	16			34										4		28						6	12	8	26	4	110
C10orf88	280	294	120	34	52	174	16	180	296				2	50		20	4	116		274	344	361	50	320	230	58	342		405	320	366	260	178	64	404	220
C10orf90	30		160	966	446	1332	18	4	11			56								8	2	22							44	139	42	1056	86	630	563	108
C10orf91	2											56								14						12					2	2			32	10
C10orf95	27	72	18	10	68	22	84	18	48			94								48	26	6		11		8					14	32	10	26	93	16
C10orf99																													6
C11orf1	412	52	564	540	534	740	142	273	370					20				44		168	171	73	14	48	8	90	108		52	196	160	336	268	264	823	154
C11orf16	10	40				24		4												6	2			3						12	4	26	6	18
C11orf21																										48			4	6			2		116	84
C11orf24	1276	1032	1506	362	974	816	2038	2126	3438	1862	770	396	1014	1380	3054	3008	3939	869	366	7284	5014	6704	170	1365	687	358	1258	550	1146	1850	1452	2738	1864	866	1880	1424
C11orf30	2498	2392	3032	956	1666	1810	1244	2248	3848	4120	3066	412	3300	3096	4086	2802	5478	3148	1768	4989	3036	7373	248	2314	1664	1919	5797	2283	2814	2599	2448	3150	2284	1490	2034	1290
C11orf31	1328	2024	1767	1180	1328	955	770	697	1684	26	9	158	346	298	2	488	508	1032	776	827	904	815	198	1125	828	280	965	490	605	784	1374	1434	954	1154	3124	942
C11orf35	72	210	38	2	82	50	18	26	14		470									6	16	4	4	22	2	18	436		8	42	10	80	30	18	314	216
C11orf40												28
C11orf42			1						2												2	4	2						8	4	10					32
C11orf44	4					6		4				14			2			8			13	8	6	2	4	4	10	2	4	8	4	8			42	26
C11orf45	42	18	18	14		14	20	12	56			88										2				16		52	4	4	38	28	28	8	72	12
C11orf48	1208	1108	1055	286	874	723	1016	1228	1628	782	2331	78	902	600	716	114	264	770	644	976	1820	968	372	2156	1086	290	1002	436	1080	1447	1068	1832	921	322	1118	482
C11orf49	822	852	808	114	665	258	688	746	732	1196	238	32		28	126	341	218	202		368	504	394	38	394	154	86	464	196	188	288	395	809	338	103	518	280
C11orf52	605	632	475	241	481	235	6	36	21			52			56						10	6	1	10	6	2			32	46	74	248	131	108	560	104
C11orf53																			108	162	234	366	6						22	60	30	76	18	4	116
C11orf54	2392	1546	1026	740	1270	858	472	796	1676		402	2	2	108	216	634	515	380	2	806	858	536	62	354	198	54	566	2	263	766	828	1324	1120	670	950	508
C11orf57	1866	3400	1812	1507	3608	1206	2406	1062	3316	1590	1994	2	2	634	1170	426	1032	614	478	1690	1715	2256	72	2105	1152	476	1916	890	1711	1898	1888	1710	2102	1374	1867	1191
C11orf58	6815	9993	8229	8726	11143	6466	5740	5981	13976	2942	2721	1770	2925	4776	6225	7214	5133	4900	2583	7597	9223	9708	760	12990	7134	2346	3298	4738	8519	9285	9985	7201	8128	5788	8208	5874
C11orf63	519	502	592	126	206	296	104	404	736	398		103		39		12	76	224		521	413	462	11	186	76	248	775	372	200	267	443	399	331	116	765	610
C11orf65	32		32	72	70	19		2													2	8							12	7		26	10	10	40
C11orf68	270	390	558	110	330	104	360	196	216			2		60	1112	336	316	170		200	211	433	60	120	116	68	100	188	308	263	182	318	178	152	266	142
C11orf70	89	10	111	42	52	171	167	166	198	14	20	401		27	316	165	218	44	21	250	354	336	18	36	102	29	72	68	97	139	111	128	134	62	319	100
C11orf71	400	92	478	254	238	278	140	58	135	2		2		82				62		102	66	70	22	50	32	40	474		98	106	115	324	120	144	386	126
C11orf73	522	50	288	182	298	244	200	352	662					66	316	534	158	332		458	415	294	46	514	244	88	498	388	290	334	395	549	294	182	766	312
C11orf74	608	456	470	285	318	470	446	362	526	108		184		192	367		76	914	290	168	350	146	62	798	366	6			200	348	470	589	502	250	1273	534
C11orf80	537	388	486	431	949	401	38	131	188			34		1	116		39	68	2	46	127	78	30	120	127	72	610		154	134	236	461	339	339	986	149
C11orf82	72	50	36	310	682	734	24	62	72					102						34	10	10	8	70	32	16	208		18	134	152	394	106	186	104	36
C11orf83	292	480	218	204	286	178	218	338	518	441	2	54			207		52	181		144	357	181	79	338	155	54	2	382	235	254	212	400	213	96	549	285
C11orf84	552	698	564	138	302	178	432	540	688	86	464		574	278	654	28	562	344	2	634	810	832	140	646	366	198	228	220	725	589	464	776	376	171	404	190
C11orf85	6					4			8			120																			2			6
C11orf86				8	6	4		2																					2	2		2		14
C11orf87												114									8					2			2			4			48	28
C11orf91	20		14	28	50	118		20	44			72			142			194	632	22	44	86	14	64	18			14	273	314	78	101	70	52	34	14
C11orf94	2					2		2	4					14							2	6				4			4	2			2		16
C11orf95	782	680	488	216	686	502	552	532	818		1738	200	2	578	748	1064	736	432		1056	1100	931	92	480	452	154	1142	392	512	956	729	1116	736	290	1392	1130
C11orf96	112	24	454	270	252	64	214	290	102	1784	1312	1884	59770	90984	53869	72786	59142	3606	42	19308	17203	34581	458	1505	420	102	416	1726	12076	15497	9320	6395	6585	2404	1236	6238
C12orf10	728	706	790	500	924	650	754	760	1146		6		620	470	422	148	510	564	1600	1060	1170	1158	174	814	664	224	738	98	512	720	512	1228	632	480	1197	532
C12orf23	1942	1076	3318	1458	2626	1916	1126	1082	2943	390	2996	46	808	2226	1114	2684	4339	1422	1380	4926	4539	8495	296	4740	3273	694	1710	1856	2845	3805	2354	1678	2721	1877	2060	1372
C12orf29	490	332	486	460	530	340	435	458	1140	228		80	420	320	156		336	620		530	460	612	56	488	270	106		462	475	614	748	479	686	326	632	306
C12orf36		14	2		60	4						88									2	8							20	2	10	6	8	10	14
C12orf39	42	32	62	276	168	206		2									68				2	2				2			40	138	58	200	60	222		38
C12orf4	656	366	414	180	336	478	278	404	691	70	1472	180	2	334		158	284	384	528	498	464	442	22	526	192	110		190	384	474	504	576	390	230	816	640
C12orf40												22										6							4						14
C12orf42												70														6	68	98							4
C12orf43	747	604	562	240	714	419	595	603	799	2		141	224	284	299	556	278	691		571	594	472	77	484	392	174	242	484	389	505	456	694	414	333	1041	608
C12orf44	1788	1796	1478	982	1489	958	938	962	1410	1	672	248	2118	816	1174	886	1199	944	740	1495	1624	2432	404	2360	1484	302	744	28	1658	1861	1320	2208	948	774	1072	575
C12orf45	260	448	348	610	1348	414	186	170	480		400	16	2	88			120	166		332	298	302	18	850	314	50	292	48	364	376	240	427	416	386	1070	386
C12orf49	2706	1844	4457	986	1414	876	932	1240	2128	856	2	322	338	360	734	912	916	884	2	2754	1626	1751	224	2068	782	634	1139	441	976	1366	1241	1626	1524	1100	679	362
C12orf5	1027	845	646	260	484	719	559	999	1505	626	1438	1394	84	369	1084	691	587	733	828	1436	1521	1209	187	1838	574	348	1025	394	939	1257	938	997	791	270	632	485
C12orf50						4														10	30	12	2			2			98	42	22	10		4
C12orf52	514	500	386	134	238	172	124	320	446			52		32			2	226	730	304	212	86	38	146	68	98		462	104	185	182	386	204	92	208	84
C12orf54	2							2	6											6									2	4	2	2			12
C12orf56						6							400							4		6							6	2	4	2	8		18
C12orf57	1168	1217	1700	1800	1738	1406	3480	1714	3558	522	1022	154	480	764	1130	864	1296	1648	3	2178	2246	2392	250	1238	998	514	1068	378	1104	1682	1196	2606	1532	1240	4714	1788
C12orf60	36		20	12	2	10	2					16		116				22		12	12	12				8			18	16	34	22	18	4	18
C12orf61	8		18	18	36	10	10	24	52		2			74		306			2	116	50	82	6		14	8	90	94	24	52	34	36	58	34	44	58
C12orf65	614	536	659	394	571	1011	2144	1070	2693	1725	254	1865	80	810	998	409	680	850	144	1329	1839	1524	160	1047	900	622	1403	1112	1181	752	760	886	1337	619	1859	635
C12orf66	208	124	172	74	222	78	140	144	218						178	94	118			298	110	186	14	162	92	62	2	146	84	94	136	146	136	104	290	18
C12orf68	2				46		50	96	206		1080	194		136	154	394	166			210	140	100		20	66	106		16	34	58	38	84	86	8	102	34
C12orf71			8		14	6		36	148	584		128						40		10	40	58		14	36		366		24	24	12		30	8	30	16
C12orf73	44	30	80	60	70	24	74	52	348				436	50				100		146	62	90	6	220	48	26			96	68	80	72	120	104	114
C12orf74	82		8			10						16														16				4	2	8	6	4	18
C12orf75	1198	922	770	70	242	40	344	326	396				524	6			22	252		968	658	452	42	474	282	736	576	1533	144	480	496	412	344	148	599	226
C12orf76	124	168	32	48	92	66	62	30	60			70								22	38	16	6	74	20	38			12	36	48	77	30	34	136	56
C12orf77			1						4			2							2		4											2			4
C12orf79	26		27	53		45		2	9			28			260		36			26	45	54			41	54	224	4	74	276	81	52	6	26	34	20
C13orf35																																2
C13orf45												68																							16	26
C14orf1	1108	977	2323	680	1008	582	802	472	1412	1150	2	292		16	344	164	148	216		494	166	414	44	488	450	274	350	224	158	238	569	566	700	802	678	484
C14orf105	69	58	76	19	37	133	4	68	135	20	2	770		37	27	1	82	92		79	198	136	17	10	68	35	35	22	100	72	48	67	42	23	131	61
C14orf119	1183	810	1289	582	718	566	664	898	1390		430	190	296	662	238	388	1263	682		1162	1042	935	128	1382	575	278	650	582	514	646	958	890	818	497	867	258
C14orf132	756	2200	1545	18	452	49	1211	1101	1866	698	1896	76	266		536	60	169	252	3	1853	1585	1168	15	168	116	26	13	3	166	466	596	1038	850	265	1226	504
C14orf142	360	86	242	162	180	294	100	256	377	2	658		128	10	144	252	176	76		226	276	198	28	347	176	86	98		386	299	330	320	366	188	394	226
C14orf159	1328	896	416	202	984	851	148	696	756	252	6	110		2	558		12	210		614	392	167	46	556	88	187	1386	616	190	498	602	1097	536	167	1780	1358
C14orf166	5630	4186	6188	3388	4912	4140	4092	4156	6634	1908	1880	172	702	2920	3276	3665	3939	5018	1974	5505	6382	7754	1012	13556	6912	1464	1820	1766	4799	6723	5668	6084	4807	2667	4155	2594
C14orf166B						2						2									2				10										2
C14orf169	468	402	190	150	220	170	96	340	392	354	664			20	20		10	322		530	436	342	72	342	62	266	802	148	232	400	354	504	239	142	232	100
C14orf177												254
C14orf178			8	12		5	1	6				40			2	2	3	2		7	28	18	2			8	144	5	30	12	6		8		44	36
C14orf180																													20	26	4				10	382
C14orf182	35	67	72	37	118	84	39	74	66	1	2	125		4	18	11	92	8	4	82	158	71	8	12	33	34	123	2	80	59	42	30	64	44	102	42
C14orf183	2		8									20								14	6					12			18	6	4	6			8
C14orf2	1570	976	2192	1792	2094	1118	876	1042	2696	458	114	66	406	608	700	1170	884	1298	2	1480	1648	1604	258	1730	1199	498	896	716	1184	1452	1684	2114	1415	878	3142	1446
C14orf23	400	370	500	203	510	755	311	601	678	340	114	1437	326	104	143	385	285	271	220	736	1303	699	61	244	279	113	381	386	356	361	192	317	288	128	608	211
C14orf28	247	160	328	184	250	126	96	140	355				334	412	160	320	418	24		338	168	512	14	234	46	166	326	116	190	102	244	169	300	129	236	182
C14orf37	6		28	4	78	18	6	146	96			58		180				2		136	148	144	18	408	212		2		110	142	94	74	108	44	355	492
C14orf39			2																	10	16	14							2	6	4	2			70
C14orf64	38	66	10	5		25	20	17	23			57	1		49		6	1	4	22	35	13	2		4	169	81		17	15	7	17	14	14	115	79
C14orf79	366	240	140	98	192	214	88	118	252		2	40			118			10		204	220	168	6	10	18	14	2		76	168	148	474	194	108	564	324
C14orf80	80	82	38	22	138	76	4	34	66		48	34		16						44	36	38	10	112	18	16	98	194	30	58	76	114	32	32	280	294
C14orf93	308	232	308	90	296	324	130	196	234		478	44		16	92			12		46	104	30	4	64	40	100	238		34	114	148	350	208	106	358	216
C15orf26	4		2					4	8					170				2		82	68	54	6			4			40	48	12	30	22	6
C15orf27	8				44	14		2						14				100		14	6	8				8	182		12	12	2	8	10		54	22
C15orf32								4	48			122										2											10		2
C15orf37	92	180	112	124	150	93	60	66	71			8		36	80		54	2		78	68	80	6	38	4	54	4	216	34	106	74	207	78	39	82	74
C15orf38	426	554	676	254	220	152	2	102	177		176	11				124	76	166	114	567	200	369	46	200	86		18		62	149	142	417	214	218	536	220
C15orf38-AP3S2	633	930	1172	406	656	408	380	351	715	102	218	309	56	109	236	247	325	353	68	1358	553	930	47	366	234	133	184	223	271	387	432	739	506	452	744	429
C15orf39	1751	1644	1034	534	1174	362	654	996	1260	544	1380	114	2252	654	1006	1500	1202	2370	586	1658	620	1356	270	1852	1102	526	1166	1929	654	1056	782	1346	800	624	914	470
C15orf40	483	543	368	238	351	605	436	435	727	121	176	1379	286	224	632	29	496	288	58	496	716	519	94	446	277	190	1218	82	400	403	390	482	456	291	1084	366
C15orf41	140	48	124	50	178	116	146	244	306			54			560	592	28	108		108	80	126	10	68	30	22	236	16	92	134	80	202	96	64	328	166
C15orf43			4									63																	3						24
C15orf48	1634	3914	3145	8630	3692	1172	13	31	20	2				100	2		128	44		84	20	94		26	56	36	100	442	406	690	920	1220	1624	4297	4	36
C15orf52	1064	4257	627	1004	3169	2223	178	1324	882		4337	150		32	242	6		58	3	52	89	91	14	6	36	32	6	60	216	1089	1532	2236	1336	629	1826	1436
C15orf53												12		100												4			4
C15orf54												10								14	2			88	22				12	2	2		8		2
C15orf56	4							12	6													2									6	4	10			10
C15orf57	1368	1174	1469	844	916	994	624	1076	1393	1062	5	129	261	356	168	430	841	1138	1180	1181	1489	1614	276	2274	1098	485	478	1378	1000	1530	1110	1617	1074	833	1272	785
C15orf59	12					12						58								52	70	72	2	8	8				18	62	28	28	2	4	86	68
C15orf60																						2							16	2	2			5	2
C15orf61	70	104	69	34		44	70	79	226			54	2			6		102		44	58	62	14	16	6	45			32	76	68	100	114	26	118	18
C15orf62	258	638	257	429	464	585		46	72			88					54		1116	82	84	90	120	480	246	54	580	196	170	217	172	928	162	284	131	52
C15orf65	58	28	52			18	2	50	72									30		20	6			86	6	4			12		26	28	30	18	96	12
C16orf13	402	288	548	278	106	162	330	258	298	486	606	50	2		2	80	278	192	82	256	300	198	100	380	350	158	334	58	148	194	196	478	196	240	768	248
C16orf3	2		2	6	8	2			3			44		106							20	6							6	14	4	10		2	16
C16orf45	1936	6788	4445	102	1536	470	206	438	646	674	6	208	500	946	7690	2798	6924	302	884	6951	4642	7516	266	3961	2140	36	2	90	2049	2510	2984	2286	2513	790	666	762
C16orf46	290	184	261	30	50	68	210	120	251			40			80	136	76	24		94	157	169	16	45	32	16		36	119	130	114	159	99	38	102	166
C16orf52	694	440	706	250	354	410	462	692	1084		2	110	808	362	1033	2534	410	646	828	1956	1487	2164	202	1524	414	116	348	270	942	1344	794	718	846	360	704	452
C16orf54	2		2				2		6	2	2	6	370	46					302		10	8			2	852	2548	1266	12	10	12	22	12	18	240	190
C16orf58	2055	2721	2491	751	1632	1497	1026	1992	2431	2268	682	126	1114	482	1796	704	648	954	645	3496	2482	3122	300	1784	912	336	1504	405	846	1560	1440	3597	1562	882	3677	2733
C16orf59	54		14			20		22	10								22				16	6	4		10	2	180		16	4	26	24	18	8	64	32
C16orf62	2207	1414	2068	514	1158	914	794	1612	1684	1618	624	570	1628	18	1022	669	880	3147	3546	2550	1740	1430	342	1982	936	418	1770	468	936	1408	1176	2198	1116	676	1288	1178
C16orf70	534	154	557	76	312	262	72	306	541	196	4	2	896	48	214	312	234	78		553	552	537	56	256	104	96	724	214	306	366	358	482	296	194	474	222
C16orf71	8		14	4	32	10	64	4	14					40	2					64	18	16	2	4	10				10	2	10	26	8		12	26
C16orf72	2030	1968	3252	824	1958	902	1216	968	2006	398	596	100	1074	2021	2608	2262	2182	1578	4	2829	1930	4138	306	2256	1174	908	2118	1904	2614	2694	1754	1728	1827	1291	1064	904
C16orf74	50	50	38			2		6	8		840	4	446								10			46	52	30	228	72	12	16	6	22	18	4	172	16
C16orf78												36
C16orf80	910	783	1112	370	746	474	1647	1018	2018	388	590	24		444	540	566	672	1272		1222	1258	1690	252	2266	1651	362	340	322	1352	1151	1069	1178	701	650	1864	1318
C16orf82												44
C16orf86	40		34	18	110	22		10	52									30		52	18	10	10		2	2			8	30	34	44	31	50	144	68
C16orf87	286	212	238	150	540	136	1492	304	760	858	374	70	378	258		380	298	620		370	254	390	42	918	502	188	498	228	614	532	570	240	600	220	354	422
C16orf89	149	32	918	10	52	43	8	32	35	2		179			8	2	139	2		96	174	64	9	11	17	3	52	14	33	123	37	95	49	58	620	262
C16orf90												28									2											2
C16orf91	156	288	182	64	154	80	98	214	304	28	820	94					56	204		100	158	188	46	302	182	80	334	76	160	212	110	228	104	74	482	40
C16orf93	30	66	22		20	13		24	7		82										4	12		2		4	4		22	27	28	30	7	7	119	16
C16orf95	10		18	22		14		15	44									34		14	15	23	12	36	7	10			6	7	11	28	4	14	20
C16orf96					22	4															10	2				6		20	4	10					24	18
C17orf100	114	40	48	6	90	88	114	104	268			10		174	38		130	24		92	102	154	8	98	36	22		304	66	56	86	113	97	86	76	74
C17orf102								2				4									2					8			6	6	2	2		6	1
C17orf103	1352	1606	1316	535	1160	815	715	541	863	1112	158	620	7	271	523	44	328	519	860	839	573	535	62	134	300	293	890	695	430	355	340	1222	490	432	702	956
C17orf104	14		18			8	62	25	24											36	32	26	2			10			21	26	4	18	30		26
C17orf105									6													2							4	2				2	2
C17orf107	112	52	252	62	170	98	148	194	146		10		42	122	136	660	38	183		416	229	553	67	200	177	100	458	176	383	198	125	242	158	106	494	160
C17orf112																																			4
C17orf47	22		16			12	22	106	106			108								50	10	6							8	12	1	30	8	7	50
C17orf49	939	916	1181	655	710	509	731	654	1060	398	454	8	310	372	400	275	314	1552	270	642	668	531	178	929	749	139	214	458	537	657	702	913	645	496	377	428
C17orf50																					2								2						16
C17orf51	22	88	24	28	84	88	766	544	1334	1030		584	494	321	1068	1296	635	1554	114	2632	1590	2296	48	270	306	58	742	250	525	722	656	666	644	166	666	472
C17orf53	56	24	38	26	36	34	34	34	82						46		24	114		40	62	54	2		24	10			38	68	26	48	78	14	152	16
C17orf58	802	902	712	956	1030	462	134	128	248			2	2414	2293	2172	1512	606	460		1016	1142	1012	30	410	328	36	202	224	960	1070	1232	712	866	771	610	520
C17orf59	520	402	320	220	288	352	134	260	304		1552		298		40	58	188	332		316	120	190	38	356	240	390	1150	594	140	150	174	512	218	222	152	196
C17orf62	1472	1415	1098	190	534	532	268	691	842	598	1498	114	400	44	442	128	216	760		848	920	496	160	728	608	491	3558	854	230	519	435	1304	653	290	1042	565
C17orf64																				6	4	2												2
C17orf66						2															2	4				42	330		8	14		4	2		30	30
C17orf67	58	72	50	40	34	64	20	192	410	8		46		32			130	906	1286	168	250	158	38	356	220	106	702	112	698	306	352	186	134	94	294	180
C17orf70	458	438	472	172	250	304	190	756	586	206			524	112	762	518	288	662		700	850	560	210	392	342	140	842	296	354	553	336	766	294	260	1127	562
C17orf72	12		4	20	30	31	22	4	26			12		2		30	114	8		110	44	40	37	191	228	29	275		45	36	16	62	44	26	260	258
C17orf74								2	6												6	10											4
C17orf75	1145	761	944	405	717	1213	534	969	1335	47	1294	2113	91	332	469	341	452	418	245	1080	1680	955	140	363	416	232	1010	701	588	638	453	779	564	417	1789	573
C17orf76-AS1	3360	2001	5685	10043	12286	9346	1847	2400	3453	992	2710	189	1088	2170	2999	942	1791	2222	514	2150	3697	3672	572	2550	2146	1794	2200	1930	2636	4760	2757	9333	3256	4786	12565	3450
C17orf77	58	18	82	47	56	95	26	89	103	2	10	444	18	76	53	67	31	27	2	153	192	123	12	18	60	12	211	98	58	60	42	58	40	35	178	24
C17orf78								6	2			100								2	4								10	2	10		4		5
C17orf80	1122	1054	678	380	526	874	664	868	1498	1838	2	160	234	91	516	650	402	1050	2	872	1026	754	76	626	468	224	494	452	534	734	831	1106	818	342	1310	478
C17orf82			8	4					12					48	50		34			12	6	22			8					6	2	8	2	6	40	20
C17orf85	3971	5317	4113	1696	3672	3377	2521	2595	4415	3414	3842	931	1352	1685	3529	3854	2711	2025	4963	4845	4412	5016	292	4556	2549	1596	5440	2212	3442	4404	3340	4668	3352	1750	4468	2731
C17orf89	276	656	368	182	376	258	648	412	1322	592		128	4	58	2		86	74		494	430	238	60	392	296	132	570	508	322	464	650	536	466	184	1016	985
C17orf96	564	330	620	272	482	164	795	476	967	1124	1910	206		210	254	468	400	266		1292	934	2669	40	248	264	64	224	130	398	1040	368	702	548	326	142	116
C17orf97	474	960	196	136	238	284	28	252	402	96		220	2			784	4	210		314	238	208	24	210	92	18		370	54	158	174	478	254	70	260	274
C17orf98				1	57			2													2								2	2
C17orf99																						2							2	2	2	2
[truncated: 19,562 more rows]

## Sheet: rLog
	N2221_ACAGTG_L007_R1_001	DZ003-1_ATCACG_L001_R1_001	DZ005-4_TGACCA_L003_R1_001	N2222_GCCAAT_L007_R1_001	DZ003-2_CGATGT_L001_R1_001	DZ005-5_ACAGTG_L003_R1_001	N2223_CAGATC_L007_R1_001	DZ003-3_TTAGGC_L001_R1_001	DZ005-6_GCCAAT_L003_R1_001	N2254_ATCACG_L008_R1_001	DZ003-4_TGACCA_L001_R1_001	DZ005-1_ATCACG_L003_R1_001	DZ003-5_ACAGTG_L001_R1_001	DZ005-2_CGATGT_L003_R1_001	N2256_CGATGT_L008_R1_001	DZ004-6_GCCAAT_L002_R1_001	DZ006-3_TTAGGC_L004_R1_001	DZ004-7_CAGATC_L002_R1_001	DZ006-9_GATCAG_L004_R1_001	N2228_GATCAG_L007_R1_001	DZ004-8_ACTTGA_L002_R1_001	DZ006-11_GGCTAC_L004_R1_001	N2229_TAGCTT_L007_R1_001	DZ004-9_GATCAG_L002_R1_001	DZ006-7_CAGATC_L004_R1_001	N22510_TTAGGC_L008_R1_001	DZ004-10_TAGCTT_L002_R1_001	DZ006-12_CTTGTA_L004_R1_001	N22212_GGCTAC_L008_R1_001	DZ004-12_CTTGTA_L002_R1_001	DZ006-8_ACTTGA_L004_R1_001	N22213_TGACCA_L008_R1_001	DZ004-11_GGCTAC_L002_R1_001	DZ006-10_TAGCTT_L004_R1_001	DZ003-11_GGCTAC_L001_R1_001	DZ005-10_TAGCTT_L003_R1_001
rLog	rLog	rLog	rLog	rLog	rLog	rLog	rLog	rLog	rLog	rLog	rLog	rLog	rLog	rLog	rLog	rLog	rLog	rLog	rLog	rLog	rLog	rLog	rLog	rLog	rLog	rLog	rLog	rLog	rLog	rLog	rLog	rLog	rLog	rLog	rLog	rLog
Offical Gene Symbol	N222-Pop1	N228-Pop1	N239-Pop1	N222-Pop2	N228-Pop2	N239-Pop2	N222-Pop3	N228-Pop3	N239-Pop3	N225-Pop4	N228-Pop4	N239-Pop4	N228-Pop5	N239-Pop5	N225-Pop6	N228-Pop6	N239-Pop6	N228-Pop7	N239-Pop7	N222-Pop8	N228-Pop8	N239-Pop8	N222-Pop9	N228-Pop9	N239-Pop9	N225-Pop10	N228-Pop10	N239-Pop10	N222-Pop12	N228-Pop12	N239-Pop12	N222-Pop13	N228-Pop13	N239-Pop13	N228-Pop14	N239-Pop14
A1BG	5.39126	5.59428	5.98304	5.33749	6.63442	6.67157	5.76219	6.00551	6.09423	2.56983	2.57684	4.28527	3.52218	2.6327	6.76837	5.94152	7.63017	2.67987	2.85826	5.66352	4.9111	5.81854	4.20025	2.53136	4.14903	7.53547	7.7909	7.37776	4.86025	5.46339	5.52272	5.6648	6.06183	6.70826	7.00908	7.4939
A1BG-AS1	5.75387	5.96645	4.68093	5.98689	2.89475	5.50103	5.93104	5.98695	6.46694	2.9084	2.91227	3.15561	3.63256	3.50033	4.58947	5.95182	6.80384	2.97117	4.82075	6.39127	6.19993	6.00994	3.131	2.88748	5.09594	7.35224	6.98238	6.51745	5.2161	5.89656	5.03069	5.89359	5.91775	5.30655	6.12648	6.37618
A1CF	1.35099	0.597837	0.594948	1.31848	0.598753	1.19133	0.598954	1.84949	1.94303	0.603523	0.604874	5.67529	0.625712	0.615875	0.600963	0.607571	1.1023	0.62547	0.601796	0.928583	1.11738	1.10789	0.681258	0.596218	1.10788	0.600137	0.610105	1.40446	1.14624	1.55	1.47452	0.898537	0.59936	0.608626	0.605551	2.77201
A2M	7.2401	9.28567	7.12395	9.19705	9.54522	8.92091	16.0691	14.9914	14.7827	15.6854	14.9944	11.8199	12.8917	13.2474	12.5613	13.3692	12.4557	13.6448	12.0656	13.9809	14.5191	11.8904	11.7674	12.2922	12.2019	9.70453	9.87852	9.29661	12.6448	12.7627	12.0644	13.729	13.7578	12.3612	14.7457	13.872
A2M-AS1	2.17112	2.06173	2.45919	2.0625	2.06189	2.06421	3.03386	3.00949	2.83659	2.06275	2.063	2.08169	2.06697	2.06505	2.06229	2.06349	2.0631	2.06693	2.06244	2.63491	2.90251	2.48974	2.67961	3.23473	2.23553	2.06214	2.06396	3.59211	2.52401	2.53073	2.96839	2.23494	2.62216	2.63387	2.58544	3.58877
A2ML1	2.40237	4.78393	2.95331	4.55031	4.28987	3.46994	2.65784	2.81786	2.15422	2.15438	2.15594	11.426	2.18057	3.41761	2.15144	2.56449	3.43076	2.7856	3.19637	3.24854	3.40001	2.90909	3.32709	3.0027	2.15699	2.31971	2.59822	2.82017	3.06448	4.17899	3.21899	3.24933	3.50386	2.85877	3.1681	2.96643
A2MP1	0.705798	0.705842	0.705756	0.705971	0.705869	0.706261	1.22361	0.705696	0.70601	0.706014	0.706056	0.709285	0.706731	0.706404	0.705936	0.706139	0.706072	0.706723	0.705961	0.705769	0.705734	0.705724	0.708897	0.705794	0.706083	0.705911	0.706219	0.922878	0.705764	0.97788	1.06123	0.961415	0.869176	0.706172	1.37297	1.41199
A4GALT	9.63594	10.4097	10.1783	10.1909	10.7311	10.6737	7.59257	7.788	7.71943	9.7532	10.1742	9.51679	10.7794	9.84457	11.3673	10.3887	10.9829	11.6328	12.2694	11.8012	12.3088	12.0637	12.1022	11.3819	11.5602	5.96078	8.22175	5.76669	10.3676	10.6467	10.098	11.0831	10.6378	10.6764	9.28029	8.98204
A4GNT	-0.722549	-0.722542	-0.722556	-0.72252	-0.722537	-0.722472	-0.427487	-0.722566	-0.722514	-0.722513	-0.722506	-0.721954	-0.722392	-0.722448	-0.722526	-0.722492	-0.722503	-0.722394	-0.722522	-0.547366	-0.72256	-0.722561	-0.722021	-0.72255	-0.722501	-0.72253	-0.722479	-0.722376	-0.674936	-0.72254	-0.65639	-0.722561	-0.722534	-0.722486	-0.566257	-0.532199
AA06	0.911578	0.967862	0.854493	1.12104	1.00205	1.40402	1.00944	0.768602	1.16292	1.16762	1.21113	86.417	1.74181	1.51962	1.08122	1.29389	1.22824	1.73684	1.10994	0.872769	0.823095	0.809457	2.50122	0.905427	1.23941	1.05214	1.36716	1.79844	0.864833	0.982198	1.07087	0.810224	1.02422	1.3249	1.23238	0.927589
AAAS	9.03482	8.40762	8.53904	8.81055	8.69259	7.96073	9.27485	8.88686	8.77058	9.18475	9.81764	8.05984	8.49541	6.42811	9.00407	8.43008	7.78955	2.70984	8.72321	8.67867	8.64017	7.89326	7.9829	8.55573	8.33995	10.0174	5.83893	8.24286	8.31569	8.4119	7.89431	9.09446	8.24031	8.19056	8.99433	9.44055
AACS	10.4356	10.0867	10.8007	10.3694	10.0458	10.8888	9.38769	8.6647	8.2287	11.5374	9.1728	8.64368	9.19606	8.89974	8.6492	2.03014	9.31992	2.42405	8.70789	9.08617	9.02819	8.94762	7.38312	7.54922	8.73634	10.1146	9.96198	10.1429	8.98759	8.59421	8.7905	10.2486	9.11054	10.6105	8.29107	9.947
AACSP1	0.690158	0.793105	0.580679	1.05159	0.853411	1.46354	0.866231	0.405101	1.11743	1.1247	1.19094	78.3851	1.87475	1.61268	0.987184	1.31187	1.21647	1.86921	1.03382	0.616316	0.51809	0.490348	2.59123	0.678616	1.23299	0.938964	1.41388	1.93701	0.600911	0.818591	0.970141	0.491916	0.891675	1.3556	1.2226	2.5207
AADAC	0.0256699	0.0501784	0.000765049	0.116862	0.0650542	0.241493	0.0682677	-0.0368656	0.13514	0.137196	0.156234	8.87564	0.396786	5.39357	0.0995109	0.192615	4.94353	0.394423	0.112022	6.87443	5.06418	9.65831	0.811163	0.0229893	4.206	0.0868511	0.225065	0.423933	6.82744	4.6424	9.77649	3.23999	4.68527	4.43761	0.165552	0.0326454
AADACL2	0.600378	0.606975	0.593898	0.626052	0.611086	0.666288	0.611985	0.584528	0.631575	0.632204	0.638108	23.3216	0.72511	0.684923	0.620927	0.649782	0.640473	0.724141	0.624611	3.89985	5.46721	3.63086	0.929926	0.59967	0.642031	0.61726	0.660634	0.736404	1.27188	0.608689	1.45899	1.22136	3.67245	2.19575	5.09085	3.42027
AADACL3	3.87331	3.88725	3.85963	3.92759	3.89594	10.663	3.89784	3.83985	3.93927	3.9406	3.95308	67.8867	4.13647	4.05197	3.91675	3.97777	3.95808	4.13444	3.92454	3.86396	3.85228	3.84914	4.55286	3.87182	3.96138	3.90899	4.0007	4.16012	3.86207	3.89088	3.91397	3.84931	3.90167	3.98735	3.9593	3.87723
AADACL4	-0.516348	-0.51634	-0.516355	-0.516317	-0.516335	-0.516267	-0.516334	-0.516366	-0.516311	-0.51631	-0.516303	-0.185663	-0.516184	-0.516241	-0.516324	-0.516288	-0.5163	-0.516186	-0.516319	-0.516353	-0.516359	-0.516361	-0.515806	-0.516349	-0.516298	-0.516328	-0.516274	-0.516167	-0.38187	-0.516338	-0.516325	-0.516361	-0.516332	-0.516282	-0.516299	-0.516346
AADAT	3.23238	4.0681	4.56897	4.22505	3.91824	2.57833	3.21877	3.5628	1.81439	1.81495	1.82017	9.13214	1.89777	1.86177	1.80499	1.83051	2.4589	1.89689	1.80824	6.39813	6.12589	5.29647	2.08612	1.78627	3.30852	1.80176	1.84014	1.90793	5.09774	5.47815	4.49313	4.86033	4.32201	4.35034	6.74752	7.26276
AAED1	7.73465	5.48402	7.59191	6.8939	7.43216	7.79739	8.03764	8.40255	8.663	1.90655	1.93847	3.09787	9.96184	9.58859	8.94623	9.5534	9.08172	2.33449	8.65776	8.99468	9.30893	8.78701	8.07818	8.79995	8.07553	7.69182	9.4855	9.0686	8.66985	8.7789	8.35582	7.7005	8.82021	8.23452	8.97986	8.87446
AAGAB	11.4589	11.4396	11.3448	10.5855	11.1188	10.8092	10.5228	10.9791	11.0076	10.0971	10.7466	10.2605	6.98268	9.91055	10.7306	9.84147	10.3494	3.98001	10.835	10.2307	10.5444	10.6198	10.2924	11.1183	10.7585	10.2189	11.414	10.5534	10.5495	10.772	10.3749	10.6872	10.8766	10.6814	10.4663	10.272
AAK1	10.8807	10.4416	10.9589	10.3324	9.99076	9.14688	11.6349	11.0374	10.8133	11.2707	10.1068	13.4672	11.2896	11.8537	11.203	10.7045	11.3181	10.8842	10.9216	11.0468	11.2918	11.389	11.1564	10.2463	10.2635	11.9912	11.9744	13.1279	11.1466	10.4694	10.7993	10.7583	10.8691	10.2723	10.5208	10.6883
AAMDC	7.71426	7.91577	7.79534	6.84954	7.64348	7.15147	6.32714	6.03492	6.56647	2.14422	2.15872	7.87406	2.35846	7.94863	2.1161	2.187	6.10404	2.35636	6.49789	5.66933	5.41768	5.36276	7.58695	6.77114	6.5939	2.10684	2.21283	4.80863	6.33278	6.93654	6.93576	6.16647	6.55939	6.12395	8.43301	7.55569
AAMP	10.9534	11.1645	11.2305	10.8584	11.0987	11.0314	11.0557	11.1968	11.5286	11.3666	11.2923	8.99358	11.5163	10.8372	11.7393	10.9757	11.0177	10.0331	10.5558	11.1562	10.9825	11.2578	11.1452	11.0878	10.921	11.376	10.9829	10.8116	11.0842	10.8771	11.2272	11.1929	10.7063	10.6339	10.7303	10.9875
AANAT	1.47057	0.873743	1.61402	2.4896	0.87467	2.34568	1.2721	0.868766	0.879366	0.879512	0.880889	10.7028	0.90239	3.09928	0.87691	0.883642	0.881443	0.902138	0.877756	1.20262	0.870059	1.17106	0.962228	0.872107	0.88181	0.876072	0.886238	2.51705	1.43508	1.08814	1.30402	1.85567	1.77131	1.4416	0.881579	1.84884
AAR2	9.70581	9.99183	9.32069	9.0449	9.95483	8.62983	9.86559	9.57197	9.76381	10.9958	10.6675	10.0648	10.126	10.0011	9.30942	9.95038	9.88495	10.0628	9.54986	9.62611	9.96472	9.55676	10.4088	10.1181	9.81565	9.28046	8.71207	9.20872	9.71565	9.62261	9.502	9.77287	9.39531	9.27897	8.54996	9.05442
AARD	5.81914	4.88233	6.25487	9.45659	9.24024	9.59613	6.79032	7.05616	7.37333	8.71642	1.60895	9.97284	4.23138	5.29349	4.73579	3.663	5.49635	2.77488	2.83888	6.03353	5.17677	5.25963	6.65959	3.65816	6.75771	3.98041	3.75855	5.6263	5.61474	7.51463	6.27692	8.50949	7.28653	8.54139	8.04271	8.50478
AARS	12.1838	11.9914	11.6761	12.0436	12.0046	11.5082	12.2975	12.2445	12.4402	11.455	12.4298	12.0982	12.3749	12.051	12.941	12.8216	12.1499	12.2667	12.4772	12.0732	12.4755	12.157	12.5261	12.6516	12.2662	11.7287	11.5638	11.4287	11.7188	11.8697	11.8717	12.2897	11.9859	11.7875	11.373	11.2895
AARS2	8.90125	9.36029	8.71487	9.40341	8.7534	9.00148	9.54961	9.23097	8.65419	3.6256	9.50919	11.9912	9.10927	8.46438	8.75591	9.54305	8.96673	5.94274	9.30337	9.33561	8.80862	8.80951	9.29671	8.38348	9.43445	8.21358	9.19259	8.92588	8.36449	8.55324	8.69619	9.21745	8.80916	8.67003	9.14312	9.86746
AARSD1	7.48879	7.59363	7.42601	7.63422	7.48554	7.63524	8.10036	7.72868	7.66821	9.30438	2.63337	8.36985	2.83343	5.88702	7.25254	6.40399	7.39744	2.83128	6.9215	7.49416	7.14279	7.04612	7.77378	7.46579	7.59183	6.84014	7.37197	7.17373	7.30543	7.32539	7.22316	7.55541	7.31457	7.08541	7.98525	8.16062
AASDH	8.11436	7.88881	8.03569	8.38198	7.94196	8.40114	8.13924	8.0799	7.8859	8.47964	2.23041	10.0136	2.53903	6.43017	9.13635	8.31568	4.97488	2.5359	8.19637	7.49931	7.50461	7.46754	6.74105	6.95519	8.12094	8.75148	8.14024	7.95544	7.60168	7.9103	7.42779	7.8955	7.84894	8.39439	7.44864	8.44962
AASDHPPT	9.76048	8.62457	8.8731	9.62425	10.0175	9.57385	9.61383	9.85093	9.52947	3.61245	10.7253	8.16186	9.06433	9.11241	8.87093	9.68608	9.55458	2.6355	9.56239	9.38116	9.24062	9.06319	8.5197	9.81848	9.16721	9.09179	10.1057	9.67867	9.24727	9.06451	8.85586	9.15567	9.69072	9.28563	9.36562	9.32869
AASS	9.06839	8.38723	9.30476	10.3747	9.28313	9.29087	10.6984	10.4657	10.2583	9.91525	10.5038	12.4277	10.9701	10.0954	12.0125	10.943	9.8403	10.4572	9.93701	11.029	10.5985	10.5553	9.23708	9.43328	9.54989	9.55675	8.4935	8.4439	10.352	9.9352	10.1762	9.99574	10.3654	9.52967	11.2182	10.961
AATF	11.6536	12.0606	11.8651	11.5437	11.4764	11.3057	12.116	11.7296	11.49	12.0042	11.9199	12.4499	13.1763	12.9536	12.4643	12.1127	12.081	8.93999	11.8033	12.3464	11.9991	12.2387	12.068	12.4985	12.0372	12.1187	12.0287	12.258	12.3139	11.7536	12.3434	12.1362	11.53	11.4091	11.3934	10.9361
AATK	5.1712	6.8261	5.36272	3.20469	2.07972	2.81826	4.61714	4.79465	6.28985	2.09917	2.10462	7.39585	2.18556	5.30683	2.08877	2.11541	2.1068	2.18466	2.09217	3.69427	2.4455	3.89239	7.05844	6.37166	6.06055	2.0854	2.12546	3.85038	5.13311	4.77621	5.5921	4.7966	5.15717	4.52455	3.67792	5.54482
AATK-AS1	3.51175	3.51446	3.50912	3.52241	3.51615	3.53984	3.51653	3.50536	3.52475	3.52502	3.52754	35.7022	3.56695	3.54822	3.52025	3.53258	3.52855	3.56649	3.5218	3.50995	3.50772	3.50712	3.67619	3.51147	3.52922	3.51872	3.53734	3.57238	3.50959	3.51516	3.5197	3.50715	3.51728	3.53456	3.5288	3.51251
ABAT	10.2769	10.5237	11.034	7.3773	8.71606	6.94566	7.87682	7.06671	5.45304	8.69016	8.12556	8.84551	3.46757	6.79201	5.31835	6.44697	6.40787	2.21214	7.68261	7.39544	7.7431	7.17959	5.79409	5.77002	5.19158	9.26919	8.17416	8.06551	7.50238	7.09571	6.85362	8.38266	8.48981	8.42746	7.1759	7.74118
ABCA1	9.64881	9.32947	8.94003	10.1679	9.34383	10.0892	11.4631	9.51654	9.61236	9.38194	8.69788	10.4785	8.99649	9.77924	11.2371	11.391	11.9611	13.1538	11.7806	12.9897	13.0343	13.0884	10.9324	8.94271	7.82537	10.0378	11.703	8.10867	11.9297	11.0139	11.4043	11.6485	11.5124	11.0411	10.8846	10.3539
ABCA10	5.0997	0.442298	3.96647	6.49381	5.09635	3.00927	6.11542	5.99667	3.06949	2.05585	0.669811	8.39881	1.13639	0.943066	7.69326	0.744283	5.54265	1.13206	3.88569	9.28178	8.60159	8.6133	3.79831	4.90769	4.70416	1.40081	0.809371	3.96233	7.23711	7.02746	6.72293	7.54328	7.40484	6.18558	10.8542	10.5072
ABCA11P	6.41974	6.65788	6.75171	6.27793	6.40041	6.9312	6.41284	6.63457	5.56584	2.74065	2.74744	8.00278	3.64886	2.80161	6.55937	2.76089	5.86986	2.84743	5.52817	5.84744	5.92867	6.19525	6.39006	6.83734	6.96543	2.72352	2.77343	7.2289	6.09224	6.54503	6.58416	5.87971	6.34782	6.61803	5.53803	7.34596
ABCA12	8.22678	3.85929	9.34151	4.30062	4.69633	1.45341	6.20022	5.27893	3.56401	1.41042	1.41792	8.42174	1.52593	1.4766	1.39601	1.43269	3.7726	1.52475	1.40073	2.27816	1.3565	1.88369	1.76816	1.36856	1.4229	1.3913	1.44633	1.53964	5.64261	4.14401	3.30792	5.51129	4.9165	5.18578	1.42165	5.36968
ABCA13	6.08055	5.38181	6.30278	7.71311	6.00451	6.91941	7.04214	5.97178	7.00277	8.11331	3.41359	11.3777	3.28145	5.96038	4.19393	3.95243	7.15555	3.85815	5.09754	7.36666	6.59009	6.65619	7.07229	5.60812	6.89615	3.9133	4.74742	6.4105	6.7545	5.99404	6.65328	6.45053	6.26079	6.2905	6.90236	7.54106
ABCA17P	2.1644	1.94324	2.84847	2.66452	2.52293	1.94606	2.79475	2.42535	3.45489	1.9444	1.94468	1.96573	1.94919	1.94702	3.53784	1.94524	1.94479	1.94914	1.94404	2.15167	2.72092	2.34223	1.96327	1.94291	1.94487	1.94371	1.94578	1.94984	2.2327	2.3678	3.04664	2.45442	3.08158	2.44008	1.94482	3.25864
ABCA2	7.47791	7.40043	6.73155	7.33762	4.74113	6.60205	9.29696	8.74575	7.9152	10.7054	9.63951	8.63956	1.96446	6.74417	5.33433	2.79127	1.51057	1.96001	5.76061	8.90129	8.87159	6.80854	6.40007	7.08342	6.61653	10.7502	9.19674	10.179	8.34892	8.56002	7.01843	8.55033	8.07215	7.4887	10.5104	10.5732
ABCA3	9.88711	9.80207	9.41145	8.67256	9.82876	9.29352	8.60352	8.45276	7.99338	9.39584	9.14473	9.9543	2.2726	6.72052	4.72323	1.8985	7.3717	11.2136	10.2934	5.54605	7.01253	5.73727	8.45484	8.09635	7.54259	9.00404	9.16961	8.62917	7.20272	8.36243	6.94245	8.92649	8.79156	8.95709	9.31803	9.85291
ABCA4	7.3718	8.2342	7.08363	4.42056	4.87539	5.12572	3.9763	4.13485	6.74749	1.14832	1.16774	8.85186	1.42195	1.31109	1.11024	1.20519	5.37323	1.41939	8.46765	1.89381	2.27888	2.25927	5.3146	1.03458	3.96283	1.09756	1.23892	1.45148	5.50743	6.44819	5.12021	5.69946	6.40583	6.04536	5.8193	7.50063
ABCA5	9.52382	8.75957	8.96107	10.7411	9.89081	10.0889	10.1899	10.4758	10.0552	9.09608	9.3654	9.12753	9.37108	9.154	9.92131	9.81442	9.3421	10.6088	9.37553	9.19434	9.02494	9.25705	7.15006	8.07554	8.17404	8.85913	4.89059	8.61888	10.0689	9.98646	9.77557	9.71232	10.2535	9.90157	10.4592	10.9199
ABCA6	2.59178	0.171179	3.22827	6.15893	4.65575	2.96924	5.4653	5.02023	0.402945	0.40827	0.457038	9.0479	1.00866	4.35948	7.37772	7.16728	6.42805	2.14519	1.86795	11.3054	10.9705	8.88519	6.21202	0.0913878	5.08003	0.274201	2.24115	4.29601	8.98812	9.15053	6.60227	9.35879	8.87028	6.14062	10.7437	10.2935
ABCA7	8.13657	9.0583	6.91111	8.95634	7.06873	8.19626	7.05902	6.8048	6.04062	9.66305	1.40954	9.27595	1.83789	1.65776	7.5845	1.47638	4.80143	1.83382	2.78687	5.78134	5.92134	3.70838	6.25781	6.11714	4.70431	10.7277	9.50832	7.93809	7.79915	8.19752	6.8109	8.82527	7.60304	7.58726	8.84697	8.11305
ABCA8	-0.217464	-0.145692	-0.293433	0.0370546	2.15517	0.341993	3.69658	-0.414962	1.17355	0.0896854	0.137833	1.535	0.677857	8.63158	8.9912	8.25925	9.25223	0.673015	0.0243325	9.6614	9.4541	9.09921	4.38314	5.55851	3.29807	1.95222	0.303962	2.61668	8.17895	8.6591	6.65138	7.5854	7.58163	6.3542	11.0475	10.4203
ABCA9	6.30646	5.99787	6.63728	7.80409	6.70693	6.71693	7.04535	6.55372	4.53217	8.46738	8.53357	13.3167	3.2676	6.94888	8.60009	5.30416	7.61473	10.6948	7.30156	10.4965	9.42319	9.33289	7.07718	6.13844	6.58714	7.91195	2.80383	7.51495	9.43429	8.00958	8.31621	8.13619	7.65211	7.03322	11.5146	11.4546
ABCB1	2.47849	0.67133	4.91395	3.23842	5.03202	2.61282	9.92985	9.75394	8.48188	8.78381	9.07651	9.47679	9.82106	6.47992	2.15195	5.24528	0.971139	1.50335	0.838693	3.09486	5.57967	3.84215	8.53225	10.2224	9.84284	11.5489	11.3269	11.5752	8.01974	9.04862	8.03972	7.22839	8.50918	7.52336	8.78847	8.72758
ABCB10	7.89238	7.26183	7.4007	8.41598	8.89833	8.73785	7.41701	7.87657	7.4733	2.0072	2.03726	10.0512	10.5158	8.74223	1.94769	8.57191	8.34458	9.18553	8.41792	7.42338	7.55457	6.95506	8.15064	8.52061	7.60183	8.11838	8.53846	8.58417	7.706	8.45709	7.86887	7.6961	8.24258	8.49116	8.38535	8.12083
ABCB11	1.04948	0.812014	1.42277	0.931928	1.96432	1.9144	0.812063	0.811799	0.812261	0.812268	0.812329	0.817115	0.813327	0.812844	0.812153	0.812453	0.812354	0.813315	0.81219	0.811907	0.811855	0.81184	0.816539	0.811943	0.81237	0.812116	0.81257	0.813471	0.892999	0.812031	0.923796	1.07131	0.916467	1.6793	0.81236	0.901961
ABCB4	0.224924	0.243252	1.60135	0.293797	0.254444	0.390596	2.37496	0.178818	0.307814	0.309394	0.32407	6.04969	0.514637	0.431816	0.280555	0.352302	0.329871	0.512725	0.290097	2.79266	0.196323	2.07665	4.24075	4.95913	4.67103	7.75226	4.36644	4.99645	3.44279	3.75823	3.31635	1.54031	2.76155	1.635	4.49431	3.91178
ABCB5	7.15416	7.4348	7.49076	8.1495	6.62562	7.4054	7.76479	7.34929	7.26086	8.68771	8.26948	12.0958	5.20451	7.60981	7.44615	7.25859	7.12457	6.83305	7.00261	8.47045	7.75239	7.84812	7.84942	6.24949	7.41901	7.10156	8.10407	7.83862	7.32366	6.73549	7.52498	6.93152	7.40163	7.0502	8.06646	8.53025
ABCB6	8.04007	8.22716	8.74696	8.00648	7.99406	8.12484	10.3782	9.95872	10.1393	9.74167	8.05363	10.4379	3.69082	7.32377	9.13956	8.87687	9.35712	2.51314	10.3129	10.1637	9.99624	9.33191	9.29167	8.58167	9.20831	7.29609	7.81781	7.86394	8.71879	8.60757	8.2848	9.49449	9.34553	8.61809	9.27367	9.45428
ABCB7	9.5778	9.62806	10.0295	9.58007	9.91676	10.6739	9.37318	9.58294	8.92996	3.85652	10.5472	3.27818	3.66205	9.97944	8.99356	2.0574	9.38634	10.6367	9.96667	9.1004	9.01903	9.34316	8.7271	9.12843	9.52724	9.89963	9.40224	9.49295	8.90606	9.03354	9.08383	9.38708	9.45804	10.1206	9.45234	9.5235
ABCB8	8.51998	8.08905	7.83107	7.65601	7.58784	6.76282	8.62607	7.69121	7.46923	9.08945	8.53269	3.27059	9.00897	7.59135	8.12286	2.44132	6.78744	2.67098	7.44908	8.29454	7.90494	7.70516	8.71721	7.7756	7.60698	9.22468	7.75978	7.67174	7.94918	7.70206	7.41428	8.38827	7.31976	7.24554	7.59559	7.80468
ABCB9	6.2145	4.31819	6.3343	5.79639	6.10473	5.65595	6.03805	5.94886	5.37364	2.45526	8.05324	7.15673	2.59855	7.24523	2.43759	7.48115	2.46818	8.73055	3.03525	5.71445	5.79963	5.43353	7.68388	5.10708	6.35768	2.43182	7.05378	5.11247	5.84194	4.72562	5.71893	6.15809	5.67442	5.9289	6.49039	6.79174
ABCC1	11.2169	11.638	11.5172	10.0939	11.052	9.99016	11.1291	11.3244	11.4241	11.5947	12.0158	11.2426	11.1321	10.2838	10.2272	10.4458	10.6273	9.59001	11.6328	12.371	12.9534	12.93	12.2419	11.4407	11.3059	11.9941	12.4906	12.0925	11.9824	11.768	12.0067	11.4529	11.6734	11.2207	10.4333	9.51887
ABCC10	7.90366	8.00805	6.54873	7.61846	6.50043	6.36796	7.78534	7.44353	5.23548	9.95561	1.78165	9.93618	2.10811	1.96689	2.65886	1.83037	6.62845	2.10486	8.21051	7.37222	7.06061	6.28858	7.50609	5.03764	5.35286	8.19438	7.38696	7.59402	6.78909	7.18081	5.94099	7.9226	7.39085	6.44386	8.06385	8.24728
ABCC11	4.1938	3.76101	3.0978	1.00504	3.03775	-0.262364	1.77952	-0.500465	-0.353426	-0.351666	-0.335363	11.5651	-0.129731	1.43639	-0.383931	-0.304208	-0.328939	-0.131744	-0.373221	1.22985	-0.480083	0.628883	0.218327	-0.449383	2.77752	-0.394767	-0.276425	-0.106624	-0.464509	1.73986	0.947869	3.82178	2.46158	3.86594	-0.327383	3.56951
ABCC12	0.438293	0.462218	0.414527	0.529908	0.476995	0.665658	0.480212	0.379685	0.549096	0.551271	0.571563	62.473	0.848246	0.725465	0.511941	0.611091	0.579633	0.845382	0.524872	0.422081	0.401663	0.396122	1.36274	0.435708	0.584931	0.498986	0.647139	0.881296	0.418795	0.468392	2.11097	0.396433	0.486678	0.626226	0.581594	5.77136
ABCC13	2.59406	2.16701	2.46876	2.76712	3.79453	2.17226	2.97571	2.77793	3.06004	2.16918	2.1697	4.61323	2.17806	3.01813	2.74267	2.60167	2.39854	2.17796	2.52163	3.31423	2.88029	2.75214	3.32526	2.49219	3.78263	2.49741	2.63494	2.58706	2.72671	2.63413	2.98935	2.61581	2.48585	2.30999	2.16996	3.31812
ABCC2	4.88431	6.25628	5.23714	5.24123	2.43092	4.47405	6.05451	5.62974	5.07669	7.60198	2.45952	7.56023	2.55317	6.04243	2.44131	2.47196	4.27318	2.55212	2.4452	5.50414	5.01269	5.64699	5.46064	5.6438	3.04479	8.07923	2.48355	5.15259	6.51948	6.37894	6.70425	5.23204	5.67072	5.24111	5.912	5.83065
ABCC3	10.7826	11.3239	10.9869	8.2136	9.672	7.19661	11.8106	11.7515	10.3274	13.0946	11.205	9.11697	10.6709	3.65802	9.35558	8.31504	5.34811	1.90237	1.21658	8.60658	9.2205	6.56197	6.79851	5.05032	3.95595	7.71059	1.50658	4.46228	9.9796	10.8868	8.05849	10.4121	10.7997	9.22691	9.02036	8.20488
ABCC4	4.55072	5.43981	6.01633	10.1329	9.34536	8.53291	8.21101	8.02367	7.65884	9.43844	10.1888	9.2379	8.16472	6.09064	2.77274	7.36886	7.77032	2.27914	5.5253	8.50196	8.96865	7.99397	7.16485	8.62573	9.00907	7.89425	2.0133	7.84068	9.02602	8.59815	8.30582	9.25231	8.05961	8.50352	6.95668	7.12193
ABCC5	8.68495	9.18263	7.54094	8.48706	8.38237	7.6967	9.46335	9.35445	9.15775	10.1063	2.02902	10.3191	7.87889	5.75392	7.97656	7.97923	7.51925	2.42913	8.78608	9.06956	8.27473	7.93504	8.50473	8.78456	8.54334	9.48365	6.30833	8.96438	8.55203	8.9531	8.37782	8.9685	8.86375	7.81524	10.5226	9.9079
ABCC5-AS1	-2.73444	-2.73444	-2.73445	-2.73444	-2.73444	-2.73442	-2.73444	-2.69519	-2.73443	-2.73443	-2.73443	-2.7343	-2.73441	-2.73442	-2.73444	-2.73443	-2.73443	-2.73441	-2.73444	-2.73444	-2.73445	-2.65204	-2.73432	-2.73444	-2.73443	-2.73444	-2.73443	-2.7344	-2.73444	-2.73444	-2.66929	-2.69193	-2.73444	-2.73443	-2.73443	-2.73444
ABCC6	4.84366	0.106801	3.37779	2.76916	0.116342	1.55903	1.16402	1.33296	0.162101	0.163462	0.17612	9.08805	0.342833	0.269887	0.138676	0.200551	0.181131	0.341143	0.146864	2.65992	2.44815	2.28345	0.650405	0.0895254	0.184415	0.130433	0.2226	2.55735	2.75951	3.47568	3.20235	3.40703	3.22582	2.02616	5.24585	3.15365
ABCC6P1	1.03461	0.786442	0.913943	0.786582	0.786472	0.786895	0.873058	0.786285	0.786623	0.786628	0.786673	1.46025	0.787403	0.78705	0.786544	0.786764	0.786691	0.787394	0.786571	0.786364	0.786325	0.786315	0.789736	0.78639	0.786703	0.786517	0.78685	1.0038	0.916088	0.786455	0.960673	0.955081	1.0155	0.786799	1.43227	1.28913
ABCC6P2	0.531496	-0.312664	0.01475	-0.310458	-0.312192	-0.305662	0.0947614	-0.0281565	-0.309811	-0.309737	-0.309041	3.27482	-0.298308	-0.303377	-0.311055	-0.307653	-0.308761	-0.298432	-0.310626	-0.313919	-0.314544	-0.314711	-0.269531	-0.313497	-0.308576	-0.31148	-0.306348	-0.296849	-0.314021	-0.312468	-0.311207	-0.314702	0.102601	-0.307109	2.87887	0.321611
ABCC8	4.49722	4.06609	5.32501	1.14743	3.65783	0.0299992	1.02873	-0.164455	-0.046126	-0.0446737	-0.031185	12.0933	0.144154	0.0679305	-0.0711684	-0.00522645	-0.0258521	0.142395	-0.0624036	-0.133745	2.19807	-0.152447	0.458607	-0.124049	-0.0223604	-0.0800047	0.0181171	0.164399	1.34279	-0.101108	1.95224	3.81413	2.79335	2.54255	3.77155	4.54116
ABCC9	10.4096	10.1337	11.1762	11.835	10.358	10.8384	10.5533	10.9483	10.8187	8.18731	10.2655	16.8124	12.5261	13.5109	12.6872	13.6005	14.9174	12.7786	11.3742	11.8476	11.6421	12.1016	10.8946	10.3942	10.6675	11.4403	11.496	12.0908	11.5571	11.039	12.3534	10.4831	11.0695	11.1388	12.0091	13.0751
ABCD1	8.12227	7.36023	7.08462	6.23405	6.42555	5.66785	7.20688	6.95585	6.34997	2.56508	2.57751	6.5247	5.52078	3.9661	2.54117	7.28451	6.77374	2.75192	6.67708	7.80257	7.53415	7.22763	7.52103	6.7885	6.08492	8.04252	8.61507	6.56648	7.37606	6.98652	6.95316	7.51652	7.05054	6.66595	8.15438	7.47513
ABCD2	1.37982	1.38547	1.37428	2.91537	1.38899	1.43657	1.38976	2.30179	1.40659	1.40713	1.41222	8.90659	2.51631	3.12168	1.39744	1.42229	8.00752	1.48698	1.4006	2.42406	2.36643	1.37004	1.67145	1.37922	1.4156	7.41684	1.43167	9.47041	3.84163	3.77418	4.66794	2.5349	3.25662	3.79103	6.88132	4.84423
ABCD3	11.71	10.9875	11.3834	10.5441	10.9172	10.3642	10.8123	10.6554	10.9429	9.75269	9.99443	10.7882	9.38057	9.40305	9.98928	10.0706	10.0913	10.3626	9.19019	9.98007	9.86088	9.62609	8.99136	9.16515	9.41124	8.53725	9.1114	9.3938	10.1822	10.3684	9.87158	10.0972	10.5575	10.4949	9.71115	10.1916
ABCD4	9.19326	9.61743	8.73455	8.82406	9.27027	8.11493	9.13854	8.89805	8.70418	9.19706	9.40026	7.27093	2.52449	7.34353	8.50785	2.18347	8.30103	8.04121	9.45172	9.15587	8.60545	8.3908	9.56435	9.39604	8.91423	10.3749	7.49986	8.68011	8.91899	9.43742	9.18867	9.18285	8.8341	8.71579	10.3706	9.71996
ABCE1	10.4323	10.0016	9.84768	10.5408	10.7614	10.9641	11.3556	11.5203	11.2294	10.4727	11.2061	9.19316	12.4098	9.92525	11.2825	11.5562	11.0277	11.3039	11.379	11.2506	11.0291	11.2493	10.7638	11.8772	11.8146	11.277	9.90388	10.6142	11.5385	11.5025	11.3169	10.8287	11.2573	10.916	10.67	10.7169
ABCF1	10.9751	11.2323	10.6638	10.8024	10.6	10.5027	11.2303	10.8137	10.9283	11.6118	10.7643	10.2484	11.3192	11.1115	12.1335	10.8412	10.8567	10.2716	10.7539	11.3194	10.7785	11.1468	11.0874	11.5196	11.4509	10.7859	10.8437	10.7195	11.3952	10.9941	11.4719	11.4212	10.8318	10.5059	10.1651	10.0884
ABCF2	11.0992	10.6227	10.8291	10.9955	11.1695	11.0443	12.2123	11.9239	11.3879	11.1498	12.4773	9.19403	12.043	11.7675	12.0393	11.8718	11.3419	10.2809	11.3669	11.6596	11.534	11.4509	11.8457	11.7696	11.7142	11.2249	11.1742	10.8329	11.6435	11.2471	11.6745	11.6128	11.4526	11.0062	10.1368	10.4399
ABCF3	10.1691	9.85831	9.93303	9.93628	10.065	9.74563	10.0219	9.60733	9.86486	9.04903	10.1559	9.95851	11.0179	10.6764	10.6526	9.87658	9.85231	9.41802	9.95492	10.1991	10.0733	9.98312	10.4458	10.4783	9.72847	10.8982	10.2277	9.75711	10.1119	9.74859	9.90242	10.2262	9.71099	9.60953	9.34574	9.5298
ABCG1	8.63788	8.13025	7.46829	6.96816	7.37892	6.49957	10.0486	8.56476	9.80977	11.676	10.0068	8.08781	2.43409	9.82394	9.82066	8.58615	8.50007	12.0414	11.6491	9.18791	9.30815	8.13354	12.1921	11.3064	10.8178	10.5271	11.1518	10.207	9.42895	9.08518	9.18703	9.62002	9.01039	8.73412	8.91053	8.68037
ABCG2	0.673269	0.693583	1.53194	2.89813	0.705988	3.80431	1.70056	2.15189	4.37563	0.766907	0.783184	6.73387	0.995096	0.902842	0.734931	0.814508	0.789619	8.1061	0.74551	2.54498	4.95095	3.05332	5.4114	5.98912	5.89713	6.10657	2.06233	1.01966	4.09903	3.45389	4.54936	3.05469	3.88469	2.54977	5.74044	6.43344
ABCG4	-1.74043	-1.72022	-1.7611	-1.66588	-1.70802	-1.56688	0.677645	-0.32744	-1.65115	-1.6495	-1.63424	14.3521	-1.44845	-1.52654	-1.67993	-1.6053	-1.62825	-1.45021	-1.66979	0.463671	-1.77254	-1.77754	-1.16361	-1.74265	-1.62434	-1.69022	-1.57973	-1.42835	0.835215	0.636881	1.40288	0.356786	0.69942	-1.59448	-1.6268	0.552444
ABCG5	-0.928621	-0.928615	-0.928627	-0.857592	-0.928611	-0.597992	-0.92861	-0.928636	-0.928591	-0.92859	-0.928584	-0.928107	-0.928486	-0.928534	-0.928601	-0.928572	-0.928582	-0.928487	-0.928598	-0.928625	-0.92863	-0.845021	-0.928165	-0.928622	-0.92858	-0.928605	-0.92856	-0.928472	-0.928626	-0.7684	-0.862529	-0.928632	-0.928608	-0.835528	-0.928581	-0.928619
ABCG8	0.0240871	0.0241469	0.130886	0.0243244	0.0241846	0.0247214	0.0241929	0.0239467	0.024377	0.024383	0.02444	0.977331	0.0253616	0.0249163	0.024276	0.0245547	0.024463	0.0253505	0.0243107	0.0240474	0.0239984	0.122781	0.028262	0.0240808	0.0244782	0.0242417	0.0246637	0.812629	0.0240395	0.0241626	0.397956	0.023986	0.0242096	0.0245999	0.0244687	0.336392
ABHD1	2.71778	2.49809	2.99131	3.59083	2.93776	2.50186	3.34019	3.17389	4.14219	2.49964	2.50001	2.52828	2.50605	2.50313	2.49894	2.50076	4.77372	2.50597	4.69466	3.39715	2.97004	3.59386	3.1729	2.49766	3.16668	2.49871	2.50148	3.85547	2.93384	2.92696	3.78872	3.21247	3.45416	3.00343	3.06606	3.52995
ABHD10	8.84761	8.22023	8.66798	8.70965	9.1977	8.75483	7.93366	8.4872	7.86462	9.59814	8.36161	9.56351	10.4156	5.23765	8.00529	8.43324	8.77695	3.80177	6.9626	7.83277	7.79912	7.71871	8.37879	8.6331	8.69148	9.50674	8.06199	9.77282	7.86646	8.55525	7.45942	8.66799	8.37889	8.74416	9.07422	9.42852
ABHD11	9.6919	9.6201	9.08073	9.86303	9.50221	9.19029	8.02177	8.19081	8.70033	9.76861	8.69236	12.4441	8.66339	7.65089	6.94479	8.53408	8.31053	7.56912	6.88188	8.92609	8.52213	8.58651	8.68719	7.19594	7.99642	8.93612	7.15672	8.64326	8.2869	8.41059	8.11241	9.245	8.6626	8.82536	8.94361	9.81316
ABHD12	8.70481	8.39317	8.96353	8.83028	9.04542	8.62075	8.94668	9.40634	8.68892	8.2914	7.56149	9.0765	2.71808	8.61875	10.0928	10.1493	8.11385	10.1718	8.32584	9.13875	9.00687	8.54907	9.94155	9.5951	8.19801	9.09464	8.69202	9.05084	9.01967	9.21519	8.27475	8.76758	9.15954	8.58658	10.0014	9.54081
ABHD12B	1.78901	1.33282	1.75572	1.33367	1.333	1.33558	1.93129	1.89471	1.33393	1.33395	1.33423	3.07308	1.33864	1.33651	1.33344	1.33478	1.33434	1.33858	1.33361	1.843	2.13318	2.23433	1.35225	1.3325	2.29697	1.33327	1.3353	1.33926	1.90627	1.4936	1.88168	1.33204	2.20138	2.35292	1.33437	2.0737
ABHD13	9.71366	8.91046	9.1411	9.4783	9.62	8.96217	9.74921	9.98242	9.81735	2.15622	9.32704	8.67273	8.50005	9.16512	9.78083	9.56819	9.92183	3.77153	9.43286	9.76738	9.85725	9.67989	9.48056	9.96169	9.62434	9.22233	10.2332	9.90697	10.2625	9.9908	9.29436	9.30794	9.55004	9.53277	8.83448	9.31577
ABHD14A	4.22115	4.99326	4.39899	4.05127	2.39827	2.41925	4.16133	4.19367	2.77841	2.40613	2.40836	2.55554	2.4432	2.42666	2.4019	7.98058	2.40926	2.44279	2.40328	4.61029	4.72947	3.88939	4.71155	4.66249	3.46013	2.40054	2.41703	6.37402	3.96767	4.22748	4.48437	4.15194	4.23323	3.81108	6.45736	5.70411
ABHD14A-ACY1	4.7764	4.29012	4.44114	4.6703	5.24619	4.88347	4.50104	4.03698	3.66968	3.18853	3.18896	5.15466	3.19601	3.1926	3.18772	3.18984	3.70624	3.19592	3.72701	4.55973	4.22545	3.85281	3.82098	3.78701	3.89542	3.3106	3.19067	4.6638	4.17812	4.30539	3.66204	4.40869	4.14449	4.25138	4.6749	5.52077
ABHD14B	8.1295	8.0789	8.97336	9.03139	9.11186	9.26673	7.48465	7.33374	7.05054	3.00616	4.1462	4.6416	7.27765	7.76751	7.90768	8.84145	6.70779	2.466	8.25168	7.71928	7.99546	7.62395	7.92081	7.42841	6.91824	8.48438	9.72988	9.69981	7.5507	7.79749	7.29554	9.11482	7.89264	8.73801	9.65393	9.81265
ABHD15	8.2089	7.81466	7.29385	7.52644	7.27823	6.32669	7.1424	6.55111	5.6189	2.0117	5.87563	10.6321	4.48744	5.52262	5.43007	8.12753	7.30884	5.9142	7.36054	7.96171	7.91976	7.38584	7.0749	7.78971	7.02581	9.67896	9.01598	10.0965	7.51124	6.86272	7.30895	7.66467	7.21207	7.30601	8.93771	8.22672
ABHD16A	8.28635	8.61414	8.16274	7.69796	8.37728	7.64571	7.69174	6.94268	7.84564	8.94962	3.38722	6.88913	7.01673	5.43695	6.91446	6.64178	6.35506	9.80502	7.71094	7.69653	7.71421	7.29937	8.26511	7.5115	6.80507	8.88985	6.37662	7.74296	7.38991	7.83615	7.27631	7.99201	7.28218	7.7346	8.15474	7.91221
ABHD16B	5.83074	5.65574	5.44465	6.16519	4.38723	5.30482	5.89569	5.58955	5.73719	2.86244	2.86724	3.15782	2.94041	2.90607	5.78161	6.43568	7.18655	7.87762	2.85629	6.3511	6.11076	6.2407	6.69596	5.45711	5.84355	3.50999	2.88577	6.20027	6.10118	5.67848	7.00572	6.48472	5.7675	5.95937	5.94686	6.30217
ABHD17A	9.09628	8.87221	8.89278	8.52759	8.95924	8.78696	9.23201	9.12482	9.26633	3.09775	9.30006	9.29161	8.73663	7.93434	9.86119	8.88328	9.60502	4.31143	9.71277	9.09775	9.12217	9.03757	10.2853	9.82954	10.2434	10.3953	10.7939	11.4876	9.06559	9.00358	9.26092	9.32129	9.04223	9.61467	10.1253	10.1172
ABHD17B	8.76455	7.76915	8.28465	7.85086	8.23488	8.29651	8.09493	8.74513	7.92533	3.57223	7.52027	9.14412	10.9001	10.4551	8.90741	10.1477	9.33824	12.0316	10.9313	9.26713	9.62459	9.63724	9.09255	9.2644	8.91641	9.73375	8.96312	9.45758	9.09029	8.88972	9.40966	8.42204	8.84528	8.4952	7.67351	8.2437
ABHD17C	6.7043	5.68618	7.60459	8.37689	8.31974	8.1298	5.97109	5.79867	1.47659	1.47929	5.24351	9.76976	1.8214	5.56512	1.42981	1.55218	1.51418	1.81828	8.94909	7.02444	5.67776	5.31696	6.32619	6.3639	5.28678	1.41321	1.5949	6.25984	7.12806	7.17958	5.89796	7.73466	7.03814	7.698	7.191	6.87218
ABHD2	12.2597	12.3643	12.4055	11.1066	11.7947	10.8457	11.1485	11.5183	11.5375	11.6377	10.7309	13.6326	13.801	12.0823	12.3218	12.7554	11.4297	13.5045	12.9529	11.4993	12.0289	11.5105	11.8147	11.598	11.1995	11.5222	11.8599	11.8324	11.4167	11.4352	10.9207	11.2995	11.7322	11.1911	11.1923	11.0443
ABHD3	7.132	7.60993	6.83974	6.4679	5.50681	4.33715	6.92859	6.67567	7.21886	9.13734	7.84856	4.52723	2.53859	8.21152	7.29885	2.34046	5.14767	2.53616	5.05564	7.53596	7.91427	7.02923	6.58186	5.60407	6.765	8.69861	9.13788	8.17789	7.42421	7.54584	8.17493	7.53403	6.76058	6.78747	7.47571	7.52484
ABHD4	10.2279	10.6434	10.7887	10.2383	10.5478	10.7872	10.46	10.6173	10.8098	11.9742	11.592	9.0866	9.94306	9.85559	9.70545	10.0924	10.5259	11.2967	11.3578	9.3507	10.3443	9.69191	9.74551	9.72212	10.0263	9.23771	10.4318	10.2123	9.62729	9.94198	10.1925	10.4307	10.0394	10.5619	9.05083	9.05241
ABHD5	11.4304	10.7859	10.532	10.8106	11.2345	10.904	10.1714	10.3021	9.43439	11.3472	9.86868	10.8806	10.2066	7.99084	9.41661	8.74539	8.5839	2.60332	9.62143	9.10106	9.03291	8.57075	9.02463	9.18122	8.89827	8.16875	8.50596	8.24862	10.0457	10.075	9.92592	10.3036	10.5147	10.5175	9.38137	9.30824
ABHD6	6.33927	6.25992	6.38553	6.20924	6.73066	6.67061	7.73896	6.82618	6.41067	8.94772	7.54816	3.15339	2.71524	6.93407	2.49783	8.04529	2.54016	2.7133	7.1426	6.75335	6.73155	6.22052	6.83513	7.85603	7.13623	6.66943	8.40127	8.13844	6.59286	6.88619	6.71672	6.94176	6.99577	7.03553	6.5634	7.08288
ABHD8	7.84329	8.36069	7.399	6.65427	7.11506	5.2677	7.45754	7.69309	6.86924	8.14544	7.79148	7.30906	9.45366	6.90823	2.46235	2.53646	7.47544	2.71581	6.78287	7.28642	7.24933	6.81266	7.71993	7.35199	6.05286	8.56671	6.27645	6.6773	6.82085	6.86273	5.75599	7.20714	7.30944	6.74228	6.90755	7.99018
ABI1	11.6553	11.7515	12.2894	11.814	12.3429	13.1327	11.1363	11.3269	11.7982	11.1252	11.1226	8.04029	12.1016	11.5013	10.1676	11.7446	11.2958	10.475	11.1444	10.6949	11.0624	11.1353	10.9706	11.3367	11.4408	10.9137	12.4933	11.5797	11.6682	11.2726	11.4811	11.0816	11.4775	12.6776	10.7622	10.7984
ABI2	10.309	10.7104	10.6178	10.5404	10.8124	10.6961	10.8676	11.0404	11.3156	11.0091	11.3171	12.3933	12.1923	11.4307	11.0629	11.2854	11.8526	11.1798	9.8397	10.9383	11.3893	11.168	9.98167	10.3728	10.5092	10.8992	10.9942	10.754	10.4797	10.5585	10.6138	10.2736	10.9229	10.9	10.5969	10.888
ABI3	0.220899	0.276911	2.06266	0.422313	3.58867	0.672724	0.317311	0.0703215	0.460608	8.74134	0.504066	6.98917	0.957812	0.771078	1.82067	0.577321	0.51934	9.77039	8.34229	4.02818	4.83803	3.05959	8.59905	8.54877	8.91828	8.76884	8.43362	9.46412	4.84501	6.47447	6.21483	5.62284	5.39504	5.75833	7.27561	7.05153
ABI3BP	3.9775	6.07383	4.64765	5.64849	5.30752	5.93902	6.5637	5.60093	5.53819	4.59661	8.35939	10.6166	1.90861	7.94946	9.63162	10.1116	9.48342	13.0213	12.1662	12.6843	12.5487	13.5436	7.35842	6.57175	7.92661	3.63145	7.27147	6.32324	11.6061	12.2351	11.3653	10.7519	11.3253	9.80294	11.4019	10.4655
ABL1	10.9532	11.5153	10.9973	10.9582	11.5883	11.4222	12.1666	12.0618	12.1267	12.7188	11.0572	10.9877	12.6763	13.0065	13.7012	13.8816	13.406	9.39837	12.169	13.4688	13.7991	14.1083	12.4805	11.6858	12.3323	11.5786	10.8319	11.2126	12.7428	12.2345	12.5961	12.5877	12.417	12.3411	12.0958	11.4841
ABL2	10.2918	10.5054	10.5525	10.8231	10.4867	10.6595	10.8034	10.3171	10.6073	11.7329	11.3497	14.08	11.3832	10.7944	12.375	12.3886	12.0425	11.6635	10.6016	11.8406	11.7232	12.5949	11.5739	10.8369	11.0324	11.1971	11.7546	10.9968	12.0115	11.1752	12.3112	10.5922	10.8141	10.7549	10.7753	10.9471
ABLIM1	12.1543	12.6404	12.0869	12.0441	12.7608	12.786	12.6304	12.851	12.9936	13.0498	12.9949	11.8511	7.57767	9.2333	8.36081	9.90992	9.73388	12.5918	11.034	11.7086	11.0646	10.919	14.1455	14.1079	13.5277	12.6541	13.5195	14.128	12.3071	12.2591	11.366	12.4956	12.5012	12.6199	12.1385	11.9766
ABLIM2	4.64409	2.09211	4.49879	3.39101	2.09808	3.39061	3.63742	3.31867	2.12771	2.12861	2.13712	5.88406	2.26106	2.20413	8.18904	6.39686	6.96548	8.07467	7.61903	4.4214	4.33812	4.13161	6.25185	6.82425	5.78715	5.77849	6.13538	6.49646	4.95303	5.8073	4.66599	4.80186	5.3366	4.79939	6.30442	5.34964
ABLIM3	10.2626	10.2386	10.1944	7.00569	8.54824	5.29903	8.08206	6.66647	6.0645	6.51015	1.57591	8.7658	3.43638	3.15546	8.52085	9.53442	9.18168	11.8198	10.5804	9.15305	9.63774	9.15303	11.9458	10.8007	10.2835	5.88924	7.19131	3.50781	10.6996	9.69861	10.294	9.66125	9.31167	7.70901	10.7783	9.98252
ABO	6.6491	9.02589	8.25357	7.90226	7.72327	8.51131	2.82264	0.72543	1.18356	9.58122	1.23464	9.57489	3.22472	5.18187	7.89277	9.13894	8.12752	12.3726	9.71089	7.04238	9.52159	8.21533	9.27583	9.81486	9.91454	8.18681	1.3956	1.82386	6.1311	8.55006	8.50163	7.61001	8.44851	8.40996	9.62941	9.89369
ABR	10.866	11.2422	10.6108	9.41751	10.2127	9.34566	11.3451	11.2361	11.2462	11.4992	12.0426	9.7761	10.6076	10.0714	9.86188	10.7239	9.70694	10.7484	10.6689	10.995	11.124	10.9418	11.5739	10.9088	9.98443	11.7122	11.3885	10.9514	10.8157	11.0458	10.1803	10.8621	11.0001	10.1913	10.8827	10.5706
ABRA	1.83745	1.11928	1.11723	1.80134	1.11993	1.66294	1.12007	2.26802	1.12325	1.12335	1.12433	14.3099	1.13987	1.13243	1.12151	1.1263	1.12473	1.13969	1.12211	1.11755	1.11669	1.57326	1.18565	2.70565	1.12499	1.12092	1.12815	1.14205	2.39171	1.11955	2.30468	1.11648	1.12036	1.12707	1.12482	2.61485
ABRACL	11.1265	10.3639	10.83	10.2704	10.0595	10.8088	6.93297	7.66108	7.34916	2.61282	4.17196	10.1052	3.35779	3.0777	1.31627	2.78467	5.49574	1.96474	7.22394	8.53999	7.58	7.1168	9.73252	9.57006	9.7166	10.0306	9.78821	10.533	9.2559	9.3113	8.77432	9.69361	9.63677	10.0306	8.03267	8.86491
ABT1	8.39529	8.28179	8.3061	8.34877	9.06127	8.73425	8.68414	8.90386	8.98078	10.6764	2.28976	9.20318	6.59402	9.01189	8.10833	9.51476	8.5679	8.53883	9.08314	8.26664	8.54625	8.67749	9.5594	9.22647	9.38036	9.40673	7.14824	9.33966	8.90123	8.75501	8.58682	8.89315	8.46587	8.47177	8.16762	8.84422
ABTB1	8.89362	8.34973	8.17085	8.3281	8.39655	8.39307	8.33243	8.35646	8.5656	10.7068	1.92713	4.73318	11.3951	9.80505	10.6501	10.0877	10.0524	2.38613	9.33105	9.00385	8.72798	8.29129	10.2976	9.86469	9.90429	9.05283	8.97972	9.73184	8.6354	9.28725	8.5456	9.10593	8.81026	8.84428	9.77078	10.0426
ABTB2	7.18082	8.61999	7.66486	8.71464	8.52748	9.5327	6.58474	5.51792	6.09242	9.02298	7.72551	5.7412	6.90443	9.07788	9.53204	10.1017	8.27633	3.75784	6.88419	8.53298	8.44943	7.07004	9.20391	7.63783	7.28077	7.21683	9.0353	6.93947	9.06552	8.33935	8.38622	8.85778	7.66611	9.00444	7.44161	7.38739
ACAA1	10.3087	10.2152	9.93559	10.0215	10.0305	10.2054	9.5672	9.02729	9.14988	10.6969	3.02016	9.00133	2.44056	8.87499	6.36618	8.43049	8.64292	4.62375	8.87955	9.18971	8.56475	7.94124	8.86627	8.40622	8.52138	10.9169	9.37073	9.18202	8.85869	9.15778	8.78412	9.81972	9.15906	9.58456	10.6769	10.3591
ACAA2	10.304	10.0375	10.4484	10.1289	10.4312	10.7863	9.35572	9.67367	9.58887	3.54419	9.53099	4.80783	2.52461	9.17408	8.80887	7.91564	8.34076	8.65947	9.6634	10.0699	9.93112	9.52279	8.28702	8.60324	9.56139	9.48737	9.50062	9.24569	9.83113	10.2595	9.48378	9.64847	9.96816	10.306	10.5349	10.5337
ACACA	11.4483	11.1013	11.1592	10.6955	10.5762	10.7491	10.9031	10.6624	9.99933	9.00033	11.5504	10.8276	2.66953	8.71466	9.74754	10.5399	10.1343	4.58309	9.16377	9.93045	10.0984	9.56043	9.16386	9.6416	9.75489	8.97682	9.5436	9.92082	10.0728	10.3521	9.74202	10.8309	10.468	10.732	10.6909	10.394
ACACB	7.62909	7.09254	5.98198	6.20926	6.05106	2.82555	6.99257	6.39349	4.90528	8.11874	2.58627	9.02129	1.8131	9.32688	10.0796	1.43584	1.38018	1.80887	1.27878	8.54566	7.59788	5.86047	8.81124	8.35653	6.89099	8.99801	7.26732	8.60972	8.37951	7.96467	7.74726	7.87632	7.41866	6.73961	10.8535	9.93516
ACAD10	8.80902	8.90712	8.14342	8.72714	8.93982	8.34145	7.98647	7.63967	7.66632	1.75715	1.78847	10.3856	3.45584	3.20903	7.76367	1.8481	5.70246	8.90923	7.80744	7.88789	7.76728	7.06098	7.95712	6.85857	6.95585	8.35926	1.90102	7.53522	7.49196	7.62477	7.23845	8.509	8.22157	8.21817	9.28579	9.13653
ACAD11	6.77541	7.54835	6.48627	7.67265	6.31622	7.13513	7.11461	7.23575	6.48201	2.0075	2.02839	2.8887	2.3051	2.18369	7.74495	6.54208	6.44018	10.011	6.41717	7.59485	7.1467	6.87215	6.0803	5.75312	5.44678	7.03253	5.85921	5.75076	7.68133	7.97045	7.44062	7.39509	7.3694	6.7712	9.04889	9.02224
ACAD8	8.90591	8.37639	8.09254	8.34261	8.09785	7.17862	8.09535	7.96396	6.90072	3.13212	3.63235	6.71331	2.6124	7.09423	7.67499	7.69877	7.04371	2.60963	7.60584	8.28759	7.79006	7.25661	7.89082	7.62775	7.06152	9.53402	8.69785	6.84729	7.89616	8.44491	7.53715	8.44982	7.98238	7.8377	8.30279	8.46072
ACAD9	10.1436	10.0826	9.5909	9.94655	10.2501	9.87171	10.2423	10.0486	9.93911	10.2804	8.01129	9.92506	10.9225	9.28805	10.4939	9.6684	9.91997	10.2035	8.77537	9.47428	9.31639	9.18498	9.95334	10.0121	9.64145	9.94605	8.85929	8.62874	9.35161	10.0907	9.07713	10.0165	9.72697	9.46847	10.6486	10.0425
ACADL	1.22459	1.22509	1.76888	1.22657	1.2254	1.22984	1.22547	1.92189	1.227	1.22705	1.22753	4.33203	1.23502	1.23143	1.22617	1.22847	1.22772	1.23493	1.22645	1.22425	1.22384	1.22373	1.25698	1.22453	1.22784	1.22588	1.22937	1.23607	1.94719	2.24605	2.08144	1.37417	1.22561	1.22885	3.00847	2.58734
ACADM	9.99886	10.3095	9.59226	9.75369	10.0346	9.53215	9.73897	9.79327	9.74148	1.99349	10.5386	9.08781	9.14431	7.77396	5.65728	7.77261	8.66961	2.47321	9.138	9.03085	9.10546	8.79983	8.15614	9.45311	9.03984	7.9799	10.1267	9.66302	9.13768	9.87318	9.06479	9.32812	9.5341	9.41724	10.1567	9.99417
ACADS	8.53368	8.55967	8.32398	7.22709	7.69716	7.31576	5.36171	5.24834	5.70516	2.9731	2.12133	4.48996	3.54042	7.1229	2.06023	2.16136	7.0903	9.454	7.48514	7.54987	7.4184	7.15534	8.41861	7.70621	7.31009	8.37209	6.65038	6.83488	6.79593	7.32742	6.6788	7.75287	7.49999	7.36298	8.90345	7.63735
ACADSB	12.1269	11.4054	12.1263	10.5307	9.66569	9.7109	9.88881	10.0111	9.8796	10.4322	10.9063	15.4725	9.18963	10.5346	9.93434	10.34	10.0956	9.94974	10.4552	10.2212	10.24	10.5777	9.54195	9.05854	9.32126	10.4138	10.934	11.0987	10.4008	9.84032	9.86229	10.1397	10.6244	10.5745	10.6736	11.097
ACADVL	13.0889	13.3281	13.272	12.6469	13.1786	13.1676	12.8309	12.6749	12.4676	13.7969	12.7156	12.328	12.1288	12.5741	13.9152	12.4118	12.9057	11.9482	12.7739	12.289	12.1248	12.0231	12.7279	12.249	12.4571	12.6373	11.9547	11.5224	12.969	13.1349	13.0858	12.9564	12.7167	12.6587	13.5889	12.985
ACAN	-0.0522537	0.000791383	2.7687	2.99672	0.0322649	2.03623	2.81498	4.48695	5.30298	0.178248	0.21517	10.8271	7.37839	9.89857	7.84979	8.91485	6.93749	2.44455	0.128459	2.28531	3.64841	2.68003	3.44512	2.63351	2.87604	0.0774779	0.344064	3.64646	4.52139	4.84852	5.32918	3.17797	3.71453	5.13022	4.18004	1.9916
ACAP1	3.96345	4.37501	4.75833	4.35032	5.34558	4.395	4.83476	5.17818	5.59675	9.60713	0.612345	1.98662	9.01471	3.18706	6.24488	0.694908	4.40846	1.12154	5.62961	4.74279	5.76078	5.79465	3.84888	3.37991	2.13935	11.7063	10.8253	10.7024	6.23832	5.07253	5.29067	5.8175	5.69039	5.914	7.80601	8.33553
ACAP2	10.6331	10.4727	10.6391	10.3144	10.4944	10.7083	10.2854	10.8776	10.8615	10.0932	11.433	9.98959	11.2167	10.3317	10.3092	10.2541	11.6889	12.7574	10.7438	11.2859	11.6921	11.2296	10.5701	11.5786	11.3914	11.8698	11.8854	11.741	11.0255	10.9783	10.9585	10.5222	11.0745	10.7215	11.0865	10.5395
ACAP3	9.12724	9.47213	8.05596	8.53882	8.21195	7.62594	6.75527	6.27607	5.83489	9.54865	8.54883	9.31955	2.2371	7.15834	7.8681	7.05727	1.86998	2.23338	6.7513	6.13592	6.80356	5.57171	5.06788	7.18638	6.24647	9.2342	8.91543	7.61819	7.85058	7.97272	7.48546	8.6147	7.40943	7.6653	10.0579	10.0022
ACAT1	9.24621	9.05209	9.23416	8.43011	8.65518	8.76256	8.73957	8.89116	8.57815	2.06313	10.1189	6.58392	10.0934	9.71286	7.95433	9.97711	9.46497	2.50384	10.3257	8.85643	8.87352	8.474	8.46195	9.18289	9.22507	8.57177	7.87719	8.71836	8.83881	9.38397	9.25734	8.45041	9.07739	8.91287	10.3336	9.92028
ACAT2	9.98698	9.71121	9.86019	9.80394	9.7659	11.3727	8.71265	9.05936	9.68555	2.07362	9.94618	9.49415	9.7687	9.64261	8.03136	9.01082	7.98494	9.7195	8.57408	8.0087	7.9099	7.79112	7.19336	9.48791	10.0312	7.47398	9.39261	9.32303	8.73239	8.82234	8.69186	8.99204	9.18987	10.721	8.76212	8.95315
ACBD3	11.5268	11.4282	12.04	11.418	11.4032	11.6624	11.1218	10.7873	10.9079	9.83884	11.9584	11.0404	12.7861	12.8642	12.2312	12.6557	12.8868	13.0519	11.3741	11.7187	12.1887	12.8526	11.2804	12.1062	12.2029	11.6548	11.0305	11.2117	12.2762	11.7069	12.0074	11.8017	11.2515	11.6668	11.2722	11.1429
ACBD4	7.47238	8.12916	7.3006	8.28632	7.33633	7.09834	7.704	7.43374	7.82867	10.7822	8.59533	11.5341	5.1867	6.28126	6.72011	5.39013	6.80765	5.48505	6.99227	7.79592	7.34209	7.03007	7.32367	5.10188	6.77833	8.68438	8.44386	7.6511	6.5568	7.02815	7.27203	7.40363	7.12783	7.22569	8.39736	9.22396
ACBD5	10.7017	10.4866	10.8764	10.1166	10.2508	9.95521	9.59025	9.77492	9.82383	8.90071	9.70152	13.1009	8.96711	9.58339	7.65319	8.72901	9.52117	9.90232	9.62966	9.41582	9.34061	9.51178	9.49514	9.9403	9.98807	10.0226	10.4162	10.267	9.44874	9.74161	9.78368	9.7858	9.82215	9.97408	10.2195	9.85291
ACBD6	9.69677	9.59074	9.8313	9.40478	9.58571	9.86557	9.93162	9.87659	9.83936	9.97207	7.80184	10.1998	2.58869	9.45272	9.50033	7.62409	9.84378	2.5845	9.77065	9.45895	9.83937	9.63198	9.55143	9.88844	9.9661	9.67769	9.05089	9.27672	9.3004	9.86444	9.24283	9.31052	9.70334	9.48841	10.1833	9.68932
ACBD7	6.81205	7.03341	6.55836	7.94892	7.30182	7.0772	7.35915	7.01172	6.4254	6.07209	4.48904	12.7018	5.53618	8.45619	7.09919	4.88845	6.72074	8.13067	7.94032	7.91774	7.08413	7.57425	6.85641	5.98855	7.63449	8.11511	7.87589	7.91334	7.1533	6.6456	7.50719	6.84745	6.77912	7.09365	7.1583	8.69674
ACCS	4.39181	3.85972	4.6007	4.64789	5.01832	4.46435	3.49535	2.81635	3.13099	1.66927	1.67454	3.49252	1.75279	1.71653	1.6592	1.68499	1.67666	1.75192	1.66249	4.10763	3.49097	2.64129	1.9417	1.64027	1.67805	5.46855	1.69471	1.76303	4.45754	4.70014	3.19573	4.75956	3.5151	3.64136	9.38229	9.82456
ACCSL	1.2523	1.25253	1.25208	1.25321	1.25267	1.25472	1.2527	1.25177	1.25341	1.25343	1.25365	11.4493	1.25716	1.25546	1.25302	1.25408	1.25373	1.25712	1.25315	1.25215	1.25196	1.48047	1.26826	1.25228	1.25379	1.25289	1.2545	1.25767	1.25212	1.25259	1.43372	1.37073	1.42163	1.25426	1.25376	1.25237
ACD	8.75545	7.5834	8.63208	8.11254	6.73481	7.80251	9.10086	8.67313	9.03098	8.67654	8.42609	9.6941	9.28311	8.23948	8.19041	8.07831	8.77579	2.7245	9.18513	8.71218	8.59123	8.63312	9.55945	8.97622	9.12901	10.1114	9.72238	9.46349	8.32401	8.7713	8.58571	8.77816	8.54232	8.14925	9.27867	9.21269
ACE	6.72206	6.41252	5.89272	7.57446	7.26265	7.65077	5.01465	4.36864	5.75226	2.73892	1.90168	7.4968	2.11891	2.02258	1.85442	1.93284	5.2989	2.11666	1.8647	6.08145	5.67525	6.19394	7.26948	7.86682	8.34579	1.84411	2.92268	6.38695	6.55228	6.58483	5.97278	6.98721	5.71126	7.11843	8.44817	8.10369
ACE2	4.40145	0.636202	4.62878	8.07171	9.198	7.99275	1.74454	1.45227	5.32849	0.729796	0.75029	9.67437	1.01001	0.898372	0.689248	0.789474	0.758367	1.00745	0.702707	3.40153	3.06794	3.04308	3.40753	0.606979	0.763647	1.79307	0.824449	3.19952	5.94474	5.79523	5.06732	6.44889	5.62134	6.84396	4.28125	3.49749
ACER1	2.25759	2.26889	2.2465	2.30163	2.27594	2.37086	2.27748	2.23048	2.31112	2.3122	2.32235	60.5292	2.47215	2.40296	2.29283	2.34244	2.32642	2.47048	2.29915	3.69284	2.24055	2.238	2.81793	2.25638	2.3291	2.28653	2.36112	2.49156	3.68031	2.27183	2.29057	2.23815	2.28059	2.35024	2.32741	2.26077
ACER2	8.21948	8.04272	8.95278	5.70009	6.69232	6.21003	8.1992	8.38797	8.60059	2.29442	7.37422	7.16641	5.45915	9.45693	2.25876	8.48993	8.3483	2.5602	7.23032	6.11805	5.97581	6.36523	6.85495	6.49617	6.95181	7.16564	8.33935	7.19962	7.21823	6.70382	6.95132	7.08547	7.47697	7.1211	7.71558	6.61733
ACER3	8.15407	7.15276	7.83072	7.63045	8.40293	8.19604	8.9883	9.52453	9.8333	2.26024	8.48351	9.38853	9.60324	6.52676	8.79205	9.12965	8.97926	10.375	8.73042	8.64322	8.98299	8.45145	8.33959	8.25085	7.73618	7.22679	8.23031	8.31005	8.58499	8.48016	8.22593	8.23721	8.92041	8.63312	8.91734	8.01559
ACHE	5.63501	7.30404	7.06352	7.66543	7.41344	8.40136	5.38592	5.72036	5.64234	2.74587	5.01415	7.25912	2.10324	7.45193	8.75386	5.2226	7.43309	10.8164	9.32378	4.16833	6.16249	4.69114	7.52747	7.753	7.27365	8.3194	1.87087	5.25349	6.80226	7.67035	7.31048	7.29676	6.57661	7.89404	4.48831	5.95257
ACIN1	12.5598	13.2014	12.0734	12.8017	11.6424	11.6968	13.0227	12.545	12.1716	14.0399	12.2558	10.8042	12.309	12.5187	13.4698	12.3753	12.2243	13.0929	11.8055	12.9386	12.4109	12.2577	12.4823	12.4762	11.954	13.7133	12.8741	12.6389	12.5761	12.8418	12.848	13.1123	12.6186	11.632	12.9276	12.9709
ACKR2	5.79868	6.51677	6.84258	6.33289	6.44852	5.82777	5.14696	5.00798	3.94568	2.04739	8.74085	9.44273	2.81905	0.960644	1.92017	0.756098	3.19959	11.8472	11.9836	6.00497	5.0572	4.82936	4.86423	3.64123	5.97802	3.83891	4.58262	4.34789	5.10867	6.88525	6.04736	5.61261	6.63742	5.80142	7.21561	7.39124
ACKR3	5.92264	6.59505	7.07772	5.86605	6.42912	5.79708	6.68944	6.35627	4.26141	11.9399	12.0249	11.9296	13.0156	13.7231	10.5641	11.9197	10.299	14.7892	14.9281	11.2869	12.4833	13.3995	15.1151	14.6086	14.1635	9.58653	10.7134	7.76021	12.4709	12.9131	12.1879	11.4883	12.0327	11.635	11.306	10.0109
ACKR4	2.5992	1.9823	3.09355	4.51069	1.9846	3.99983	3.93359	3.52489	1.99617	1.99653	1.99991	4.29591	2.05181	2.02735	1.99013	2.00665	2.00127	2.05121	4.86477	6.68663	5.23851	6.40112	2.189	1.97824	2.5284	1.98806	2.01297	4.4374	5.7714	4.67362	4.97977	4.85965	4.70666	3.80115	6.64541	5.75894
ACLY	12.5826	12.3451	12.5117	11.6696	12.1715	12.1523	11.5642	11.3558	11.1698	12.229	12.3165	11.8551	12.0956	11.6035	12.2028	11.9519	11.7428	12.7051	12.3368	12.1174	12.3358	12.1686	12.7194	12.5688	12.6877	12.0149	12.3255	11.8356	11.9631	11.8396	12.0656	12.2216	11.7755	12.1171	11.399	11.0866
ACMSD	-0.235435	-0.376611	-0.37665	-0.376553	-0.376599	-0.376422	-0.077483	-0.376677	-0.376536	-0.376534	-0.376515	-0.375043	-0.37621	-0.376358	-0.376569	-0.376477	-0.376507	-0.376214	-0.376557	-0.376644	-0.37666	-0.31485	-0.375221	-0.376633	-0.376502	-0.37658	-0.376441	-0.376166	-0.133725	-0.376606	-0.376573	-0.25752	-0.376591	-0.376462	-0.376506	0.491218
ACN9	7.0582	5.89534	7.01803	6.38982	6.17815	6.12877	7.38635	7.55852	6.69009	2.61562	7.0829	3.08389	2.7507	5.18718	2.59905	7.90437	5.88433	2.7493	6.21346	6.22529	5.96114	5.41939	5.51514	7.19942	6.22256	2.59365	2.65722	7.14242	6.02405	6.94025	5.58383	6.58307	7.07776	6.371	6.75041	7.91549
ACO1	9.70924	9.79047	10.0851	10.466	11.1318	11.3601	10.6567	11.1919	11.3982	4.46198	11.4931	11.2663	11.0173	11.9382	11.6045	12.5363	12.7059	12.0005	12.657	11.6249	12.2009	12.2035	11.2005	11.2609	11.0112	8.95263	9.69453	9.73516	11.2711	11.2721	11.0044	10.8115	10.912	11.2642	10.7905	9.1017
ACO2	11.1869	10.8468	11.3404	11.0597	10.9235	10.9342	10.9484	10.6474	11.2372	11.2085	11.1641	9.04183	12.3047	11.2155	11.1865	11.0253	10.7127	11.4419	11.2093	10.8696	11.0593	11.0816	11.3659	11.1344	10.9819	11.5974	10.7832	10.9078	10.6799	10.3962	10.6691	11.1725	10.6647	11.0684	10.5231	10.746
ACOT1	7.36605	6.99949	7.25484	6.52382	5.963	7.29859	7.32995	7.12753	5.85414	8.55109	8.24177	7.9706	6.18181	9.56478	8.49738	8.09535	6.47666	2.76494	6.31813	7.47311	6.76063	6.42607	7.28404	6.61695	6.04814	5.35271	2.6287	5.25797	7.18239	6.78021	6.80868	7.07618	6.79715	6.7348	7.60121	7.43823
ACOT11	4.57437	2.38012	3.66032	3.52691	3.72524	3.04146	3.86917	2.73436	2.38263	2.3827	2.38332	4.70556	2.3933	2.3885	2.38153	2.38457	2.38357	2.39318	2.38191	3.40743	3.3332	2.79954	2.42372	2.4592	3.50807	2.38115	2.38576	2.63095	3.14972	3.31406	3.01345	3.83176	3.73003	3.82303	4.36586	4.32304
ACOT12	1.65045	1.65753	1.64353	1.67816	1.66196	1.72245	1.66292	1.63357	1.68418	1.68487	1.69133	48.4757	1.78886	1.74328	1.6726	1.70416	1.69392	1.78775	1.6766	1.64572	1.63983	3.07735	2.03096	1.64969	1.69563	1.66862	1.71616	1.80182	3.84902	1.65937	2.58832	1.63833	1.66488	1.70916	1.69455	1.65244
ACOT13	9.92424	9.79559	9.99801	9.93013	10.1373	10.395	9.47813	9.87286	9.58609	9.04106	8.26537	11.0527	9.34675	8.74889	9.12403	8.17493	8.81604	3.85197	9.62663	8.54009	8.76683	8.21668	9.99488	10.4891	10.09	8.73739	9.04892	9.62447	9.07471	9.91492	9.63617	9.43193	9.62249	10.119	10.6655	10.5326
ACOT2	8.52581	8.63253	8.22134	8.12412	7.81841	7.85991	8.83984	8.5707	7.72284	9.55071	2.00115	10.6738	7.32986	10.7465	8.84816	8.69192	6.58585	3.59873	8.20059	8.41059	8.33671	7.82145	8.27206	7.79859	7.20654	7.6825	2.11056	7.44274	8.41948	8.18572	7.99672	8.54373	8.07751	8.09028	8.33218	8.3865
ACOT4	5.31069	5.44664	5.28323	3.31313	4.45787	3.85405	2.67678	3.02524	2.45607	2.45619	2.45728	2.53471	2.47466	2.46633	2.45413	2.45947	2.45772	2.47445	3.65521	3.27683	4.58129	3.40848	2.5261	3.22723	2.45801	2.45347	5.59454	4.48614	3.26928	3.20111	3.16121	3.98993	3.49745	4.60344	4.09644	4.30181
ACOT6	1.33085	1.24206	1.32279	1.24235	1.24212	1.243	1.43219	1.24173	1.24244	1.24245	1.24254	1.24968	1.24405	1.24332	1.24227	1.24273	1.24258	1.24404	2.20201	1.46187	1.24182	1.49439	1.96011	1.24195	1.2426	2.14772	1.24291	1.24427	1.32423	1.49797	1.71131	1.31671	1.51204	1.2428	1.78545	1.47986
ACOT7	7.48173	8.62171	7.79754	6.16093	6.65914	6.82622	8.89888	8.88038	9.50225	3.06975	9.04145	4.57187	2.54028	6.43075	6.91255	6.9984	5.72524	3.62113	8.24301	7.39498	7.12447	6.55075	7.81626	8.01435	7.11057	8.32285	3.26244	7.15603	7.40744	8.08496	7.17029	7.45309	7.88949	7.78517	7.31104	7.19665
ACOT8	6.94849	6.61926	7.21929	7.0767	7.14704	7.17032	7.01416	6.75036	7.84975	2.56512	2.57573	7.53546	2.72829	4.43891	2.54474	2.59662	5.1428	2.72662	5.79728	6.42976	6.25046	6.27107	6.91002	6.55614	6.14977	8.26598	7.24744	7.17397	6.27447	6.67087	6.42351	7.17088	7.09899	7.18447	7.37441	7.76602
ACOT9	9.9643	9.90419	9.75373	9.78801	9.49246	9.85216	10.2752	10.2842	10.0423	11.2949	11.1027	8.72704	3.94296	10.9376	11.2696	10.9372	10.6404	10.978	9.92338	10.2314	10.1076	10.3961	10.782	10.7424	10.5181	10.8448	10.0135	9.56319	10.639	10.7956	10.722	10.2241	10.1235	9.95463	10.1319	9.56895
ACOX1	9.93392	9.83808	10.0728	10.134	9.92359	9.85946	9.77792	9.60293	9.90868	5.98015	4.12023	12.0566	9.31416	9.83397	10.3519	10.1443	9.49044	9.93262	9.22246	10.5975	10.8628	10.4072	10.7067	9.69801	10.1221	9.80052	10.6848	9.64894	9.90329	9.56057	10.0154	10.2957	9.90711	9.89584	10.1297	9.96776
ACOX2	4.53431	2.04158	3.29889	3.80292	2.04328	2.06685	5.638	5.06624	2.99154	2.05213	2.05464	2.2165	2.09356	2.07513	2.04738	2.05965	2.05565	2.09311	2.04892	5.01925	4.63111	4.21927	2.19978	2.03859	4.03107	2.04584	2.06437	3.25983	4.08378	3.62803	4.14737	4.57971	4.46463	3.13011	8.31662	8.90133
ACOX3	9.18701	9.19742	8.94747	8.51915	9.08026	8.87578	8.49094	8.60487	8.66574	1.75788	8.86554	10.2636	2.1973	5.40345	1.69234	1.85338	5.49082	2.19338	8.19562	7.28772	7.19647	7.35064	8.35131	8.34092	7.86643	7.39785	8.96502	7.78919	7.21647	8.19116	7.63317	8.78783	8.72544	9.04581	8.52169	8.16469
ACOXL	0.840784	0.695972	0.695886	0.696102	1.26632	0.696393	0.784513	0.695826	0.69614	0.696145	0.696186	0.69946	0.696866	0.696536	0.696066	0.69627	0.696203	0.696858	0.696092	0.6959	0.977313	0.695854	1.72103	0.695924	0.696214	0.696041	0.696351	0.696964	0.944564	0.926826	0.696057	0.818157	1.06991	0.696304	1.36586	0.695941
ACP1	10.8284	10.5979	10.8336	10.9456	10.8878	11.3647	10.3754	10.4643	10.2192	9.44075	10.3359	8.73584	2.81433	9.58199	9.09427	10.7853	10.0759	10.0157	10.4879	10.2693	9.96802	10.4582	10.0762	10.6987	10.5987	11.2411	10.3903	10.6437	10.4561	10.9024	10.4735	10.2906	10.39	10.7534	10.8666	10.7249
ACP2	9.11403	8.91131	8.73782	9.27391	9.4724	8.61631	9.16474	8.67973	8.07212	10.5185	5.81028	5.35715	2.48108	6.87059	8.63439	8.73726	8.37182	2.47731	9.54584	9.56417	9.34727	8.63456	9.82942	8.77836	8.33136	8.31758	8.69294	7.36494	8.64171	8.46788	7.63681	9.55051	8.58211	8.67706	8.42859	8.48848
ACP5	6.81183	6.752	6.64618	4.71701	4.98667	5.48709	6.46248	5.98654	5.76168	1.80601	7.29464	2.46219	3.68973	1.92974	1.778	1.84851	1.82617	2.01544	3.7422	6.53818	6.70921	4.2766	2.41113	1.72345	1.82993	8.47597	8.30907	7.86646	5.30935	5.95913	4.83522	6.33335	5.72695	6.17648	7.38914	7.64293
ACP6	7.75332	7.84545	7.02481	7.54768	7.60414	7.00271	7.13782	6.87682	4.97644	2.37142	2.38317	7.6756	2.54982	5.08652	4.17279	6.99827	5.87307	2.54802	6.60071	4.94192	5.93526	4.29069	2.90985	6.01902	2.39093	8.29664	6.7636	7.452	5.99876	6.65193	4.60369	7.10201	7.00607	6.43302	7.55741	6.95123
ACPL2	9.15325	8.78353	8.81725	8.26752	8.96974	8.01179	8.28629	8.7253	7.45704	1.82424	8.63445	8.3589	2.20334	4.40346	5.26485	2.96798	7.70729	2.19986	6.79761	8.66152	9.15999	8.067	5.72638	4.59713	4.58134	8.5149	1.95166	7.36329	7.85552	7.67492	6.6547	8.24816	8.16356	8.24889	8.05807	8.5977
ACPP	5.39596	5.36335	5.66329	4.21163	5.24598	4.58877	3.38354	4.05255	4.66902	2.20842	2.21039	4.29564	2.2412	2.22657	2.20469	2.21434	2.21119	2.24084	2.2059	2.64569	2.43261	2.87645	2.32704	2.1978	2.21171	2.20348	2.21806	2.89773	2.7953	3.66291	3.34647	4.46638	4.51691	5.1682	5.53762	4.32353
ACPT	0.0829317	0.0829448	0.130322	0.155073	0.082953	0.0830709	0.300258	0.295837	0.0829951	0.0829964	0.083009	0.0840017	0.0832132	0.083114	0.082973	0.0830342	0.083014	0.0832107	0.0829806	0.220815	0.0829124	0.167834	0.0838803	0.0829303	0.0830174	0.0829655	0.0830582	0.473988	0.176523	0.141597	0.267393	0.0829097	0.0829585	0.0830441	0.0830152	0.233296
ACR	2.41934	1.53723	2.03671	2.62938	1.53828	2.70086	2.51783	1.53162	1.54359	1.54376	1.54532	12.1439	1.56986	1.55817	1.54081	1.54845	1.54595	1.56957	1.54177	2.22838	1.53307	2.172	3.54553	2.07312	1.54637	1.53986	1.5514	2.3312	4.05103	3.64755	4.61203	2.44155	1.53897	2.629	2.31051	3.95272
ACRBP	2.94147	3.43438	2.6907	3.31035	1.85962	1.86816	2.09998	1.85578	1.86271	1.8628	4.81246	1.92724	1.8781	1.87122	1.86109	1.86553	3.81742	1.87793	1.86165	3.18574	1.85662	2.29807	2.83648	1.85795	1.86432	4.15329	1.86725	3.26475	2.77022	2.8071	2.96238	3.07335	2.50018	1.86625	2.56948	3.8354
ACRC	4.99261	7.48866	6.28308	6.08699	1.14223	5.76939	5.23715	5.77383	6.15965	2.50503	5.93588	8.28451	10.4984	8.03293	11.6704	10.8352	9.35462	1.78998	6.51365	6.61798	6.23192	7.77706	6.8491	5.74598	6.80606	9.60811	8.57139	7.55888	7.97412	8.33972	8.98482	5.9621	7.16468	5.58086	6.37445	6.76236
ACRV1	-0.761961	-0.813537	-0.81355	-0.742452	-0.813533	-0.813471	-0.813532	-0.813559	-0.813511	-0.81351	-0.813504	-0.812989	-0.813398	-0.813449	-0.813522	-0.813491	-0.813501	-0.813399	-0.813518	-0.76527	-0.813554	-0.770483	-0.813052	-0.813544	-0.813499	-0.813526	-0.813478	-0.813382	-0.640566	-0.813535	-0.427375	-0.813555	-0.81353	-0.720361	-0.8135	-0.813542
ACSBG1	1.03196	1.03247	1.71205	1.03398	1.60009	1.03734	2.21438	1.9773	1.03443	1.03448	1.03496	3.80035	1.04267	1.03897	1.03357	1.03593	2.68679	1.04257	1.03387	2.08575	1.59061	1.8332	1.06576	1.03191	1.89956	1.03328	1.03685	1.04375	1.03156	1.58708	1.48766	1.35177	1.61462	1.03631	1.03521	1.77275
ACSBG2	1.67102	1.28227	1.80712	1.65045	1.28248	1.28545	2.05523	1.28116	1.28355	1.28358	1.2839	3.11769	1.28896	1.28652	2.71315	1.28453	1.28402	1.2889	1.28318	1.65098	1.28144	1.52314	2.05607	1.2819	1.95915	1.2828	1.28513	1.28967	1.42588	1.28236	1.62931	1.77717	1.91951	1.28478	2.63545	1.92934
ACSF2	10.1188	10.0794	9.50126	7.58343	8.06972	7.9228	8.75181	8.26882	7.34726	9.71232	1.72891	8.46164	9.82518	3.18965	8.02824	1.79238	7.90006	2.13948	7.57402	6.72696	6.36995	5.63007	6.03636	5.17298	6.65694	9.82201	9.16403	8.34619	7.0946	7.58748	6.10624	8.63219	8.17065	7.81342	8.76717	9.48991
ACSF3	8.40596	9.0615	8.1545	8.03974	8.10066	7.84532	8.43063	8.07509	7.92273	7.92175	6.96546	7.38778	8.91409	7.75287	7.58985	7.79934	7.43131	2.88898	8.17686	8.23747	7.88249	7.56866	9.0123	8.03611	7.13127	8.24391	8.5897	9.44075	7.836	7.91628	7.18281	8.79058	8.11177	8.23148	8.63946	8.67749
ACSL1	12.5494	12.0729	12.1287	12.3736	12.5483	12.6976	9.45436	9.3893	9.85096	9.55249	9.82635	10.9112	10.3064	9.94511	9.44042	9.63798	8.63047	11.5632	8.59439	10.1956	9.89462	9.97249	9.7733	9.93102	9.80881	10.6831	12.5695	9.59925	12.1263	11.7456	11.0039	11.949	11.2314	12.2968	12.1925	9.88809
ACSL3	12.5638	12.5154	12.3688	13.4004	13.2457	13.5839	10.9533	11.5386	11.4524	11.4544	10.5393	9.81841	12.4332	11.6302	10.6247	11.0195	11.1363	5.04545	10.5877	11.4216	11.4354	11.7913	10.4029	11.2395	11.1332	10.2204	10.9607	10.0644	12.0021	11.6534	11.8623	12.6101	11.9809	12.9584	11.2556	11.5905
ACSL4	7.90872	8.95461	8.9072	11.892	10.9545	11.8658	12.8518	12.8046	12.1961	12.4909	12.9275	11.3769	13.0122	12.8831	12.5703	13.2984	13.1161	11.8346	11.0855	15.1202	15.2893	14.0032	11.0337	12.0668	12.1596	9.99333	12.1932	11.239	13.5498	13.241	12.0917	13.2565	13.4258	11.9899	10.9189	9.81696
ACSL5	9.39029	9.10143	8.41917	10.4645	10.5023	10.1559	7.12793	7.1218	6.05356	8.97684	7.86994	8.61341	3.501	7.48055	1.52943	3.25838	1.6777	9.51188	11.1563	7.61095	6.67726	8.39144	10.8082	10.6072	10.6728	9.91191	10.597	10.2068	10.1045	9.63492	11.2965	10.1882	9.10308	9.66432	9.39318	9.43031
ACSL6	7.79515	8.11408	7.69691	10.3258	10.2931	8.738	8.17488	7.80966	7.63345	9.64215	6.00436	12.2969	5.09961	6.52957	7.68925	7.89823	7.70233	10.1359	6.62234	8.864	7.97154	7.95839	8.37607	7.08934	7.72757	9.49149	9.0887	9.37015	8.54069	8.02006	8.13538	8.8902	8.40858	8.57299	7.98712	8.92869
ACSM1	4.45497	5.06332	4.98285	4.49479	2.8933	3.40705	4.43483	2.84725	2.42145	2.42153	2.42229	2.47791	2.43453	2.42865	2.42009	2.42383	2.4226	2.43438	4.28282	2.70641	2.41634	2.41616	2.47159	2.41746	3.559	2.41963	2.42529	4.15602	3.84683	3.51629	2.41992	4.73217	3.12001	3.71418	4.39608	4.58752
ACSM2A	0.435913	0.437326	0.434533	0.44146	0.438211	0.450404	0.438405	0.432552	0.44267	0.442808	0.444108	7.82385	0.464011	0.454648	0.440343	0.446699	0.444631	0.463782	0.441146	0.434969	0.433796	0.929316	0.51578	0.435762	0.444976	0.439546	0.44913	1.19637	0.757283	1.03742	1.94822	0.433499	0.438797	0.762868	0.444759	2.87198
ACSM2B	2.15952	2.1712	4.26748	2.20499	2.17849	2.27616	2.18008	2.13145	2.21477	2.21588	2.22633	49.3584	2.37969	2.30904	2.19591	2.24698	2.23051	2.37799	2.20244	2.15168	2.14189	2.13925	2.72962	2.15827	2.23327	2.18942	2.26617	2.39947	2.1501	5.24076	2.19359	2.1394	2.18329	2.255	2.23153	12.8062
ACSM3	3.89171	3.5072	4.2475	4.65515	4.60409	4.87475	4.86538	5.39517	5.09966	2.54218	2.54358	4.41778	2.5657	2.55512	2.53955	2.54638	2.54414	2.56544	2.5404	3.02616	3.36452	3.09121	2.63009	2.5347	2.54451	2.5387	2.54903	5.28934	4.09056	4.42473	3.15941	4.54168	4.29903	4.66006	5.7851	5.98571
ACSM4	0.49331	0.357826	0.357591	1.30641	0.357901	0.358967	0.357917	0.463835	0.358284	0.358296	0.358409	1.54911	0.713861	0.359353	0.358083	0.358637	0.358455	0.360212	0.358152	0.357627	0.35753	0.569651	0.365891	0.357694	0.358485	0.358015	0.358853	0.360493	0.6797	0.357857	0.358058	1.03544	0.357951	0.358726	0.358466	0.708474
ACSM5	0.818603	0.563038	0.56169	0.56505	0.563467	0.569477	0.855143	1.04712	0.565643	0.565711	0.566351	0.609489	0.576402	0.571612	0.564504	0.567631	0.566608	0.576284	2.42555	0.5619	0.561336	0.561184	0.604898	0.562282	0.566779	0.564116	0.56884	0.577794	1.83852	2.03566	1.89051	0.561193	0.563751	0.568134	2.98287	2.16991
ACSS1	5.60173	6.88165	5.85265	9.90434	9.37965	9.32693	8.08383	7.56468	7.49067	9.89004	7.50424	9.83007	2.39627	8.46288	9.23629	7.02466	7.13262	3.58817	9.1664	7.48396	7.71873	7.0802	9.1432	8.5327	8.63931	10.4254	10.8028	9.88983	8.22778	8.25555	7.88692	9.38457	8.01651	8.68396	9.56508	9.98804
ACSS2	10.0042	10.1774	9.95027	9.747	10.3788	10.4607	9.01594	9.06952	9.05747	2.91447	9.49356	9.3449	2.35867	7.53369	6.8992	8.4389	8.57131	2.35456	7.4191	8.22233	8.95523	7.70988	9.04111	9.25927	8.57139	6.3728	6.86868	7.48538	8.37847	8.955	8.62864	9.60684	9.29439	9.9622	9.70309	9.36657
ACSS3	9.42421	7.24619	9.01823	6.11567	6.498	4.63165	7.47682	4.87663	5.55983	1.48447	1.51399	6.97573	2.75184	8.09532	5.32393	8.76539	7.8121	9.49565	1.44534	8.52963	9.16799	7.8749	5.55162	4.32628	3.84093	2.45089	1.62018	1.92251	7.72906	7.73461	6.4955	7.45823	7.52446	7.13497	8.54387	7.88213
ACTA1	3.70129	3.15609	3.13047	2.84161	1.77837	1.78235	1.77843	2.12365	1.7798	1.77984	1.78027	1.81124	1.78705	3.61012	1.77905	1.78112	1.78044	1.78697	1.77931	2.03617	1.77698	2.10418	1.8077	1.77759	1.78055	1.77879	1.78192	2.44818	2.17659	2.68372	2.57919	3.2011	1.95591	1.78145	3.08349	2.63904
ACTA2	7.41636	7.64069	7.84911	7.03163	7.90041	5.7443	15.4168	15.0377	14.6113	14.0239	14.8137	11.2804	15.2243	15.4258	10.8265	12.3871	10.824	8.805	5.49301	9.68531	10.1832	8.79704	8.36542	7.35246	4.10508	10.1931	9.21618	9.33419	11.066	11.3351	10.9377	12.613	13.276	11.443	14.0252	14.2386
ACTB	15.7871	15.9334	16.1647	15.449	16.3578	15.7868	16.7865	16.307	16.1684	16.8746	16.8851	15.4559	17.414	17.569	15.1163	15.7405	14.7309	16.0247	16.0553	14.8737	15.8688	15.4754	17.4889	16.6474	16.704	15.4155	16.158	15.7193	15.2201	15.2421	15.1262	15.9912	15.6971	15.7138	16.0945	15.6042
ACTBL2	2.62252	3.36667	2.81942	3.83558	4.44908	4.34721	2.85695	2.48485	1.68584	1.68596	1.687	1.75834	1.70344	1.69559	1.68399	1.68909	1.68742	1.70324	1.68463	1.89891	2.46163	2.26906	1.75064	1.68037	1.6877	1.68336	1.69106	1.70572	2.77503	3.18313	1.68376	3.47763	3.09555	4.02088	1.68752	1.6808
ACTC1	0.639075	0.640123	0.931833	0.64321	0.640782	0.649992	1.00482	0.636596	0.644119	0.644223	0.645204	2.60506	0.660584	8.12239	0.642373	0.647165	2.53123	0.660403	0.642974	0.638377	0.637511	0.911127	0.704079	0.638963	1.42562	0.641777	0.649017	0.662711	0.638237	1.59435	2.62155	0.637292	0.641218	1.71894	0.645695	1.54294
ACTG1	15.9425	16.1678	16.7409	16.0591	16.8028	16.9044	16.3098	15.7879	16.1538	15.9426	16.3109	15.3057	15.7305	16.0861	13.8354	14.4231	14.0659	15.3483	15.6976	14.2012	15.2402	14.8478	16.8987	16.5881	16.7496	14.4234	15.3918	14.9699	15.1003	15.0437	14.8083	15.9579	15.5679	16.4866	15.1337	15.2484
ACTG1P4	2.62054	1.90833	2.18889	3.65659	1.90973	2.64184	2.50957	3.51941	2.15296	1.91701	1.91908	9.32915	1.95138	3.1416	1.9131	7.3511	1.91992	1.951	2.31039	2.86018	2.37859	3.37949	2.0412	1.90587	3.31171	6.76601	1.92712	3.39619	3.15605	3.91272	3.7499	3.31395	3.82326	2.97251	1.92012	4.1029
ACTG2	5.7575	7.26506	5.83118	6.31486	6.39656	4.37182	14.064	14.3393	13.7633	12.7154	14.1906	10.3303	13.6778	13.4181	10.1257	10.7988	9.86213	3.35152	1.24698	7.797	8.22361	6.91369	4.4405	6.19752	3.98622	3.672	7.87406	5.61865	9.89751	10.3694	9.47013	11.7288	12.5578	10.5596	11.5666	11.4126
ACTL10	4.54158	5.6452	4.45383	4.51817	4.1494	2.50932	4.39317	4.12167	2.49811	2.49831	2.50018	7.90571	2.52955	2.51556	2.49478	5.92603	4.48086	2.52921	2.49593	3.62528	3.86328	3.40145	4.44682	4.02441	3.31876	6.71629	2.50746	4.12795	3.91932	2.96509	3.33989	4.64757	3.62818	4.34994	2.50112	4.15067
ACTL6A	11.3121	11.2676	11.2252	10.7206	10.4106	10.5786	11.1525	11.2093	11.2133	11.3698	10.2428	11.2427	10.4004	10.8611	9.28475	11.1404	11.1101	11.8685	11.3723	10.9065	10.8278	10.7434	11.0032	11.7455	11.5005	9.4918	9.81449	10.1869	10.9426	11.2477	11.0268	10.8927	10.9831	10.5575	10.55	10.8304
ACTL6B	-2.94107	-2.94107	-2.94107	-2.80785	-2.94107	-2.94105	-2.94107	-2.94107	-2.94106	-2.94106	-2.94106	-2.94094	-2.94104	-2.94105	-2.94107	-2.94106	-2.94106	-2.94104	-2.94106	-2.94107	-2.94107	-2.94107	-2.94096	-2.94107	-2.94106	-2.94107	-2.94106	-2.94103	-2.94107	-2.94107	-2.87588	-2.94107	-2.94107	-2.94106	-2.94106	-2.94107
ACTL7A	0.393444	0.265843	0.265658	0.26612	0.265902	0.266739	0.265915	0.265529	0.266202	0.266212	0.266301	2.04361	0.267732	0.267042	0.266045	0.266479	0.266337	0.267714	0.266099	0.385728	0.26561	0.544707	0.272149	0.265739	0.26636	0.265991	0.266649	0.267935	0.265675	0.265867	0.741925	0.265591	0.265941	0.26655	0.266345	0.265775
ACTL7B	-0.229019	-0.229008	-0.22903	-0.228973	-0.229	-0.117034	-0.228999	-0.229047	-0.228963	-0.228962	-0.22895	0.162925	-0.22877	-0.228857	-0.228982	-0.228928	-0.228946	-0.228772	-0.228976	-0.229027	-0.229036	-0.179802	-0.228194	-0.22902	-0.228943	-0.228989	-0.228907	-0.228744	-0.229028	-0.229004	-0.0935576	-0.229039	-0.228995	-0.228919	-0.228945	-0.229016
ACTL8	1.18453	1.22222	1.14686	1.32756	1.24538	1.53324	1.25041	1.09119	1.35708	81.6381	1.39145	2.55879	1.79876	1.62159	1.29978	1.45144	1.40375	1.79469	1.31978	1.15886	1.12636	1.11752	2.48436	1.18045	1.41181	3.03705	1.50561	1.84551	1.15364	1.23191	1.29261	1.11801	1.2605	1.47424	1.40673	1.1952
ACTN1	14.5352	15.0309	14.1514	13.1566	14.2908	13.2782	15.8653	15.521	15.6188	15.7467	15.6308	13.3481	14.6404	15.0541	13.916	13.7362	13.4193	15.1904	15.6403	13.5165	13.7674	13.6378	13.5916	13.9961	13.9016	11.1443	11.5261	9.95246	13.3999	13.4681	13.1645	14.3496	14.5717	13.8968	13.6548	13.3855
ACTN1-AS1	-0.108927	-0.160952	0.0816738	-0.16092	-0.160945	-0.160847	0.0983661	-0.120816	-0.16091	-0.160909	-0.160899	-0.160071	-0.160729	-0.160811	-0.160929	-0.160878	-0.160895	-0.160731	-0.160922	-0.16097	-0.160979	-0.160982	-0.160172	-0.109463	-0.160892	-0.160935	-0.160858	-0.160704	-0.112942	-0.102606	-0.160931	-0.0376493	-0.160941	-0.160869	0.218437	-0.0341991
ACTN2	1.41195	0.746513	0.73137	0.768362	0.751246	0.813591	0.752279	0.720429	0.774637	0.77535	0.78203	5.64789	0.877955	7.30283	8.62299	0.795169	0.784699	0.87691	0.766721	3.68977	0.727319	3.58288	1.09137	0.738071	0.786455	5.32098	0.807301	0.890109	6.62945	4.55178	8.06427	2.9516	1.50765	0.800245	0.785349	3.36371
ACTN3	0.382604	0.382628	0.465369	0.382696	0.382642	0.382851	0.581105	0.430514	0.382717	0.382719	0.382741	0.384489	0.383102	0.382927	0.382678	0.382786	0.38275	0.383098	0.382691	0.634926	0.38257	0.434406	0.384276	0.382602	0.382756	0.382664	0.382828	0.724674	0.631892	0.484435	0.382673	0.482897	0.523827	1.03013	0.382752	0.609102
ACTN4	13.9473	14.7528	13.8906	13.353	14.5231	14.032	14.9358	15.1376	15.085	15.4635	15.1419	11.5074	14.2829	14.1054	13.708	13.4092	12.9667	13.544	13.5739	12.6942	12.8034	12.542	14.4264	14.5824	14.296	13.6387	14.0221	13.5912	13.424	13.7841	13.8465	14.0664	14.2594	14.1923	14.0423	13.8107
ACTR10	10.5379	9.75693	10.258	10.3346	10.1625	10.3556	10.2936	10.5187	9.98624	8.93636	9.96115	10.6609	10.411	8.85855	10.1583	10.273	9.84988	3.9175	9.78834	10.0556	9.90207	9.38636	10.2947	10.3977	9.76502	10.0262	9.95623	9.48014	10.1772	10.6632	9.81588	9.97294	10.2813	10.0565	10.2835	10.355
ACTR1A	11.6697	11.5649	11.3109	10.9689	11.588	10.8333	11.4088	11.3721	11.2617	12.1664	11.1643	11.4397	11.3525	11.8419	11.6857	11.9413	11.4354	12.9562	11.9777	11.2209	11.4572	11.2254	12.1427	11.8741	11.6691	11.4406	11.1041	11.1529	11.1401	11.2718	11.3205	11.4649	11.3517	11.0936	10.7851	10.5382
ACTR1B	10.1366	10.7389	10.1878	10.0736	10.2975	9.94039	9.77281	9.39031	9.71056	8.95577	10.2922	4.8454	3.74962	9.6801	10.5128	10.5541	10.1321	2.57532	9.7901	9.17719	9.40005	9.02085	9.80597	9.81355	9.68319	10.9952	9.86707	10.0263	9.39806	9.74324	8.52263	10.1955	9.56162	9.9913	9.95333	10.0742
ACTR2	12.804	12.9439	13.0807	12.328	13.2298	12.72	12.3275	12.8822	12.6329	12.9972	13.0608	12.8086	13.6149	13.5711	12.2285	13.2155	12.9043	14.2183	13.3332	12.3452	12.7626	12.5415	12.6353	13.8631	13.6597	12.8681	13.9507	13.6314	12.7327	12.9041	12.6849	12.125	13.167	12.6843	12.1789	11.5691
ACTR3	12.1443	12.4241	12.539	12.3867	13.2242	13.0215	12.776	13.1476	13.5474	12.2993	12.6349	12.0301	12.7697	14.3362	12.243	12.9624	12.5446	12.0849	12.9715	11.711	12.1187	12.5622	12.8252	13.8251	13.7806	12.1617	13.0889	12.7487	12.8404	13.014	13.2038	12.2996	12.7883	13.106	11.7209	11.4206
ACTR3B	7.6086	7.2883	7.39999	7.86975	7.20627	8.38623	7.90216	8.03348	8.10514	2.04183	8.38114	10.3363	2.36221	7.68447	7.0946	2.10842	7.09779	2.35921	5.4871	7.2924	7.14674	7.32203	7.01729	7.42783	6.76543	1.98237	6.8739	7.07912	7.11822	7.16905	7.15151	7.82469	7.63598	7.94227	7.03878	7.85527
ACTR3BP2	-0.44433	-0.44431	-0.444348	-0.444253	-0.444298	-0.444124	-0.444295	-0.444375	-0.444236	-0.444234	-0.444215	0.198878	-0.443916	-0.444061	-0.444268	-0.444178	-0.444208	-0.443919	-0.444257	-0.444342	-0.444358	-0.444363	-0.442965	-0.444332	-0.444203	-0.44428	-0.444143	-0.443873	-0.444345	-0.444305	-0.146544	-0.444362	-0.44429	-0.444163	-0.444206	-0.444324
ACTR3BP5	-0.250979	-0.192553	-0.311579	-0.039277	-0.157653	0.22675	-0.150168	-0.405635	0.00135594	0.00588963	0.0475385	63.6359	0.524068	0.330549	-0.0783865	0.12545	0.063781	0.519816	-0.0501332	-0.292022	-0.345539	-0.360438	1.14649	-0.257441	0.0743483	-0.107259	0.193127	0.572326	1.57999	-0.177865	1.89379	-0.359598	-0.135244	0.154235	0.0677011	2.68272
ACTR3C	6.62095	5.10803	6.6264	5.53062	3.22546	5.93972	5.56145	5.45669	4.90247	2.69785	2.70069	6.40547	2.74475	2.72386	2.69249	2.70635	2.70183	2.74423	5.22805	4.33078	4.64899	4.14076	4.4276	2.68258	4.14123	2.69076	6.75132	4.26077	4.41197	4.70465	4.42569	5.75568	5.71685	5.34757	4.68028	5.77
ACTR5	7.5399	6.45859	6.57735	6.55306	6.70177	5.08972	7.9085	7.86685	7.05879	2.41281	8.94306	7.7189	3.71846	6.13511	7.8144	8.48991	6.74754	2.66777	6.66497	7.80028	7.41792	7.49119	8.21058	8.35401	7.9971	9.4087	8.62438	7.8891	7.77821	7.85713	7.8329	7.54724	7.43576	7.06623	7.97746	7.95998
ACTR6	9.94822	10.0029	9.85977	9.91387	10.2356	10.8417	9.14033	9.77026	9.76746	9.06462	9.02775	10.5505	2.58994	9.71696	5.35166	8.11999	9.54411	5.48595	8.24197	9.21051	8.80275	9.13026	8.16029	9.60029	9.64819	8.19735	9.14776	9.61107	9.20568	9.75741	9.61433	8.89738	9.70578	10.0899	9.78064	9.6987
ACTR8	9.4853	9.34045	9.44291	9.31304	9.19348	9.53145	9.06671	9.05	7.77539	9.1483	9.29633	8.65396	9.74957	8.82504	7.12065	9.02867	8.71405	2.71314	8.86589	9.23284	9.23125	9.03652	8.98312	9.13992	9.18289	10.3906	9.39836	9.2891	8.93269	8.89356	8.81588	9.29442	9.20007	9.471	8.39467	8.80697
ACTRT1	1.34537	1.34539	1.34535	1.34546	1.34541	1.3456	1.34541	1.34532	1.34547	1.34548	1.3455	2.84981	1.34582	1.34566	1.34544	1.34554	1.3455	1.34582	1.34545	1.34536	1.34534	1.34534	1.34688	1.34537	1.34551	1.34543	1.34557	1.34587	1.34536	1.40923	1.34543	1.34534	1.34542	1.34555	1.34551	1.34538
ACTRT3	5.53072	5.54612	5.21866	5.28362	5.16951	5.14573	6.35729	6.07137	5.97497	2.4228	7.69635	7.81704	2.49341	2.46211	2.41466	2.43569	2.42884	2.49264	2.41731	5.40287	5.79251	4.81828	4.47036	2.39956	2.42998	2.83136	2.44375	5.11161	5.36822	5.4361	5.75387	5.09106	5.65914	5.42072	6.39781	5.32183
ACVR1	10.1788	10.3862	10.5857	9.58352	9.61459	10.4921	11.035	10.6714	10.9394	11.2063	10.9134	9.47064	11.175	10.9818	9.88395	11.5164	11.0921	7.23184	10.1785	10.8216	10.9397	10.6883	10.1988	10.2997	10.0032	7.58845	9.5328	9.39231	10.474	10.3024	10.2838	10.1914	10.3511	10.5762	10.1891	9.57728
ACVR1B	10.871	10.9838	10.8826	10.2666	11.0275	10.3084	10.7984	10.7187	10.6605	12.2912	8.68656	10.6706	11.3461	11.4827	10.919	9.4628	10.9313	10.9368	10.8491	11.2295	11.5048	11.5701	10.3312	9.80488	10.1336	9.23635	8.55376	9.44836	10.5988	10.1134	10.0269	10.7009	10.6362	10.7645	9.71641	10.0054
ACVR1C	3.52177	5.09548	4.22116	2.49466	0.919553	3.9186	3.2919	3.03709	0.980808	8.70589	0.999499	9.36627	1.2201	2.39796	0.949501	1.032	6.20075	1.21787	0.960456	3.21906	2.83497	3.69848	1.6271	0.883448	1.01054	1.93088	6.85681	5.7304	4.92803	5.41438	5.33797	3.23453	4.22171	3.08085	9.63114	5.657
ACVR2A	8.22618	6.89506	8.06284	8.68815	7.88658	7.33455	9.80377	10.1802	9.71649	10.8893	9.19479	3.12757	3.58351	8.77734	9.64385	3.06937	8.45941	2.35898	7.32257	8.40222	9.07503	9.21291	8.25055	7.68426	7.6271	7.71544	8.39151	8.71694	8.63718	8.49697	8.69954	9.0436	9.23112	8.55346	9.10281	9.09392
ACVR2B	9.17287	9.92106	10.0509	8.55932	9.49449	9.69194	8.02822	9.08567	9.24713	9.39851	4.54207	9.06126	9.77575	10.1651	10.9145	9.15826	10.4538	10.982	8.41126	8.21584	8.84271	9.18617	9.29427	9.27868	9.49528	7.77754	6.46959	9.68383	8.18534	8.71154	8.85567	8.37398	9.40096	9.56134	8.82499	8.73574
ACVR2B-AS1	5.35808	4.90513	4.97164	5.2178	2.05776	5.09072	4.69125	4.02447	3.01202	2.66851	2.69748	7.96352	2.17561	2.1341	5.75785	2.09779	3.52979	3.51062	3.2112	5.10005	4.69428	4.92688	4.66275	3.4577	3.7101	4.12934	2.52404	3.11045	4.4645	3.72348	4.1542	4.65586	5.14572	5.21729	5.34567	6.02331
ACVRL1	4.19926	1.00518	5.00657	6.61194	6.61383	6.03411	6.00186	5.22466	4.72613	5.0179	8.08119	10.4195	1.89254	8.38307	9.31516	9.70008	9.00767	12.3601	12.3629	11.5361	11.6433	10.8329	13.3734	12.3062	12.4019	3.76264	6.17458	6.05187	10.521	10.6696	10.7349	10.5387	10.141	9.38375	10.0537	9.93719
ACY1	6.8564	7.23869	6.70133	6.98978	7.39896	7.44585	6.54845	6.25359	5.57627	2.41342	2.42306	7.90622	2.56219	4.28615	2.39493	2.44204	5.45556	2.56067	6.19305	6.74646	6.40031	5.99455	5.66364	5.6966	5.07461	2.96497	2.45959	5.34416	6.19017	6.3478	5.75342	6.98141	6.6376	6.73127	7.50622	8.12655
ACY3	0.666791	0.403565	0.403492	0.917065	0.403589	1.00165	0.493036	0.463121	0.403709	0.403713	0.403749	0.406542	0.40433	0.404048	0.403646	0.403821	0.403763	0.404323	0.403668	0.403503	0.403473	0.403465	0.406205	0.403524	0.403773	0.403625	0.403889	0.404414	0.698344	0.489426	0.403638	0.629401	0.403605	0.403849	0.403767	1.31103
ACYP1	6.08179	1.92325	6.45133	5.95748	1.93262	6.54947	6.17745	6.80973	6.18447	1.97981	1.99276	2.59437	9.60787	4.63077	1.95479	6.17331	5.43396	2.17083	6.52352	6.02294	5.50092	6.09277	5.9084	5.84505	6.8188	1.94657	2.0412	6.11793	5.91912	6.80734	5.92379	5.4972	5.86877	5.47757	6.61158	6.62614
ACYP2	6.52101	5.50794	6.05455	6.19102	6.63379	6.73984	6.57499	6.41081	3.68205	2.64098	7.75978	2.97114	2.73054	2.69136	2.63036	2.65765	2.6488	2.72959	5.8969	5.39896	5.07282	5.21296	6.48441	5.47868	5.37637	2.62691	4.07082	5.63445	5.81527	6.4633	5.85937	6.19873	6.18431	6.47398	6.12191	7.13486
ADA	3.62324	2.5068	4.21478	4.49098	4.50441	4.3313	5.26198	4.99515	4.86906	2.53911	2.54667	7.75838	2.65817	6.2936	4.8885	2.56162	6.72613	2.65693	5.33163	6.594	5.80764	5.92368	7.66832	6.82903	6.8268	6.64283	7.72933	7.12857	6.72616	6.85202	6.9314	6.11618	5.49426	5.71446	6.68821	6.42548
ADAD1	-0.232602	-0.232561	-0.232642	-0.23244	-0.232535	-0.232168	-0.23253	-0.232698	-0.232404	-0.2324	-0.232361	0.687466	-0.23173	-0.232035	-0.232473	-0.232282	-0.232345	-0.231738	-0.232449	-0.232629	-0.232663	-0.232672	0.384803	-0.232606	-0.232335	-0.232496	-0.232208	-0.23164	-0.232635	-0.23255	0.0317523	-0.232671	-0.232518	-0.232251	-0.232341	-0.116378
ADAD2	1.41343	1.4136	1.41326	1.4141	1.4137	1.41524	1.93357	1.99507	2.68827	1.41427	1.41443	1.42672	1.41706	1.41579	1.41397	1.41476	1.4145	1.41703	1.41407	1.41331	1.41317	1.41313	2.39534	2.31415	2.47821	1.41387	1.41507	1.41744	1.67452	1.7199	1.55056	1.50463	1.64713	1.60192	1.41452	2.50034
ADAL	6.112	6.87616	6.49247	5.87087	6.72626	6.27318	6.11346	6.09443	6.94446	2.99941	3.00401	4.0181	3.0744	3.04131	2.99067	3.01319	5.80474	3.07359	5.57638	5.84175	6.07769	5.97075	5.83487	6.26652	6.74492	5.87926	6.58331	6.07549	5.90486	5.85934	6.47523	6.07904	6.23733	6.78043	6.81556	7.23514
ADAM10	12.7939	12.8738	12.8296	11.7207	11.9575	11.7024	10.8435	10.9401	10.8759	11.5877	12.0206	9.20346	12.4296	11.0053	10.3632	11.0778	11.7908	13.2469	13.2313	10.9116	11.0313	10.8996	11.5373	12.289	12.0551	11.6408	11.8365	11.7067	11.2234	11.5176	10.9758	11.5657	11.637	11.7797	10.6028	10.1182
ADAM11	1.89954	1.89978	2.16647	2.05091	1.89994	1.90211	2.3856	2.35384	1.90072	1.90074	1.90097	1.91846	1.9047	1.9029	3.43537	1.90144	1.90107	1.90466	1.90045	2.64285	2.67104	2.62603	2.51617	1.89952	1.90113	1.90017	1.90188	2.43643	2.8266	2.54851	2.55127	2.3304	2.31972	2.24485	3.22573	3.06058
ADAM12	4.21778	0.779238	5.00601	7.30068	5.82297	7.27849	7.45688	7.4888	6.22117	2.96294	1.05364	9.94394	5.30327	1.37593	7.55674	9.30994	8.65838	4.19165	7.50617	10.9415	11.5953	11.7346	4.87034	4.31318	6.13909	5.91831	2.62657	6.04915	10.1326	9.23365	9.49744	9.40114	9.55869	8.4368	10.5676	9.22169
ADAM15	10.5453	10.3682	9.87647	10.3066	10.4058	9.89263	10.7604	10.354	9.96367	11.0672	11.0501	5.51034	2.59631	7.41757	8.24363	9.97884	9.14765	10.8183	10.3361	9.45587	9.36598	8.59826	11.7599	10.982	10.9207	8.25983	9.03038	7.99146	9.88853	9.88466	9.46548	10.7436	9.98584	9.89455	10.3721	10.3064
ADAM17	11.0358	10.9423	11.2353	11.0443	11.4402	11.7714	12.2267	12.6056	12.6922	11.8257	12.3648	11.0703	10.773	10.3575	11.4707	11.4946	11.6209	12.6866	12.8394	12.1218	12.4275	11.9917	11.7777	12.0115	11.9803	11.6324	10.8905	10.542	11.987	11.9063	11.7875	11.4631	12.0206	11.7264	10.3461	10.0647
ADAM18	-0.574153	-0.574135	-0.574172	-0.574079	-0.574123	-0.573953	-0.57412	-0.574198	-0.574062	-0.57406	-0.574042	-0.0543327	-0.573748	-0.573891	-0.574094	-0.574006	-0.574035	-0.573752	-0.574083	-0.574166	-0.574181	-0.574186	-0.572798	-0.574155	-0.57403	-0.574105	-0.573971	-0.573706	-0.574168	-0.57413	-0.310906	-0.574185	-0.574115	-0.573991	-0.574033	0.228496
ADAM19	6.93111	8.36538	8.29583	2.99355	5.21078	1.42737	3.20346	4.1062	1.17623	10.3227	9.47112	9.77521	1.76737	1.54443	7.11439	8.57085	7.23552	1.76238	10.218	7.72047	8.21842	8.02197	11.6538	10.7979	10.7018	11.6006	9.38638	10.4876	8.49999	8.78542	9.14514	8.2255	8.47048	8.37535	8.6824	8.44193
ADAM1A	5.21985	2.62863	4.74589	6.32092	4.27215	2.6622	5.92785	5.24533	5.60183	2.64262	2.64595	7.70798	2.69787	2.67324	2.63631	6.26825	5.32428	2.69726	2.63836	6.19698	4.94112	5.39426	4.49971	5.51025	4.39595	2.63428	2.65889	5.36224	5.32228	5.59882	5.97071	5.57287	5.42257	4.99494	5.89122	6.65572
ADAM2	2.59409	2.59442	2.59377	2.5954	2.59463	2.59754	2.59468	2.59331	2.59569	2.59572	2.59603	6.92487	2.6009	2.59858	2.59513	2.59665	2.59615	2.60084	2.59532	2.59387	2.5936	2.59352	2.61463	2.59406	2.59624	2.59494	2.59724	2.60157	2.59383	2.59451	2.59507	2.59353	2.59477	2.59689	2.59618	2.59418
ADAM20	2.33995	1.67065	2.63458	3.34645	1.67107	1.67707	2.65727	2.68839	1.67323	1.6733	1.67394	4.17054	1.6841	1.67922	1.6721	1.67522	1.67419	1.68398	1.67249	2.84513	2.27085	2.58891	1.71447	1.6699	2.17324	1.67171	1.67643	3.34283	2.10886	2.48248	2.99633	1.8308	2.06579	2.39046	3.52185	2.43758
ADAM20P1	2.69095	1.63521	2.62769	3.16792	1.63669	1.6572	1.63702	3.24156	2.09953	1.64439	1.64658	8.49095	1.68043	1.66441	1.64026	1.65094	1.64745	1.68004	1.6416	2.76426	2.31918	3.42124	1.77261	1.6326	3.61827	5.06342	1.65504	4.10886	2.95311	3.63699	4.87084	2.13535	3.05347	3.4043	3.41034	4.80992
ADAM21	3.02311	2.18897	2.89497	2.53884	2.87862	2.19107	3.11178	2.70207	2.18981	2.18983	2.19004	3.71502	2.19341	2.19178	2.18944	2.19046	2.19013	2.19337	3.72734	2.4391	3.10179	2.64041	2.20414	2.18873	2.19018	2.18932	2.19086	2.1939	2.50347	2.48206	3.07958	2.41518	2.3071	2.98594	3.72803	3.35447
ADAM21P1	0.441806	0.442045	1.06581	1.14097	0.442195	0.444328	1.56407	0.871856	0.44296	0.442984	0.443211	4.18373	0.446859	0.4451	0.442559	0.443666	0.443302	0.446815	0.442697	0.441648	0.441452	0.61303	0.458143	0.441781	0.443363	0.442422	0.444099	0.447377	0.441616	1.18081	0.44251	0.441403	0.442294	0.443846	0.443325	0.441873
ADAM22	3.94645	4.03218	4.18683	4.74268	1.86011	1.96161	7.63816	6.55196	4.31013	3.37315	1.91023	8.9123	2.06617	1.99511	1.87846	6.62422	5.64845	2.06447	7.07944	5.81001	6.20199	4.56074	4.53657	6.21189	3.15208	6.73447	1.95137	6.58324	5.58956	5.80539	5.0036	5.48161	5.95858	4.84738	7.99184	6.94994
ADAM23	2.53213	2.07346	2.05885	2.09476	2.07805	4.80403	6.31629	4.71503	4.74454	2.10162	2.10821	2.46725	2.20521	2.16042	2.64775	2.12124	2.11085	2.20413	6.02052	6.9443	6.90026	5.78304	6.1464	4.93012	4.35578	6.89351	7.26247	6.64933	5.86705	5.49548	4.98342	5.96435	4.98759	3.47525	5.97143	6.34893
ADAM28	7.37191	8.35463	8.78942	7.10092	7.01179	4.57845	0.783576	0.564997	6.42093	3.35656	0.955344	7.22253	1.38875	1.20814	2.69577	7.5958	5.50561	1.38469	0.870125	5.49942	3.31775	4.39628	4.61484	4.52453	2.32589	10.738	9.97839	8.89971	6.69787	6.41111	6.47471	6.68777	6.83668	7.35182	7.19746	8.16613
ADAM29	1.77995	1.78141	2.67779	1.78572	1.78233	3.66856	1.78253	1.77651	1.78699	1.78714	1.78851	21.6226	1.8103	1.79987	1.78455	1.79126	1.78906	1.81004	1.78539	1.77898	1.77778	1.77746	1.87412	1.7798	1.78943	1.78372	1.79387	4.05724	1.77879	1.78179	1.78425	1.77748	2.45033	3.40753	1.7892	3.058
ADAM30	-0.075774	-0.0757202	-0.0758261	0.21744	-0.0756864	-0.0752035	-0.0756789	-0.0759002	-0.0755134	-0.0755079	-0.0754567	0.929518	-0.0746271	-0.0750282	-0.0756042	-0.0753535	-0.075436	-0.0746371	-0.075573	-0.0758096	-0.0758537	-0.0758656	-0.0720072	-0.0757797	-0.0754223	-0.075635	-0.0752555	-0.0745085	0.129658	0.168856	0.199601	-0.0758649	-0.0756639	-0.0753128	-0.0754309	0.395471
ADAM32	3.74258	2.51432	5.02794	6.11409	6.12826	5.90748	4.29112	2.70885	2.52264	2.87022	2.5249	2.66099	2.55682	2.54164	2.519	2.52898	3.70574	2.55645	5.26498	4.11004	3.6036	4.04291	4.92133	3.23648	4.41128	2.51776	2.53283	2.56123	5.04535	4.84251	4.88553	5.08336	3.66495	5.39013	5.26843	6.07987
ADAM33	0.872746	0.966146	1.86509	-0.66165	-0.77969	2.77719	-0.772119	0.614795	-0.621861	-0.617441	1.33477	4.02923	-0.124863	1.75422	-0.700273	-0.50208	2.06819	-0.128898	-0.672337	7.06815	6.16805	6.00095	0.508671	-0.882279	-0.551127	-0.729014	-0.437585	-0.0789488	6.51971	5.46586	5.6882	5.38489	4.31374	1.49372	11.6534	11.661
ADAM3A	0.288587	0.222595	0.222549	0.222664	0.222609	0.222818	0.299267	0.222517	0.222684	0.222687	0.222709	0.743177	0.223069	0.222894	0.222645	0.222753	0.222718	0.223064	0.222658	0.222556	0.481963	0.222532	0.224217	0.222569	0.222724	0.222632	0.222796	0.22312	0.222553	0.222601	0.37574	0.222532	0.222619	0.222771	0.22272	0.600888
ADAM5	-3.15509	-3.15509	-3.15509	-3.15509	-3.15509	-3.15508	-3.15509	-3.15509	-3.15508	-3.15508	-3.15508	-3.15498	-3.15506	-3.15507	-3.15509	-3.15508	-3.15508	-3.15506	-3.15509	-3.10756	-3.15509	-3.15509	-3.155	-3.15509	-3.15508	-3.15509	-3.15508	-3.15506	-3.15509	-3.15509	-3.15509	-3.15509	-3.15509	-3.15508	-3.15508	-3.03177
ADAM6	28.0506	28.3737	27.7072	29.1837	28.5629	30.4641	28.6031	27.1573	29.3895	29.4122	29.6188	258.633	31.7164	30.922	28.9822	29.9949	29.6983	31.6998	29.1281	27.819	27.511	27.4241	33.7972	28.0144	29.7498	28.8311	30.3108	31.9029	27.7707	28.4536	28.9288	27.429	28.6829	30.1305	29.7175	28.1441
ADAM7	-1.52524	-1.52523	-1.52524	-1.5252	-1.52522	-1.52514	-1.52522	-1.52526	-1.52519	-1.52519	-1.52518	-1.52452	-1.52505	-1.52511	-1.52521	-1.52517	-1.52518	-1.52505	-1.5252	-1.39349	-1.52525	-1.52525	-1.5246	-1.52524	-1.52518	-1.52521	-1.52515	-1.52503	-1.52524	-1.52522	-1.52521	-1.52525	-1.52522	-1.52516	-1.52518	-0.878321
ADAM8	4.65988	5.93456	5.51019	6.4263	7.75092	6.86391	4.35578	5.15221	4.20586	2.02354	0.63209	1.85341	7.51766	7.17689	0.515677	0.704436	0.647146	2.74063	0.54176	3.90968	3.3201	1.49046	1.77477	0.350469	0.656948	10.1402	10.4108	10.1187	6.68144	6.87541	6.58949	6.70948	5.7992	7.34517	7.75195	6.67652
ADAM9	13.9449	14.4114	14.4333	13.0337	13.9583	13.7976	12.1446	12.4081	12.6997	12.3178	12.129	11.2476	11.9093	12.073	11.1023	11.7748	12.1111	7.61428	11.7489	11.4628	11.4608	11.4584	11.355	12.0198	11.9966	9.04188	11.8459	9.02905	12.5162	13.186	11.9479	12.3692	13.0903	13.5151	11.6579	10.8012
ADAMDEC1	1.43687	1.43712	1.64792	1.43784	1.43727	1.43946	1.4373	1.4363	1.43806	1.43808	1.43831	1.45559	1.44205	1.44025	1.43764	1.43878	1.43841	1.44201	1.43779	1.43671	1.43651	1.43645	1.45359	1.43685	1.43847	2.99525	2.76715	2.1606	2.33699	2.53742	2.53956	2.042	1.58574	2.36463	1.43843	1.841
ADAMTS1	5.62835	6.86803	7.64319	10.5191	9.70387	8.86752	12.5851	12.6853	13.5107	12.8324	12.5516	12.1487	15.3619	15.9135	15.4007	14.8357	13.1308	10.7647	8.78711	13.9491	13.5699	12.0334	11.8761	12.731	13.1705	8.96774	8.48862	8.13521	13.06	12.4146	12.5822	12.7535	12.6066	11.8044	13.7483	12.1134
ADAMTS10	3.10148	4.68356	4.11571	8.10695	5.84189	6.98256	6.17503	4.92209	5.5084	8.00659	2.1274	7.43554	2.37933	2.26771	8.48845	8.35022	7.6639	2.37672	7.98698	7.60818	7.07875	6.56704	7.86445	6.21495	6.53041	8.8032	6.59602	6.55875	7.43172	7.51026	7.04728	8.15843	7.06407	6.37271	8.98241	8.30906
ADAMTS12	2.25055	0.261928	2.86225	2.6206	5.08997	0.793285	5.54006	4.09983	0.511905	2.6967	0.570135	9.48229	1.16193	0.92156	11.1072	10.8939	11.8795	3.53842	9.05542	11.2504	11.3554	11.2744	6.736	5.51562	5.96253	1.85104	0.751656	4.88067	9.95589	9.48609	9.04978	9.51351	8.9341	8.16012	9.23803	9.08988
ADAMTS13	4.2931	4.81579	4.57756	5.234	4.12636	3.68695	4.52998	3.96798	3.27362	1.99919	2.00324	9.92431	2.06461	2.0359	3.00708	2.01131	2.00487	2.06391	1.99399	4.42718	4.77743	3.8366	2.22067	1.97708	2.00595	1.98898	2.01885	3.37169	4.48337	4.4882	3.58304	4.91055	4.81163	3.43562	6.88365	5.98267
ADAMTS14	0.158716	0.162797	0.154707	0.1746	0.165341	0.199484	0.165897	0.14891	0.178016	0.178405	0.182057	5.77774	0.235823	0.211003	0.171429	0.189278	0.18352	0.235225	0.173708	1.08079	1.458	1.01552	0.361642	2.00131	0.184484	0.16916	6.34252	0.242792	1.31764	2.56423	1.5485	0.691151	0.167018	0.192081	5.31667	2.26374
ADAMTS15	6.1009	1.11534	5.16042	3.41824	4.31884	1.36317	4.24133	1.86574	1.2255	2.34714	1.25283	2.16327	1.5636	6.07888	6.65393	8.80224	8.19602	1.56055	6.01741	7.19291	8.28297	6.35808	6.59621	6.78935	7.48787	1.1629	1.34193	1.59858	6.93351	6.11826	7.26097	6.45326	6.43881	5.42834	9.43367	7.61468
ADAMTS16	1.60923	1.4808	1.59773	1.90119	1.48096	1.48327	1.74993	1.47994	1.48179	1.48182	1.48206	1.50035	1.48601	1.48411	1.48136	1.48256	1.48216	1.48597	1.48151	2.52865	2.29643	2.60205	1.49823	1.48052	1.48223	1.48121	1.48303	1.48658	1.99144	2.17797	1.96957	2.05857	1.63289	2.19126	3.23336	2.7018
ADAMTS17	6.06664	6.67664	6.19041	6.23615	6.17905	5.70619	6.92593	6.23679	5.62663	4.16576	4.82814	9.94904	3.80371	6.68989	6.20582	6.22504	5.74366	3.597	4.17775	7.25984	7.20311	6.29162	5.96902	5.07022	5.53088	5.12691	4.09093	7.32391	6.52891	5.76526	6.25402	5.9262	6.23722	5.45524	6.6329	6.79621
ADAMTS18	0.330775	0.356015	0.305107	2.16389	0.371325	0.552467	3.77162	2.43043	0.443374	0.445485	0.465032	6.7222	2.28251	5.64381	0.406764	0.502362	0.472732	0.708935	0.419623	1.34461	0.913137	2.66953	4.58152	6.05473	6.61482	0.393747	0.535632	3.35342	5.67152	5.91175	7.93625	2.81487	4.07504	4.5967	6.38594	6.18573
ADAMTS19	0.567264	0.569576	0.565	0.576309	0.571022	0.590714	0.571338	0.56174	0.57827	0.578494	0.580597	9.65758	0.612229	0.597475	0.574494	0.584772	0.581441	0.611871	0.575798	1.75597	0.563789	2.03382	0.690329	0.567016	0.581997	0.573198	0.588674	0.616416	2.09526	1.43271	1.05263	1.52976	1.46361	0.586399	0.581646	2.69727
ADAMTS2	4.24304	2.16776	3.32909	7.10487	6.87963	5.52858	10.612	10.3345	9.84098	10.4856	10.6834	9.85709	1.76901	7.35759	10.2804	10.119	9.95997	3.21718	5.6284	9.7545	9.56856	9.34541	7.03087	2.63801	4.10744	2.29719	1.39852	3.66239	10.0698	9.49731	9.84504	9.30601	9.23769	7.80697	10.8366	9.37636
ADAMTS20	2.71876	2.72001	2.71755	2.72368	2.72079	2.73181	2.72096	2.71583	2.72476	2.72489	2.72606	23.4395	2.74468	2.73576	2.72268	2.72841	2.72653	2.74446	2.7234	2.71794	2.71691	2.71664	2.79949	2.71863	2.72684	2.72197	2.73063	2.74729	2.71777	2.72033	2.72243	2.71665	2.7213	2.72933	2.72665	5.22723
ADAMTS3	4.04092	5.89358	4.88853	4.39627	5.78921	6.18259	8.40609	8.52306	8.1696	9.69649	9.81181	2.40091	1.67402	1.50539	7.53176	1.33621	1.28692	1.6702	6.76238	6.52304	6.24566	7.56095	7.76906	9.37836	9.32371	2.29173	1.39111	1.71775	7.26834	7.96195	8.11827	6.34608	7.54215	7.30455	7.60226	6.07317
ADAMTS4	9.51597	10.0259	10.8727	10.6497	10.1651	11.0313	11.8349	11.9575	11.9392	11.9285	12.562	12.7285	14.6702	15.7841	15.7657	15.7138	15.4202	12.9243	14.0294	14.0223	14.8721	14.933	14.0266	12.9083	13.7171	9.56618	9.95632	8.91051	13.286	13.038	13.8194	13.1192	13.1466	12.313	10.954	9.83373
ADAMTS5	2.98903	2.09813	2.87857	4.27308	0.888081	4.8834	9.89963	9.86533	9.83972	10.1306	10.5232	8.11248	10.7472	9.18497	12.0115	12.0499	7.76285	1.71136	3.33816	11.5946	11.073	9.16426	7.41846	9.1546	9.81021	0.94994	2.69545	1.77687	10.1605	9.43948	8.41211	9.93829	9.66767	8.56876	10.8366	10.5743
ADAMTS6	3.76826	0.139876	0.0732041	0.227821	0.159684	2.91828	1.44821	0.021429	0.251571	0.254233	0.278806	11.8393	0.578965	0.452226	0.205141	0.325371	0.288448	0.576091	8.09383	5.30409	3.66992	6.31684	5.2033	3.75669	0.294739	0.188506	5.90187	6.60862	5.28706	4.11088	4.60825	3.71298	3.36999	3.33294	4.14072	5.14363
ADAMTS7	5.74134	4.35194	6.09656	4.73359	1.2413	1.61404	7.27856	6.35688	6.40003	10.0749	9.06586	2.77801	8.74278	5.81391	8.68778	8.0223	7.92015	11.0901	10.7086	7.92393	7.21725	6.54464	11.1117	10.1109	10.1293	8.74499	8.26425	5.49371	8.24511	9.31632	9.50401	8.27763	8.00675	7.42864	5.81372	7.01223
ADAMTS8	2.63754	1.57169	3.26996	3.2442	1.57577	1.63047	4.23383	4.68333	3.69275	1.59672	1.60257	1.92128	1.68864	6.36843	1.58553	1.61413	1.60491	1.68768	1.58919	7.65611	9.61242	5.58584	4.00215	1.56443	1.60645	1.5819	1.62487	1.6998	4.93097	4.52002	3.93742	5.28527	5.38536	3.07223	6.01253	6.56292
ADAMTS9	6.80759	9.16089	9.57861	11.1491	12.1278	11.3633	11.4904	11.1747	10.8089	13.8739	12.6461	12.9017	16.283	16.4037	16.2874	16.3076	15.1519	14.9536	13.9777	10.9475	11.491	12.153	15.1519	15.319	15.8609	7.80332	11.4932	9.01137	14.3106	14.7263	15.1792	12.8068	13.1151	13.0829	11.6608	11.1933
ADAMTS9-AS2	3.30659	2.70502	5.81799	5.88292	6.38856	7.30514	6.08168	7.20145	6.46153	2.08217	7.4837	8.1265	2.30982	8.19309	2.052	6.86728	7.45657	2.3076	7.04627	6.3954	7.75142	8.30867	6.47255	5.97701	6.84794	2.04205	2.15549	2.33544	5.97606	6.01214	6.64832	5.72947	6.69209	7.38258	7.67749	8.31517
ADAMTSL1	1.16217	1.1733	1.15112	2.46248	1.18019	3.98663	1.1817	1.13496	1.21397	1.21499	1.22455	9.96001	1.35858	5.43654	1.19653	1.24326	4.74695	1.35714	1.20259	4.41835	5.27546	4.9607	3.99154	4.87909	6.06928	1.19047	1.26043	1.37518	4.19109	4.83732	5.15605	3.71113	3.46998	3.43866	9.3517	6.84226
ADAMTSL2	5.79072	5.83434	5.95073	6.7064	5.67883	5.46121	6.17386	5.914	5.21296	8.09225	4.40805	9.94341	4.85492	6.23903	6.79376	6.25073	6.71657	7.80768	5.4442	7.01114	6.67426	6.43329	6.59948	5.01196	6.7336	7.09329	6.38596	6.0328	6.1141	5.84455	6.23045	5.60444	6.00832	5.58377	7.0363	6.93536
ADAMTSL3	4.8671	5.37939	3.78634	3.71453	5.03404	3.42441	3.69519	3.96137	1.00196	1.00482	1.03128	8.4603	1.36159	1.22076	0.952309	6.46646	6.61799	1.35838	9.56359	7.49712	7.65036	7.53775	3.75654	0.84518	4.61801	0.93463	7.0414	1.39842	5.91761	5.60734	6.36412	5.52078	5.87991	4.74529	8.6758	8.74635
ADAMTSL4	6.52119	6.90435	6.97431	7.32564	6.85465	5.6642	8.3149	7.66048	7.12445	9.89748	2.94595	8.64123	2.30849	8.64788	7.01329	7.26002	6.0492	2.30521	8.41164	8.75555	8.89389	8.8099	5.46516	5.2264	5.98096	6.67779	5.53617	7.53116	7.91473	7.70225	7.60251	7.97253	7.76066	7.38914	10.0496	9.62537
ADAMTSL5	5.41918	4.4969	5.33679	3.25585	2.76532	2.76994	3.41643	2.76327	2.76697	3.09122	2.76751	2.80509	2.77546	2.77162	2.92051	2.7685	2.76771	2.77536	2.7664	5.06157	5.03084	4.50155	2.80063	2.76442	2.9585	3.04495	2.76944	4.36095	4.14728	4.05544	2.91817	4.76191	3.87733	4.47676	4.65511	5.15144
ADAP1	6.50938	5.99979	6.08455	5.16862	5.66231	6.147	4.96345	5.29875	6.26067	3.09444	2.58216	7.79533	2.67175	2.63001	6.81493	7.099	2.58455	2.67074	5.35631	3.90874	3.7375	4.65079	2.89344	3.57475	3.92441	6.36593	7.34451	7.64766	5.64174	5.26959	5.33565	5.59609	5.3344	6.19026	5.96075	6.19334
ADAP2	3.60949	0.549726	1.62981	0.670177	1.8403	0.884483	4.12517	4.72175	5.79508	0.706036	0.739271	8.80737	8.37048	8.85451	8.84052	7.62236	9.18013	1.13283	0.661584	4.49993	3.14684	1.56122	1.7626	3.83439	0.760758	6.85045	6.80434	2.80932	6.30459	5.76796	6.65496	5.66875	5.31465	4.63278	9.32184	8.12872
ADAR	13.0096	12.8365	12.8721	12.5522	12.6776	12.4478	12.9043	12.5544	12.6372	13.5434	13.1054	11.8143	11.4753	12.5903	12.6743	12.5746	12.5142	12.7855	13.0267	12.3854	12.7735	12.5944	13.091	12.6484	12.5751	13.8276	13.3689	13.5038	12.4804	12.3118	12.4523	12.7989	12.4183	12.5185	12.2975	12.4084
ADARB1	7.78516	7.46558	7.89907	8.47662	6.56612	8.61898	10.6105	10.5179	10.4534	12.0247	10.5894	10.533	2.35846	6.80699	7.06777	8.68959	8.64264	2.35405	9.36938	9.14897	9.38428	9.01654	8.97288	8.80677	9.43156	11.0242	9.85223	10.3523	8.88651	9.14987	8.56797	9.14999	9.4384	8.85123	10.2707	9.80673
ADARB2	4.67004	2.01254	3.91325	4.94459	5.00829	2.37143	3.2512	3.31844	2.59413	2.17801	1.38249	7.9919	1.51282	2.94676	1.35529	1.40066	4.24823	1.51142	4.08421	3.82422	2.98772	3.9661	5.10746	1.95982	3.96409	5.69667	1.41733	4.80758	3.87264	1.33556	3.68802	4.22907	3.33857	3.96941	3.37869	5.02847
ADARB2-AS1	3.11475	3.16525	3.064	3.30506	3.19615	3.57266	3.20285	2.98852	3.3439	3.34827	3.38893	97.5271	3.90851	3.68555	3.26838	3.46706	3.405	3.90344	3.29481	3.08019	3.03628	3.02429	4.73437	3.10926	3.41551	3.24175	3.53711	3.96663	3.07316	3.17819	3.25889	3.02496	3.21629	3.49661	3.40889	6.47713
ADAT1	9.81909	9.48164	9.44524	10.3409	10.1784	9.75846	9.72852	9.59931	8.95787	9.59104	9.82494	13.0173	8.62549	9.07293	9.57329	7.91361	9.21028	11.0688	9.82234	10.1341	9.80638	9.12402	10.2903	10.1977	9.85708	9.99399	9.8764	9.79681	9.39777	9.74541	9.40846	9.63347	9.63626	9.50542	9.31246	9.5932
ADAT2	5.52753	5.78755	5.23784	5.68611	3.06697	3.02577	6.33	6.90976	5.40221	2.83722	2.14464	7.57644	8.33026	2.22583	2.76833	2.16514	2.14881	2.29191	2.1207	5.97628	6.00908	5.9675	6.26063	5.81643	6.03337	7.36156	2.18405	5.49719	6.07821	6.28208	5.98257	5.7734	6.35566	5.29818	8.14797	7.61301
ADAT3	6.10271	5.42051	5.01498	5.9582	5.16236	5.64199	5.98507	4.939	5.48468	3.08221	3.0853	6.64016	3.13337	6.68496	7.69937	3.09146	5.60374	3.1328	6.32482	5.85646	5.42215	5.69904	6.84501	5.40106	5.06384	3.0745	4.95018	4.90103	5.45019	5.54328	5.72164	5.53414	5.47615	5.50409	4.72625	5.21921
ADC	5.70264	5.36064	5.89244	6.26142	6.17042	7.60869	6.25287	6.24748	5.53362	9.31796	1.84749	2.53121	2.05658	1.9632	1.80282	1.87713	1.85354	9.05612	8.05275	4.78992	5.53047	5.47978	4.65381	4.12684	4.96182	4.0222	5.40322	6.66401	5.33013	5.9624	5.4264	6.36076	5.45716	6.98871	6.06682	6.49659
ADCK1	6.36785	5.97938	5.07544	6.17608	5.27214	3.9088	5.8569	5.47983	5.80976	3.30222	3.32121	4.18305	3.00875	2.98973	2.96139	7.0679	2.9698	3.00828	2.96296	5.24755	4.86119	4.68035	5.15457	5.46561	2.97047	5.98463	5.29639	5.16394	5.06596	5.39408	4.58322	6.03832	5.1578	4.99507	6.6917	5.42084
ADCK2	8.32202	8.00463	8.26905	7.52849	8.11956	8.04965	7.88531	7.79086	8.5956	9.35312	5.86202	3.18292	9.40288	7.38443	6.73725	3.23818	6.94112	2.59574	8.09444	6.85015	7.44778	6.51766	6.93961	7.19003	6.44295	9.44219	8.49649	8.60817	6.95083	7.37803	5.81907	7.75293	7.3566	7.79902	7.95343	8.21893
ADCK3	10.1355	10.0604	9.08609	11.2105	10.9813	11.0778	10.1238	9.38106	9.21669	11.1306	3.22652	9.56135	10.2521	9.32392	9.04998	9.66452	9.07786	10.2727	11.2755	8.81381	9.25287	8.18663	9.77894	9.5533	9.64028	9.58622	10.3505	9.42745	9.39556	9.31573	8.46607	10.7644	9.63688	10.3405	10.9524	10.7231
ADCK4	8.01787	8.12815	7.85278	8.29056	8.27631	8.36632	8.21298	7.09176	7.52536	8.34793	8.44861	5.58351	2.49539	2.37606	7.19343	2.26441	6.18968	9.71543	6.10311	6.97482	7.05682	6.22442	6.86544	6.91464	6.54262	8.7709	3.24376	7.21236	6.98922	7.0739	6.00619	8.3239	7.43798	7.85053	7.78385	8.02915
ADCK5	5.61696	5.57805	4.87303	4.73329	5.39727	4.33691	5.51255	4.83509	3.73292	2.76926	2.77189	2.94568	2.81297	2.79345	2.76429	2.77715	2.77295	2.81249	2.7659	5.36937	5.04553	4.51632	5.54849	5.63679	4.35875	7.19709	2.78211	5.90913	4.83182	5.73243	5.10209	5.64448	5.06832	5.36732	6.27143	6.38598
ADCY1	5.32967	6.03326	9.04146	5.79971	6.55439	4.56164	7.21641	7.68062	7.592	2.74548	3.44973	9.87944	2.11009	6.55247	4.43202	6.61173	6.28994	2.10739	1.80247	6.44801	6.3577	6.30848	6.33783	6.75535	4.81784	3.74218	3.45187	5.62319	6.03935	5.95397	6.52237	6.07417	7.31703	7.26822	8.49694	8.87134
ADCY10	1.22381	0.470709	2.24065	1.86671	0.476685	0.553538	2.46506	3.32454	4.49545	0.506794	0.515047	7.80654	0.629768	0.578245	0.490834	0.531168	0.518334	0.628552	4.67119	3.14189	2.6508	4.46584	0.866371	3.03433	0.520493	0.485586	0.545929	2.58358	3.56779	3.66915	4.59935	1.12905	1.76001	0.537358	0.519133	1.93902
ADCY10P1	4.14342	4.72166	4.01613	4.83944	2.91316	3.67211	4.32213	4.49114	2.70919	2.51094	2.51311	8.41385	2.54698	2.53088	2.50684	2.92701	5.54358	2.54658	4.95635	4.2248	3.97249	4.4463	2.64171	2.49928	2.51456	2.50553	2.52153	4.86369	5.00103	4.81751	5.52725	4.63981	4.0656	3.98838	5.4803	5.98097
ADCY2	2.73317	4.65604	1.73306	3.01535	4.07704	3.36406	4.76313	4.31982	5.79021	1.06302	1.07669	8.17357	1.25969	1.17893	1.03637	1.10315	1.08211	1.25781	1.04516	6.35471	6.24074	5.14476	1.61232	3.0657	1.08566	2.9256	1.12714	1.28145	5.42348	4.71713	5.67729	5.19928	4.04362	3.64342	5.14986	5.89999
ADCY3	9.87893	9.76202	9.29049	9.94973	10.0137	10.1254	11.041	10.7085	10.8944	9.95233	10.4446	6.40447	12.7465	12.4745	12.5613	11.7986	11.6267	10.5125	9.31205	11.0048	11.758	10.3673	9.43754	9.08138	8.54112	9.96879	9.951	9.46358	11.0953	10.4934	10.9592	10.7888	10.5358	9.92934	11.2327	10.2985
ADCY4	4.89893	5.12066	3.99775	4.87578	0.712222	1.12054	4.17834	3.81351	0.881694	0.886503	0.930647	9.75662	1.44117	2.72262	9.04746	5.89111	7.94421	9.97436	10.3291	6.89213	7.78998	5.97275	10.3963	9.56964	9.687	6.57227	1.08486	6.08003	7.93802	9.1012	9.60888	7.3762	7.26304	6.74233	9.6787	9.39275
ADCY5	4.44684	5.23193	4.57549	4.99286	1.04704	2.56536	8.42439	8.39958	8.41982	8.12939	6.42262	8.75614	1.49835	6.94364	1.09465	1.22238	1.1829	1.49518	1.11189	5.80771	6.40845	5.21016	3.83391	3.27201	1.18961	2.16879	1.2666	3.5986	6.06574	6.66869	5.41452	6.44218	7.36977	6.48037	8.70189	8.57359
ADCY6	10.0248	10.2916	10.3013	9.83821	9.86927	10.1553	9.46575	9.66476	10.1322	10.8345	8.93011	11.7964	9.4908	10.6068	11.6525	11.2793	11.1527	8.99775	9.76044	9.95167	10.1039	10.186	9.96183	9.29024	9.42318	6.60623	6.32398	6.99916	9.48683	10.2651	9.89514	10.1241	9.86654	10.0834	11.1645	10.771
ADCY7	6.52681	1.22054	6.05773	6.09467	5.40685	6.11033	6.09106	6.79206	6.83054	1.37698	9.55441	7.80842	6.46378	3.54797	8.31414	1.47438	5.05735	3.20998	1.33218	7.46798	7.06911	6.78969	6.04093	5.22504	5.15655	10.3926	9.68566	10.1442	7.71193	7.18853	7.37169	6.68496	6.83539	6.45969	9.00531	8.91392
ADCY8	1.1954	1.19546	1.19533	1.19566	1.1955	1.1961	1.19551	1.19524	1.19572	1.19572	1.19579	1.20073	1.19681	1.19632	1.1956	1.19591	1.19581	1.1968	1.19564	1.79969	1.57326	1.47685	1.20013	1.19539	1.19583	1.19557	1.19603	1.19696	2.1722	2.11166	1.76744	1.3768	1.28873	1.45241	1.92326	1.6789
ADCY9	10.8305	11.066	9.75186	8.91172	9.231	9.09344	10.0453	9.92511	8.96206	10.8673	9.70691	10.4456	13.2039	12.6922	11.4616	12.1177	10.6436	11.5153	9.07085	8.95172	9.86196	9.90121	9.65173	9.40338	8.70364	9.94694	9.70574	9.72521	10.002	9.82497	10.8351	9.92643	9.87756	9.23198	10.7078	10.0591
ADCYAP1	1.54003	-1.12028	0.66192	6.89844	3.40765	2.90173	-1.0611	0.474328	-0.857852	-0.851941	-0.798037	9.64859	13.3338	-0.445856	-0.96334	7.85311	-0.777197	-0.217777	-0.925619	0.699722	-0.053378	2.13554	0.570294	-1.21327	-0.763691	-1.00232	11.5763	-0.154714	5.7439	6.69247	3.6913	4.70098	7.2723	3.63518	7.92783	5.77972
ADCYAP1R1	-0.100594	-0.0255992	-0.180074	0.165021	0.0185213	0.482388	2.67765	-0.307472	0.214368	1.83975	0.269983	8.8253	9.48768	0.604072	7.66248	7.94052	10.4101	10.4912	0.151764	9.59634	11.5491	10.1984	5.3042	3.8384	4.565	1.65929	2.13054	2.71512	7.96573	7.98165	7.8562	8.19795	8.54812	6.83543	8.48714	8.37545
ADD1	12.6045	12.9071	12.4009	12.1541	12.4567	12.0838	12.6039	12.5884	12.5878	11.98	12.2973	11.6436	12.2242	11.8955	12.8103	12.4626	12.5797	13.6643	12.5327	12.0125	12.1778	11.8159	12.479	12.7046	12.489	13.2143	12.6317	12.8212	12.2092	12.2982	12.0135	12.42	12.2618	12.1631	13.0849	12.6505
ADD2	0.971632	0.993727	0.949567	4.47297	4.94177	5.04049	3.43922	3.30046	1.07308	1.07505	1.0934	9.00339	1.3397	1.23104	2.05759	1.12899	1.10068	6.77152	8.21933	1.81962	3.9572	2.74637	6.5552	7.30635	6.9929	8.8327	5.3393	6.49006	4.23742	4.56808	5.51108	4.65785	4.23895	5.22488	6.51574	5.71703
ADD3	11.3306	11.8011	11.1762	11.6615	12.4717	11.9519	9.28323	9.66911	9.44233	9.55785	10.1714	11.8536	9.63738	4.67863	9.38034	10.0952	8.47234	11.7134	12.2	11.8823	11.8557	11.2593	10.4575	11.7511	11.6915	11.6676	11.7906	11.471	11.4459	12.1188	10.7983	11.3581	11.7666	11.7868	12.8055	12.4248
ADD3-AS1	2.15271	1.81659	1.93637	1.99484	2.28458	2.06636	1.81685	1.81544	1.81789	1.81793	1.81825	1.8423	1.82346	1.82095	1.81732	1.8189	1.81838	1.82339	3.4348	2.9593	2.84499	2.64193	1.83952	2.00374	2.41413	1.81712	1.81952	2.18753	3.02078	2.18535	2.54568	2.41555	2.09878	1.81916	3.17279	3.52968
ADGB	-0.0104556	-0.00960301	-0.0112877	-0.00710686	-0.00906887	-0.00169489	-0.00895179	-0.0124816	-0.00637577	-0.00629225	-0.00550607	2.77903	0.00656829	0.000878383	-0.00778187	-0.00393891	-0.00518998	0.00642889	-0.007297	0.894648	-0.011732	-0.0119221	0.0383887	-0.0105468	-0.00498139	-0.00826291	-0.00246723	0.00820139	0.301823	-0.00938055	-0.00795419	-0.0119115	0.872919	-0.00332608	3.89755	1.11652
ADH1A	0.231858	0.10145	0.101403	0.101522	0.101465	0.101683	0.182114	0.10137	0.101543	0.101546	0.101569	0.103372	0.101944	0.101762	0.190891	0.101615	0.101578	0.101939	0.101516	0.166424	0.10139	0.236151	0.103154	0.101424	0.101584	0.101488	0.101659	0.101998	0.222611	0.178883	0.101497	0.186512	0.101475	0.101633	0.733243	0.709908
ADH1B	-1.04599	-0.967142	-1.13023	-0.76929	-0.921032	1.66145	2.24266	-1.26687	-0.718625	2.05586	2.12831	3.38468	2.14158	-0.325665	6.74963	-0.567421	-0.641957	-0.10676	-0.782939	7.95186	5.67976	7.33931	4.10422	-1.05484	-0.629106	-0.855613	-0.486759	3.01898	9.38271	8.93667	8.95901	5.78362	3.72438	2.78765	12.9535	10.7475
ADH1C	0.143207	0.150155	0.136339	0.17	0.154462	0.210757	0.155402	0.126326	0.17568	0.176325	0.182363	2.43271	0.268009	0.229174	0.164704	0.194209	0.184772	0.267087	0.168513	2.48749	0.132635	3.09362	0.451495	0.142459	0.186356	0.160898	0.205114	0.278723	4.23219	2.89231	3.07037	1.16266	0.157292	0.198775	8.03494	12.458
ADH4	1.54955	1.13028	2.41607	2.43714	1.13215	1.1577	2.3209	2.18804	1.14151	1.1418	1.14453	7.21651	1.18606	1.62569	1.13663	1.14995	1.14562	1.18559	1.13831	3.01989	2.7443	3.04017	1.2935	2.20891	1.14634	1.13495	2.68394	2.11699	3.00851	3.33772	3.14786	2.10237	3.28417	2.17179	3.81947	3.42415
ADH5	10.447	10.3558	10.6114	10.4924	10.7785	11.4493	11.6757	11.553	11.8697	4.06729	11.0778	10.6921	9.46987	10.0426	10.5089	10.9145	10.3546	3.90362	9.96851	11.4927	11.6782	11.4727	9.0152	9.55126	9.51344	9.3738	10.5665	10.1931	11.102	11.152	10.2376	10.7281	11.1581	11.1256	11.6997	11.5515
ADH6	0.327303	0.33221	0.322474	1.10059	0.335264	0.375902	1.63897	0.315473	0.350423	0.350887	0.355238	8.33204	0.418524	0.389478	0.342556	0.363819	2.25505	0.417827	0.345281	1.67726	0.319878	2.18722	0.562312	0.326776	0.358124	6.48979	0.371769	0.426632	1.82178	0.333484	2.07333	1.18758	1.02869	0.367142	4.27081	3.17663
ADH7	-0.265559	-0.265531	-0.265586	-0.265448	-0.265513	-0.265264	-0.26551	-0.265624	-0.265424	-0.265421	-0.265394	0.480947	-0.264967	-0.265173	-0.265471	-0.265341	-0.265384	-0.264972	-0.265455	-0.265577	-0.2656	-0.192461	-0.26364	-0.265562	-0.265377	-0.265487	-0.26529	-0.264906	-0.265581	-0.265524	-0.265477	-0.265606	-0.265502	-0.26532	-0.265381	-0.265551
ADHFE1	4.42341	4.33155	3.83898	5.08237	2.21936	4.02861	2.72194	3.31205	5.01212	2.22528	2.22697	2.34099	2.25348	2.24085	2.2221	2.23035	2.22765	2.25317	2.22313	3.02779	3.70618	3.4255	2.32879	2.21623	2.86438	2.22107	2.23354	3.87112	4.58554	3.81554	4.21511	4.33799	4.11175	4.15792	6.1495	6.44777
ADI1	10.3101	10.1586	9.11557	10.3996	10.2506	10.1873	10.1925	10.0633	10.0948	9.62371	10.4956	8.18515	11.0205	10.1624	11.0952	10.3426	9.11387	11.8645	9.61196	10.153	9.69065	8.72271	9.32723	9.93575	8.47576	9.96752	10.1318	8.27879	10.4169	10.3063	9.8253	10.9686	9.99231	9.89731	11.04	10.8692
ADIPOQ	5.79431	6.20227	6.48656	7.28604	5.48381	6.02509	6.84322	6.29317	5.30523	6.98152	5.24315	10.5788	8.24718	7.45272	7.15896	2.75731	5.56449	8.80009	5.65133	7.30978	6.23313	6.64771	6.56754	4.33638	6.89609	6.52167	5.2338	6.17977	6.39114	7.94399	7.58828	5.30592	5.70829	5.90409	11.6278	7.71035
ADIPOQ-AS1	2.54236	1.09537	2.83412	3.47617	1.10086	2.11468	2.45368	2.3526	2.33715	1.12875	1.13645	5.77356	2.89493	2.68098	1.11393	1.15155	1.13952	1.24451	3.64164	3.25857	2.51086	3.34166	3.72164	1.08554	3.33914	2.50185	1.16545	4.29566	3.99246	4.88242	4.29608	2.21676	3.00215	2.49452	7.63728	4.57182
ADIPOR1	11.7224	11.9442	12.529	11.5038	11.7558	11.781	11.344	11.329	11.6657	12.2411	11.5947	11.9981	12.0444	12.2549	11.7214	11.8023	12.0626	12.7831	12.2046	11.5149	11.616	11.9772	12.3098	12.1191	11.8129	11.801	11.8912	12.0125	11.7954	11.5215	11.9766	11.9873	11.4403	11.8189	11.1743	11.1545
ADIPOR2	10.8173	10.806	10.9046	9.86268	10.193	10.1912	10.6344	10.8776	10.6507	10.3759	11.3436	10.9451	10.9863	11.1996	10.9944	10.806	10.918	11.3016	10.3692	10.5339	10.8593	10.6096	11.9834	11.6937	11.1032	10.1936	10.2589	10.707	10.9408	10.8296	11.0988	10.4246	10.7242	10.4106	11.0381	10.2163
ADIRF	8.57207	8.59848	9.61823	6.23162	8.43356	5.91172	5.96866	6.3069	7.10562	1.37623	6.67971	4.37386	3.27751	9.79365	7.01341	9.02715	8.13142	11.1205	9.02895	5.69959	5.73963	6.35458	7.06116	5.85691	7.40603	1.27276	1.55111	4.91373	7.8953	8.2331	8.83688	7.10636	7.62501	7.21827	10.5632	9.96526
ADK	10.289	10.4981	10.9572	9.37055	10.4235	10.6772	10.0788	10.5421	10.7925	7.5761	7.95859	10.7728	3.72971	10.623	9.54519	10.3115	9.28468	2.54413	8.19046	8.22309	7.98682	9.35754	8.94054	9.3267	8.97766	9.94522	8.71229	10.2547	9.48774	9.97216	10.2829	9.6625	10.0703	10.8601	9.79153	9.69072
ADM	11.4842	12.0865	13.8758	9.51675	10.0693	11.621	9.80281	10.8559	12.0992	11.1322	10.6484	12.2147	11.108	12.4455	11.6992	12.975	13.2131	13.1859	13.6433	11.7533	10.7604	12.3339	13.4462	13.0425	13.103	8.69449	10.2234	9.15643	12.1374	11.4869	12.1928	11.184	11.5554	12.3421	12.3527	9.68952
ADM2	8.14996	8.6891	7.34084	8.74802	8.45838	7.65271	7.66162	8.2013	5.6746	10.394	3.25898	10.7026	9.86952	6.79079	3.78201	7.70253	3.84899	10.7046	10.0831	7.99182	8.32357	6.79905	7.83456	8.20779	7.5464	8.41743	8.89008	6.7856	6.95155	7.91401	7.25334	8.41249	7.75404	7.89316	7.60709	7.87044
ADM5	2.79874	2.42131	2.42011	3.5048	2.42169	2.42709	3.3406	2.63559	2.42363	4.62719	2.42426	2.46675	2.43348	2.42904	4.84285	2.42541	3.53555	2.43337	2.42296	3.65863	2.4198	2.74556	3.61797	2.42064	3.20878	2.42226	4.8569	2.84147	4.45985	3.78738	4.29279	3.25983	3.28846	2.67864	4.49109	3.7936
ADNP	12.0405	11.7297	11.9682	11.7008	11.7915	11.6514	11.9312	11.8886	11.8272	12.0302	12.3008	11.4234	12.1506	12.0747	11.4648	11.9731	12.014	11.9594	11.6075	11.2529	11.7932	11.5881	10.7402	11.2941	11.3096	12.4675	12.3264	12.2841	11.3826	11.404	11.3168	11.3677	11.7123	11.6267	11.1828	11.347
ADNP2	8.83389	8.4801	9.12908	8.82624	9.51119	9.37023	8.85246	8.85509	8.94484	9.71679	9.07152	10.56	10.2562	9.91062	8.3721	7.56568	9.97317	8.48529	9.26552	9.15735	9.66499	9.88193	9.2263	8.73783	8.87691	10.5858	9.2124	9.85404	10.1039	9.37036	9.81988	8.86958	9.06559	9.27343	9.14453	8.90206
ADO	9.3216	8.62684	9.15975	9.0038	9.42184	8.96883	9.57475	9.72606	10.0258	9.95603	10.7582	7.92512	9.42404	9.66627	9.21928	9.92335	9.62409	10.1089	9.52446	9.76375	10.0479	9.58892	9.63348	9.1303	9.38338	9.33438	9.62793	9.64366	9.43939	9.25866	8.80752	9.54802	9.24396	9.21368	8.19028	8.99866
ADORA1	5.21432	6.19906	5.80171	8.88059	9.00901	9.02012	6.59818	6.32808	6.90399	0.868318	2.22415	8.90812	1.29753	1.13171	0.802041	0.963644	4.75154	1.29379	2.097	7.6067	8.86582	7.17984	1.92717	0.663286	0.922697	2.02207	1.01839	1.34032	6.07271	6.44836	3.9717	8.38602	7.36887	8.22029	6.80665	8.2547
ADORA2A	9.29941	9.73874	10.1621	10.5129	9.53775	10.9435	7.02877	7.45131	8.33127	3.52939	10.7702	8.96948	10.2142	9.57183	11.2818	11.7798	11.4861	3.69625	9.17109	8.75513	9.62685	9.3603	11.8403	10.724	10.428	10.2987	10.7476	10.054	9.94653	9.88688	9.4482	10.4826	9.44956	10.4857	7.05345	6.48387
ADORA2A-AS1	4.12455	5.12144	3.73604	4.88055	2.72861	4.09295	4.05439	3.73961	2.73534	2.73555	2.73753	6.82018	2.76871	2.75384	5.73409	2.7415	5.01664	2.76834	2.73303	3.89726	4.20283	4.51057	6.13056	5.1117	4.62626	2.73062	6.69242	4.58941	5.04667	5.29093	4.52755	4.72072	4.57995	4.85576	4.94475	4.27433
ADORA2B	4.98998	5.81311	6.80939	5.86223	6.09157	7.13348	6.38812	6.77727	7.67842	2.83902	2.2587	6.5422	3.24664	2.31202	2.23915	2.27199	6.09652	2.35678	2.24334	5.78796	5.58364	5.66636	2.59377	4.24949	2.26316	2.23498	2.28435	4.49572	5.34972	6.2538	4.73067	5.50827	6.32028	6.75062	2.26205	5.44952
ADORA3	1.54274	1.54341	1.5421	1.54536	1.54382	1.5497	1.54391	1.54118	1.54594	1.54601	1.54663	3.21178	1.55656	1.5518	1.54483	1.54788	1.54688	1.55644	1.54521	1.5423	2.04299	1.54161	2.96971	2.85492	2.76437	1.54445	4.51568	1.55795	2.23077	2.39111	1.95376	2.50559	1.93199	1.86306	3.28495	3.11948
ADPGK	9.96992	10.3155	10.0009	10.0617	9.70936	10.532	9.77954	9.76058	9.69204	8.84678	9.1449	9.70573	9.09633	10.0673	9.15111	8.74994	9.96264	9.41574	10.0531	10.9312	10.9517	10.7024	10.3009	9.98193	9.7318	10.9477	10.9746	10.3213	10.5109	10.5301	10.4295	10.2879	10.2487	10.408	10.0669	10.2928
ADPGK-AS1	4.0692	5.36084	4.64802	3.94994	4.24817	4.44737	3.72556	4.26025	4.19458	2.73896	2.7419	8.68523	2.78731	4.75264	2.7334	5.18848	4.26386	2.78678	5.63969	4.5826	5.26253	5.55	5.04484	3.36698	4.36545	4.07489	4.73967	6.55735	4.71572	4.61022	4.95833	4.5617	4.37253	4.88298	6.17368	4.99853
ADPRH	7.11827	5.43786	7.21133	6.77431	7.23425	5.02491	7.53038	7.91543	8.30416	8.59088	8.79451	9.00481	10.0907	8.05029	7.27623	7.18039	8.49191	10.5245	9.631	5.94879	6.81222	6.79499	8.82458	8.94123	9.07364	8.41336	8.80381	6.83793	7.37038	8.02656	7.62394	7.31837	7.80315	7.08302	8.24043	7.72132
ADPRHL1	6.09224	6.43198	6.32074	5.95544	6.20042	6.50047	5.1073	5.04221	4.4469	2.85551	2.85837	6.44161	2.90287	2.88176	2.8501	2.86408	2.85952	2.90235	2.85186	5.44264	6.09048	4.36024	4.54841	4.39234	4.86266	6.20998	2.86946	4.69819	4.79698	5.09931	4.65832	5.87573	5.99478	5.74204	5.14723	5.76558
ADPRHL2	9.11238	10.0853	9.24908	8.65902	9.57834	9.14792	9.20909	8.99824	9.04956	10.105	6.85167	9.87434	2.46651	7.52039	8.37678	2.12567	8.61392	4.23608	9.40382	8.35483	7.99967	8.55558	9.76373	8.88037	9.15588	9.66257	7.63787	8.51605	8.53432	8.37839	8.45971	9.25656	8.64381	8.86702	7.95582	8.58614
ADPRM	7.95462	8.35171	8.14759	8.36117	8.82051	9.68969	7.82631	8.14637	9.38343	9.6029	7.75382	4.70071	2.55082	8.04976	8.21625	5.22315	8.84222	2.54752	9.00689	7.29899	7.83802	8.27717	7.14644	8.28821	8.51166	9.17433	8.70898	9.27308	7.57334	8.21459	8.06524	8.05276	8.46614	9.33626	8.00187	8.85606
ADRA1A	5.78596	5.84755	5.78114	7.80796	6.29282	5.95741	6.80753	6.03641	6.63209	5.904	1.95744	10.8537	4.49659	7.57057	7.54671	7.0825	6.63179	9.04929	5.17424	7.6454	7.14611	6.71554	6.70112	4.76661	6.54475	7.3612	2.03522	6.70043	6.02128	5.99817	6.47649	6.1101	6.28944	6.02554	8.14826	7.40991
ADRA1B	1.27251	1.27282	1.2722	1.27376	1.27302	1.27584	2.18009	1.27177	1.27403	1.27407	1.27436	3.05376	1.27916	1.27685	1.2735	1.27497	2.69991	1.2791	1.27369	1.41426	1.6059	1.27197	1.29381	1.27248	1.27456	1.27332	1.27554	1.27984	2.11208	2.16011	2.17585	1.68056	1.45074	1.53124	2.32916	2.44242
ADRA1D	0.668947	0.689906	0.647794	0.747616	0.702696	0.85789	1.7054	1.86284	0.7636	0.765401	0.782129	1.44015	0.999074	0.904802	6.0789	6.37742	3.04792	3.01729	1.81063	3.56142	4.3624	3.90161	7.85924	6.97198	7.09814	0.721524	2.06934	2.49482	5.17974	5.04977	5.14777	5.66681	5.24312	4.73923	3.83442	3.80948
ADRA2A	8.68128	6.72193	8.67381	6.01753	2.75764	7.02942	4.26053	1.86936	0.363677	0.369397	0.421764	6.56245	12.3777	12.7637	10.5628	9.74874	9.08573	1.00638	1.2963	6.50124	4.15963	3.84244	4.60583	2.15089	0.455314	1.75314	0.602818	4.3332	8.89017	7.41483	8.45267	7.50553	7.27454	7.98502	9.04399	7.67088
ADRA2B	2.44284	3.538	2.577	1.8424	1.8403	1.8483	2.70761	1.8367	1.84319	1.84328	1.84413	4.48326	3.53493	4.36535	1.84167	2.93594	3.39881	1.85746	1.84219	2.18182	2.46904	2.01091	1.89724	1.83873	1.8447	3.913	1.84745	1.85951	2.661	2.49342	2.43139	2.01115	2.25793	2.96025	2.88745	3.06697
ADRA2C	1.43722	0.254835	1.35836	1.70631	4.04852	0.531954	2.76613	0.119039	0.380897	0.383881	0.411391	1.33302	7.74061	7.96236	8.75933	8.15066	4.41822	0.739607	0.347132	5.12777	5.55096	5.2176	4.834	1.97108	0.429192	1.62071	0.509032	0.778669	5.76011	5.80801	5.74917	4.55313	4.77112	4.07904	4.15972	3.75024
ADRB1	1.81657	1.81946	2.36414	2.78061	3.91925	1.8463	2.84886	2.72631	2.09616	1.83069	5.32031	2.00105	1.87442	1.85504	1.82564	1.83868	4.80494	1.87395	1.82728	3.05898	2.51604	4.29194	1.98408	1.81626	1.83514	5.31103	5.37133	8.53837	4.03518	2.45958	4.85582	3.22693	2.22242	3.31046	5.48588	3.86193
ADRB2	4.82297	6.52303	4.88984	5.86753	6.05843	5.48751	6.36495	6.95874	4.61103	1.64507	6.6167	6.9217	8.8327	1.78903	1.61186	1.695	1.66882	1.88656	1.62281	2.6753	2.21672	1.51175	6.14545	5.23419	6.52808	1.60084	8.18111	8.0663	6.93091	5.65715	6.42924	5.44758	6.09777	4.92285	8.39948	6.6211
ADRB3	0.00321924	-0.0591467	-0.059178	-0.0590993	-0.0591366	-0.0589933	-0.0591344	-0.0592	-0.0590853	-0.0590837	-0.0590685	0.372797	-0.0588216	-0.0589411	-0.0591122	-0.0590378	-0.0590623	-0.0588246	-0.059103	-0.0591732	-0.0591862	-0.0591897	-0.058035	-0.0591643	-0.0590583	-0.0591214	-0.0590087	-0.0587863	-0.0591753	-0.0591425	-0.0591155	-0.0591895	-0.05913	-0.0590258	0.398617	-0.0591581
ADRBK1	10.7982	11.3593	10.6593	10.752	10.5339	10.9203	10.7835	10.5572	10.5767	11.1364	11.0633	3.82674	10.4953	10.9612	11.0446	11.1066	10.3983	12.1017	10.7923	10.5717	10.7274	10.5051	10.9214	10.9666	10.9209	13.4706	12.7225	12.4763	10.5382	10.6557	10.3329	11.0742	10.618	10.9391	11.5707	11.3786
ADRBK2	9.33736	9.62972	9.3033	9.70669	9.24707	9.36741	9.85953	10.0888	9.66587	10.6522	10.205	12.5107	10.8058	11.2309	10.749	11.1902	10.9581	7.88767	7.5514	9.30389	8.60439	8.27239	8.44793	7.29865	8.31878	11.3837	10.5541	9.50295	9.55703	9.46074	9.01666	9.20319	9.47633	9.30697	10.6715	9.95177
ADRM1	11.1095	11.307	10.9055	10.8895	11.0201	10.785	11.624	11.4546	11.7337	12.1094	12.0149	10.761	11.3087	11.698	12.1978	11.6264	11.6758	11.829	11.6989	11.6874	11.0431	11.497	12.9139	12.1523	12.2568	11.0421	10.395	10.6892	12.0384	11.5268	12.2994	11.7352	11.1105	11.0872	10.2173	10.5402
ADSL	10.2421	10.2925	9.95124	10.4226	10.7045	10.7682	11.0564	11.096	10.8458	10.2615	10.2879	9.83374	8.65939	9.44451	11.3018	10.3336	9.32669	3.98162	10.753	10.8	10.5245	10.4573	11.3194	11.4355	10.9784	11.1461	10.355	10.3335	10.6013	10.6032	10.2439	10.8966	10.7713	10.6218	11.066	11.5877
ADSS	11.5265	11.0683	10.8413	10.6371	10.8136	10.7406	9.8077	10.0734	9.17291	9.20678	8.91727	10.0812	2.61029	9.29178	9.59525	9.47724	9.64186	2.6057	10.4375	10.4124	10.2623	9.95912	10.162	11.6954	11.0974	9.51459	11.5974	10.4857	10.5736	11.1266	10.9264	10.2176	10.6233	10.5179	9.55839	9.79743
ADSSL1	5.98486	6.45083	5.54571	4.94725	2.48459	4.2494	4.59489	5.05397	4.61752	2.50194	2.50682	8.15492	2.58018	5.50841	2.49265	2.51651	5.3399	2.57935	2.49568	4.91774	5.107	4.19367	5.9122	4.44656	5.355	2.48964	6.1671	5.8546	4.93561	4.91631	4.96521	4.90127	5.18691	5.54174	7.01559	5.67433
ADTRP	0.477772	0.523946	3.0324	0.646942	0.551711	3.9075	7.91606	8.23663	8.29834	8.99153	7.45844	10.4103	9.15967	0.956648	0.615296	0.78237	5.8447	1.12476	0.638139	2.8442	3.31568	4.5291	1.77747	3.47356	0.739969	6.83666	7.09228	5.78531	6.24582	6.66682	5.92094	5.72373	6.95693	5.81936	7.2703	6.33598
AEBP1	5.80627	7.87961	7.55703	7.95175	8.81751	9.26589	13.6145	13.1004	13.0723	12.7361	13.5749	11.2477	12.1618	12.54	13.764	12.4028	12.9458	11.1231	13.1854	14.2618	14.2962	13.6264	10.0191	9.90231	9.6081	10.8304	7.93854	7.4479	12.3399	11.8623	11.7978	13.0151	12.6991	11.4646	13.2761	12.6359
AEBP2	9.80512	9.65738	9.71505	9.89653	9.8641	10.2331	10.0133	10.2684	9.75539	11.3087	10.6135	10.4008	9.99609	10.73	10.5686	10.5827	10.6933	4.5011	10.2393	9.57058	9.69671	9.7088	9.24888	9.68328	9.10181	10.4969	10.0445	10.2572	9.89918	10.2612	10.0224	9.95469	10.1628	9.98093	10.1662	9.89518
AEN	9.14496	9.1772	9.4426	8.3335	9.22456	8.98137	9.66121	8.97307	9.44459	10.6008	10.3637	9.41004	11.4797	11.3879	10.571	10.4568	9.59335	9.46613	9.20684	9.43619	9.15595	9.37561	10.7322	9.90119	10.1241	9.56431	9.76884	8.0419	10.1334	9.69037	10.182	9.33133	9.32019	9.17018	8.56413	8.74891
AES	12.4962	12.5085	12.8298	11.8748	12.1158	12.3037	12.007	11.6898	11.672	12.2102	11.6078	8.46664	10.3703	11.049	11.6548	11.5596	12.1906	11.7795	11.9567	11.9258	11.8666	11.5925	12.1939	11.6397	11.8171	13.0315	13.3369	13.3995	11.5479	11.624	11.2705	12.2018	11.8208	11.8969	12.5843	12.644
AFAP1	10.3331	10.3031	10.2609	9.57006	10.5432	11.138	9.55418	10.3798	11.2175	10.9294	10.2448	9.8288	3.96486	10.3847	10.6134	10.7886	10.3456	9.32128	9.84953	11.1228	11.9894	12.3252	11.4406	11.0971	11.2187	8.94625	9.41295	9.86047	10.5618	10.7201	10.5398	10.4582	10.784	11.1904	10.5093	10.3311
AFAP1-AS1	3.91096	2.25865	4.14429	3.67369	3.11526	2.87249	3.42877	4.47699	4.19717	2.27376	2.27733	8.55203	2.33196	2.30628	2.26697	2.28446	5.17505	3.07681	2.86254	5.09014	5.83839	6.43347	5.46125	4.75664	4.12065	7.68616	2.85115	4.38573	4.25388	3.26099	4.8986	3.4198	4.41629	4.67007	3.79258	3.34132
AFAP1L1	4.76134	1.17536	5.01849	5.92895	6.86535	3.576	9.16733	8.06677	8.23522	11.5053	10.6052	11.3861	9.08064	7.51141	9.94881	9.08838	9.65474	11.9806	13.0034	9.32914	9.41145	9.34672	13.26	13.3453	13.5034	2.4522	3.52273	5.48984	10.9919	11.4874	12.0081	10.3087	10.5207	10.1353	10.0893	8.94716
AFAP1L2	5.23366	7.52477	5.40057	6.61708	6.53368	6.78804	9.71906	9.42783	9.86227	11.2768	8.65546	4.49975	2.08003	8.27183	9.30231	8.54399	8.51836	2.07578	1.55289	8.73379	8.14629	6.79505	9.17231	9.72437	9.06097	7.95927	3.53685	6.69878	7.98711	8.81994	7.3992	8.36848	8.57271	7.85046	9.08746	9.36951
AFF1	11.8396	11.7036	11.8599	11.2251	10.3544	11.0004	11.4097	11.3378	11.1914	11.5464	11.656	10.9669	10.4221	11.2301	11.6383	11.5541	11.7186	11.343	11.93	10.4589	11.0004	10.4866	11.5024	10.802	11.1362	12.4345	12.6865	12.2669	11.2304	11.0857	11.5669	11.35	11.4063	11.1236	11.6975	11.2438
AFF2	6.35412	4.89213	5.74502	4.24016	0.848349	1.04604	4.5451	5.0397	5.70929	0.929164	7.1024	11.2749	1.22044	1.10446	0.88695	0.991253	6.39893	1.21778	0.900965	4.05238	2.45947	3.18223	3.55658	0.801211	0.964389	0.872768	6.67184	5.98742	5.53369	5.56529	5.22085	5.1062	3.99592	4.4515	6.16881	5.12484
AFF3	10.7947	10.821	10.6123	8.33019	8.72625	6.78045	8.29924	7.7131	6.69418	4.65607	8.25176	11.7069	7.16582	7.71299	8.0868	4.42889	7.35727	5.54874	7.38264	8.19378	7.71421	7.62974	8.02594	6.20148	6.99215	11.0486	9.10408	9.57972	7.93175	7.48877	7.6486	8.762	9.04562	8.2065	9.81343	9.54857
AFF4	12.8767	12.8524	13.4451	12.5053	12.8105	13.0441	12.523	12.6341	12.855	12.9672	13.0387	11.1612	13.9703	13.7251	13.3034	13.3706	13.4744	13.4882	12.2529	12.6358	13.3066	13.4562	11.8812	12.2636	12.3746	12.6655	12.3841	12.4061	13.0617	12.7496	13.113	12.5294	12.6209	13.1474	12.0759	11.8822
AFG3L1P	7.8888	8.48706	7.32157	8.11133	6.70907	7.40864	8.02676	7.81229	6.72632	8.6276	2.03672	5.18061	2.36421	2.22229	9.48166	2.08545	7.32967	2.36094	7.88124	8.02099	7.32158	7.66008	7.89447	6.97673	7.49339	9.29082	8.10901	8.2525	8.07685	8.47808	8.72843	8.04408	7.95344	7.41226	8.10304	8.88145
AFG3L2	11.1765	10.9817	10.8051	11.442	11.4648	11.3007	11.4549	11.2696	11.1807	11.4226	10.472	6.51667	11.7452	11.1532	11.6433	11.3902	10.8021	10.4124	11.6686	11.3286	11.1932	11.3774	11.2187	11.463	11.2394	11.3851	11.4201	10.979	11.7206	11.3047	11.2837	11.6158	10.8875	11.1495	10.8914	11.0424
AFM	-2.40124	-2.45215	-2.45216	-2.45215	-2.45215	-2.45213	-2.45215	-2.45216	-2.45214	-2.45214	-2.45214	-2.45198	-2.45211	-2.45212	-2.45215	-2.45214	-2.45214	-2.45211	-2.45215	-2.45216	-2.45216	-2.45216	-2.452	-2.45215	-2.45214	-2.45215	-2.45213	-2.4521	-2.45216	-2.45215	-2.45215	-2.45216	-2.45215	-2.45214	-2.45214	-2.22658
AFMID	8.95732	9.00765	8.80771	8.62566	8.48331	8.31357	8.49758	8.14995	7.812	9.76343	8.18794	11.0616	7.18439	6.97423	6.66599	8.14732	6.8872	7.32997	7.70471	8.38735	7.61456	7.54929	8.05523	7.33634	8.03436	9.16923	7.45223	7.28197	7.65628	7.98482	8.13817	8.28538	8.07855	8.14976	8.8443	9.69881
AFP	2.57769	2.58634	3.31556	3.59662	2.59174	2.66505	2.59293	2.557	2.61879	2.61963	2.62746	52.6024	2.74443	2.69008	2.60471	2.64299	2.6306	2.74311	2.60958	3.33503	2.56468	2.56273	3.025	2.57676	2.63267	2.59987	2.65748	2.75978	2.57073	2.58859	3.544	2.56284	2.59531	2.64904	4.98489	2.58012
AFTPH	11.9274	11.701	11.8775	11.4338	11.6018	11.83	10.8318	11.1936	11.7231	10.8027	11.9864	10.5982	11.5904	11.2207	11.4188	11.5217	10.6923	11.3789	11.0969	10.2592	10.4424	11.0413	10.2474	11.2365	10.6756	12.313	12.0912	12.1087	11.1381	11.3265	11.0375	11.0654	11.2006	11.6565	11.0154	11.0921
AGA	8.80283	8.02953	8.19862	7.38567	7.80786	6.68593	6.99092	6.9556	5.56222	3.02285	2.27595	5.02989	2.48172	3.33406	7.512	2.30492	5.452	2.47955	7.01567	6.32687	6.16531	4.72456	6.57391	6.66587	6.39116	5.77922	7.66413	7.45107	6.42622	7.05452	5.37353	7.29669	7.17447	7.01339	8.52215	8.08279
AGAP1	12.0125	11.9985	11.9581	12.8682	12.6228	12.6961	9.23842	9.40377	9.37571	8.71413	9.69434	10.982	11.7205	12.636	11.1627	11.5691	12.4217	4.48571	9.07062	10.0001	9.89038	9.83109	10.9447	10.7748	10.7285	6.00673	9.50203	8.62344	11.4726	11.1033	10.5852	12.1232	11.0305	12.3439	10.8111	10.7226
AGAP11	5.83282	6.01871	6.02777	4.77298	5.54495	4.32084	5.19736	5.52042	4.6788	1.67436	8.36823	8.58435	1.92951	6.68169	6.11663	1.72616	5.19577	1.92705	4.75601	4.33035	4.72733	5.43943	5.04146	3.46656	5.76291	1.62873	2.79397	4.4136	6.83301	6.75633	7.88274	4.91275	5.61394	5.30694	9.34203	8.8842
AGAP2	5.33486	4.40592	5.17818	5.87199	4.42101	5.02124	6.62383	5.90709	6.53767	2.29963	1.03184	8.63064	1.48891	1.29852	7.43797	4.49843	9.23626	1.48463	0.941942	7.62194	7.51218	7.61294	4.94946	3.97526	4.95748	10.3287	10.7999	10.4922	6.73924	6.27841	5.74796	6.76435	6.0404	6.51954	7.95859	8.13811
AGAP2-AS1	7.65329	7.17486	7.40244	7.39161	7.593	7.09721	7.19583	7.23829	7.36164	2.30764	8.43885	3.03032	3.58673	5.78323	7.26438	2.35366	6.77504	2.5359	8.3058	7.40297	7.466	7.48978	8.61666	7.46928	7.14807	2.26746	2.38145	6.21643	7.02632	6.52995	6.44332	7.86882	6.88897	7.25257	7.21786	7.38555
AGAP3	10.6482	11.0291	10.3832	10.2729	10.7237	10.3173	10.8169	10.1852	9.67455	11.8524	11.0246	10.0051	9.55165	10.3561	9.1541	9.94035	10.3434	9.79297	11.555	10.4304	10.5886	10.9445	11.8176	11.1121	10.9992	10.5515	9.50798	9.99605	10.9149	11.0988	11.3376	10.7781	10.4406	10.3606	11.2615	11.1924
AGAP4	5.28504	4.64398	4.46394	6.16879	3.78304	4.87013	5.59351	5.08439	4.7071	2.911	2.91459	8.20536	2.96977	5.93573	6.0264	5.80219	3.60578	5.7354	4.38018	5.56008	4.21998	4.9404	4.66849	4.74893	4.98384	5.18991	3.92708	4.16286	5.66944	5.94596	5.66171	5.35526	5.6495	5.08539	5.99334	6.61537
AGAP5	7.15755	7.28865	6.40004	7.90012	7.03873	6.59589	7.11677	7.16839	6.36159	3.12936	2.44346	6.95232	2.62533	5.28225	7.6617	2.46873	5.58685	2.62338	2.41388	7.52776	6.05048	6.63951	7.17387	5.45538	6.43112	6.81072	7.06814	6.1178	7.12254	7.75077	7.48235	7.25169	7.85298	6.63027	8.38314	8.51695
AGAP6	7.36787	8.39146	6.34174	8.64613	4.83274	6.57293	8.07342	7.98485	7.34881	9.94418	4.86523	9.04981	9.53372	5.18098	9.44707	7.19044	5.80761	4.4647	2.43154	8.57116	6.90693	8.02918	7.14158	7.29598	7.04578	9.22112	2.028	6.3311	8.6632	9.15593	9.55913	8.0981	8.1791	7.18344	9.38698	9.5639
AGAP7	5.14124	4.76083	4.20137	6.10389	4.25894	4.52566	5.58085	4.45083	3.92404	3.03954	3.04104	6.43472	3.06491	4.2184	5.9055	3.04405	3.53825	3.06463	3.6316	5.56793	4.00081	5.06295	5.7156	3.61182	4.09649	3.03582	3.0469	4.1147	5.47841	5.28811	5.35853	5.49994	5.28237	4.3647	5.44957	5.87119
AGAP8	6.77544	6.44393	6.08332	7.54658	6.0381	6.27264	6.95639	6.9087	5.93771	2.38158	2.39434	6.4252	2.5744	7.41211	2.35696	7.51646	5.19232	2.57247	3.03892	7.17759	6.39104	6.87112	6.00333	6.78996	6.65585	6.19094	5.34414	6.31752	7.10716	7.6799	7.70764	6.79255	7.44136	6.45674	8.49157	9.01198
AGAP9	5.77502	4.9837	4.99763	6.67826	4.6896	5.99714	5.70348	5.29898	4.83185	7.28372	2.90311	6.45935	6.88644	3.49619	5.83467	2.91091	5.57096	2.96276	2.8942	6.28128	4.35715	5.48527	5.52692	3.95543	5.74882	2.8894	3.4104	4.72797	6.00746	5.98644	6.02128	5.93868	5.37	5.58523	6.57037	7.65364
AGBL1	-0.122109	-0.121564	-0.122639	-0.11996	-0.121222	-0.116437	-0.121147	-0.123397	-0.119488	-0.119434	-0.118925	2.85433	-0.110936	-0.114739	-0.120395	-0.117905	-0.118719	-0.11103	-0.120083	-0.122472	-0.122922	-0.123042	-0.0884614	-0.122167	-0.118584	2.67745	-0.116943	-0.109832	-0.122545	0.426099	-0.120506	-0.123036	-0.120996	-0.117505	-0.118669	1.16833
AGBL1-AS1	-4.44523	-4.44523	-4.44523	-4.37541	-4.44523	-4.44523	-4.44523	-4.44524	-4.44523	-4.44523	-4.44523	-4.44519	-4.44522	-4.44523	-4.44523	-4.44523	-4.44523	-4.44522	-4.44523	-4.44523	-4.44524	-4.44524	-4.4452	-4.44523	-4.44523	-4.44523	-4.44523	-4.44522	-4.44523	-4.44523	-4.44523	-4.44524	-4.44523	-4.44523	-4.44523	-4.44523
AGBL2	3.26437	3.61352	3.4063	3.09643	3.46751	2.13713	3.12487	2.9474	4.10076	2.13371	2.13429	4.29095	2.14354	2.13909	2.13262	2.13545	2.13452	2.14343	2.13297	2.88848	2.12979	2.56108	2.17167	2.13063	2.13467	2.13227	2.13655	3.20484	2.93912	2.30732	2.72575	2.47503	3.29007	2.1359	4.12461	4.13889
AGBL3	4.86046	4.94555	4.37025	3.98285	2.67443	2.71997	4.70944	4.96935	5.0791	2.69162	7.98437	6.875	3.51729	6.73133	3.10745	6.68962	2.69843	2.76975	7.03362	5.36655	5.06634	5.43217	5.02931	5.91738	6.89666	6.45089	6.95584	3.97614	5.72144	6.05693	6.59918	4.98334	5.26028	5.23551	5.59136	5.64029
AGBL4	1.11911	0.975118	1.4046	1.51524	0.975151	0.975622	0.975158	1.38902	1.96566	0.975324	0.975374	1.49291	0.976189	0.975794	0.975231	0.975475	0.975395	0.976179	0.975261	1.04572	0.974988	0.974976	0.978824	0.97506	0.975408	0.975201	0.975571	1.7685	1.04475	1.20474	0.97522	1.09659	0.975172	0.975515	0.9754	1.1872
AGBL5	8.91157	8.33862	9.16525	9.2312	9.50402	9.00081	8.94679	8.96993	8.93042	9.3654	8.33745	7.78398	10.0643	6.89137	8.04002	7.64936	8.0222	2.70086	8.93143	8.32807	8.20451	7.72597	8.67517	7.96026	7.6797	9.83678	9.05095	9.48749	8.46471	8.61497	7.85223	8.99976	8.60885	8.82638	9.65877	9.5773
AGER	3.95887	4.42646	3.29368	4.65172	3.93182	3.07053	4.05218	4.08899	4.30416	3.66194	3.06678	3.12305	3.07901	4.11689	4.44449	3.06831	3.89631	3.07887	3.72236	5.07171	4.11911	4.04806	4.21326	3.90125	4.20385	5.77997	3.06976	4.0817	4.56673	5.01238	4.37278	4.63463	4.32326	3.63414	5.43579	5.59262
AGFG1	10.7367	10.5913	10.9482	11.577	11.9226	11.6245	10.8354	10.8289	10.9653	10.366	10.7188	9.76742	10.4256	11.5457	9.84605	12.1385	10.9797	9.51891	11.1104	11.4048	11.663	11.199	10.7534	11.1253	10.5777	10.7576	10.7862	10.8938	11.6445	11.0975	11.1827	11.1815	11.2836	11.4607	10.6353	10.0545
AGFG2	7.84383	8.22205	7.73468	7.84709	7.06009	7.19836	7.79293	7.58568	6.47715	1.4962	8.58195	9.281	1.97827	1.79102	1.42275	2.80739	6.73795	11.4667	10.342	7.37452	6.87938	5.66011	8.62422	8.04804	7.48575	8.70679	9.21779	9.26517	6.53958	7.77518	6.26175	7.8648	7.80693	7.45102	8.55974	8.58445
AGGF1	11.4354	11.4075	10.6767	11.1378	11.457	10.8159	10.7347	11.0367	10.8303	10.1856	10.8192	11.338	3.99181	9.88128	9.72034	9.62664	10.4726	6.98086	11.1434	10.9959	10.9429	10.466	9.29055	11.4387	11.3626	10.9036	10.0533	10.74	10.5493	10.9827	9.94155	10.9534	11.1144	10.9852	10.8082	10.5346
AGK	8.74051	8.42583	8.87152	9.1521	8.72926	8.68235	8.84862	9.04724	8.96324	7.78971	4.26534	8.86857	2.66386	8.71308	8.61901	9.52528	7.76735	3.75348	9.06303	8.49596	8.83494	8.54416	9.05708	9.20113	8.8838	9.40698	7.91796	8.43374	8.91465	9.22771	8.96943	9.03479	8.95569	8.21285	9.16057	8.83896
AGL	10.5658	9.7134	10.0141	10.0689	10.3203	9.32123	10.4821	10.2565	10.1675	10.7452	10.1332	3.38679	11.5851	8.90918	3.44821	9.18422	8.21925	10.3436	8.13403	9.57185	9.57858	8.72515	7.87251	8.78897	7.65546	10.0402	10.0586	9.82966	9.30287	9.52996	7.48576	9.69152	9.89885	9.3755	9.85147	9.17009
AGMAT	6.74235	7.49882	6.91875	8.02408	7.14375	7.55725	7.20877	7.15749	6.7845	6.52103	6.09052	10.9929	5.94469	7.27679	4.86092	8.18437	7.35404	6.59181	7.24986	7.98802	7.22885	7.36936	7.62776	6.27267	7.40595	8.19641	7.07261	7.09725	6.91795	5.99256	7.2906	6.86783	6.93088	6.49144	7.39463	8.15834
AGMO	3.55723	2.80011	3.61396	3.65047	3.26309	3.32662	3.56169	3.24513	2.8018	3.80164	2.80227	5.35596	2.80902	4.68382	2.94582	3.32915	2.97753	2.80894	4.05849	3.81386	3.776	3.40036	3.4544	3.00848	3.35195	4.16586	3.01023	3.81964	3.46989	3.5926	3.38112	3.37707	3.38701	3.28724	3.96117	3.81935
AGO1	10.3077	10.5309	10.68	9.58628	9.92685	9.75861	10.3311	10.7071	9.77159	10.6867	11.7411	10.1822	10.3087	9.19943	10.1142	10.281	10.1657	3.93639	10.5473	9.8248	10.5119	10.0352	10.3842	10.2436	10.3643	11.6796	11.6214	11.2228	9.81751	10.0583	9.66418	10.0087	10.2807	9.83625	10.6877	10.3069
AGO2	9.78601	10.6566	11.5178	9.38619	10.4872	10.8143	9.88088	10.0862	10.9853	10.2983	10.9506	10.9848	11.6462	12.5678	12.2391	12.1543	11.9321	9.13638	11.3889	10.2871	10.9857	11.3062	11.452	11.0265	11.3609	12.0885	11.6214	12.093	11.0586	10.6699	11.3886	10.2463	10.5747	11.0956	9.49526	9.22918
AGO3	8.80761	7.9439	9.2134	8.51537	7.71584	8.57885	9.07293	9.14138	9.33993	9.18883	9.87347	9.53012	11.2937	9.2208	10.2529	9.57772	9.65267	10.4923	9.97276	9.07293	9.31167	10.0081	8.92495	9.24318	9.10849	9.68089	7.88339	9.59904	9.12167	8.90247	9.74105	8.68346	9.16756	9.04699	7.7256	8.29573
AGO4	10.5277	10.9927	10.8115	10.1269	10.352	10.2231	9.71598	9.69166	9.03909	10.8547	9.53678	10.5271	9.56863	8.87682	8.39229	10.3145	9.43265	9.53406	10.7645	8.90304	8.3115	9.00856	9.43906	10.0472	9.75501	10.3703	9.70556	11.206	9.78535	10.2712	10.2531	10.034	9.89397	10.1499	10.4497	9.934
AGPAT2	8.31484	9.56811	9.0895	7.133	7.87932	6.56741	8.6434	8.70586	8.84695	3.01142	8.32458	3.21168	2.47713	7.66755	8.70749	9.31526	8.39649	10.4896	8.65953	8.78682	8.89635	7.99992	8.44996	8.13031	9.22995	9.72066	8.95271	8.9426	7.97866	8.28156	8.06112	8.58495	8.51795	8.05368	10.2739	8.3844
AGPAT3	11.6644	11.9656	11.5052	10.6599	11.4669	10.9339	10.5688	10.5824	10.2721	11.026	10.7228	9.9838	10.3891	10.6015	10.8538	11.0542	10.6747	11.0782	11.4163	10.5218	10.9783	10.6055	11.2454	11.0945	10.5157	10.8237	10.8928	11.3831	10.4236	10.7374	10.3236	10.9943	10.9406	11.1595	10.6931	10.3888
AGPAT4	7.73046	9.29269	7.42727	7.11732	7.89591	6.96236	8.7882	8.70087	7.72804	9.2903	10.1584	9.55905	2.5711	8.31695	6.89628	8.84513	7.04201	9.21459	9.38885	10.7117	10.073	9.4409	8.32016	8.19123	7.68559	10.2984	7.76729	8.13841	9.5203	9.41503	8.40521	9.09697	9.04941	7.90285	8.81724	8.91838
AGPAT4-IT1	2.0132	0.96541	1.94953	2.94007	0.971452	2.31235	3.64049	3.4353	1.84665	1.00201	1.01041	7.19226	1.12858	1.07522	0.985787	1.02687	4.97332	1.12732	2.22446	4.68387	4.38897	4.64675	4.10088	0.954595	3.88793	0.980465	1.04199	4.05617	3.41357	4.30167	3.86688	2.89834	2.81655	3.91634	3.60641	2.03078
AGPAT5	10.4644	10.3578	10.5282	9.3505	10.0695	8.84453	10.3354	10.5774	10.5918	3.67589	7.92141	7.62307	8.19045	10.2307	9.48494	9.37513	10.4067	11.8026	11.3567	9.75381	9.81512	10.0062	10.4691	11.4039	11.1127	10.1709	10.1792	10.1631	10.2068	10.1516	9.90196	9.56298	10.5096	9.83796	7.63839	8.82752
AGPAT6	11.8628	11.8395	11.5684	11.0216	11.1759	11.1143	10.8298	10.5012	10.292	11.5167	10.2085	11.5232	10.3242	10.6559	11.3443	10.4316	10.6644	11.8157	11.0092	11.5405	11.4122	11.056	11.275	11.2674	11.3386	12.1954	11.7277	11.5458	11.3834	11.3678	11.3768	11.417	11.0938	10.8265	11.2357	11.1173
AGPAT9	5.18338	5.17879	7.74922	7.11507	8.35468	9.62252	7.11471	7.25255	7.35576	10.7913	1.58763	2.80901	8.20539	8.11956	2.57226	7.50982	1.60158	2.01708	9.03293	7.83481	7.79887	7.26603	8.01407	7.77615	7.20923	8.39089	10.8408	8.1571	8.44613	7.7394	8.99068	7.11826	7.75808	9.57197	7.09518	7.02623
AGPS	9.54584	9.68888	8.38901	10.3337	10.4153	10.2386	10.5879	10.7778	10.5581	10.5622	10.5167	10.3178	11.9531	10.31	9.15989	10.0912	10.1573	12.2477	10.5555	10.0162	10.1841	10.2343	10.3625	11.0138	10.8412	10.7323	11.0801	10.2067	10.5503	10.3983	10.3028	10.1334	10.456	9.90265	10.2795	9.82542
AGR2	10.9295	11.2035	11.3709	7.26544	9.56406	6.07356	3.1797	4.03943	3.45363	0.0612052	2.95099	5.67526	0.686076	2.25559	-0.0439839	0.207593	0.132441	0.680951	-0.0085005	2.9099	1.14777	2.8817	3.65012	5.1962	3.97853	-0.0804978	0.28939	2.63608	6.74652	6.98051	3.50425	8.23484	9.53767	9.13488	9.89491	10.8976
AGR3	5.11615	5.10532	4.78879	3.53207	1.27833	2.83096	1.76032	2.04417	1.29007	1.29043	1.29383	1.49006	1.3449	1.3211	1.28396	1.30058	1.2952	1.34432	1.28607	2.14777	1.64911	1.26576	1.4715	1.27184	1.2961	1.28186	1.30689	1.35165	2.75006	3.72736	2.10807	3.97583	4.20396	3.64243	4.92566	4.89035
AGRN	12.4966	13.1547	12.3336	10.3618	11.6029	10.7196	11.0469	11.1	11.2293	12.2803	10.741	10.4059	4.26442	9.47195	10.2536	9.00051	10.5533	11.1514	11.1361	9.70644	10.6455	8.6278	10.6774	10.9259	10.2826	9.44988	10.1103	8.50123	9.81472	10.6188	9.37395	11.4691	11.4083	11.2105	11.2407	11.5494
AGRP	0.229261	0.229292	0.229231	0.331821	1.13096	0.229589	0.529515	0.229188	0.22941	0.229413	0.229443	0.231757	0.229923	0.22969	0.229358	0.229502	0.229455	0.229917	0.229376	0.22924	0.867774	0.349529	0.231477	0.229257	0.229463	0.22934	0.229559	0.630684	0.229236	0.2293	0.229352	0.229209	0.229324	0.362915	0.229458	0.306069
AGT	7.55373	6.00208	9.28305	5.07842	5.78228	4.7681	1.74207	1.7137	1.76225	1.7629	1.76897	2.09859	1.85821	4.85349	1.75128	1.78097	5.73599	1.85721	1.75508	4.83906	4.74607	4.05542	2.06857	1.72935	1.77301	1.7475	1.79212	1.86977	4.90212	3.46047	5.15174	5.76906	4.78789	5.9817	4.65401	4.51706
AGTPBP1	9.11687	8.65509	8.99107	9.21577	9.19585	9.22226	8.73389	8.88144	8.9581	10.8321	8.70361	7.12826	2.53354	10.8881	8.14541	10.1941	8.95335	3.69741	9.62407	8.06371	8.11839	8.05638	8.62444	9.48302	8.89646	9.68516	10.6724	10.4541	9.19521	9.23996	9.04446	8.90298	8.97638	9.41123	9.4148	8.47603
AGTR1	8.23422	6.07243	7.65775	5.07272	0.455083	0.851595	4.24463	0.189492	0.620196	0.624869	0.66773	1.9795	8.61932	8.38848	10.0724	11.0193	9.78089	2.80858	1.99054	7.70403	7.84119	8.08539	1.89622	4.72936	0.695273	0.50772	2.98234	4.56068	8.28823	7.61892	8.13284	7.04646	6.83806	6.39028	7.50374	7.46331
AGTR2	-0.198567	-0.198539	-0.198594	-0.198455	-0.198521	-0.198267	-0.198517	-0.198633	-0.19843	-0.198428	-0.198401	0.690616	-0.197962	-0.198175	-0.198478	-0.198346	-0.19839	-0.197968	-0.198462	-0.198586	-0.198609	-0.198615	-0.196548	-0.19857	-0.198383	-0.198494	-0.198295	-0.197899	-0.122141	-0.198532	0.289617	-0.198615	-0.198509	-0.198325	-0.198387	0.557662
AGTRAP	8.76983	8.96526	9.10357	8.5396	9.01268	9.3834	8.42035	8.14458	8.67865	9.38915	1.79174	2.9239	2.18553	6.85847	7.61265	7.86051	6.37857	2.18172	9.29936	8.11767	8.19353	7.77642	9.13245	7.87418	8.31987	1.67559	1.90576	6.05746	7.36711	7.81338	7.47657	8.66776	8.18381	9.11927	7.79919	7.50651
AGXT	0.994022	3.32464	2.00819	0.262094	2.51436	0.309379	1.0823	0.860698	0.268708	9.90695	0.276479	0.610135	0.375191	0.330622	0.25592	0.290228	0.279278	0.374135	0.260362	1.85586	2.46197	1.55256	3.51227	0.229903	0.281118	0.251478	4.19633	0.387437	3.16617	3.82575	3.92367	1.28217	1.09548	0.295519	0.279959	0.233076
AGXT2	-0.92326	-0.976195	-0.976205	-0.976181	-0.976192	-0.976148	-0.976192	-0.976212	-0.976176	-0.976176	-0.976171	-0.975802	-0.976094	-0.976132	-0.976185	-0.976162	-0.976169	-0.976095	-0.976182	-0.976204	-0.976208	-0.976209	-0.975847	-0.976201	-0.976168	-0.976188	-0.976153	-0.976083	-0.927196	-0.976194	-0.976186	-0.976209	-0.97619	-0.976158	-0.976169	-0.644669
AHCTF1	11.6487	11.1657	11.2693	11.642	11.5234	11.5604	11.6942	11.4057	11.8186	11.6446	11.5773	11.5022	12.6041	11.9521	12.0683	11.7796	11.8094	12.2879	11.8039	12.0831	11.7734	12.2877	11.0593	11.8111	11.6747	12.0627	12.2326	12.2321	12.609	12.1299	12.7339	11.6185	11.4737	11.6488	11.706	11.4707
AHCTF1P1	8.38377	8.03374	8.3003	8.04239	7.87904	8.32285	8.53524	8.13789	8.48461	3.65161	3.70284	10.1007	7.44418	8.68452	8.58271	8.78865	8.37277	10.2607	8.19601	8.79663	8.63606	9.21114	8.59033	7.97596	8.34738	8.65931	9.41457	9.22527	9.17474	8.65252	9.44136	8.25445	8.20833	8.3491	7.54949	7.77046
AHCY	10.7965	10.5973	10.9629	10.903	11.8182	11.8191	11.3299	11.1641	11.3888	11.1099	10.7408	9.28441	4.47511	10.6194	10.679	10.1492	10.4041	4.46903	10.8841	10.3871	10.4004	10.0353	9.86026	9.69423	9.63055	10.8487	10.9921	10.0742	10.2887	10.1373	9.5244	11.0751	10.6916	11.3726	10.4482	11.7229
AHCYL1	12.5744	12.9272	13.0924	12.3874	12.9182	12.9542	12.1504	12.382	12.2761	11.1509	12.144	10.7702	12.4528	13.0349	12.6778	12.6615	12.4382	12.2263	11.8206	12.0964	12.6976	12.4833	11.8157	12.1263	12.0797	11.6581	12.0503	11.2547	12.2929	12.398	12.5188	12.3423	12.4254	12.7828	11.5991	11.5777
AHCYL2	9.23405	8.98205	9.23721	8.28831	8.87284	8.84071	8.36548	8.52091	8.8879	9.45779	7.9298	10.0377	10.0358	3.51369	8.94131	7.45893	7.72385	2.64836	7.4844	8.13888	8.43528	7.83778	8.37239	8.41625	8.18284	8.54802	9.7137	9.18461	8.30783	8.32817	7.9145	8.50264	8.39383	8.41502	9.02596	8.8599
AHDC1	10.5731	11.4031	11.4169	10.1035	10.381	10.3649	10.8414	10.8605	10.8449	11.759	11.1168	9.29965	10.3138	9.52197	10.0766	9.89534	10.2912	11.1603	10.7529	9.81524	9.53932	9.77063	11.3937	9.77124	10.0078	11.0928	10.9857	9.94225	10.0472	9.81824	9.62535	10.6345	10.527	10.7021	10.5985	11.2558
AHI1	10.5047	10.5814	10.6802	10.5357	10.1512	10.4465	10.767	11.1041	10.8641	11.7875	11.135	11.8628	10.7423	11.5162	11.6579	11.3803	11.7519	11.8549	10.1753	12.0668	12.1487	12.0752	9.16101	9.9763	10.2509	10.3564	10.4905	10.3887	11.21	11.2766	10.8615	10.8137	11.1856	11.4158	11.0697	10.7843
AHNAK	14.8579	15.4343	15.0747	13.2976	14.047	14.0818	15.0265	14.8776	14.7754	15.4457	14.7708	13.6496	14.3203	13.1743	14.3461	13.6206	13.0159	12.8065	13.5508	12.0005	12.926	12.4137	13.149	13.0956	13.0495	15.1054	14.3976	14.8677	13.8394	14.5187	14.0681	13.8521	14.4756	14.291	16.079	15.5198
AHNAK2	6.62147	6.86254	8.10481	6.40489	8.00142	7.47613	9.06702	8.49401	7.83458	10.4978	1.42888	10.2699	8.33416	1.68113	1.32103	4.37463	6.66017	3.25219	5.28269	7.56365	7.91358	7.55616	5.64581	4.2795	4.84027	8.06937	1.55676	4.87855	6.93714	8.06595	6.86755	7.32864	8.36978	8.15166	10.3121	9.49018
AHR	12.4856	11.7126	11.6687	12.1825	11.0135	11.4437	12.7988	12.1717	12.0636	12.4647	12.7387	12.6742	12.877	12.9343	13.2009	13.5798	13.75	11.4738	12.4278	11.0963	10.9197	11.864	12.4489	11.1482	10.8423	11.2886	11.8867	11.5094	13.0784	12.1545	12.7262	11.8606	11.8353	11.7444	11.8776	11.2638
AHRR	3.82495	1.98338	2.72788	5.09995	5.5526	2.56031	5.60241	5.54915	5.50359	2.25869	7.27886	6.76232	1.44146	7.83157	11.0097	9.5599	9.75332	10.5531	6.43342	5.81787	5.07738	5.5297	6.25069	5.93249	1.87067	7.5552	1.14009	3.69092	7.15647	7.98583	7.54288	6.1113	5.99496	4.75992	5.21911	4.86831
AHSA1	11.2227	11.2057	10.9408	11.0089	11.2846	11.1122	11.635	11.543	11.7845	11.2047	12.0711	11.1017	10.545	11.4739	11.219	11.1626	11.6408	10.8409	11.8941	11.659	11.1641	11.6548	11.7489	11.9487	11.8473	11.0596	11.3886	11.4604	11.6056	11.5794	12.8103	11.3004	11.3377	11.0055	11.1845	10.9758
AHSA2	7.95103	8.9804	7.34732	9.29846	7.06572	7.50227	8.51332	8.02338	7.27175	9.71974	8.28486	8.70597	3.59566	6.78182	10.0598	8.02028	7.49912	2.39365	7.3518	9.41513	8.09955	8.76903	7.73152	6.93248	8.29441	10.1008	7.74138	8.0122	9.36391	9.57722	9.73091	9.0528	8.7995	8.23556	10.9252	11.2843
AHSG	-3.53368	-3.53368	-3.44469	-3.53368	-3.53368	-3.53367	-3.53368	-3.53369	-3.53368	-3.53368	-3.53368	-3.5336	-3.53366	-3.53367	-3.53368	-3.53368	-3.53368	-3.53366	-3.53368	-3.53368	-3.53368	-3.53369	-3.53361	-3.53368	-3.53368	-3.53368	-3.53367	-3.53366	-3.53368	-3.53368	-3.53368	-3.49126	-3.53368	-3.53367	-3.53368	-3.53368
AHSP	-2.42878	-2.42878	-2.42878	-2.42877	-2.42878	-2.42876	-2.42878	-2.42879	-2.42877	-2.42877	-2.42877	-2.4286	-2.42873	-2.42875	-2.42877	-2.42876	-2.42877	-2.42873	-2.42877	-2.42878	-2.42879	-2.42879	-2.42862	-2.42878	-2.42877	-2.42878	-2.42876	-2.27002	-2.42878	-2.42878	-2.30371	-2.42879	-2.42878	-2.42876	-2.42877	-2.42878
[truncated: 21,087 more rows]

## Sheet: VST
	N2221_ACAGTG_L007_R1_001	DZ003-1_ATCACG_L001_R1_001	DZ005-4_TGACCA_L003_R1_001	N2222_GCCAAT_L007_R1_001	DZ003-2_CGATGT_L001_R1_001	DZ005-5_ACAGTG_L003_R1_001	N2223_CAGATC_L007_R1_001	DZ003-3_TTAGGC_L001_R1_001	DZ005-6_GCCAAT_L003_R1_001	N2254_ATCACG_L008_R1_001	DZ003-4_TGACCA_L001_R1_001	DZ003-5_ACAGTG_L001_R1_001	DZ005-2_CGATGT_L003_R1_001	N2256_CGATGT_L008_R1_001	DZ004-6_GCCAAT_L002_R1_001	DZ006-3_TTAGGC_L004_R1_001	DZ004-7_CAGATC_L002_R1_001	DZ006-9_GATCAG_L004_R1_001	N2228_GATCAG_L007_R1_001	DZ004-8_ACTTGA_L002_R1_001	DZ006-11_GGCTAC_L004_R1_001	N2229_TAGCTT_L007_R1_001	DZ004-9_GATCAG_L002_R1_001	DZ006-7_CAGATC_L004_R1_001	N22510_TTAGGC_L008_R1_001	DZ004-10_TAGCTT_L002_R1_001	DZ006-12_CTTGTA_L004_R1_001	N22212_GGCTAC_L008_R1_001	DZ004-12_CTTGTA_L002_R1_001	DZ006-8_ACTTGA_L004_R1_001	N22213_TGACCA_L008_R1_001	DZ004-11_GGCTAC_L002_R1_001	DZ006-10_TAGCTT_L004_R1_001	DZ003-11_GGCTAC_L001_R1_001	DZ005-10_TAGCTT_L003_R1_001
[truncated: 21,561 more rows]

[truncated: 1 more sheets: MetaData]
