# Supplementary material for: Transcriptomic analysis of the 12 major human breast cell types reveals mechanisms of cell and tissue function
Source: PLoS Biol. 2024 Nov 5;22(11):e3002820. doi: 10.1371/journal.pbio.3002820 (PMC11537416; doi:10.1371/journal.pbio.3002820)
Supplement: S3 Data — Sheet 1, “All Pops,” contains loading factors calculated from the analysis of all cell types (Pops 1–12). Sheet 2, “Endothelial Removed,” contains loading factors calculated from the analysis of non-endothelial cell types (Pops 1–7, 8, 10–12). (XLSX) [file pbio.3002820.s004.xlsx]

## Sheet: PCA_All Pops
Genes	PC1	PC2	PC3	PC4	PC5	PC6	PC7	PC8	PC9	PC10	PC11	PC12	PC13	PC14	PC15	PC16	PC17	PC18	PC19	PC20	PC21	PC22	PC23	PC24	PC25	PC26	PC27	PC28	PC29	PC30
FAT1	0.00785433	-0.0242752	-0.0453337	0.00904286	0.010765	-0.00911192	-0.00567753	0.00886052	0.00178177	0.00341285	-0.000511401	0.0248445	-0.00507135	-0.00316503	-0.000702435	0.0062104	-0.0160588	0.0040609	-0.0242902	-0.00330842	0.0123461	0.0169003	-0.000456586	0.00282896	-0.000195857	0.0151839	-0.0141936	-0.00505191	0.00407597	0.00362997
PDE3A	-0.0323138	-0.013015	-0.0442952	-0.00902159	0.0229195	-0.00995544	0.00559574	-0.00821328	-0.00474104	0.0145339	-0.0138073	0.0147824	-0.0031526	-0.00864944	-0.0106092	0.00912728	0.017846	0.0104838	0.0117928	0.0116251	-0.00702523	-0.00680854	-0.000710547	-0.00489031	0.000877627	0.00142022	-0.0051362	0.00787073	0.0133571	-0.00132919
PI15	-0.0129446	-0.00968878	-0.043937	0.014081	0.0208158	-0.00405525	0.0202339	-0.0150022	-0.0160264	-0.0193771	-0.0219125	0.0147506	0.00992774	-0.0302959	-0.00778039	-0.0211341	-0.00138052	-0.0163545	0.0117154	0.0249696	-0.0459943	-0.012262	0.022482	-0.0162159	-0.00614205	-0.0257829	-0.00845723	-0.00594452	-0.0376676	1.43931e-05
CPE	-0.0142355	-0.021506	-0.0431452	0.00105065	0.00412553	-0.0126695	0.00125372	0.00335463	0.0118789	-0.0133501	0.0191246	0.0245411	-0.00246423	-0.0114219	-0.00252625	0.00512738	-0.00728079	0.00996475	-0.00334245	0.00866758	0.0171894	0.00876915	0.00528059	-0.0179891	-0.000293152	0.0126589	0.00726831	0.0118451	0.0032921	-0.00113334
C11orf96	-0.039291	-0.0084664	-0.0430393	-0.0117802	0.0149516	0.00125625	0.0134503	0.000408476	-0.00601354	0.029972	0.00412862	0.00433971	-0.0113636	-0.0239186	-0.00435841	-0.00219667	0.00244707	0.0204205	-0.0118643	0.0179391	-0.0169866	0.00095519	0.00697527	0.0125156	0.0168218	0.000741956	-0.00413298	0.0164218	0.026449	-0.00456452
AXL	-0.0238741	-0.009479	-0.0410448	0.0117648	0.00466945	-0.0119431	-0.00315821	-0.00675297	0.00259879	0.000418324	0.00437929	0.0171715	-0.00384217	-0.00797656	-0.00193168	0.00726306	0.000907057	0.0094511	-0.0183635	0.0152548	-0.00200632	0.0134973	-0.00806871	-0.00455752	-0.0214231	0.0220166	0.0193836	0.000567174	0.0151109	0.00489064
ACTA2	-0.0115412	-0.0109323	-0.0400118	0.0383299	-0.0194461	0.00781823	-0.0338188	0.000551613	-0.00853857	-0.0305905	0.00140521	0.0371934	-0.00848667	-0.00381662	-0.0241017	-0.021704	0.0112274	0.00462874	-0.000379947	0.0222999	-0.0030191	0.00521791	-0.00968238	0.000281704	0.00692644	0.0170032	0.018727	-0.010336	0.0139842	0.00329447
EDNRA	-0.0190052	-0.0101297	-0.0397039	0.00112062	0.0102226	-0.0111034	0.00402208	0.00499753	-0.0156499	0.0112577	0.00558598	0.0143151	0.00150495	-0.0135039	0.00728755	-0.00834406	-0.00762708	0.0117368	0.00798017	0.01415	0.00108651	-0.00869197	0.0062499	-0.00816832	-0.0150073	0.0206179	-0.00498225	0.00415962	-0.00321874	0.00235356
IL24	-0.0200177	0.00708394	-0.039688	0.0145738	0.00783016	0.00193764	0.00722913	-0.0176987	-0.0130032	-0.0125856	-0.01607	0.012634	-5.22982e-05	-0.0247652	-0.0136678	-0.00803443	-0.00775968	-0.00759184	0.000681635	0.0112854	-0.0168455	-0.0125946	0.0180002	-0.0109878	-0.00557356	0.00429006	0.00600702	-0.0108452	0.0125191	-0.00101003
ACTG2	-0.00602871	-0.01862	-0.0396388	0.0356386	-0.0178352	0.0149588	-0.0341914	-0.00100178	-0.00847334	-0.0260226	0.00289542	0.0335482	-0.00362495	-0.0161738	-0.00686428	-0.0129417	0.00430778	0.00217227	0.00925316	0.00774471	0.00601614	-0.00626151	-0.00634101	-0.00345407	-0.00603813	0.011305	0.0116649	-0.0052755	-0.000253585	-0.00295883
VASN	-0.00874796	-0.0182716	-0.039032	-0.000211739	0.0128385	-0.0125102	0.0139091	0.00713352	-0.00550788	-0.00886336	-0.00939676	0.0157529	-0.0100108	0.00275661	-0.00593547	0.00796626	-0.00346887	-0.0071519	-0.0208589	0.00540136	0.00627117	0.00255626	0.0117507	-0.000164729	0.021633	0.0147145	0.00344748	-0.0108169	-0.00471433	-0.000896022
ENPEP	-0.0286833	-0.01043	-0.0384312	-0.00905792	0.0229779	-0.00666777	0.00917868	0.0043155	-0.00735074	0.000515873	-0.00545257	0.0100627	-0.00140152	-0.00852438	-0.00976623	0.00184592	0.00668976	0.00136167	0.00841246	0.0131302	0.00040177	0.0100512	0.0131777	0.00467363	-0.000109028	-0.00430173	-0.00178253	0.00482668	0.0250214	-0.000918571
PDZRN3	-0.00577867	-0.0218813	-0.0383525	0.0133557	0.00236647	-0.00290763	-0.00320301	0.00268141	-0.0219312	0.00790837	-0.0152165	0.0129979	0.00331461	-0.00609964	0.000595738	-0.0149318	0.00795907	0.00533275	0.00304402	0.00288897	0.00566454	-0.00612392	0.013449	0.000611822	0.000561079	0.00562715	0.000274304	-0.0184121	-0.0107862	-0.000840896
RASD2	-0.0124243	0.000438518	-0.0370516	0.0108344	0.0217978	-0.00101863	0.0278749	-0.0117157	-0.0257312	0.0050161	-0.0102968	0.00836873	-0.00644734	-0.0101655	-0.00409108	0.0111817	-0.00538025	0.0176197	0.00618625	-0.00259331	0.00694066	-0.00448435	-0.014298	0.00895975	-0.000989875	0.0350716	0.0130843	-0.00818134	0.0185969	-0.00208051
GEM	-0.0238828	-0.0208563	-0.0364192	-0.0147026	-0.0125137	-0.0167351	-0.00884545	0.0193896	0.00106834	0.000445953	0.00142211	0.00404899	-0.00574355	-0.0151397	-0.00385017	0.0286134	-0.00174794	-0.00446944	-0.015184	0.00215928	-0.00484934	0.0105258	0.00326689	0.00257927	0.00144081	0.0120074	-0.0206085	0.00408501	-0.00577775	0.00165545
CRYAB	-0.00309164	-0.0218454	-0.0360624	0.00992136	0.000323455	-0.000245722	-0.00611008	0.00328638	-0.0326621	0.00311053	-0.0143004	0.0255807	-0.0188531	-0.0113674	-0.011805	-0.00497303	0.0195248	-0.00804263	-0.0240633	0.000953535	0.00786305	0.0146517	-0.0353594	-0.0160554	0.0287935	-0.0168973	0.0262252	-0.00224481	0.00369731	0.00568157
SRL	-0.0197688	-0.00233453	-0.0357457	0.0132673	0.0198052	0.00863846	0.0137246	-0.0137695	-0.00965866	0.00481752	-0.0152222	0.013662	-0.0221639	-0.00763812	-0.0182074	-0.0120037	0.00125466	-0.0146435	0.00486263	0.00251506	0.00206024	0.0065439	-0.00841371	-0.0211433	-0.00279094	0.0276919	0.00554784	-0.009926	0.00414739	0.00272816
PARM1	-0.0116975	-0.00526784	-0.0357015	-0.00398821	0.0192682	-0.0083603	0.0339367	-0.00674143	0.00236538	0.00326977	-0.00685142	0.0131325	0.0097237	0.00551929	0.00294832	0.00561056	-0.00246245	0.010862	-0.00454674	-0.00649272	-0.0167569	0.011532	-0.0150204	0.0120193	-0.0197218	0.00849859	-0.0156803	0.00371479	-0.00296353	-0.000926258
ANO1	0.000849148	-0.021749	-0.0348798	0.0272178	-0.0140584	0.0029374	-0.0161899	-0.0138622	-0.00918606	-0.0122152	-0.00553424	0.0210918	0.00512956	-0.0193659	0.00134306	-0.0025187	0.00761075	0.0182968	0.00927691	0.0112039	-0.0138616	0.0125969	0.0105965	-0.0123438	-0.0085958	0.0139645	-0.013044	0.00158338	0.00644184	0.00376946
CNN1	-0.0088369	-0.0166677	-0.0342231	0.0251648	-0.00283896	0.0107421	-0.0176379	-0.00711819	-0.00251548	-0.0208451	-0.00186972	0.0271657	-0.00991326	-0.00922866	-0.00938097	-0.0217456	0.00227566	-0.0121569	-0.00763446	-0.000916911	0.00174869	-0.000377868	-0.0109842	0.0104106	0.00384676	0.0140197	0.00407379	-0.00676645	0.00665472	-0.00419338
IL1RL1	-0.0209621	0.00453686	-0.0341823	-0.00859227	0.0142192	-0.0121528	0.00614959	0.00662746	0.01513	0.0170757	-0.0338398	-0.00573455	0.0310246	-0.0288821	0.0134291	-0.00220007	-0.0268623	-0.00703756	-0.000383473	0.0156303	-0.0148962	-2.08637e-05	-0.00721686	-0.0225239	-0.00128083	-0.00603666	0.0260434	0.0186877	0.00399758	-0.00152832
TPM2	-0.0098446	-0.0175754	-0.0340048	0.0240771	-0.0121222	-0.00368023	-0.0172577	0.00799403	0.00229572	-0.0173586	-0.000468338	0.035179	-0.0138416	-0.00407208	-0.00776064	-0.0241026	-0.0111948	0.00873259	-0.0140936	0.0115262	-0.00188181	0.00256203	-0.0105442	-0.0333219	-0.0125074	0.000212408	0.0342786	0.0159758	0.000497666	-0.0025476
PDE1A	-0.0212303	-0.00737627	-0.0339161	0.0140707	0.0140034	0.00800306	0.019167	-0.0179207	-0.0101598	0.00764477	-0.00487369	0.0072659	-0.0193187	-0.0257629	-0.0115325	0.00830616	0.0235593	0.0137714	0.0171263	0.00590614	-0.00822725	0.00355192	0.000886701	-0.01096	0.00907529	0.0173485	0.00766257	-0.00147106	0.0042483	0.00458633
PCSK1	-0.0203186	-0.00936487	-0.0337468	-0.00326081	0.0206882	-0.00671615	0.00463393	0.0103381	-0.00493661	-0.00175804	-0.00174814	0.0111263	-0.00362937	0.00453487	-0.0096752	-0.0343616	0.000977367	-0.00937721	0.0100718	0.00118366	-0.00331181	-0.00625456	-0.00797949	-0.0113191	0.0108146	-0.0107417	0.0109365	0.0343371	0.000122994	0.001818
FGF2	-0.0178878	-0.0208931	-0.0333552	-0.00771527	-0.0120793	-0.00114516	-0.014559	0.0173934	-0.0111665	0.00382341	0.0028355	0.0164537	0.00216143	-0.00609364	0.00399354	0.00522084	-0.00819694	-0.00272569	-0.0074907	0.00369522	-0.00712601	0.00791999	0.0035454	0.0242813	0.00539013	0.0118803	-0.00443449	0.0200104	0.00626798	-0.000610228
SLIT3	-0.0211435	-0.0166676	-0.033216	-0.00326846	-0.000697532	-0.00543389	0.00233346	0.00939057	-0.00279974	-0.000678792	-0.00643799	0.0153405	-0.00326891	-0.0108146	-0.0112588	-0.0159242	0.00175911	-0.00993202	-0.00842481	0.0161168	-0.00238939	0.0141912	0.00705269	-0.00149068	0.0127664	0.01594	0.0086845	-0.00646965	0.00450668	0.0036936
SYNPO2	-0.00181554	-0.0146822	-0.0328598	0.0150554	-0.00616316	0.00156945	-0.00890151	-0.0118046	-0.0295129	0.000941898	-0.0136203	-0.00306022	0.0135053	-0.0164948	0.00664869	-0.000447523	0.0160413	0.0171299	0.00147648	-0.00101786	0.00239381	0.0144329	0.0112039	-0.00301031	-0.011846	0.0382684	0.0225151	-0.0237522	0.00048182	-0.0011725
PDGFRB	-0.0423767	-0.0139763	-0.0326549	-0.0139346	0.00746581	-0.0272326	-0.00171749	0.00899225	0.00289749	0.00936905	-0.0132679	0.0070682	0.00285481	-0.0204845	0.000745442	-0.00165142	0.01136	0.0240293	0.00474074	0.0194467	-0.0187888	-0.0112538	0.0164944	-0.00416397	0.00691125	0.0011434	0.00925735	0.00216663	0.0137919	-0.00335654
ZEB2	-0.0427752	0.0140002	-0.0324696	-0.0106033	0.00423276	-0.0267618	0.0243321	0.0108138	-0.00862348	0.00607774	-0.000641811	0.0268438	0.000678519	-0.0137256	-0.0112953	0.0107263	0.00659204	0.00415651	0.00281573	0.0163341	-0.0149549	0.0013283	0.00840885	0.00698983	-0.00801996	-0.0101425	-0.013238	-0.00231172	0.0117202	0.000336014
SH3PXD2A	-0.00905926	-0.00746308	-0.0324348	-0.0117925	-0.00128756	0.000529537	0.00428517	0.00131203	-0.00201478	-0.00975088	-0.00383054	0.0105633	0.00147508	0.0172453	-0.00212847	-0.00103946	-0.00148267	-0.00781058	-0.00178277	0.00832363	-0.00992817	-0.00785475	0.00423375	0.00301518	-0.00783783	-0.0021918	-0.00435669	0.000139452	-0.00364568	-0.0016476
IGLL5	-0.012014	0.0354248	-0.0324217	0.045392	-0.00571161	0.0172219	0.0026242	0.0134858	0.000567038	0.0410434	0.00615685	0.0418584	-0.0163359	-0.014934	-0.00806198	-0.0217576	-0.0275992	-0.00939399	-0.0134228	0.00392899	-0.00735682	0.00543184	0.00560614	-0.00424983	-0.0127877	-0.00132437	0.00699907	-0.00811395	-0.00574872	-0.00278387
CDH6	-0.0177482	0.0016626	-0.0323358	0.00903158	0.0186681	0.00589257	0.00544014	-0.0152036	-0.0139542	0.00617276	-0.00547163	0.0175746	-0.00897102	-0.0067915	-0.0054274	-0.00864022	0.00759237	0.0103023	0.00158835	-0.00497277	-0.00184987	-0.00580885	0.000488521	-0.0168984	0.00845949	0.0223315	0.00861428	0.000888625	0.0082119	0.00219788
CLMP	-0.0121881	-0.0224955	-0.0305923	-0.00363053	-0.0364459	-0.0162275	-0.023932	0.0289603	0.00581425	-0.00421988	0.00322534	0.0190559	-0.00806661	-0.00977832	-0.00109699	0.00958109	-0.0156494	-0.00924693	-0.0175246	0.00381869	0.0131959	0.00975771	-0.0104234	0.00476157	-0.00541175	-0.00427823	-0.014703	-0.00421241	-0.0152584	-6.5297e-07
PDE1B	-0.0222252	0.00232208	-0.0304777	-0.00625786	0.0159652	-0.0100159	0.00782944	-0.000122284	-0.00350535	0.00146318	-0.012844	0.00851925	-0.0017205	-0.00737495	-0.0028497	-0.00417696	0.00603657	0.0183985	0.00106579	0.0104414	-0.00777807	-0.00483761	0.00586773	-0.0226839	0.0105137	0.0040462	0.0120198	-0.00343704	0.00110409	0.000901034
PLAU	-0.0010846	-0.0209929	-0.0303847	0.00641788	0.00846117	0.0183501	0.0082518	-0.014167	0.00944774	-0.0169889	0.00551828	0.0261933	0.00562492	0.0021178	0.00891329	0.0230372	-0.0146763	0.00524986	0.00304608	0.0054957	-0.0100077	0.0163856	0.00319991	0.0230846	-0.0222707	-0.00688265	-0.0307903	0.00276124	-0.00139268	-0.00278661
KRT14	0.00413555	-0.0208847	-0.0303036	0.0267119	-0.0452347	0.0010425	-0.0343576	0.000247536	-0.00602344	-0.0226684	0.00201895	0.0191614	0.00960518	-0.0251277	0.00290012	0.0129058	-0.00752841	0.0193556	-0.00541845	0.0289962	-0.00880906	0.00644259	0.0183241	-0.00569497	-0.0235911	-0.000930481	-0.00213634	0.00381338	0.0165682	0.000488579
RGS5	-0.0204621	-0.0108363	-0.0302176	-0.0147383	0.0192075	-0.00379348	0.0168513	-0.0245262	-0.0156098	-0.00136312	-0.0283081	0.0252337	0.0163699	-0.0290234	-0.0111441	0.0101025	0.0401846	0.0240994	0.0174674	0.017753	-0.0010742	-0.0204878	0.00625569	-0.0247955	0.0211551	-0.0142792	0.0150916	0.00130247	0.000169939	-0.00187562
TBX2	-0.0215779	-0.00770836	-0.0302107	-0.0138602	0.00802976	-0.0168065	0.00371989	-0.00436181	-0.00892386	-0.000946436	-0.0028807	0.0057865	0.00764241	-0.023194	0.0081678	-0.00525724	0.00309326	0.0132434	0.0030766	0.00697492	-0.000248003	0.0119859	0.00532764	-0.00212571	0.00321719	-0.00705386	0.0102998	0.0020073	-0.0061396	-0.000615306
PCDH18	-0.0180601	-0.014185	-0.0299257	-0.00634734	-0.00165249	-0.0199324	0.0131258	0.0207366	-0.00195993	0.00104963	0.00107424	0.00305613	0.00140604	0.00497696	0.00554181	-0.00513974	-0.00740093	-0.00666057	0.0126988	0.0190232	-0.0202959	-0.00306507	0.0176959	-0.0145737	-0.00523074	0.0125877	3.36e-05	-0.0052562	-0.00551018	-0.00162911
NR4A3	-0.0344017	0.0118771	-0.0296995	-0.00350048	0.00940777	-0.0217782	0.0182661	-0.000780663	-0.0138978	0.00567787	0.00993949	0.026362	0.00523424	-0.00516225	0.00497068	0.0195222	-0.000199187	0.021128	-0.00485237	0.0110125	-0.0230891	-0.00239519	0.00825139	0.00479718	-0.00301118	0.0145251	-0.00183827	0.00872921	0.0100588	0.00221643
CREB5	-0.0149097	-0.0119273	-0.0296925	-0.0120159	0.00835567	0.00230553	-0.000644812	0.00407669	0.0129543	0.00148347	0.000174423	0.0170757	-0.00476174	-0.00214409	-0.00274729	0.00176413	-0.0143258	0.00298975	-0.0104242	0.0158928	0.0122439	0.00810479	-0.00121837	-0.003422	0.00325088	-0.011948	-0.00130207	0.0108085	0.0122911	-0.0021086
ADAMTS1	-0.030451	-0.0230327	-0.0296286	0.0026392	-0.00826801	0.00990636	-0.00438304	0.00393572	-0.0207043	-0.0124007	-0.0166571	0.0165639	0.00424248	0.0156838	0.00611142	-0.0177473	-0.0126908	-0.0105583	0.0139874	-0.00508717	-0.00735449	0.00896713	0.0235952	-0.0385979	-0.0207203	-0.00942695	0.0206924	-0.00378401	-0.0109391	0.000485238
PTPRS	-0.00736933	-0.00724531	-0.0294185	0.00771342	-0.0132697	-0.0139708	-0.00702677	0.00908836	0.0081439	0.000351187	0.000813255	-0.0111565	-0.00714701	-0.0171858	-0.00319495	-0.0124583	-0.00495705	0.00327141	-0.000432006	-0.00732415	-0.00802829	-0.0106866	-0.00428269	0.0039681	0.00961151	0.00842518	0.00177297	0.000304993	0.00542589	-0.000391903
RGS6	-0.0163551	-0.00425587	-0.0294178	0.00569569	0.014558	0.00263081	0.0244261	-0.0172651	-0.0215	0.00081279	-0.0223435	0.0157315	-0.00954261	-0.0126163	-0.0166804	0.00234554	0.0128535	0.0117106	0.0145605	-0.00196963	-0.00994725	0.0172187	0.00627194	-0.0196796	0.0119281	0.00813861	0.0147452	-0.00909975	0.00382185	0.00486787
CRISPLD2	-0.0327105	-0.00912726	-0.0292042	-0.00536947	0.0150331	-0.0282895	0.00867388	0.00745278	0.00221538	0.0183253	-0.000189691	0.024569	-0.00500035	-0.00206658	0.00146021	-0.0045846	-0.00840815	0.0124756	0.0132481	0.0207152	-0.0102641	-0.0148408	0.0132728	-0.0122954	-0.011661	0.00901372	-0.00167126	-0.00815125	-0.0080708	0.000592557
MYOCD	-0.017328	-0.00304498	-0.0291958	0.0135348	0.0169791	0.00421944	0.0204222	-0.0163353	-0.0158502	0.00236065	-0.00253233	0.015296	-0.0046316	-0.0167616	-0.00440034	-0.0147841	0.000165468	-0.00513954	0.00814287	0.00429698	-0.00496787	0.0127726	0.000544537	-0.00687347	0.00475602	0.00374474	-0.000171512	0.000941768	0.00584727	-0.000332524
HEYL	-0.0189107	-0.00430504	-0.0291557	0.000808268	0.0220423	-0.000921243	0.00666437	-0.00604758	-0.00800838	-0.00364787	-0.00266663	0.0094288	-0.0109354	-0.00166816	-0.00242854	0.00044453	0.00828108	0.00357287	0.0117364	0.00325111	-0.00338032	-0.00313937	0.00332083	-0.0155535	0.0023164	0.0129631	0.00678067	-0.0128896	-0.00998262	-0.00244623
ALCAM	0.00630172	0.00091066	-0.0291078	-0.00542118	0.0222787	-0.0106111	0.0127505	-0.00831265	0.0160841	0.000570088	0.0113475	0.0189715	-0.00345333	0.00309751	0.00100718	0.00411884	-0.02534	0.00308041	0.00399986	0.00278735	-0.00995364	0.00174599	0.00368106	0.000301129	0.00398118	0.0177001	-0.0116983	0.00258395	-0.00665189	0.000586234
MMP19	-0.0208841	0.00239263	-0.0291075	-0.0104186	0.00164357	-0.0201154	0.0136189	0.0212296	0.00877255	0.00663631	-0.0136568	0.00624863	0.0162661	-0.0282114	0.00230856	-0.00288119	-0.0114775	0.00721456	0.00725282	0.00358594	-0.00953334	-0.00836476	-0.00265973	-0.018515	9.37528e-05	0.021912	0.0105431	0.00308361	0.00579626	-0.000203873
MYH11	-0.0168888	-0.00873927	-0.0290757	0.0367295	-0.00560554	0.00561257	-0.0217707	-0.00381261	-0.0122452	-0.0221437	-0.00604479	0.0427543	-0.00786915	-0.0303703	-0.0155977	-0.0190152	0.00787953	-0.00370699	-0.000169556	0.00400132	0.000665749	-0.0130579	-0.0268037	-0.00202433	-0.0059383	0.0222175	0.00914543	-0.0238912	-0.0184208	-0.00125135
CSPG4	-0.0239097	-0.0136291	-0.0290339	0.000439924	0.0117813	-0.0154096	0.00723512	0.00397805	-0.00715956	-0.0192126	-0.00152559	0.0032172	0.00171556	0.00925055	-0.0045801	-0.00139379	-0.00584261	0.00162828	-0.000344003	0.019625	-0.00566461	-0.000959345	0.0180552	-4.69462e-05	-0.0183853	0.0152533	-0.00676212	-0.00668708	-0.00243138	-0.00559303
IGJ	-0.0112635	0.035281	-0.0289995	0.039682	-0.00627176	0.0193906	0.00547445	0.0133498	-0.00366406	0.0355284	0.0108774	0.0371731	-0.0307565	-0.0106748	0.000279536	-0.0198624	-0.0177699	-0.0105722	-0.00554164	0.00169884	-0.0136168	0.00935769	5.16707e-05	-0.0120203	-0.013804	-0.00805176	-0.000877669	-0.0129731	-0.00846301	-0.0034827
MAP1A	-0.0169249	-0.000385929	-0.0287587	-0.00196291	-0.00907859	-0.0123469	0.000212484	7.00735e-05	-0.00138277	0.00932495	-0.0026879	0.0129783	0.0020981	-0.0204611	0.012887	-0.00197355	0.00343981	0.00694385	0.00452171	0.0028334	-0.00793246	-0.00129513	0.00293567	-0.0104462	-0.00127272	-0.00354879	-0.00630022	-0.00103099	-0.0179138	0.00360478
KCNE4	-0.0163565	-0.0131152	-0.0287225	-0.0158947	0.0236014	-0.0179262	0.0190962	-0.00680209	0.0166991	0.00289951	-0.00291261	0.0160505	-0.00170657	-0.00932817	-0.00329676	0.0243207	0.00682593	0.00913514	-0.00821278	0.0109765	0.00573045	0.00995535	-0.0103012	-0.00975173	-0.0234118	-0.00791489	0.030376	0.0101499	0.00608841	0.00433156
SDC2	-0.000367655	-0.0108563	-0.0286735	0.00363088	0.00211856	-0.00697272	-0.00429536	0.0081188	-0.00673958	0.0138244	0.00134887	0.0176688	0.000941694	-0.00817683	-0.0119716	0.00441978	0.00438804	0.0289962	-0.00529668	0.00354546	0.0243591	-0.00313981	-0.000487546	-0.00994421	0.00872331	0.00724864	0.00109023	-0.0164133	-0.00180497	-0.00332204
ARHGAP10	-0.00519464	-0.00504155	-0.0286516	0.00416015	0.00125014	-0.00656428	0.000679421	-0.00313015	0.00307487	0.00181781	0.00539776	-0.00468981	-0.00477041	-0.00952513	-0.0023832	-0.00407854	0.00110145	-0.00230204	0.00801319	-0.00170748	0.00995469	-0.00302198	0.00913986	0.00467258	0.0039142	-0.00190734	-0.0042668	-0.00414582	-0.00802044	-0.00237157
TNC	-0.00530215	-0.0320449	-0.0285638	0.0206397	0.00557602	-0.0243863	-0.00916682	0.0189005	0.0254235	-0.00183966	-0.0022303	0.0338553	0.00992702	0.00485243	0.00446776	-0.0256081	-0.022422	-0.00209072	-0.00490899	0.03987	-0.00603965	0.00460875	-0.00265799	-0.0358576	0.0230968	0.000999585	0.0167301	3.79513e-05	-0.0215001	0.00370749
INHBA	-0.0164583	0.00298801	-0.0284738	-0.0156491	0.0160606	-0.009057	0.00408781	0.00111016	-0.0175391	0.00325855	0.00251086	0.0231723	-0.00269795	-0.0297704	-0.000802921	0.0215063	-0.0108337	0.00678648	-0.00541226	0.011942	0.0404962	0.0198197	-0.0167231	-0.0079542	0.00643028	0.0133209	-0.0198054	-0.0033466	0.0236909	-0.00160493
PDK4	-0.0208493	-0.00989603	-0.0283987	0.0141361	0.0252033	0.00672354	0.0235664	-0.0110845	-0.0021708	0.0103999	-0.0245025	0.0211679	-0.00750049	-0.0481781	-0.0234936	-0.0221097	-0.00675163	0.0024881	0.0117981	-0.00236727	-0.0190844	-0.00541318	-0.00175299	-0.0248697	0.0320113	0.00643302	0.00330266	-0.0211948	0.000272024	0.0049611
FSTL3	-0.00600514	-0.0107687	-0.028219	0.00248117	0.0142959	-0.0031238	0.00912937	-0.0128316	0.0110158	-0.00301177	-0.00746645	-0.00139785	-0.00823704	-0.00860668	-0.0172063	0.000604027	0.0122903	0.0101746	0.0116981	0.0127534	-0.00815655	-0.00535531	-0.00441427	-0.0112147	-0.00307882	0.00358444	-0.000152743	-0.00663984	0.0123912	-0.00383169
CACNA1G	-0.0172157	-0.00809319	-0.0277948	-0.00482587	0.0136966	-0.00809264	0.0018542	0.0148128	-0.00109441	-0.00446853	0.00763481	0.015079	-0.0081333	0.00416183	-0.00913009	-0.0145519	-0.00299337	-0.00557829	-0.00237522	0.0125703	0.00557213	-0.0128129	0.00484899	-0.0167888	0.00582864	0.0126175	0.0141592	-0.00512749	-0.0146047	-0.00252884
TBX15	-0.0221337	-0.011304	-0.0277778	-0.0204344	0.00553542	-0.0211883	0.00818677	0.0102548	0.0030036	0.0104084	-0.00341495	0.0122175	-0.00158587	-0.00429337	0.00142438	-0.00794405	-0.00253958	0.000250974	-0.00274835	0.00916895	-0.0104365	-0.00349669	-0.00522004	-0.00242097	-0.000695468	0.000795511	-0.0143933	-0.00342719	-0.00321962	-0.00197617
PAG1	-0.0165499	0.0227899	-0.027698	-0.010569	0.00699306	-0.0148187	0.00323715	-0.00420302	-0.00411337	-0.00146244	-0.0084096	-0.0109564	0.0172914	-0.0154357	0.0047181	0.00934149	0.0150484	0.00678982	0.0103326	0.0190264	-0.00154167	-0.0107035	0.0148011	-0.0157772	-0.00351958	-0.00918301	-0.00191258	-0.00323863	-0.00243411	0.00523312
CMSS1	-0.0115522	-0.00223254	-0.0273615	-0.00266538	0.00758331	0.014092	-0.000937404	0.00235672	-0.00657655	-0.0036992	0.013072	0.0220203	-0.00441311	-0.00392903	-0.001456	-0.00721916	-0.00528405	-0.0138574	0.0133726	0.00300405	0.00623181	-0.00028289	0.00191078	-0.0148518	0.016741	0.0182056	-0.00227499	0.000196372	-0.0017676	0.00284227
CHSY1	-0.00468645	-0.00217879	-0.0273235	-0.0031569	0.00323754	0.00464563	0.00118133	-0.00908602	0.00636487	0.0122115	0.0138043	-0.00216161	-0.00287656	0.00188786	0.00105952	0.00838738	0.00711865	0.00225204	-0.00263772	0.0122638	-0.0148128	0.00179389	-0.00207385	-0.00364344	-0.000823531	-0.00659526	-0.00244036	-0.00566713	0.00552586	-0.00439256
SOD3	-0.0102902	-0.0102759	-0.0273059	-0.0108955	0.0210646	-0.0148743	0.00784239	0.0130968	-0.0101151	0.0141323	0.000570856	0.00287087	-0.00224339	-0.00154113	-0.000597387	-0.0223659	-0.00755642	-0.00593753	0.00815267	0.0167134	-0.00628547	0.0182233	-0.0147164	-0.0158442	-0.000192724	0.0062697	0.0204199	-0.0141217	0.0173642	0.00245688
ADRA2A	-0.00940017	-0.00400779	-0.0272818	0.00217082	0.0327374	0.00320057	0.0142802	-0.00962641	-0.00274478	-0.00506852	-0.0100824	0.0228607	-0.0202438	-0.0105353	-0.00729833	-0.00853999	0.0176691	-0.00418222	-0.00508616	-0.00897398	-0.0245498	-0.0170205	0.00559273	-0.00884778	0.02066	-0.00266015	0.00261866	-0.00432642	-0.00874092	0.00241524
ITGB3	-0.0258867	-0.013949	-0.0271535	-0.016604	-0.0107878	0.0130274	0.00884507	-0.00371122	0.010754	0.000500102	0.0133826	0.0093468	0.00481769	-0.005608	0.0140618	0.0167085	-0.00891627	0.0207467	-0.0266088	0.0011867	-0.0143296	0.00767239	-0.0149808	-0.0189423	-0.0359893	-0.02935	0.00938513	0.0209151	-0.0159766	-0.00122409
LMOD1	-0.00488421	-0.0100123	-0.0269996	0.0289375	-0.0151443	0.014146	-0.00835443	0.00672685	-0.00516739	-0.0276736	0.000330699	0.0269488	-0.0201264	-0.00330833	-0.0158831	-0.0118103	-0.00144333	0.00727617	0.00353872	0.00435865	-0.00567783	-0.0111441	-0.0155774	0.0103884	-0.00132301	0.00152352	0.010689	-0.00425681	0.00873817	0.00599274
TGFBI	0.00525504	0.00735015	-0.0269691	-0.00924059	0.0194886	-0.0174586	-0.00697817	-0.00733105	0.0105297	0.00652347	0.000727184	0.00639594	-0.00439036	-0.0167026	0.00979453	0.00130526	-0.0170676	0.0142656	-0.0147145	0.0134619	-0.00524406	-0.00492361	0.00939768	-0.0245646	0.00849126	0.0158149	0.0143476	-0.00848089	-0.0246029	0.00553178
COL14A1	-0.00934637	-0.0226528	-0.0267839	0.00274011	-0.0349552	-0.0207129	-0.0028449	0.0159428	0.00633739	0.00604523	-0.00332167	0.0232707	-0.0115446	-0.00345309	-0.00545983	-0.0278474	0.00914941	-0.0144786	0.0126011	0.00152731	-0.0133918	-0.0123178	-0.0320055	-0.0173345	0.0150106	-0.0142565	0.00534603	-0.00640952	0.00402409	-0.000674977
S1PR3	-0.00423478	-0.0141412	-0.0267307	-0.00870331	0.0204882	-0.0131696	-6.07276e-05	-0.000701794	0.0218772	0.00077563	-0.00846434	0.00698971	-0.00342107	-0.00914034	-0.00692662	0.00916354	0.0147415	0.00360935	0.00155067	0.0184132	-0.00876208	0.00581878	0.0179831	0.00167779	-4.23612e-05	0.00625592	-0.0137976	-0.00756178	-0.0229272	0.0010873
HSPB6	-0.0203918	-0.0116532	-0.0267188	-0.0059486	0.0097693	-0.00281992	-0.00366046	-0.0038769	-0.00216172	0.0128374	-0.0134778	0.0128084	-0.00337144	-0.013379	-0.00829775	0.00206136	0.0108339	0.00822847	-0.00371782	0.00902333	-0.00693963	-0.00616444	0.0161755	-0.00951592	0.0059105	0.00643059	0.0054591	-0.00221381	0.000692158	0.00224585
SOBP	-0.0149897	-0.0124482	-0.0266733	-0.00560401	-0.0112779	-0.010055	-0.00809062	-0.00575509	-0.00630512	-0.0131702	0.0122581	0.00794948	0.000865018	-0.0112755	-0.00234087	0.000445363	0.00996777	0.00459266	0.0126959	0.00395319	0.00897562	-0.0152739	-0.0127576	-0.00183547	-0.0018398	-0.00602663	0.000182177	-0.00125922	-0.00690123	-0.00106317
NDUFA4L2	-0.0154208	-0.0052607	-0.0266426	-0.00153251	0.0225916	-0.000450297	0.00636293	-0.0177569	-0.00581706	-0.00421107	0.00665717	0.0126347	0.00108152	0.00578994	-0.0115406	0.00874267	0.0198977	0.0216492	0.0129102	0.00659429	0.0151606	-0.00132394	-0.0162467	-0.0103073	-0.00639764	-0.00198871	-0.00683261	0.0143932	0.0066891	-0.0025166
SATB2	-0.0162345	-0.00395863	-0.0266103	-0.00415315	0.0175274	-0.00551795	0.00530426	0.00245935	0.000915105	-0.00163142	0.00438874	0.000306718	0.00395959	-0.00430166	0.00473045	-0.00407853	0.0118849	0.00927866	0.00574833	-0.00568856	-0.0103803	0.00655337	0.00388459	0.00031608	0.00439278	0.0121669	0.000447876	-0.0121071	-0.00126726	-0.00210839
COL5A3	-0.0233337	-0.0126967	-0.0265228	-0.0199854	0.00411592	-0.02066	0.0104124	0.00139559	0.00129105	0.00470204	-0.0204501	-0.00460517	0.012325	-0.0169802	0.00375024	0.0207266	0.019612	0.0130276	0.0116364	0.0123839	-0.0087811	-0.00910874	0.00785339	-0.0263301	-0.000873078	0.00836807	-0.00294491	0.0118509	0.003201	-0.00383003
TWIST1	-0.0185588	-0.0143005	-0.0264925	-0.0184045	0.000386205	-0.0202952	0.00359486	0.00579688	0.00279163	-0.0044599	-0.0114243	0.00609449	0.00710602	-0.00818864	0.000253885	-0.00742632	0.00535174	0.00258232	0.00505711	0.0164725	-0.0134647	-0.0131657	0.00875971	-0.0130741	-0.0017324	-0.00770076	-0.000313877	0.0230422	0.010106	-0.00355212
KCNJ8	-0.0136177	-0.00872632	-0.0264601	-0.00709663	0.0229745	-0.00444442	0.0106316	-0.0156222	-0.0317453	0.00508095	-0.00824255	-0.0037105	-0.000891015	-0.00780595	-3.08465e-05	0.0196358	0.0164877	0.0258559	0.0133067	0.0189928	-0.0094164	-0.00609233	0.00871636	-0.0136779	0.0395555	0.0143533	0.0119605	-0.00659188	0.0155716	-0.000577376
FZD10	-0.0158175	-0.0123132	-0.0264464	-0.00132455	0.00793861	-0.00445079	0.00378294	0.00625039	-0.00965254	0.00946979	0.0041988	-0.013929	-0.0129702	-0.00104044	0.000718419	0.0132878	0.000619381	0.004441	0.017695	-0.00940473	0.00853239	0.00868934	-0.0130058	0.0196514	-0.021111	0.0147262	-0.021237	-0.00442617	0.0134761	-0.00416611
NOTCH3	0.00574053	-0.00991969	-0.0263559	0.00731822	0.0261723	-0.00806967	0.0224735	-0.0158323	0.00556886	0.0266711	-0.00768787	0.00763536	0.000658994	-0.00822393	0.0106223	0.0022236	0.00955838	0.00695507	-0.00247963	0.00655362	0.000995625	-0.0060574	-0.00258981	-0.0194427	0.0132414	0.0102002	-0.00872362	-0.0151894	-0.00195338	-0.00371718
CD44	0.0063968	0.00274565	-0.0263462	0.012815	0.00201889	-0.0345039	-0.0167321	0.00709617	-0.00220762	0.011041	0.0109637	0.0108193	0.00822216	0.000488608	0.000903803	0.033528	0.00811583	0.00218769	-0.0235452	0.0103322	-0.00508284	3.31981e-05	-0.0132848	0.00260535	0.00920834	0.00113557	-0.011151	-0.00808536	0.00229388	0.00427633
TEAD3	0.00481514	-0.0145891	-0.0263255	0.00903592	-0.000903784	-0.00434523	0.00240769	-0.00134746	0.00510806	-0.00222413	0.000787046	0.00299267	-0.0118143	-0.0092911	0.0144821	-0.0087268	0.00558755	-0.00132952	-0.00637837	-0.00284273	0.0148236	-0.000680454	-0.00300042	-0.000905493	-0.00115111	0.00585031	-0.0110377	-0.00127811	0.00442714	-0.00274855
GPC1	-0.00229411	-0.0119604	-0.0261978	0.00267864	-0.00597278	-0.0032372	-0.0156974	-0.00119102	0.0145195	0.000132357	-0.00542913	-0.00134279	-0.00268349	-0.0136514	-0.000123323	-8.34428e-06	0.00659616	0.0036719	0.00421038	0.0205191	-0.00294833	-0.00798625	0.000994994	-0.0112068	0.0165972	0.00827014	0.00974781	-0.013325	-0.0133455	-0.00464407
FGF7	-0.0241135	-0.0129059	-0.0261025	-0.0285422	-0.00332149	-0.0275453	-0.00105776	0.0121043	0.0026719	0.0261506	-0.00130155	0.00830374	0.0223951	-0.0230676	-0.00801584	0.00887328	-0.0101532	0.000660828	0.0146032	0.00110802	-0.00623185	9.55255e-05	-0.0100944	0.00742648	-0.00892721	-0.00448891	-0.0276183	0.0158138	-0.00916949	0.00119808
ADAMTS5	-0.0177369	-0.0205521	-0.026093	-0.000176475	-0.0159167	0.00450483	-0.00628004	0.00771863	0.00604269	-0.00219958	-0.0155391	0.00212056	0.0199619	0.00230087	0.00278073	-0.0131934	-0.0155415	-0.0323893	0.0064224	-0.0138787	-0.0211711	-0.0154697	0.00666989	-0.0368078	-0.00365631	-0.022314	-0.00338823	-0.00286578	-0.0132332	0.00166919
NFASC	-0.00154381	-0.0135036	-0.0257762	0.0238895	-0.00229579	0.0164933	-0.0160813	0.000588959	-0.0266141	-0.00926673	0.00475491	0.00515005	0.00897407	-0.00889588	-0.012863	-0.00105798	0.00321667	-0.00240333	-0.00834625	0.00417207	-0.0152943	-0.0148584	-0.0134636	-0.00867778	0.015256	0.0123341	-0.0218566	0.00333299	0.000911816	0.00287154
CD97	-0.0125313	0.0212931	-0.025744	-0.00997205	-0.000915194	-0.0148465	0.0130244	0.0153946	-0.00338548	0.000688771	0.00566298	-0.0113495	-0.00314803	-0.00329971	-0.00350354	-0.011905	0.000185105	0.00671147	0.00981904	0.0285085	0.0114525	0.000798204	0.00524694	0.00959429	0.00403418	-0.000950455	-0.00524181	-0.00392487	0.0165917	0.00529142
KCNQ3	-0.00823745	0.00360684	-0.0257438	-0.006999	0.0268616	-0.00630053	0.0111746	-0.00506768	-0.0087527	0.00313863	-0.00836973	0.00274969	0.0066338	-0.00622691	-0.0111467	0.00495584	-0.00719329	0.00604837	0.0112476	0.0162114	0.0226331	0.00737824	-0.00201127	0.0176061	-0.005232	0.0205486	0.0104899	-0.00809597	0.0139391	0.00222896
ZNF503	-0.0141974	-0.0105016	-0.0257226	-0.00331495	0.0102047	0.00741557	-0.0103401	-0.0110736	-0.00615887	-0.00816079	-0.0073716	0.00504027	-0.00734389	0.000941711	-0.0133543	1.99339e-05	0.00562299	0.011939	0.000978447	0.0127805	0.00747919	0.00522871	0.00259873	-0.00170282	0.00721146	-0.00266502	-0.008327	0.000616139	0.000633321	0.00463802
TBX3	0.00640143	-0.0225077	-0.0255004	-0.0076182	0.0136154	-0.00224693	0.0164985	-0.0101969	0.0373603	0.0100546	-7.60718e-06	0.0182223	-0.00251409	0.00861926	0.0159801	0.00428273	0.0066755	0.000777269	0.00739305	0.00139061	0.00342089	0.0155994	-0.0139773	0.0140115	-0.0149199	-0.000161242	-0.0103496	0.00276807	-0.00784433	-0.00498669
SIK1	-0.0116552	0.00176211	-0.0254685	0.00165025	-0.00410534	0.00301809	0.00653115	-0.00197169	-0.00614591	-0.00195291	-0.000310593	0.00961941	-0.00658743	0.00118654	-0.00752849	-0.00617211	0.00414481	0.0292673	-0.0145411	0.0154501	0.00458399	0.0048615	-0.00757377	0.0136823	-0.0189833	-0.0080545	0.0239529	0.00858573	-0.00779451	0.00110486
MST4	0.00537091	0.0119172	-0.025335	0.0189873	-0.00928744	-0.00309331	0.000506207	-0.00110771	0.000405256	-0.00922062	-0.00187666	0.011333	-0.00327567	0.00171734	-0.00582495	0.0057945	-0.00027777	-0.00274351	-0.000782448	0.0152824	-0.0147869	0.00794402	0.00114664	-0.000189967	0.00562778	-0.00174685	-0.00265982	0.0100725	-0.00239551	0.00291897
APOE	-0.00299324	-0.0144515	-0.025303	0.0131305	-0.0267646	-0.0183819	-0.0183232	0.0168234	-0.0157225	-0.0103577	-0.00525461	0.00898237	0.0124248	-0.0138765	0.0112146	-0.0087934	0.00151362	0.0381318	-0.00703462	0.0317863	0.000947768	0.00524794	-0.0145414	-0.0413405	0.0398774	-0.000877189	0.0139	-0.0190996	0.0266399	0.000994622
GLI2	-0.0176879	-0.00773146	-0.0252851	-0.00866617	0.0130659	-0.0112728	0.00632294	0.00232552	-0.00413516	0.00353056	-0.00852822	-0.0123972	0.00404936	-0.00816442	0.00536283	0.0148897	0.00244211	0.00205124	0.0154089	0.00614815	-0.00119278	0.00217092	-0.00345464	0.0105752	-0.00282198	0.00675597	-0.00321783	-0.00380887	0.0049893	0.00119711
EFHD1	0.0078879	-0.00960708	-0.0252806	-0.0045138	0.0421091	-0.00849131	0.0229485	-0.015907	0.0263273	-0.00777601	-0.0147555	0.0131572	0.00427568	-0.0168293	0.00257868	-0.0108152	0.0267734	0.0105377	0.00969092	-0.0139223	-0.0129015	0.011125	0.017275	-0.0188894	0.00561107	0.00474783	0.00804848	-0.00592769	-0.00257091	-0.00115751
TRPC6	-0.0118672	-0.00718864	-0.0251937	0.0086179	0.00723337	0.00348333	-0.00178273	-0.00926964	-0.00756204	-0.0119536	-0.0111664	0.006682	0.000105615	-0.0114648	-0.00432698	-0.00222242	0.0159043	0.00173012	0.00679181	0.0125438	-0.00713684	0.00641389	-0.0117062	-0.00807616	0.00167855	0.00577666	-0.000831428	0.00209675	-0.00195611	-0.00184128
PRRX1	-0.0342241	-0.0281035	-0.0251426	-0.00193705	-0.0123483	-0.0257092	-0.0128173	0.00794815	0.00271394	0.00430367	-0.0061603	0.00814255	0.000104475	-0.00634173	-0.00468719	0.016873	0.0100737	0.00350434	0.0169611	0.0103081	-0.00386652	0.0101925	-0.0135184	0.0274679	-0.0103375	-0.00937611	-0.0108567	0.0110128	-0.0108366	-0.00107132
SEMA3C	0.0225718	-0.024993	-0.0250087	0.0201073	-0.0145495	-0.00755019	-0.0110488	-0.00444747	0.0277922	-0.0134554	-0.005725	0.0297611	4.19933e-05	-0.0209319	1.31058e-05	0.0207854	0.016415	0.00667784	-0.00113992	-0.000515298	0.00687734	0.0347562	0.000613438	0.0157853	0.00579897	-0.010989	0.011005	0.0313355	0.00510752	-0.000463384
PPARGC1A	-0.0145005	-0.00016937	-0.024992	0.00633393	0.0213486	0.00560786	0.0015827	0.00225623	0.00378939	0.00236118	-0.000894407	0.0114962	-0.00194292	-0.0209623	-0.00372411	-0.0300737	-0.00784013	-0.0112056	0.00585393	-0.00950285	-0.00224261	-0.00974424	0.00093271	-0.00427313	0.00647107	0.0153163	-0.00232461	-0.0171297	0.00566637	-0.00186567
SRGN	-0.0280195	0.0236012	-0.0248905	-0.0124724	-0.0013384	0.0192735	0.00660677	-0.00342219	0.00247137	0.0223229	-0.0112581	0.0174335	0.0144939	-0.0133266	-0.00188383	0.00420326	0.010491	0.00791446	0.0124531	0.0227694	0.00477578	-0.024749	0.00938932	-0.00959726	-0.00887546	-0.0109776	-0.00313845	-0.00472862	-0.0099346	-0.00457132
NGF	-0.014645	-0.00683574	-0.0248681	0.00074794	0.0114801	-0.000938049	-0.00397626	-0.00931977	-0.00444345	0.000828512	-0.0129471	0.00752535	-0.00459315	-0.00825888	-0.0044233	0.0102578	0.00622278	-0.00186856	-0.0102296	-0.00189235	0.00919638	0.00574981	0.00559321	0.0102895	-0.001285	0.013439	-0.00203316	0.012968	-0.00595991	-0.00292803
ITGA7	-0.0118235	-0.00663607	-0.0247867	0.0128103	0.00443029	0.00208038	0.0135488	-0.00778365	1.78884e-05	0.00532928	-0.0139889	0.013102	-0.00933072	-0.0164565	-0.00402421	-0.00211439	0.00997431	-0.0174923	0.00483309	0.000647083	0.00381606	-0.00791648	-0.0126079	-0.015149	-0.000965332	0.00843406	0.0137438	0.000479687	0.00271604	0.00278515
PTPRG	-0.00624193	-0.0261347	-0.0247632	-0.0118919	-0.000420559	4.99148e-05	-0.000554264	-0.00216791	0.0112494	0.000771594	0.00563059	0.00351091	-0.00859278	0.00128172	0.00260162	-0.0181583	0.000424452	0.00242133	0.0139105	-0.00547281	-0.00101006	0.0102179	0.00143542	0.00522081	0.00400528	-0.00970307	-0.00966685	-0.0188921	0.00941776	0.00422211
VGLL3	-0.011875	-0.00995046	-0.0247256	-0.00100803	0.00519202	-0.00352432	-0.0143136	-0.00669132	-0.00444198	0.00278872	-0.0120339	0.00288035	0.00918686	-0.0124366	-0.00701579	0.000426384	0.00932952	0.00466415	-0.00206331	0.0031404	0.00109868	0.00902628	0.0106225	0.00538239	-0.00739671	-0.0104115	0.00389151	-0.00255589	0.00201456	-0.00355078
NFATC4	-0.0115242	-0.0158967	-0.024693	-0.00743394	0.00404148	-0.0112224	0.0238088	0.00328009	0.00346995	-0.00601683	-0.00482105	0.00319287	-0.000955404	-1.73841e-05	0.00516009	0.00641537	0.00327849	-0.00595732	-0.000840411	0.00774995	0.00302583	-0.00694225	0.0123294	-0.016617	-0.00303863	0.00781713	-0.0112931	0.00819901	-0.00741983	0.00346303
IRS1	0.0132215	-0.00383014	-0.0246884	0.0140945	0.00403896	-0.0060291	-0.000890533	0.000337307	0.0196529	0.00442557	-0.00758029	0.0174756	0.0018845	0.00649513	-0.0251839	-0.0133266	-0.000856212	-0.00157381	0.00294959	0.0108755	-0.00414962	0.00487042	0.0029739	-0.0126251	0.00920851	-0.0102526	-0.00344302	-0.00885035	-0.00380446	0.00322307
PALM2	-0.0216289	-0.019778	-0.024666	0.010129	-0.00537517	-0.0230112	-0.0123534	0.00964042	-0.00521165	-0.0145207	-0.00577617	0.0146765	-0.00244651	0.0064889	-0.0087786	0.00432133	0.00216084	0.00968916	-0.00423755	0.005072	-0.007446	0.0128287	0.0151023	-0.00128587	-0.000628407	-0.011924	-0.00684356	-0.00659944	0.00338706	0.0016994
CLMN	0.011721	-0.0115212	-0.0246445	0.00752005	0.00461802	-0.0105661	0.0118155	-0.00298522	0.0098443	0.0094891	-0.0139949	-0.0174618	0.00139646	-0.006271	0.00277024	0.00382	-0.00575386	0.00352323	0.000318356	0.0165443	-0.0151344	-0.00991735	0.00562504	-0.0131774	0.0142072	0.0164098	0.0163054	-0.0080269	-0.0151745	0.000106586
CACNA1C	-0.00847553	-0.0146445	-0.0245681	0.0149255	-0.0161671	0.00227818	-0.00845555	-0.00723528	-0.00573658	-0.00362871	0.00121224	0.00370382	0.00308047	-0.00508693	-0.00547328	0.00212813	0.0145221	-0.00250308	0.00641306	-0.00601026	-0.00204164	-0.0153003	-0.00570792	0.00518887	0.00159605	-0.00369398	0.00564173	0.00958011	0.00100922	-0.000988967
SSTR2	-0.0184173	-0.00576332	-0.0244918	-0.00487731	0.019487	-0.00442684	0.00826098	-0.0130633	-0.0139639	-0.00304901	-0.0171289	0.0129689	-0.00966252	-0.0116574	-0.0111056	0.00149212	0.0226236	0.00880705	-0.000925515	-0.00486002	-0.00504742	-0.00773027	0.00354721	-0.00521729	-0.000729682	0.0113534	-0.00177046	0.00139891	0.00254079	0.00484126
PITPNM1	-0.0064528	0.0104609	-0.0244558	-0.00680595	-0.00126449	-0.00417569	-0.00022705	-0.00634542	0.000258528	0.000130251	-0.00798448	0.0010554	0.00366838	0.00302449	0.00722028	-0.000925618	-0.000659772	0.0114568	-0.00821097	0.00515905	-0.00478602	-0.00283607	0.00985695	0.00470385	0.00692398	0.00511609	-0.00825679	0.00419929	0.00641925	0.00209076
NR4A1	-0.0291196	-0.000882811	-0.0244494	-0.00503852	0.00787041	0.000810964	0.0145058	-0.00379826	-0.00276614	0.0193921	-0.0116743	0.00745131	-0.0118571	0.00107502	-0.00407253	0.00292573	-0.0192544	-0.00212537	-0.0069291	0.011797	-0.00967641	0.0094957	-0.00491952	-0.0135189	0.00768439	0.00626775	-0.00978392	3.68423e-05	0.00783421	-0.000755188
FAM13A	0.00758847	0.000202729	-0.0243784	0.00161383	0.0226244	-0.000846753	0.00341546	-0.00388932	-0.0128188	0.00342394	0.0193197	0.0121144	0.00636287	0.00628452	-0.0159683	0.011452	0.000550519	0.017511	0.0191215	-0.00222234	0.0217084	0.00610809	-0.00743443	-0.0163121	-0.0102475	-0.00168978	0.000962271	0.00164892	0.00993252	0.00413864
CTH	-0.0143873	0.0044874	-0.0243554	-0.00227434	0.0144497	0.00228616	-0.00295833	0.000990124	-0.00540096	0.00952319	-0.00327203	0.0203638	-0.00801741	0.000487107	-0.0030033	-0.018288	0.000469641	-0.00514759	-0.00136782	-0.00532319	-0.00927584	-0.00141381	-0.00536973	-0.00208898	-0.00233081	0.0343132	0.00106496	0.00293213	0.0110453	-0.00111862
USP53	0.0170288	-0.00490962	-0.0243262	0.00356581	0.00556924	-0.00115783	-0.00100518	-0.00834653	0.0040123	0.00505888	-0.0011685	0.00192026	-0.00527426	-0.0100528	-0.00419784	0.0151881	-0.0104285	0.00193852	0.00341168	0.0109227	-0.00311189	-0.00614494	-0.00484489	0.00532917	-0.0077379	0.00260992	0.012542	-0.00748508	-0.00022636	-0.0029043
CACNA1H	-0.0132555	0.00362598	-0.0243128	0.00133435	0.0181955	-0.00193742	0.00810326	-0.0134263	-0.00054719	-0.00450566	-0.0134082	0.00988886	0.00185639	-0.0204457	-0.000933165	-0.000474226	-0.00241844	0.00891465	0.00837422	0.00836562	0.00585295	-0.0162677	0.00182282	-0.0129598	0.00160711	0.00448532	-0.000691531	-0.00810941	0.00213019	-0.00223068
ARHGAP6	-0.0223724	-0.00229043	-0.0242037	-0.011967	0.013888	-0.000714094	0.0117924	0.00258768	0.00209971	-0.00280364	-0.0162729	-0.00675401	-0.0111054	-0.0224129	-0.00364836	0.00687094	0.000947053	0.00448262	-0.00197963	0.00318601	0.00301712	0.00446787	-0.00812788	-0.0108663	0.000860604	-0.000531001	-0.0168117	0.00638094	0.00261312	0.00131798
ID4	0.000348161	-0.0193848	-0.0241296	0.00929803	-0.0147821	0.0068238	0.000966473	0.00560167	-0.032418	-0.00487293	-0.00428121	0.0167416	0.0163676	-0.0122713	0.0048486	-0.00779784	-0.00612475	-0.00327604	-0.00692846	0.0202123	0.00236802	0.0103612	0.00949879	-0.0190273	0.0176861	-0.0025511	0.0252346	0.00392384	-0.0256409	-0.000307415
EDIL3	-0.00632812	-0.0111966	-0.024074	0.00615732	0.00441865	0.00217784	-0.0216855	-0.00624999	-0.0172192	-0.0285452	0.00417748	0.02193	-0.0131586	-0.00501517	-0.00762079	-0.00514011	0.00252105	0.00791965	-0.00744871	0.00129642	-1.66902e-05	0.00679651	0.00872536	0.00226786	0.00754432	0.000304644	-0.00213755	-0.0260434	0.016724	-0.00038354
APOLD1	-0.0247182	-0.000344519	-0.0239787	-0.0044717	0.0143941	0.027882	0.0171674	-0.0253853	-0.00818558	0.00170632	-0.0112681	0.0173058	-0.00535428	-0.00796104	-0.0161758	0.000204484	0.0166694	0.00631835	0.0160997	-0.002825	-0.000395114	-0.0116477	0.0135584	-0.0133828	-0.00251723	-0.00115119	-0.00397115	-0.0223033	-0.0121709	0.0031561
SACS	-0.00744815	0.000323053	-0.0239697	-0.00202036	-0.00197183	0.0100174	0.00881096	0.00655489	-0.0137141	0.0201772	-0.013926	-0.00142252	-0.00697968	0.00486344	-0.00432146	-0.00209312	0.00615137	-0.016264	0.00997921	0.00206302	0.0101941	0.00605706	-0.00206551	0.00273857	-0.00984631	-0.01168	-0.00762646	0.0106999	-0.00382866	-0.0010396
ATAD2	0.000663896	-0.000764786	-0.0237564	-0.00741911	0.00918112	-0.00968272	0.0108218	0.00260599	-0.012413	-0.00765341	0.0196876	0.00268602	0.00468281	-0.0132835	0.000423901	-0.00258983	0.00690081	-0.0168967	0.00414531	0.00667974	0.00268127	-0.00780153	-0.00756832	0.00499963	0.00495648	-0.0021125	-0.000134672	0.011024	0.0146342	-0.000724838
GJA5	-0.0126001	-0.00682765	-0.0237518	0.0129821	0.0135431	0.0116705	0.0160552	-0.00188172	-0.0194682	-0.00928832	-0.0056112	0.00782073	0.00305169	-0.00142852	-0.00609715	-0.0158507	0.00798857	0.000379768	0.0175458	0.00464617	-0.00398943	0.00916688	-0.00350733	-0.00232415	-0.00848963	0.00673403	0.00909547	-0.0084448	0.010467	0.00563875
CDR1	-0.0133995	-0.00574703	-0.0237487	-0.0176648	0.0111616	-0.013702	-0.00302103	0.0309983	-0.00623951	0.0356603	0.00554204	0.0257458	-0.0194863	-0.00321058	-0.0100069	0.0150525	0.00911146	-0.0252205	-0.00248095	0.0170277	0.0154558	-0.0149491	-0.016947	0.0031092	-0.0111406	0.0409677	-0.0241237	0.00343739	0.0351858	0.00491489
COL6A2	-0.0229235	-0.0201772	-0.0236945	0.00340282	-0.0045395	-0.0272893	-0.00351871	0.0179711	-0.0226786	0.0111886	-0.015673	-0.0138119	-0.0102609	-0.00920371	-0.0150133	-0.00273203	-0.00413589	0.0180798	-0.00563675	0.0374188	0.00140056	-0.000265237	-0.0137757	-0.0169994	0.0212231	0.00875197	0.0309509	0.00416399	-0.00100882	-0.00335621
AVPR1A	-0.0155951	-0.0014034	-0.0236826	-1.96324e-05	0.0165185	0.0020575	0.000834885	-0.0101726	-0.00708475	0.00373075	-0.00749229	0.000596718	0.000689566	-0.0154612	0.00433901	-0.00133522	0.0092842	0.0109121	0.00968934	-0.0141336	0.000213465	-0.0099586	0.000565765	-0.0107288	0.0027254	-0.00337823	0.0072356	-0.00441185	-0.00856311	0.00362521
USP2	-0.0126054	-0.00365366	-0.0236453	0.0132789	0.00888752	0.00346272	0.00703704	-0.0102196	-0.00316	0.0050409	0.00360413	0.00904197	-0.0123145	-0.0097816	0.000968277	-0.0142857	0.00398433	-0.00550315	0.0119439	-0.00101557	-0.00104906	0.00643276	-0.0191251	-0.00548067	-0.00929854	-0.00040952	-0.00824708	-0.00542818	0.00292863	0.00415431
SLC25A4	-7.68686e-05	0.000777247	-0.0236109	0.00257954	0.0185153	0.0150282	-0.0130375	-0.0136961	-0.0121473	-0.0171879	0.00279114	0.015933	-0.0101228	-0.00286154	-0.00579193	-0.0143128	-0.000308496	0.00911106	0.00157273	0.00919695	-0.00204737	0.00316718	7.80089e-05	-0.000447618	0.000358302	0.0150898	0.00209602	0.00637836	0.00445509	-0.00225163
PLN	-0.0144669	0.0057988	-0.0235814	0.00614645	0.0208664	0.00755314	0.00340153	-0.00360393	-0.0105914	-0.00813187	0.00182013	0.0195704	-0.0163331	0.00807662	-0.0268073	-0.0163854	-0.00365588	-0.00847794	0.00100601	0.0021189	-0.00462945	0.000422254	-0.0012176	-0.00740484	0.00473135	0.00572456	0.00808316	-0.00285203	-0.00301065	0.0010274
COL6A1	-0.0188306	-0.0208139	-0.0234797	0.00375173	-0.00215429	-0.0218397	0.00119609	0.0175852	-0.0217436	0.00385655	-0.00725194	0.00671834	0.0040194	-0.00352456	0.00454431	0.00715456	0.00801231	0.00403176	0.00626372	0.0242606	0.00471284	-0.00260828	-0.0136907	-0.0228602	0.0158054	0.0205216	0.0108686	-0.0107563	-0.00477249	0.00319892
CILP2	-0.01272	-0.00916627	-0.0234792	-0.00992834	0.00688534	-0.01557	0.00121031	-0.00259249	-0.00188476	-0.00591497	-0.00657215	-0.00475659	0.0059171	-0.0003299	0.00793851	0.0084667	0.0144394	0.00525392	0.00180933	0.0160638	-0.0211507	-0.00885612	0.0205258	-0.0250796	0.0133451	0.00546924	0.00847661	-0.0143451	0.00115471	0.00276853
RUNX1	0.00799453	-0.0108395	-0.0234427	0.00702438	0.00920933	-0.0265452	-0.00394286	-0.00894157	0.010203	0.00785378	0.00468313	-0.00220591	0.00171606	-0.00857699	0.0039525	0.0108291	0.0107406	0.00487526	-0.00125744	0.00803696	-0.00128865	0.00121624	0.00331894	0.0138673	-0.0100456	-0.0116497	-0.00310469	-0.0113592	0.00467961	0.00454382
SMAD7	-0.00184975	0.012667	-0.0233176	-0.00853096	0.00411299	-0.0083514	0.0119227	0.00176748	-0.017497	-0.00726747	-0.00147274	0.00458753	-0.000589852	0.0114505	0.00180472	0.00562795	0.000542029	-0.00520696	0.00498145	0.00413773	0.00647727	0.020882	-0.000859364	0.0109794	-0.0186491	-0.011377	-0.0208257	-0.0110054	-0.000339119	-0.00273876
EGFLAM	-0.0110858	-0.0116938	-0.023206	-0.003868	0.00472146	-0.00969604	-0.010571	0.0173858	0.000886166	-0.0252259	0.00207598	-0.000248486	0.0122211	0.000153236	2.76042e-05	0.00628345	0.00405861	0.0124452	0.00454456	0.00754031	-0.00661984	0.0034574	0.00540519	-0.00112784	-0.0111181	0.0239481	-0.00614218	-0.00606673	-0.00243439	-0.00423168
TXLNG	0.000417025	0.0028399	-0.0230274	-0.00298609	-0.00521136	0.00175752	0.00248566	0.00490589	-0.000113153	-0.00096085	-0.0049681	-0.00360861	-0.00374571	-0.00193611	-0.00667117	0.000889086	-0.00510609	-0.0106183	0.00179504	-0.00186713	-0.00264051	0.00502313	-0.000745241	0.00872633	0.00672452	-0.0123592	-0.00245549	-0.00197924	-0.00273927	0.00261246
MEIS3	-0.000253823	-0.00676586	-0.0230113	-0.00402684	0.0134461	-0.0146141	0.0189718	0.00221372	0.0164045	-0.00187011	-0.00360052	0.00234965	0.00225	0.0116298	-0.00103343	0.00350326	0.0062001	-0.0113111	0.0121634	0.00829498	-0.00305894	0.0105362	0.0128504	-0.00959241	-0.00283786	-0.0080237	-0.00371906	0.00540204	0.00426263	-0.00526944
CSRP1	0.00965917	-0.0127822	-0.0229346	0.0101034	-0.00473951	0.0179495	-0.00347652	-3.64778e-05	-0.0020344	-0.00123701	0.0115376	0.00910712	-0.00276423	0.013425	-0.00294271	-0.0207461	-0.000828858	0.00723391	0.000893349	0.000422666	-0.00683777	0.00511926	-0.0042525	0.00662617	-0.00681988	-0.00631832	0.00379727	-0.013148	0.00999468	0.00169
OAT	0.00678567	-0.00512124	-0.0228141	0.00349526	0.00366407	0.00504858	-0.000759269	0.00191611	-0.0125702	0.0165621	0.0102228	0.00853571	-0.0001481	-0.00513019	0.00383849	-0.00741433	-0.00800274	0.00361664	-0.00104321	-0.000558017	-0.00708166	-0.00133837	0.00266209	-0.00153598	0.00786501	0.00945313	-0.00515041	0.00320369	0.000623392	-0.00343761
NTRK2	0.0131253	-0.0193244	-0.0228122	0.0174019	0.00738154	0.010441	-0.0162113	0.00687587	-0.0347275	-0.00880144	-0.0042395	0.00982458	0.00437415	0.000436827	-0.00838698	-0.0108747	-0.020861	-0.0126695	0.0119535	0.0271628	0.0149612	-0.00769675	-0.00921548	-0.0149224	-0.0179226	0.00315351	0.00130689	-0.00637411	0.00556342	0.00506516
PROCR	-0.0162368	-0.0126119	-0.0227891	-0.0102494	0.00257642	0.00666264	-0.0181017	-0.0140633	0.00361593	-0.00396469	0.00257621	0.00635536	-0.00138556	-0.0154394	-0.00135122	0.0114331	0.00778456	0.0156349	0.00680696	0.00141744	0.00769653	-0.00134536	0.00783393	-0.0117378	0.000694815	0.0119747	0.00615354	0.0159663	0.0114908	0.00326005
LIF	-0.0220062	-0.0202644	-0.0226583	-0.00406826	0.0226587	-0.0249924	0.0101986	0.00383038	-0.0209429	0.0126358	0.00200176	-0.00722319	-0.013848	-0.0144829	-0.00648319	0.0288658	-0.0109289	0.0132662	-0.0287639	0.0153316	0.0249461	-0.00282557	0.0150525	0.0103324	-0.0178601	-0.000820935	-0.0160313	0.011751	0.0207309	0.00109935
FAM102B	-0.00612463	0.00823708	-0.0224522	-0.00980324	0.0120371	-0.0134192	-0.00345073	0.00799141	-0.00687587	-0.00936804	0.00591858	-0.000892568	0.0033413	-0.00164179	0.000413332	-0.00517455	0.0133994	-0.00631764	0.0133194	0.00979791	-0.00678466	-0.00635414	0.00351329	-0.00578572	-0.00141791	0.0068556	-0.00519375	0.00258578	6.1553e-05	-0.000907565
H2AFJ	0.00994217	-0.00419593	-0.0222112	0.00436111	0.0138156	0.00430163	0.00951518	-0.00731287	0.000845422	0.00301931	-0.0113052	-0.00217891	-0.00192753	-0.00393207	-0.00259987	-0.0115326	-0.00150795	-0.00322493	0.000586937	0.0139869	-0.00694357	-0.00601854	0.00810518	-0.00474739	-0.00277615	0.0102432	0.00497562	0.00756628	0.00521819	-0.00173524
SPRY2	-0.0124094	-0.0103082	-0.0222057	-0.0068972	-0.0127211	0.00418161	-0.0024025	0.00185648	4.40733e-05	-0.00261718	-0.0200646	-0.00455278	0.0139497	-0.0101984	-0.00352876	-0.00301968	-0.0127354	0.00484169	0.00297504	0.00440859	-0.00985131	0.00876825	0.00116587	-0.00861007	-0.00591874	-0.0112852	-0.00980228	-0.000169988	-0.0054868	-0.00223839
CD248	-0.0150579	0.00578804	-0.0220628	-0.0134419	0.00150201	-0.0206481	-0.00169405	-0.0031522	-0.00563281	0.00331513	0.0103416	0.0168997	-0.000996182	0.00242366	0.00827326	-0.016678	0.0122236	-0.00045177	0.00955287	0.0183366	-0.00782239	-0.00862631	0.00135943	-0.0206372	0.0161684	0.0122566	0.0132473	-0.00766683	-0.0125543	-0.00147854
ELK2AP	-0.00589118	0.0249504	-0.0220312	0.0362756	-0.0039863	0.0180481	0.00359564	0.0176043	0.00311306	0.0352155	0.00918441	0.0339356	-0.0299998	-0.00218721	-0.00765798	-0.0208756	-0.0137948	0.00796012	-0.00435554	0.000819656	-0.0146506	0.00375523	0.0191302	-0.013063	-0.00227937	-0.0255407	0.0125704	-0.0081528	-0.0323288	-0.0038893
NEXN	-0.00180912	-0.0114866	-0.0220251	0.0187911	-0.0106939	0.00592165	0.00223017	0.0108477	-0.00408092	-0.0252262	-0.0191953	0.00948419	0.00117503	-0.0235835	0.00151397	-0.00821945	0.00959412	-0.0345861	-0.00328971	0.00299627	-0.00220929	-0.0125406	-0.0133223	0.00491805	-0.00333666	-0.00432081	0.0117515	-0.00433581	-0.00633489	-0.00385757
MRVI1	-0.00913881	-0.00965774	-0.0220137	0.0175861	0.000457292	0.00935269	-7.77074e-05	-0.00799186	0.000509077	-0.0034487	-0.0045547	-0.00387804	-0.0159244	-0.0174677	-0.00331677	-0.0116757	0.00940288	-0.000483971	0.0115248	0.0156635	0.0124718	0.00192881	-0.0140794	-0.0102345	0.00553023	0.00333235	0.000442626	-0.00961168	0.00764825	0.00450641
TSC22D3	0.00366115	0.0296072	-0.0220123	0.00939143	-0.00450544	0.00143054	0.0230141	0.010383	0.0200129	-0.00677725	-0.0146173	0.00621462	0.000439314	-0.0119402	-0.000147379	-0.0140526	-0.00775722	-0.0109679	-0.00499719	0.0193321	-0.0375872	0.00570862	-0.00901663	-0.0153303	-0.00672718	-0.0190674	0.0167941	0.0188126	-0.00254898	-0.0043915
STARD13	-0.011676	-0.0112613	-0.0219968	-0.0227431	0.0260843	-0.00897706	0.0201088	0.00739065	0.0119927	0.0131387	0.00220264	0.00121659	0.00262191	-0.0163605	0.00962838	-0.0147227	-0.0120837	0.00692839	0.0096033	-0.00561009	0.00902108	-0.00706405	-0.0014313	-0.00343103	0.000946714	0.00250919	-0.0118232	0.0140451	0.00372819	-0.000815569
CDK14	0.000555264	-0.0088437	-0.0219476	-0.00595601	-0.00481982	-0.00818305	-0.0128638	0.000968104	0.0132055	0.000758566	-0.0191503	-0.00783099	0.0223985	-0.0011903	-0.00153495	0.02314	0.0117201	0.0139607	-0.000955308	-0.00208591	-0.00158547	0.0143205	-0.00554781	0.00989611	0.00960238	0.00288437	-0.0100192	-0.00270763	0.000840845	0.00372788
FAM126A	-0.0164447	-0.00767597	-0.021919	-0.0181324	-0.00912903	0.00939423	-0.0296259	0.0123223	-0.00632878	-0.00573547	-0.00605911	-0.0073514	0.00257028	-0.00235903	-0.0140319	-0.016383	0.00162159	0.00357444	-0.00297908	-0.00461447	-0.0152742	0.0117818	0.00312026	0.0194943	-0.00471823	-0.00832965	0.00425533	0.0020937	-0.00103781	0.00452188
PRKAB2	-0.00216974	-0.00112618	-0.0218478	-0.00117884	0.00456802	0.00259934	0.0123398	-0.00652178	-0.0151706	-0.0208682	0.00797293	0.00526151	0.00446619	-0.00302157	-0.019417	-0.00967825	0.000361829	-0.00186013	0.00945708	0.00883084	-0.000202605	0.00992208	0.00854209	-0.00020875	-0.00750364	0.00594188	0.00320491	0.014787	-0.00434457	-0.00373748
KRT6B	0.0262023	-0.0213109	-0.0218437	0.0300499	-0.0231963	0.0108155	-0.0218838	0.0183038	-0.0342533	-0.00532293	-0.0214722	0.014529	0.0188446	-0.0229738	-0.00402437	0.00638967	0.0201539	0.0178832	-0.010162	0.033591	-0.0154815	-0.0122665	-0.0148411	-0.0095044	-0.0300001	-0.0393105	0.00150541	-0.0207727	0.00588682	0.000509893
TNS3	0.00319711	-0.00479814	-0.021791	-0.00282999	0.0134344	0.0018947	0.010723	-0.0235554	0.00147476	-0.00400554	-0.0187947	0.00932153	0.00556732	-0.00552653	0.000944613	0.00311212	-0.0127238	0.0208854	0.00251719	0.0217761	0.000935088	-0.0138963	0.00893412	-0.0169419	-0.00184948	0.0190205	-0.0116963	-0.00428677	-0.00469227	0.00132457
DAAM2	-0.00614995	-0.0109733	-0.0217257	-0.00203624	0.0148245	-0.00666189	0.0221185	-0.00366011	-0.0164412	0.0110811	-0.00614112	-0.00765776	-0.0127474	-0.0102256	0.000571369	-0.0117499	0.00656387	-0.0014132	0.00810966	0.0167901	0.00422812	-0.00978274	-0.00451357	-0.00828406	0.00406478	0.0103005	0.0109757	-0.0114503	-0.00599459	6.89075e-05
CHPF	0.00837833	-0.0045387	-0.0217256	0.00402482	0.00498382	-0.00646982	-0.00704029	0.00232602	0.000506564	-0.00267299	0.00324923	0.00962255	0.00349371	0.0121367	0.00377501	-0.00083345	0.00351916	0.00635122	-0.00833841	0.00271448	-0.00602313	0.00220935	0.00208037	0.0165929	0.00524208	0.00164389	0.0029335	0.00981015	0.00239563	0.000664229
SLMAP	0.00880924	-0.00138799	-0.0217072	0.00371731	0.00701019	0.0149544	-0.00171677	-0.00181527	-0.00282018	-0.000763876	0.00721033	0.00688252	-0.00422226	-0.00499786	-0.00291473	-0.00840872	-0.011283	-0.00393922	0.00209549	-0.00731094	0.00192969	-0.00737718	0.0173176	0.00519976	0.00275146	0.00512441	-0.000752113	-0.00455191	0.00237811	4.25503e-05
SMAP2	-0.00386722	0.0268319	-0.0216912	0.00510734	0.00121062	0.00899059	0.000720297	-0.00638559	0.0074744	0.00926383	-0.00214902	0.00512544	0.0127478	-0.00273639	-0.0107158	0.00218057	0.000411105	0.0221425	-0.0012546	0.00918492	-0.00851096	-0.0159335	0.0131766	0.0104133	0.000154593	0.000750339	0.00953415	-0.00090492	-0.00163093	0.00107453
DNAJB5	-0.0143879	-0.00543302	-0.0216629	-0.00550255	0.00287765	0.00593853	0.0101647	-0.000881745	0.00677795	0.011724	0.0137752	-0.00221306	-0.00892429	-0.00740512	-0.00134854	-0.00136345	-0.0132927	0.0025224	-0.00690342	0.0106417	0.000475192	-0.00589637	0.0148059	0.00700264	-0.016642	0.00244065	0.00122319	0.0159302	-0.00112135	-0.000950278
LMCD1	-0.0136219	-0.00360516	-0.0216476	-0.00500924	0.0162939	0.0127343	0.0341629	-0.01097	0.0134622	-0.0039531	-0.00197412	0.0191459	-0.00436368	0.000150436	-0.00082187	0.00190936	-0.0162632	-0.00446546	-0.00928764	0.00251976	-0.000599524	0.0316949	-0.00847857	0.0145599	-0.0116474	-0.00831655	0.00128692	0.00482507	0.0194236	0.00155042
SORT1	0.0093852	-0.0058581	-0.0216407	0.0144925	0.017572	0.0138717	0.0171858	-0.0186369	0.00782665	-0.00348797	-0.00781492	0.0154015	-0.0102771	-0.00663648	-0.00365375	-0.0135655	0.000247775	0.00251879	0.00291232	-0.0013536	-0.0235366	0.00667761	-0.00187068	-0.00715038	0.00439859	-0.000412963	-0.000466783	-0.00966658	-0.00683238	0.00350423
EDNRB	-0.0545709	-0.0166831	-0.0216123	-0.0109188	0.00363403	-0.0145197	0.0157797	0.0047245	-0.000555943	0.0188729	0.00154349	0.00467823	-0.00737889	-0.0374918	-0.00837334	0.000857977	0.0119946	0.0122701	0.00942488	0.00348771	-0.0114923	-0.00985603	0.0153569	-0.00221644	0.000537727	-0.00998575	-0.000176343	0.00758013	0.0138516	-0.00311199
ZDBF2	-0.00961389	0.0036806	-0.0215956	-0.00852599	0.00344213	-0.0186652	0.0132726	0.0102009	-0.00660127	-0.00486102	0.0164569	-0.00370331	-0.00859994	-0.00261311	-0.00176301	-0.00125197	0.00336682	0.00102232	0.0066259	0.00738053	0.0041135	-0.00347366	-0.00048352	0.0143187	-0.00693151	-0.00126772	-0.00289722	0.0133107	0.0155159	0.000551306
WIPI1	0.00214712	-0.00808822	-0.021564	-0.0100925	0.00341286	-0.00389818	0.0182205	0.00957464	-0.0025376	0.00861867	-0.00702615	-0.00832975	-0.00210997	0.0105824	-0.00667664	-0.00048589	-0.00762406	0.00222869	-0.00076852	-0.00618288	-0.00688051	0.00372296	0.00286373	0.00110616	-3.39589e-05	-0.00594974	-0.00639239	0.00243336	0.00112874	-0.00167918
EPS8	0.0014508	-0.026025	-0.0215117	0.0121753	0.0112419	-0.00492859	0.00899723	-0.000784162	-0.0241778	0.00503928	-0.0331257	0.0110912	0.0140998	-0.00316349	-0.00350099	0.000927993	0.0142027	0.00265255	0.0166455	0.00421214	0.00642754	-0.00485835	0.00998877	-0.0125582	0.0140817	0.0178117	0.0110895	-0.0167489	-0.0167351	-0.00055497
CES1	-0.0116903	-0.00819444	-0.0215056	-0.00222982	0.00641594	-0.00311271	-0.00320402	0.0118161	-0.00506982	-0.0152713	-0.00356709	0.0180254	0.00582054	-0.0129433	-0.016467	-0.0117177	0.00203296	-0.0108584	-0.0197773	0.00121271	0.00333202	0.00244562	0.00347557	-0.00598261	0.00608315	-0.0095804	0.00466856	-0.00405617	0.0280039	0.00350081
DZIP1	-0.00711798	-0.0127372	-0.0213793	-0.0021011	-0.0133181	-0.0135647	-0.0129358	0.0093777	-0.0038178	-0.00247095	0.00136718	0.00617182	-0.00399599	0.000336928	-0.00457905	-0.000281357	0.00593073	0.00905495	3.1666e-05	-0.00158403	-0.00575507	-0.00754181	-0.00059987	-0.00866404	-0.00673768	0.00866403	-0.0142065	0.00882741	-0.00308523	0.0028795
TP63	0.00147942	-0.017712	-0.0213195	0.0277592	-0.0334567	0.014654	-0.0338705	-0.00232825	-0.00426847	-0.0241979	-0.00560144	0.011466	-0.000440984	-0.0174958	-0.0228069	0.00972248	0.0110991	0.014088	0.00645761	0.018727	-0.018891	0.00781384	0.00896994	-0.00390113	-0.0232243	-0.000490101	-0.000908525	0.00100588	0.00173285	0.00303936
CEP170B	0.00544822	-0.00572509	-0.0213116	-0.00403406	-0.00480624	-0.00330438	0.00710721	-0.00533563	0.00563088	-0.000542614	-0.0053982	0.00311544	-0.00119882	-0.0038235	0.000131798	-0.00623067	-0.00384568	0.00945965	-0.00682921	0.00462923	0.00593356	-0.00911753	-0.000748949	0.00447178	0.00416374	-0.00144535	4.46548e-05	0.000771424	0.000662827	-0.00359779
ZNF655	0.00353785	0.00259522	-0.0212022	0.0023274	-0.00394949	-0.00409201	0.00804193	0.00257222	0.00141615	0.00293368	-0.00646854	-0.00107025	-0.00615425	-0.00452576	-0.0013351	0.00272072	0.00868825	-0.00273067	0.00137831	-0.00169982	0.00303402	0.00424737	0.00285518	-0.000931644	-0.000122546	-0.00455887	-0.000417191	0.00265524	-0.00389415	0.00309606
TBX18	-0.0145367	-0.00575987	-0.0211217	-0.00662377	0.0123962	-0.00771423	0.00308187	0.0102925	-0.0023289	0.005123	0.00711356	0.0121487	-0.00451349	0.00405718	-0.0106273	-0.0101245	0.00227141	0.00351514	0.00506336	0.0145706	0.00459558	0.00546234	-0.00189648	-0.00425306	0.00834736	-0.00569291	-0.00190311	0.00431779	-0.000427177	0.00126986
MYL9	-0.00615987	-0.0171917	-0.0211174	0.0135891	-0.00732881	0.0171671	-0.00644865	-0.00517768	0.00534205	-0.0189271	-0.00371209	0.0329673	0.00627662	0.00579311	0.00815985	-0.0243302	-5.41904e-05	0.0167966	0.00636477	0.0165765	0.0076576	0.00587255	-0.0152692	0.00741833	0.00396795	0.00484741	-2.16328e-05	-0.00949898	0.0123878	-0.000600486
AGTR1	-0.0106718	-0.00679014	-0.0211087	-0.00860972	0.0169007	-0.0137665	0.0105571	-0.00999903	0.0111693	0.00299415	-0.00855499	0.0069939	0.0105228	-0.0138637	-0.00751349	0.0128237	0.0136873	-0.00274307	0.00683112	-0.017202	-0.0142756	0.000490348	0.00762766	0.0102533	0.00769017	0.00404609	0.00192025	-0.00555531	0.00832709	0.00279156
UNC5C	-0.00165286	-0.0124011	-0.0210771	0.0140226	-0.0226565	-0.00418096	-0.019603	-0.0184712	-0.00867508	-0.00628764	-0.00125966	0.0136076	-0.0129667	0.00557501	-0.0139709	-0.000325091	-0.00273821	0.0260784	0.0143411	0.0179108	-0.0112979	-0.00791591	0.00801781	-0.0100668	-0.00853736	0.0459851	-0.00191305	-0.00762802	-0.0192129	0.00589007
HSPA6	-0.0141909	0.00569494	-0.0210478	-0.00784093	-0.00742928	-0.00573255	0.0240919	0.0168659	-0.00691884	-0.00204666	0.010396	-0.0038401	-0.0422143	-0.0201797	0.0109509	0.0505011	-0.008246	0.00176969	-0.0537298	-0.0246572	0.00246184	0.0156017	-0.0110471	-0.0238287	0.0174167	-0.0327545	0.0102605	-0.0212805	-0.0168642	0.00422592
NDUFS2	0.00286805	-0.00622506	-0.0210036	-0.00581142	0.00518482	0.00886709	0.00804554	-0.00248321	0.000692649	-0.00102347	-0.0118152	-0.00706975	-0.00262752	-0.00106058	-0.00141927	-0.0114398	0.000535489	-0.00778757	0.00394803	0.00305054	-0.000523732	-0.00548139	0.00701278	-0.00663201	0.00498047	0.0062421	0.00168345	-0.000483618	0.00710873	-0.00461557
COL1A2	-0.0383374	-0.0167251	-0.0209901	-0.0214744	0.0117167	-0.035026	0.00825865	0.0174595	0.00222089	0.00970465	-0.00919438	0.0132382	0.00703649	-0.00442815	-0.000296161	-0.00263307	0.0154325	0.0120047	0.00325636	0.0181654	-0.00991585	-0.0129605	0.00741823	-0.0160484	0.00930751	-0.00452881	-0.0105171	0.00851369	0.00363138	-0.0031029
DLG5	0.0162423	-0.017749	-0.0209877	0.00787769	-0.000640273	-0.00115382	0.00460234	-0.00230073	0.0173371	-0.00433358	-0.0174744	-0.00682544	-0.0161031	-0.00851056	-0.0180035	-0.00231901	0.0151102	0.00220147	-0.00227431	0.00134895	0.00303714	-0.00579995	-0.0115926	0.00581975	-0.00302543	-0.0060107	0.0123161	-0.00722423	0.00318537	7.79545e-05
CDH11	-0.0262751	-0.0195791	-0.0209188	0.000223439	-0.017295	-0.0125868	-0.00754938	0.0146318	0.00151619	0.00217421	-0.00608214	-0.00125756	0.0201758	0.00461313	0.00666108	0.0259215	-0.00754413	0.0140342	0.00801781	-0.00193702	-0.00521902	0.00860587	-0.0115006	0.00772567	-0.00492911	0.00407101	-0.00591378	-0.0079122	0.0242406	0.00525822
IFITM1	0.0107165	0.00689197	-0.0209037	-0.00307483	0.000821287	-0.00663	-0.00265773	0.00180806	0.010712	-0.00194264	0.0175315	0.015682	0.0144899	0.0247644	0.00946476	0.00856873	-0.00175693	0.00081696	-0.00466893	0.00593634	-0.0119784	0.00933355	0.0050155	-0.00766628	0.00673045	0.00188525	-0.0214983	-0.00617109	0.013464	0.00448383
LMO4	0.000847492	-0.00364228	-0.020848	-0.00634027	-0.00154542	-0.00212388	0.00291181	0.0178144	-0.0103915	0.0147075	0.00420046	-0.0129267	0.00104571	-0.00872539	0.0158181	0.00151243	-0.0147063	-0.00759754	0.00661561	0.0123459	0.0100297	-0.00718942	0.00780604	-0.00178336	0.0127748	0.0105296	0.00334566	0.00553313	-0.0160045	-0.000676663
KIF21A	0.00251304	0.00595666	-0.020841	0.00515653	-0.0057457	-0.00226934	-0.00111998	-0.0101087	-0.0013678	0.00142935	0.00643017	0.0178778	-0.00185514	-0.0111795	-0.0154946	0.0158003	0.0101165	0.000458021	0.00992569	-0.00776029	0.0156985	0.018244	0.0024198	-0.00749729	-0.001577	0.00884997	0.0067922	-0.0211256	0.00359176	-0.00276651
HSPB8	-0.00147807	-0.00308133	-0.0208207	-0.00621259	0.0296685	0.00198221	0.0115984	-0.0117621	0.0169227	-0.0135205	0.000612054	0.0117657	-0.0097041	-0.0244882	-0.015389	-0.00623982	-0.00125177	0.0169737	0.0045322	0.0139249	0.0171145	0.0283808	-0.0215767	-0.00745762	0.00416212	-0.0121179	0.0117453	0.014268	-0.0237121	0.0018713
SNX18	0.000600346	0.00302899	-0.0208166	-0.00438766	0.0101653	0.00184499	0.00200058	0.00235606	-0.00232582	0.005539	-0.00107491	0.000514271	0.0021909	0.0103643	0.00343641	-0.000550543	-0.000637273	0.000629715	0.00689958	0.0182625	0.00155666	-0.00491404	-0.00217408	0.00529967	0.00336243	-0.00863588	-0.0159982	-0.00857154	-0.00672621	0.00470599
PIP5K1B	-0.000619252	0.000396583	-0.0207748	0.00972595	0.0180647	0.000198841	0.0187766	-0.0152923	-0.00561458	-0.00944801	-0.00964182	0.0110619	-0.00636038	0.00433451	-0.0203374	-0.0146603	0.00538994	-0.00461715	0.00396187	0.00930933	0.00126225	0.0162298	0.0211168	-0.00917815	-0.00841134	0.0058995	-0.008578	-0.00269424	0.00700307	0.00487861
FHOD3	0.00397646	-0.017511	-0.0207473	0.019394	-0.0236104	0.0010296	-0.0205382	0.0067978	-0.00136677	-0.0151953	0.000396943	0.0194293	-0.0134325	-0.0145663	-0.00227711	0.00193633	0.00864653	-0.00345466	0.0147853	0.0144049	-0.0056003	7.06654e-05	0.0115981	-0.017433	-0.00126585	-0.00778466	-0.0184517	-0.00154703	-0.00562581	0.00230391
PLAGL1	-0.0028994	-0.0100209	-0.0207415	0.00669826	0.00134883	0.0010649	-0.000143401	0.0115174	-0.00292299	0.0081903	-0.000621158	0.00477648	0.00572753	-0.00409689	0.0105279	0.00905057	-0.00256819	-0.00622012	0.00325215	-0.00651181	0.0133553	0.00343969	-0.00893836	0.0191306	0.00890221	0.00739056	0.00206735	-0.00160216	0.00706229	-0.000873903
IRX1	0.00985013	-0.0174571	-0.0207337	0.0272845	-0.0162001	0.00854184	-0.0112804	0.00694305	-0.025611	-0.00931509	-0.0109378	0.00428986	0.00106579	-0.00739935	-0.00289558	0.00184823	0.0112952	0.00328696	-0.00305759	0.0125155	-0.0075562	-0.0100765	3.85284e-05	-0.000287265	-0.0114398	0.00183744	0.0128855	0.00910992	0.0186113	-0.00161775
TAGLN	-0.00996012	-0.0213925	-0.0207284	0.0333887	-0.0156122	0.0142628	-0.022109	-0.00575441	-0.0199077	-0.0234549	-0.0138847	0.0422527	0.0101472	0.000109254	0.00421709	-0.0240967	0.00172964	0.00374004	0.00400088	0.0345256	0.00853654	0.0165364	-0.00960862	-0.00278403	-0.00235931	0.0111438	0.0102432	-0.00110942	0.00692763	-0.00323841
MEIS2	-0.00286089	-0.0127957	-0.0206904	-8.24235e-05	-0.00489962	-0.0118365	0.00500291	0.00519102	-0.0239486	0.0211584	0.0197244	-0.0119119	-0.00544754	-0.0181309	0.00810151	-0.00611305	-0.00990474	0.0152104	-0.000604509	-0.0148758	0.0176953	0.0102234	-0.00821292	-0.000438124	-0.00199267	-0.00486297	-0.00539269	-0.00456125	0.0154015	0.00114418
ANTXR1	-0.00145539	-0.0297065	-0.0206199	0.0224507	0.00177712	-0.020549	-0.0170419	0.0116741	0.0131265	-0.00453777	-0.00449844	0.0232728	0.00669259	0.0159979	-0.00881727	-0.00716556	0.010012	-0.00322106	0.0191074	-0.00467213	-0.00341864	0.0123621	0.00961641	0.00329067	-0.00602451	0.00835432	-0.0181434	-0.00884066	-0.0135313	-0.00282355
ATP11B	-0.00125176	0.00960757	-0.020535	-0.00562702	-0.00116841	0.00808501	-0.00609663	0.00433646	-0.0102614	0.00621761	0.0141333	-0.00629709	0.00519715	-0.00503564	-0.00360074	0.00526184	-0.00130435	-0.00781967	0.00217326	0.000237106	-0.0121194	0.00159361	-0.00271211	0.00652615	-0.000988461	0.00204392	-0.000466395	-0.00122991	-0.00562438	-0.00303616
LAPTM4A	0.00576875	-0.00813387	-0.0204526	-0.0110269	0.0029026	0.00583988	-0.00118552	0.00434872	0.00837601	0.0119268	0.0228217	-0.00341221	0.00122422	-0.00536345	0.00724529	0.00249321	0.0110517	0.00735333	-0.00686258	-0.0119716	-0.00366879	0.00318114	0.00342313	0.00708187	-0.000888522	-0.0038986	-0.00321655	0.00563309	-0.00485023	0.00163801
MT2A	-0.014615	-0.027449	-0.0204096	0.0115599	-0.0136318	-0.00732681	-0.0138516	0.00511778	0.000210723	-0.0115965	-0.000660954	0.00428513	-0.001424	-0.0116071	0.00307091	-0.0196573	-0.00320314	0.0121884	0.00257244	0.0306128	0.00501287	-0.0243674	-0.00691548	0.00898622	-0.00663131	-0.0113945	0.0167623	0.010421	0.00335347	-0.00293522
SAMD4B	-0.00447935	-0.00148641	-0.0203891	-0.0104991	-0.00403826	0.00744862	0.0118024	0.0024152	0.00708617	0.000962415	0.00927596	-0.00319029	-0.00314639	0.000369925	0.00204107	-0.00193273	-0.00497503	0.00766505	-0.0100162	0.00166955	-0.000133065	0.00163651	-0.0065589	0.00691942	-0.0112223	0.00565626	0.00473628	-0.0120849	-0.00363512	-0.00183515
GLI3	0.00575853	-0.0148087	-0.0203106	0.0026949	0.00127363	-0.0032184	-0.00469413	-0.00459817	0.0215227	-0.00656591	0.00446449	0.0202481	0.0118048	0.000111542	0.00601127	-0.00266923	0.00996389	0.0107585	0.0005749	0.00290313	0.00511335	0.00444834	-0.00914129	0.00313529	0.00429768	0.00254666	0.00193138	-0.0079549	0.0018226	0.00308131
TFE3	-0.00251972	-0.00380192	-0.0202724	-0.00508629	-0.00692545	0.0113105	0.0107679	-0.00352109	0.00897365	-0.00588038	0.0026309	-0.00884235	-0.00774205	-0.00347892	-0.00156452	0.00230641	0.00490081	0.00800711	-0.0115815	-0.000997634	-0.00876127	1.08177e-05	0.00407042	0.00127129	-0.00230443	0.00229209	0.0020253	-0.00431287	0.00604918	0.00459777
HSPA4L	0.00242468	-0.01538	-0.02026	0.00873197	0.00365857	0.00468654	-0.0131311	0.00241946	-0.0106801	-0.00188413	0.0110527	-0.00294463	-0.0034088	-0.0196078	-0.0097706	-0.01296	-0.00284549	0.00160266	-0.00753644	-0.00251013	-0.000634748	0.0150897	-0.00663672	-0.00217997	-0.00136501	0.0180185	0.000545239	-0.006968	0.0033738	0.00198481
ERRFI1	0.0151876	-0.026375	-0.0202247	0.00367368	0.00764048	-0.0039448	0.00615583	0.005139	0.00490504	0.00881126	0.00330668	-0.00433835	0.00412472	-0.0053215	-0.000959436	0.0087872	0.0126574	0.0157922	0.00836042	-8.12544e-05	0.0123635	0.00849065	-0.00999672	0.0190549	-0.0189343	0.0106329	0.0115092	0.00302654	-0.00128797	-0.00197659
GYS1	0.00474372	-0.00199637	-0.020134	-0.007198	0.0059552	0.00303158	-0.00152481	-0.0091629	0.00463714	0.00831903	0.0113978	-0.000651709	0.00350988	0.00805471	0.0134149	-0.000155889	-0.00801252	0.00865234	-0.00330834	0.00771523	0.000794211	0.000928615	-0.00555359	-0.00107307	-0.0116389	-0.000255048	0.00618356	0.00766044	0.00612282	-0.000339116
AMOTL1	-0.0135997	-0.0266433	-0.0201302	-0.00118271	-0.0131243	0.00876377	-0.006432	-0.000299254	-0.0120771	-0.00177703	-0.00442676	-0.00870546	-0.00473552	-0.00175676	0.00138093	0.00568009	-0.000919071	-0.000441575	-0.00242819	0.00993128	-0.00287451	0.00145923	-0.00265016	-0.0072644	-0.00604746	-0.00315923	-0.00400595	-0.0120991	0.00629324	0.00476587
ACRC	-0.0119722	0.00820728	-0.0200835	-0.00514202	0.00951776	0.000910937	0.0052145	-0.00998576	0.00189077	-0.00397454	-0.0250571	-0.00726329	0.00866945	-0.0199432	-0.00430655	0.0122413	-0.00376079	-0.000317015	-0.0154334	-0.00309517	0.00769848	-0.0153008	-0.00360368	-0.00151272	-0.0211532	0.00931476	-0.00129053	0.00669579	-0.00145921	0.00267525
PMEPA1	-0.000651056	0.00451217	-0.019931	-0.00470923	0.00157947	0.00639566	0.00812224	-0.00917441	0.00264332	0.00316673	0.00341926	0.00541131	-0.00324155	-0.00769009	0.00311604	0.0196244	0.00522403	0.00482892	0.00508992	0.00893715	0.00939522	-0.00511767	-0.00110252	-0.021926	0.00172456	-0.00129404	-0.00290146	-0.0111232	0.0144647	-0.00350885
AEBP1	-0.0231037	-0.0214012	-0.0199126	0.00350121	-0.0238629	-0.0129524	-0.0186231	0.0114795	-0.00127779	-0.00778903	-0.000770212	-0.0227342	-0.02339	-0.0106069	-0.0134474	-0.00157298	-0.0165743	0.010259	-0.00621252	0.018202	-0.0033665	-0.0071161	-0.0144545	-0.00670083	0.00849003	-0.0148716	0.0112229	-0.00289171	0.00930441	-0.00157607
GPR125	0.00599189	-0.0204957	-0.0198646	0.0055829	0.00158691	0.00228082	-0.0107001	0.0149182	-0.00309323	0.00583504	0.00379071	0.00239019	-0.0165591	0.000822264	-0.0115453	-0.0125786	-0.00402282	-0.00294064	0.00693102	-0.00319469	0.0065159	-0.0032129	0.00498971	-0.00557039	0.00722579	-0.0113518	8.77604e-05	-0.000599185	0.00199504	0.00109417
GPRC5A	0.00658067	-0.0152041	-0.0198596	-0.00516541	0.0298811	-0.00460547	0.0245408	-0.0141709	0.00524502	0.0283968	0.000136742	0.0075147	-0.00827991	0.0103481	-0.00645033	0.0180047	0.0112277	0.00028197	-0.0178964	0.00347434	0.0159551	0.00723345	-0.0149117	0.0244369	0.0212907	-0.010984	-0.00336678	0.0133901	0.00076083	0.00149862
IRX2	0.0164099	-0.0234794	-0.0197892	0.00847737	-0.0158184	-0.0154872	-0.00516834	-0.00784522	-0.004189	-0.00356872	-0.00516882	0.0116152	-0.000320661	-0.00778674	-0.00217142	-0.00329254	0.0121441	0.0039398	-0.00543272	-0.00315085	0.00909759	-0.0200738	0.0119757	0.0115014	0.0127131	0.005968	-0.0116988	-0.00748953	-0.0013055	-0.00489915
CYTH3	-0.00798896	0.00415961	-0.0197527	-0.0126037	0.0118536	0.00250695	-0.00791389	-0.000543023	0.00716322	0.00797886	-0.0116024	-0.00579815	0.000714585	-0.00273954	-0.00743474	0.00269808	0.00859498	0.000841943	0.00585361	0.00196063	-0.00183826	0.000782441	-0.00575076	-0.00915689	0.0116299	-0.00615044	-0.0113511	0.00476037	-0.00474822	0.00215297
FRAS1	-0.00971741	-0.00736288	-0.019733	-0.00277657	0.0161969	0.0185657	-0.00549202	-0.00451231	-0.0113937	-0.00675864	-0.00436331	0.0182026	0.0189912	0.00266354	0.00689788	-0.0266054	-0.015712	0.00423288	0.0226328	0.000464116	-0.00307123	-0.00555692	0.00787043	-0.0143513	-0.0010715	-0.00247501	0.0132366	0.0270993	0.00677448	0.00453478
NR4A2	-0.0182588	0.00652335	-0.0197164	-0.000347441	0.00420393	-0.0250615	0.0134908	0.0182911	0.00460379	0.0140586	0.00892153	0.0169965	-0.00699889	0.00541911	-0.0120349	0.0124267	-0.00250286	-0.0151974	-0.00536131	0.023055	0.00498436	-0.00440698	-0.00102542	0.00122734	0.0172248	0.00956182	0.00224491	-0.00872322	-0.00999346	-0.00398398
EPAS1	-0.0249011	-0.0197841	-0.019712	0.00570823	0.011731	0.00367794	0.00472232	-0.0151107	0.00993383	-0.00461525	0.0137714	0.0100501	-0.0032469	-0.0183368	0.00565102	0.00506328	0.00560022	0.00311463	-0.00244794	0.0153229	-0.00905989	-0.00955851	-0.00527188	-0.00293217	0.00746074	-0.00435644	-0.00887138	-0.00879265	-0.00654565	-0.0040962
SNTB1	0.000249967	-0.0012771	-0.0196966	0.00286731	0.021833	-0.00390714	0.0200294	-0.00480339	0.0013922	0.00162784	-0.00714705	0.00257626	-0.00542379	0.0122981	0.00168517	-0.010859	0.014009	-0.023564	0.0121859	0.000710981	-0.00863504	-0.0220214	0.0147049	-0.00606196	0.0101178	0.00924384	0.00328547	-0.0166083	-0.0144498	-0.00118456
HOXC6	-0.0027591	-0.0101149	-0.019603	-0.0066578	0.00875622	-0.0135655	0.000338802	-0.00304794	0.00260832	-0.0145798	-0.00459852	0.00312643	0.00543852	-0.00062966	-0.00221887	-0.00125032	0.00397533	0.00216466	0.000550812	0.00237705	0.00482258	0.00899677	0.0107127	0.00423324	0.00799016	0.015118	-0.00844838	0.00461804	-0.00154577	0.0031538
TUBB2A	0.00301248	-0.0108488	-0.0195599	-0.003319	-0.00394095	-0.000742877	-0.0065261	-0.0107109	0.00894604	-0.00810024	0.00196655	0.0129646	0.00341099	0.00222978	-0.00020824	-0.000865831	0.00685795	0.00062566	-0.00985824	0.00771025	-0.000437218	-0.00566257	-0.00517505	-0.0124146	0.00991929	-0.00629924	-0.0139451	-0.0140738	0.00147495	-0.00120423
IFRD1	0.000990022	-0.00304351	-0.0195572	-0.00352059	-0.00300058	0.0126527	0.00267973	-0.00217425	-0.0106436	0.00688195	-0.00583978	0.000687549	-0.00630383	-0.0143118	-0.0112901	0.0077195	-0.00481841	-0.000249024	-0.0159714	-0.010354	0.00562476	-0.00316282	0.00363455	0.00924607	0.0163357	-0.00759	0.0103993	0.00191766	0.00497424	-0.00421312
IL1R1	-0.0265925	-0.0104699	-0.019548	-0.0164584	0.0215029	-0.0267319	0.0183512	0.00837542	0.00505426	0.00601658	0.00487041	0.00703292	-0.00260243	-0.0219287	0.000346796	-0.00277918	-0.00636363	0.0166639	0.000480655	0.00461315	-0.000910964	-0.00859258	-0.00411949	0.00397289	0.00654028	-0.0181188	-0.0119095	0.00318739	0.000931596	-0.000714747
ZAK	-0.00943033	-0.01694	-0.0195373	0.00840032	0.00740823	-0.00281953	-0.00370094	-0.00306863	-0.0102718	-0.00982283	0.00768197	-0.000282378	-0.00222242	-0.00733366	0.00158871	0.00597554	-0.00415862	8.00254e-05	-0.00719114	0.00618945	-0.0133367	-0.000235296	-0.00278268	0.00459425	0.00221308	-0.00671702	0.00470068	0.00201685	-0.00304662	-0.00268999
RABGEF1	-0.00279379	0.000619199	-0.0194779	-0.0122196	-0.000299505	0.00329468	-0.00413128	0.00219359	9.578e-05	0.014233	0.00451951	0.00169503	-0.00549837	4.04501e-05	-0.00685943	0.00823261	-0.0080836	0.00399918	-0.0053474	-0.000713294	-0.0041483	0.000473963	0.00541313	0.00093654	0.00943877	-0.00102303	0.00240361	-0.00588393	-0.00152674	-0.00218111
NEFM	-0.00398877	-0.00594993	-0.0194004	0.00122804	-0.00467701	-0.00280713	-0.0140756	0.0195423	-0.00709338	-0.0393079	-0.0202408	0.0197863	0.00067315	-0.024198	-0.0253133	-0.0202867	0.0116902	-0.0107255	0.00455643	-0.00509666	-0.0169114	-0.00346791	-0.0307684	-0.00376992	0.00276211	-0.0276847	-0.00195817	-0.00856657	0.0233934	0.00493805
PTGIR	-0.0132343	-0.000664455	-0.0193952	-0.00519898	0.00676446	-0.0107553	0.00181186	0.00216339	5.42572e-05	0.00439632	0.00275362	0.0011908	0.01019	-0.0108596	0.00690873	-0.00434795	0.000557572	-0.000273988	0.0105629	0.00674034	-0.00568143	-0.00685632	-0.00414347	-0.00683593	-0.00524792	0.0134968	-0.00445187	-0.00796545	0.0111898	-0.000219998
HSPA13	-0.00388825	-5.74249e-05	-0.0193713	-0.00886438	-0.00328764	0.00401512	0.00286257	0.00320389	0.00655454	0.00666949	0.0124057	-0.00373354	0.00487201	0.000484267	0.00624361	0.0105406	-0.00372834	0.00637148	-0.00225089	-0.00638278	-0.00803655	0.00438474	0.00543013	0.00857805	-0.00663823	-0.00794928	0.000299789	-0.00049144	-0.00529486	-0.00273709
AKAP6	0.00188818	0.004214	-0.0193675	0.00671731	0.0192306	0.00599248	-0.00438111	-0.0033605	-0.020923	-0.00465596	-0.012783	0.0127579	-0.0215022	0.00072211	0.00354773	-0.0247922	-0.0094476	0.00252972	-0.000958354	0.00375774	0.00603712	0.0108592	0.00630029	-0.000894777	-0.000333151	0.0177604	-0.00285709	-0.00637768	-0.00268304	-0.0049552
TUBB2B	0.00610878	-0.0134394	-0.0193522	0.00322542	-0.0121113	-0.00542186	-0.0106524	-0.00880998	0.0168358	-0.0110787	0.0011983	0.00392125	0.00176567	-0.00504557	0.000763359	0.00596805	-8.44065e-05	0.00224354	-0.0104496	0.0111715	-0.00188717	0.0041657	-0.0111166	-0.00388179	-0.00358659	-0.00570038	-0.00209683	-0.00631346	0.0012439	-0.0011803
SFRP4	-0.0177704	-0.00625357	-0.0193475	-0.0198482	0.00114781	-0.0113499	0.00892096	0.0121764	-0.00494003	0.0087321	-0.0179443	0.015226	-0.00399027	-0.0228017	-0.0300108	0.0375178	0.00615556	0.0170097	-0.00773731	-0.00294757	0.00536142	0.00533986	-0.00956161	0.00899188	-0.00223453	0.00741686	-0.0104576	0.00403721	0.0118624	0.00454607
DYRK2	-0.00257516	0.0125386	-0.0193452	-0.000654559	-0.00542279	0.00283957	0.00435843	0.00588583	-0.00114191	0.00580451	0.00893898	-0.0026854	0.00411879	0.0104018	-0.0115175	0.0102315	0.00560415	0.00187874	0.0107986	0.0106871	-0.00181021	0.00160092	0.00706072	-0.00323076	0.0057348	-0.0113604	-0.00813454	-0.00783396	-0.012054	0.00510148
PHGDH	0.00274544	-0.00919507	-0.0193163	0.0154744	0.0024719	-0.00590625	-0.0174825	0.000399182	-0.00454573	-0.00239945	-0.00681874	0.0143923	0.0123901	-0.00714071	0.00351134	-0.00795194	-0.00716636	0.016849	0.0064044	0.0031612	0.00800233	0.00734251	0.00912318	0.00517964	0.00817175	0.00793752	0.00104416	0.0150289	0.00371313	0.00229541
BMPR1A	0.0165678	-0.00780288	-0.0193071	-0.00728837	0.00405881	-0.0223348	-0.0252546	-0.00757238	-0.0043279	0.00531201	-0.00411157	0.0115747	0.00854639	0.00232218	0.00084456	-0.00474857	0.00480363	0.00787613	0.00818527	-0.0021737	-0.00218338	-0.00415205	-0.000676258	0.00352187	-0.0180581	-0.0033491	-0.0111079	-0.00956905	-0.010044	-0.00544996
ADAMTS2	-0.00487597	-0.0209268	-0.0192998	0.000679784	-0.0261858	-0.0134702	-0.0110965	-0.00158084	-0.00641362	0.00353382	-0.0122041	0.00300686	0.0060094	-0.0147472	-0.00499703	0.00702209	0.0188175	0.00628044	-0.00437318	0.00332192	0.00727792	0.0125631	-0.00391312	-0.00353433	0.00719141	0.00615504	0.00125473	-0.00859391	-0.00487085	-0.00340576
SAA1	0.0373585	-0.0239492	-0.0192587	0.0226714	-0.0185713	0.00684887	-0.0102386	0.0075708	-0.0514784	0.00138528	-0.0285975	0.00530554	0.0105111	-0.019845	-0.00614502	0.00330322	0.0240486	0.022174	-0.0190584	-0.0017833	-0.0087991	0.00251354	-0.00778555	-0.00537302	-0.0339322	-0.0162664	-0.00717119	-0.00948716	-0.0275079	0.000955394
PAPPA	-0.0235561	-0.0155905	-0.0192361	-0.0167688	0.00876607	-0.028684	0.00444886	0.0173857	-0.00408229	0.00231628	-0.0149374	0.00144077	0.0192539	-0.0177824	-0.00954049	0.025871	0.0109715	0.00312051	-0.000827746	0.0119552	0.00550949	0.0035659	-0.00334456	0.0268719	-0.00124111	0.00891622	-0.0228119	-0.00230426	0.00268194	-0.000879776
TPM1	0.0248503	-0.025466	-0.0192267	0.0102098	0.00547892	0.0151695	0.00305449	-0.000859509	-0.00617081	-0.00245947	-0.00645115	0.0123235	-0.0107856	-0.0111442	-0.00349529	-0.0132571	0.00505338	-0.00537515	0.0121225	-0.005166	0.00467794	-0.000852063	0.00425707	-0.0086581	-0.0168294	-0.0145258	-0.0160921	-0.00936422	0.00838368	-0.0015672
MAP2	0.00741849	-0.0161902	-0.0192122	0.00845171	-0.0169385	0.000121252	-0.00219279	-0.0323849	-0.0141469	0.00163522	-0.0224716	0.00805835	0.00357787	-0.00103877	-0.00982166	-7.95305e-05	0.00169439	0.00570913	-0.00202672	0.0213396	-0.00148936	0.00972968	0.0188483	-0.0221277	0.0111231	0.0168095	-0.006097	-0.00900266	-0.010264	0.00576638
TNFRSF21	-0.0010817	-0.0137881	-0.0192039	-0.00807848	0.00177131	-0.00668419	0.0075845	-0.00885787	0.00365095	0.0158173	0.0156268	0.00371993	0.0123099	0.00270932	0.0213162	-0.00212743	-0.00882339	0.0293186	0.0170585	0.0190027	-0.00033582	-0.0056945	0.00929884	0.00529611	0.0138587	0.00440776	0.00180391	-0.00275688	0.00841481	0.0038367
BCL9	-0.00224156	-0.00124189	-0.0191896	-0.00432077	0.0152238	0.010851	-0.00819459	-0.00230149	0.0162044	0.00024425	0.000665671	-0.000334944	-0.0137989	-0.00758098	0.00397602	-0.00536944	0.0139326	-0.000968205	0.00275402	0.00277024	0.00624207	0.000832213	-0.000225345	0.00366676	-0.0105186	-0.00518903	-7.36207e-05	-0.00100464	-0.00355741	-0.00183757
SLC6A8	0.00426165	-0.00743041	-0.0191641	1.7651e-05	-0.000175936	-0.00322515	0.00367551	-0.00757978	0.014178	-0.015702	0.0174871	0.00572559	0.00477884	-0.0119162	0.00652897	-0.00796074	-0.00300386	6.21337e-05	-0.0208286	0.00429749	2.33631e-05	0.0137375	-0.00356303	-0.00568454	-0.00516945	-0.004	0.0121754	-0.00379557	-0.0192875	-0.00152928
PEG10	0.0077177	-0.00255426	-0.0191599	-0.00203081	0.0057778	-0.0113191	-0.0098603	0.000384638	-0.0195545	0.00389583	-0.0145541	-0.0200233	-0.0136017	-0.00134851	-0.0218984	-0.000970383	-0.0029967	0.014115	-0.00210844	-0.00135275	-0.0224396	0.0399102	-0.0105978	0.00847861	0.0068889	0.00136221	0.0172366	0.0135594	0.0214726	0.00195879
LDHB	0.00358797	0.0010961	-0.0191439	-0.0081471	0.00131238	0.00371707	-0.00682692	0.000808608	-0.0145451	0.00354476	-0.00403127	0.0256523	0.019377	0.0215816	0.0136324	0.0106905	-0.000674983	0.00298114	0.0196695	-0.00356233	-0.000754409	-0.00718775	-2.88963e-05	-0.00133518	0.00878851	-0.00336068	-0.0122109	-0.00617319	0.00596673	0.0045136
RALGAPA1	0.0023994	0.0068745	-0.0191368	-0.00156264	-0.00289468	0.00415923	0.00199484	-0.000299363	0.000342501	0.00548116	0.00332665	-0.00514557	-0.00393493	-0.00332345	-0.0042313	0.00479934	0.0074875	-0.00343739	0.00301469	-0.00156727	-0.0104942	-0.00243295	0.000193345	0.00841883	-0.00608001	0.00150698	-0.00227613	0.00273067	0.000558565	-0.00333057
TYMP	0.00555306	-0.00887921	-0.0191293	-0.00936842	3.55724e-05	0.0110696	0.0162004	0.00259295	0.00116359	0.0120105	-0.0011465	-0.0110047	0.00141135	0.00595969	0.0101021	-0.00157022	-0.00447438	-0.00356565	-0.0117464	0.0110173	0.00346951	-0.0085083	0.006727	0.00312596	-0.00373595	0.0110524	0.00869903	0.00450646	-0.0094586	0.00183842
ITPR2	0.016278	0.00561398	-0.0190912	-0.00405845	0.00110296	-0.000801676	0.00087693	0.009933	-0.0113307	0.0160342	-0.00518355	-0.000423333	0.00723586	0.00828389	0.00103711	-0.00553693	-0.0117345	-0.0103218	-0.00297093	-0.00583768	0.000341381	0.0049376	-0.00354408	0.00322407	-0.014803	0.00376992	-0.00137479	0.00234121	-0.0102509	-0.00322957
STEAP4	0.00413931	-0.0126036	-0.0190521	-0.00273531	0.0153857	-0.01702	0.0288975	-0.0260224	0.0280363	-0.000880912	-0.00651344	0.0158251	0.00809996	-0.00590106	-0.00425699	0.00418858	0.0212713	-0.000709017	0.0102031	-0.0145147	-0.0315296	0.0248403	0.0134572	-0.0128181	0.00471505	0.000594249	0.00347381	-0.0245524	-0.0129667	0.000324255
PTGER3	-0.00765038	-0.0107994	-0.0190398	-0.01601	0.0123964	-0.0142998	0.00877542	0.0148357	0.00946065	0.00591773	-0.0104884	0.00810402	0.0157327	-0.00937729	-0.0128749	0.0218209	0.0134583	0.0030715	-0.0034232	-0.00476943	-0.00737021	0.00299816	-0.00346839	0.0125054	0.00878255	0.00250165	-0.00782315	-0.000741164	-0.00321756	-0.00376403
LPL	-0.00981982	-0.0122499	-0.0189356	-0.0237145	0.0127785	-0.0330247	0.0165272	0.0146553	-0.0211899	0.0248716	-0.0366421	-0.0112872	0.0261837	-0.0122704	0.00182378	-0.0147524	-0.000919556	0.0212174	0.0227437	0.0113908	-0.000762517	0.0121593	0.0161748	-0.0489637	0.0302576	0.0300716	0.0460588	-0.0178883	-0.00351286	0.00319959
PARVA	0.00237448	-0.0278407	-0.0188702	0.00130669	-0.000105625	0.0121634	0.000454578	0.00655638	0.00482396	0.000679237	0.00572061	-0.0130249	-0.00405131	0.00213622	-0.00131508	-0.00152615	0.00226299	0.00118214	0.00880768	-0.00325311	-0.0013963	-0.0031862	-0.00724948	0.00187473	-0.00223015	0.00316907	-0.00222779	-0.0166155	-0.00283163	-0.0043853
PLIN2	-0.0204087	-0.00700923	-0.0188609	-0.0168341	0.0191233	-0.00473493	0.025545	0.00399553	0.00374254	0.014829	0.00546785	0.0125664	0.00400919	-0.0146405	-0.000369339	0.0171663	-0.000324264	0.0199009	-0.02935	0.0274187	-0.00800442	-0.00588843	-0.0124779	-0.0115736	0.000344889	-0.0224644	0.0233975	0.0150171	0.003822	0.00410048
CREB3L2	-0.0149206	-0.00831476	-0.0188455	-0.00255488	0.00472783	0.00142736	0.00562763	-0.00573409	-0.0110183	0.012122	-0.000818906	0.00473393	0.0128249	0.0209614	0.0164082	0.00690543	-0.00553402	0.00941324	-0.00172698	0.0014916	-0.0106765	0.00677749	0.00112109	0.0078758	-0.0103603	0.00465361	0.00327811	-0.0128567	0.00683012	0.00035362
SLC3A2	-0.00116386	0.00143549	-0.0188351	-0.00678265	-0.00965516	0.0190971	0.00807025	0.00166032	0.0067608	0.00837357	0.00515091	0.0088758	0.00177348	-0.00438672	0.00141712	0.00248325	0.00247102	0.00597103	-0.0242639	-0.000627559	0.00483246	0.0107061	0.0162635	0.00152382	0.0209241	-0.00248674	0.00943559	-0.00890266	-0.00485797	0.00266942
FGFR1	-0.0188767	-0.0171699	-0.0187473	-0.00135981	-0.0016261	-0.00647105	0.00670388	-0.00180514	0.0121665	-0.0060461	0.00396694	0.0209074	0.00569253	-0.000952823	0.00836706	0.0163711	-0.00496138	0.00538431	-0.0185192	-0.000909643	-0.00340213	0.00358302	-0.00915302	0.002168	-0.00169656	-0.00339033	-0.00231194	-0.00105547	0.00879773	0.00071522
FAS	0.00935357	-0.00614325	-0.0187438	0.000422257	-0.00193771	-0.00374983	-0.0275535	0.00805891	-0.0165785	0.0109847	0.0104545	-0.00242477	-0.00310096	-0.0149568	0.0128845	-0.00288801	0.00749438	-0.0158943	-0.0013041	0.00893973	0.00363899	-0.0064521	0.0123185	-0.00284873	-0.00707221	-0.00721863	-0.0148487	0.00394462	0.00594648	0.00441657
DMXL1	0.0049983	0.00893566	-0.0187263	-0.00225599	-0.000413535	-0.00118211	0.00947407	-0.0019858	-0.00184181	0.00665044	1.86702e-05	-0.000986819	0.00174038	-0.0024113	-0.00495422	0.00371541	-0.00545079	0.0037602	0.000484961	-0.00604948	-0.0138814	0.000683218	-0.00639141	0.0134368	-0.00444216	0.00472461	0.000970387	-0.00667339	-0.00541942	0.00335289
MTHFD2	-0.00497541	-0.00791163	-0.0187128	-0.0125261	-0.000547943	0.0171983	-0.0136598	0.00522645	0.013207	-0.00580113	0.0178216	0.00668343	0.00316476	-0.0109366	0.00322544	0.000254111	-0.00556564	-0.00437536	-0.00446743	-0.0054338	2.64011e-05	0.00287782	0.011375	0.00316192	-0.00620942	-0.00283027	0.00934954	-0.00432654	-0.00739792	0.00160423
FBXO32	0.0171689	-0.013684	-0.0186988	0.0300487	-0.00700862	0.00316698	-0.0183223	0.00595037	-0.0116292	-0.00835569	-0.0148235	0.00727142	0.00428895	-0.0158118	-0.00541183	-0.0178777	0.0147221	-0.00567066	0.0119714	0.00573518	-0.0113878	-0.00294381	0.00123754	0.0123569	-0.0117971	-0.0150359	0.00525293	-0.0132643	0.00571709	-0.00405317
DMD	0.00614953	-0.0103398	-0.018697	0.0150499	-0.00798635	0.0162047	-0.0121029	-0.0042409	-0.0303392	-0.00617352	-0.0207455	3.21586e-05	0.0015936	-0.00282862	0.00123302	-0.00189264	0.00938969	0.0170159	0.000451738	0.00358702	-0.0102503	0.00808793	0.000506227	0.00671487	-0.00989444	-0.00116448	0.0146483	0.00405717	0.00530177	0.000346979
TMEM47	-0.00770945	-0.0203276	-0.0186519	-0.00529159	-0.00861569	0.00894275	-0.00544243	0.00782578	-0.0143764	0.00595038	-0.0010115	0.0038321	0.00400382	0.0136279	0.000718775	-0.00315025	-0.00776981	-0.0026075	0.0119799	0.00705844	-0.000647253	-0.00683017	-0.0028194	0.011791	-0.0134555	-0.00987531	-0.00614819	-0.0010942	-0.0171472	0.0047766
GLIPR1	0.0102507	0.0108791	-0.0186456	0.0130541	-0.0156449	0.000685649	-0.0243641	0.00891317	-0.00886235	0.000242287	0.00450548	-0.00208354	0.00835619	0.000666667	-0.00913666	0.000298217	-0.00335122	-0.0117502	-0.00128355	0.0247324	-0.0075629	0.00537327	-0.00766758	-0.0098546	-0.000232243	-0.00759324	0.0047612	0.00492188	-0.00212829	0.00534185
ZFHX3	-0.0161636	-0.00622762	-0.0186272	0.0139093	0.0171006	-0.0124026	0.0117536	-0.0103569	0.000268708	0.00115681	0.00608116	-0.0115371	-0.00724054	-0.0216636	-0.00221941	-0.0173657	-0.00926955	0.017925	0.00838974	0.00089763	-0.00439235	-0.00353369	-0.0105414	-0.00137641	-0.00287012	-0.00203586	0.0104711	-0.0144	0.00992207	0.00462434
EMP3	-0.00284664	0.0104904	-0.0186192	-6.89235e-05	-0.00965609	-0.0119146	0.0145285	0.0144234	0.0205529	0.00823238	-0.00821221	0.00727467	0.0105256	0.000329946	0.00254696	0.0189556	0.00500196	0.0063235	-0.00118979	0.00902407	-0.0147197	0.011461	-0.0259889	-0.00505433	0.00728155	0.000474552	-0.00418303	0.00350165	-0.0138708	-0.00247888
CCDC130	-0.00384851	0.00258858	-0.0186037	-0.00352819	0.0011399	0.00415104	0.0231192	-0.000517753	-0.00180115	-0.0107737	-0.00292746	0.00517515	0.0110224	0.00203331	0.00359086	-0.0123321	-0.00349344	0.00469694	-0.00313525	-0.00128093	0.000465513	-0.00629657	0.000819425	0.00272706	-0.00204516	0.00915496	0.00366231	0.00747954	0.00803539	-0.000190867
COL3A1	-0.0308842	-0.0174617	-0.0185916	-0.0210052	0.00667245	-0.0369618	0.00842361	0.0288554	0.00772338	0.0100288	-0.0225015	0.013718	0.00750999	-0.00374978	0.00246217	-0.00283424	0.0119929	0.00891452	0.012271	0.0263199	-0.0211348	-0.0143677	0.0219168	-0.0274127	0.0178957	0.00027791	0.00444086	0.015861	0.0113976	-0.00331942
TGFBR1	-0.00133272	0.00339568	-0.0185619	-0.0134818	0.00320877	0.0063275	-0.00313819	-0.000507091	0.00471052	0.00624233	0.00383356	0.00158516	-0.0098972	0.0136829	-0.00986036	0.00862952	-0.00262112	0.00395932	0.00693496	-0.00123312	-0.0115357	0.00151646	-0.00456734	0.00189958	0.00060646	-0.00321062	-0.00530996	-0.00652838	-0.0111335	0.00481066
SERPINA1	0.0318848	0.000906593	-0.0185494	0.0159556	0.0110433	0.000831979	-0.0128416	-0.00625504	0.0195382	-0.0141331	-0.00527499	0.0292758	0.017112	-0.0219164	-0.0164422	0.0050629	-0.00974457	0.0239099	-0.0258957	0.0224832	-0.0143952	0.0212453	-0.0226259	-0.00256847	-0.0254869	-0.0242244	0.0117058	-0.00904695	0.0112442	-0.00155641
SV2A	-0.00843657	-0.00321824	-0.0185472	0.0126115	-0.0184902	0.00409029	-0.00531965	0.0060066	0.00295067	-0.017352	0.00532274	-0.013796	-0.00538535	-0.00612765	-0.00821327	0.00531761	0.000538732	-0.0118659	0.00849045	0.00359708	-0.0122434	-0.00330029	0.00189029	-0.0198502	-0.0147691	0.00688583	-0.00654287	-0.00212701	-0.00735944	0.0015507
MAOB	0.00894794	-0.0141942	-0.0185403	0.0281745	-0.0195031	0.00760427	-0.0209073	0.0217053	-0.0028612	-0.0113933	-0.0125075	-0.00695891	0.0182011	-0.0252223	0.00723418	-0.0143908	0.0135073	-0.00412286	-0.00435644	0.00634652	-0.0228767	-0.0253338	-0.0236108	0.00441012	-0.00885337	0.0104019	-0.0143272	-0.000142635	0.0107697	0.00206201
MAPRE3	0.000914292	-0.00248795	-0.0185292	0.00110151	-0.0138916	-0.0044709	0.00219446	0.00381787	-0.000158793	0.000936857	0.00198564	-0.00633419	0.00439849	0.00015448	0.000362346	0.00624105	-0.0127235	0.0138556	-0.00487114	-0.00794185	-0.0103367	-0.000586548	-0.000755345	0.00932074	-0.00310446	0.00227485	-0.00954115	-8.34097e-05	-0.00507904	0.000383145
RHCG	-0.00704725	-0.000746116	-0.0185204	0.00239931	0.0201352	2.33715e-05	0.00839378	-0.0132313	-0.0129499	0.00394448	-0.00945417	6.59923e-05	0.008531	-0.017333	8.18586e-05	-0.0143873	-0.00634482	-0.0156823	-0.00301016	0.00696029	0.000437787	-0.000623933	-0.00716841	-0.00908153	-0.00432847	0.0116619	0.00425155	0.00190565	0.00142366	0.000988908
SLC7A2	-0.0184329	-0.0253936	-0.0185143	-0.0053301	0.015808	-0.0115385	0.0159667	0.0115829	0.0450898	0.0128511	-0.00869866	0.0277681	0.0115999	0.00332895	0.000105691	-0.019654	0.00820636	-0.00708554	0.00894467	0.0118628	-0.0189277	0.0161697	0.0148197	0.0332508	0.00157028	-0.00256598	-0.000279122	0.00329843	-0.010734	-0.00326514
COL1A1	-0.0052334	-0.0181307	-0.0184947	-0.0154169	-0.0200109	-0.0311829	0.0139247	0.0255201	0.0190738	0.019231	-0.00606398	0.00263608	0.00297294	-0.00518357	0.0145042	-0.00558507	-0.00260181	-0.0112696	-0.00902347	0.0177643	-0.0194233	-0.011559	0.023001	-0.0175204	0.0330739	-0.0234137	0.0139933	0.00252047	-0.0321361	0.00253477
CBX6	-0.00320314	-0.000308074	-0.0184896	0.00210248	-0.00892217	0.00946861	0.00621551	0.00296717	0.00399008	-0.00683092	0.000815859	-0.014016	-0.00192516	0.00864211	-0.00876279	0.00363481	0.00513755	-0.00506752	-0.00220571	0.01709	-0.00524584	-0.00488327	-0.00167546	-0.00498829	-0.0037932	0.00692764	-0.00251316	-0.00358088	0.00391348	0.00177135
EBF2	-0.0158434	-0.00436758	-0.018482	-0.0154637	0.00376471	-0.0165629	0.00544715	-0.0191232	-0.00870407	0.0107059	0.001054	0.01502	0.00814709	-0.013893	0.00367435	0.00845689	0.0093022	0.0160841	-0.000371181	0.00289836	0.00293185	0.00288258	-0.00491976	-0.00198082	-0.0064138	-0.000207612	-0.0140864	-0.0108799	-0.00134212	-0.00163888
OSBPL9	0.0080664	0.000247582	-0.0184583	-0.00109313	-0.00263661	0.0112266	-0.00184905	-0.00172655	0.00153294	-4.66316e-05	0.00614791	-0.00609483	-0.000734446	-0.0143823	-0.00330258	-0.0055208	-0.00536941	-0.00679124	-0.000186063	-0.0139785	-0.00352284	-0.000245956	0.00500099	-0.0106848	-3.83354e-05	-0.00742699	0.00021992	0.00298192	-0.00156039	0.00350853
MIR4435-1HG	-0.00113839	-0.00663175	-0.018448	0.00647215	0.00791156	0.00660668	0.0117584	-0.00816683	-0.00398378	0.00740058	-0.0049842	0.00124172	0.010404	-0.00827586	0.00865494	0.0232619	0.0192469	0.00256263	-0.00775807	0.00253929	0.0105551	-0.00382134	-0.0154046	-0.0165127	0.0149099	-0.00509088	0.00917051	0.00188237	0.00154003	0.00131698
MRPL3	0.00450311	-0.00750966	-0.0184301	-0.00110441	-0.00656567	0.0079759	-0.00360888	0.0065892	-0.00115243	0.00391671	0.00881726	-0.00371869	-0.00570589	0.000352781	-0.00286009	-6.45726e-05	0.00273415	0.00139038	0.00432239	-0.0093958	-0.0112126	0.00387869	6.51322e-05	0.00189888	0.00491235	-0.0087735	-0.00913505	0.000559537	0.0021549	0.00400482
ARC	-0.010314	-0.00978779	-0.0184015	0.00766285	-0.00734928	0.00569763	0.0103838	0.0112915	-0.00179831	0.010099	0.00267632	0.0220813	-0.0069707	0.00209563	-0.0117379	0.00237186	0.0125951	-0.0153994	-0.0425772	-0.0064677	0.00829505	0.0109444	-0.0019987	0.0264403	0.0215896	0.00182831	0.0239962	0.012518	0.00882564	-0.00164284
DGKG	-0.00556497	0.00172302	-0.018357	0.0113483	0.000951314	0.00136776	0.0108437	-0.00371133	-0.00291339	-0.0136792	-0.000933222	0.0110902	0.000865244	-0.0124035	0.000795721	-0.00910234	-0.0161564	-0.000137728	-0.0145932	0.00480241	0.000962529	0.0122197	0.00549751	-0.000685977	-0.00734167	0.0152003	0.00621691	-0.00506007	-0.0197938	-0.00230189
FILIP1L	-0.000479864	-0.00128218	-0.0183252	-0.013662	0.012594	-0.00283952	0.0354249	-0.0196824	0.030872	-0.00435073	-0.00340058	0.00789656	-0.00166469	-0.0314263	-0.0105081	-0.00186376	-0.0179766	-0.00377637	0.0222544	0.0160612	0.0125539	0.0261226	0.0128543	-0.00745755	-0.00873296	-0.00640816	0.0101898	-0.00576495	0.00125954	0.00581751
SLC19A2	0.0019454	-0.0101183	-0.0183113	-0.00825295	0.013163	-0.00766232	-0.00457507	0.0103184	0.00361208	0.0144674	-0.00294581	0.0144315	-0.000637832	-0.00776393	-0.00267587	-0.00454811	0.00765068	-0.00847286	-0.0118647	-0.00722841	0.00917769	-0.00220588	0.00606351	0.00982398	0.00931804	-0.00489405	-0.00205615	-0.00381353	-0.00652269	-0.00497994
TSPYL2	-0.0138314	0.0103725	-0.0182757	-0.00366241	-0.0063645	-0.00673758	0.000966097	0.00465071	-0.00715857	-0.0013449	-0.00466835	0.0136117	-0.00444778	-0.00561362	-0.00453357	0.0143175	0.00833356	-0.00773754	-0.01454	-0.0197206	0.0046155	-0.0129018	0.00842722	-0.00503827	-0.0139227	-0.00389355	0.0210319	0.00356819	0.00301448	-0.0040823
VCL	-0.00114196	-0.0182541	-0.0182386	0.00775339	0.00526815	0.0153998	-0.00133326	-0.00509395	-0.00368936	-0.00103861	0.00119516	0.00778733	-0.00672672	0.00128148	-0.000259543	-0.0090003	-0.00542462	0.00527592	0.00430307	0.00966392	0.000622116	0.0111232	-0.00470024	0.00511769	0.00188006	0.000446877	-0.0046157	-0.00941907	0.00489333	-0.000917206
ATIC	0.00907875	-0.00218006	-0.018233	-0.000869799	-0.0050026	-0.0112921	-0.00610341	0.000958489	0.0177632	0.00255778	0.00405848	-0.0086983	-0.00245646	-0.00743639	-0.00880261	-0.00120984	0.000934659	-0.00443156	0.00205896	0.00703316	0.000859958	-0.00342476	-0.00261712	-0.00851956	0.00948529	-0.00116339	-0.0102397	-0.00592514	0.00418702	-0.00290513
PLEKHA5	0.0126644	-0.00343508	-0.0182109	0.00970217	-0.00622734	-0.000809315	-0.00497849	0.00325888	-0.00142618	0.00128679	-0.00249273	-0.0059719	0.00302248	-0.00436268	-0.00183235	-0.00111142	0.00757331	-0.00355707	-0.00338633	0.00746106	0.00591781	-0.00808829	-0.00392028	-0.00645976	-0.00655363	0.00308841	-0.0137037	0.00590744	0.00090629	0.00535476
SGCB	-0.00135587	-0.00709355	-0.0182047	0.00211834	-0.0114565	-0.00105785	-0.00672138	0.00501231	-0.00235944	0.0106539	0.00543866	-0.00461625	0.00350702	0.00267493	0.00449683	-0.00282511	-0.00291085	0.00482391	0.00338821	-0.000196623	-0.00775527	-0.00641623	-0.00265397	-0.00459894	-0.00391385	0.0031167	-0.00323524	0.00421236	-0.00304154	-0.00241777
CTNNAL1	0.00455752	-0.00340074	-0.0181797	0.00507107	-0.00452212	0.0105126	0.00011511	-0.00259147	0.00132416	-0.00943236	0.00627796	-0.00464653	-0.00587844	-0.0159059	-0.00837565	0.0164241	-0.0133299	-0.0168949	-0.0102909	0.0022998	-0.000715008	-0.00259795	-0.0119693	-0.00519528	-0.00229136	-0.000481255	-0.00680676	-0.00603103	-0.00630979	-0.00402022
DIRAS1	0.0117378	-0.00304486	-0.0181285	0.0206081	-0.0074723	-0.000922629	-0.00647327	0.00414478	0.00545854	0.00114047	0.00695029	0.0112622	0.000272319	0.00649424	-0.00963778	-0.00903133	-0.0099251	0.000717932	0.00857027	0.00617638	-0.00351875	0.00674575	-0.0154176	-0.0119585	-0.00396969	0.00743367	-0.00102681	-0.00271938	-0.00518682	-0.000672985
VPS13D	0.00637796	0.00388876	-0.0181052	-0.00785027	-0.00139163	0.0063594	0.00659076	-0.00823544	-0.00994411	0.00686393	0.00102367	-0.00327468	-0.00960373	0.00374176	-0.002184	-0.00388777	0.00109729	-0.00394658	-3.76617e-05	-0.00585524	-0.00669929	0.00115198	-0.00930759	0.00567914	-0.00495729	0.00226829	-0.011889	-0.00335017	0.00369253	-0.00325569
ABL1	-0.00945746	-0.00823425	-0.0180783	-0.0109117	-0.00574048	-0.00220151	0.00864084	0.00250708	0.000812933	-0.00147693	0.00344361	-0.00949093	0.00128656	0.00380819	-0.00323764	0.00142716	-0.00367618	-0.000778721	-0.00471659	0.010024	0.00931939	0.00380709	-0.00632067	0.00225356	-0.00374332	-0.0104906	-0.0164395	-0.00699602	-0.0018153	0.00489767
KLHL42	1.14775e-05	-0.00762872	-0.0180265	-0.00217018	-0.00434625	0.0043484	-0.00322589	0.00880606	0.0067488	-0.00318997	0.00954721	0.00604429	0.00185823	0.00799374	-0.00694693	-0.0128551	-0.00398637	0.00757702	0.00116985	0.000257029	-0.010431	-0.00109318	0.00559223	0.00838611	-0.0022762	0.00361838	-0.00534304	0.00249349	-0.00755497	-0.00214969
PLP2	0.00621719	0.00935737	-0.0180149	0.00631789	-0.0113067	0.0116132	-0.0109869	-0.014443	0.00660055	-0.00247347	0.0160034	0.00118119	-0.00545877	-0.00739238	-0.0054365	-0.0016217	0.0132813	0.00479035	0.00166045	0.0114479	-0.0135776	0.00584837	-0.00830685	0.00378757	-0.00718963	0.00116072	-0.00263455	-0.00196397	0.00801952	-0.000861148
PLEKHH2	-0.00542133	-0.00586309	-0.018	-0.0102777	-0.0163469	-0.0214358	0.0129253	-5.04931e-05	-0.0113602	0.000371128	0.013577	0.0025978	-0.00701703	-0.0107772	0.00117155	0.0129875	0.0035735	-0.0108791	-0.0147852	-0.00929189	-0.00622621	-0.0236623	0.00884649	-0.00120526	-0.0242745	0.00744333	0.00875064	-0.000932153	0.00225455	-0.00160057
PPFIBP2	0.00634003	0.00268552	-0.0179835	-0.00595883	0.0165408	-0.00618373	-0.00892104	0.00374244	-0.00613669	0.0138116	-0.00032071	0.00089304	0.0156601	-0.000250512	-0.0229621	0.00263867	-0.000723673	0.0278831	-0.00301001	-0.0019109	-0.00748627	-0.00726626	-0.00675606	-0.0047982	0.00418912	0.0232681	-0.0232867	-0.0143978	0.0119433	-0.00414256
BICC1	-0.00738993	-0.00755183	-0.0179783	-0.0017586	-0.0245993	-0.0136977	-0.00391149	0.04722	0.00517027	-0.00314547	0.00316739	-0.00474116	-0.00646114	-0.0115546	0.00407648	0.0175636	-0.02375	-0.00324546	-0.00643402	-1.56543e-05	-0.00402712	0.00836171	-0.0264372	0.0118004	-0.015591	0.0145269	-0.0233352	-0.00129812	-0.0139609	0.000298625
ADAP2	-0.0100306	0.00358355	-0.0179603	0.000136113	0.00843081	-0.000889067	0.00125	-0.0111826	-0.00813623	-0.0107198	-0.00929015	0.00783196	-0.00409492	-0.0122563	0.00327317	0.0073663	-0.00406243	0.0215594	0.0074544	0.00185962	-0.008608	0.00128137	0.0111938	-0.00552846	0.0143426	0.00560083	0.00652103	-0.00196863	-0.0047517	0.00168947
PAK1	0.0142891	0.00166887	-0.0179281	-0.00160438	0.0258628	-0.0079049	-0.00928731	0.00274244	0.000908738	0.00313794	0.0136864	0.00811349	0.00346306	-0.00598176	-0.00985391	0.00165706	-0.00697797	0.00664326	0.000586609	-0.00579917	0.00144698	0.00588335	-0.00707049	-0.00282353	0.00137709	0.00513421	0.00662507	-0.000936727	0.00735259	0.00336422
RNF24	0.00665009	-0.00601796	-0.0179092	-0.00707583	-0.000894374	-0.00762137	0.0102014	0.00442314	-0.000642443	-0.000545614	0.014356	-0.00272157	0.00346506	-0.000192709	0.0134251	0.00354191	-0.00107988	-0.00124369	-0.00906521	0.00757519	-0.0024123	-0.00438214	-0.00405781	-0.000596127	-0.00819701	-0.000384402	0.00183371	-0.0212319	-0.00170797	-0.00473563
FHL5	-0.0116732	-0.000896886	-0.0179092	0.00624735	0.0202983	0.0103257	0.00370886	0.00536084	-0.00899773	-0.00136476	0.00632187	0.0240606	-0.00637179	-0.000452277	-0.026224	-0.0259457	0.00226468	-0.00827735	-0.00782261	2.46651e-05	0.00229394	-0.000873805	0.00172821	-0.00551394	0.00251768	-0.00229753	0.00539526	-0.00354977	0.000448141	-0.0029169
SYAP1	0.00525629	0.00714773	-0.0178958	-0.00284779	0.00386955	0.0103474	0.0021349	0.00755883	0.00538947	0.000836915	0.00308407	0.00575912	0.000402493	-0.00148816	0.00333522	0.00435404	-0.00799294	-0.00412148	0.00331217	-0.00876162	-0.000391399	-0.00336036	0.00399567	-0.0100126	0.00608452	-0.00263648	0.0060091	-0.0012218	0.00178548	-0.00164726
SORBS2	0.0144695	-0.00631974	-0.0178933	0.00186064	0.0447011	0.0125434	0.0157825	-0.00187055	-0.0207397	0.022216	-0.0256758	0.0144869	-0.0033286	-0.0165985	0.000657075	-0.0313601	0.00771546	-0.00174274	0.0127282	-0.000630425	0.00930261	0.00399768	0.0148541	0.00940129	-0.00625888	0.00997467	-0.00359151	0.0010092	0.00342282	0.00151728
HYPK	-0.00376213	-0.00688266	-0.0178876	-0.0103621	-0.00447119	0.0114946	-0.00646664	0.00123385	0.00302593	-0.00203465	0.000555005	0.000785852	-0.00955461	0.000495588	-0.00419638	-0.00952508	0.00135012	-0.000686592	-0.00360246	-0.00726342	0.0086007	0.00205128	-0.00114476	0.00707449	0.00329478	-0.00759082	0.00881698	-0.00373771	0.00679099	-0.00258107
C17orf58	-0.00341292	-0.00226908	-0.0178679	-0.0113747	0.0244912	0.00335199	0.0108636	0.00395796	-0.00891124	-0.00195747	-0.002625	-0.000545578	-0.00466179	-0.0102746	-0.00263544	-0.00922902	-0.0162582	-0.00518608	-8.20843e-07	0.00323347	5.7596e-05	-0.0106893	-0.00310272	-0.0084312	0.00951534	0.00434185	-0.012425	0.00453974	0.00284625	-0.00140708
CCR7	-0.00797109	0.0311834	-0.0178629	0.00123418	-0.0132203	-0.0106713	0.0060748	0.00989615	-0.00283835	0.0108003	0.00574967	0.0205251	-0.0205083	-0.012244	0.0115959	0.0111923	-0.003633	0.00702596	0.00661857	0.00581341	0.000507973	-0.0131841	-0.0181999	-0.00370089	-0.00484005	-0.00225737	-0.0175375	0.00928866	0.00613149	0.00187292
RERG	0.00382293	-0.0099448	-0.0178603	-0.00666353	0.0237157	-0.0141489	0.0141034	-0.00941411	0.00841704	0.00646054	-0.0195177	-0.00407246	0.0139476	-0.0115068	-0.0018288	-0.000252664	0.000711268	-0.00421314	0.00834936	0.0196415	-0.0196194	-0.00590135	0.00613995	-0.010228	-0.0195048	0.0251096	-0.00604999	-0.0072439	0.000761812	0.00164878
PLEKHG3	0.0140869	-0.00693877	-0.01786	0.0160432	0.0120177	0.000769704	0.00869649	-0.00399574	0.00997502	0.00188793	0.00424594	-0.011096	-0.016483	-0.0247691	-0.00785645	-0.00255517	-0.00457821	-0.000667553	-0.00816035	0.0086251	-0.000856038	-0.00930878	0.0127256	-0.0049633	-0.0127005	-0.000206768	-1.98118e-05	-0.00377453	-0.00442373	0.000593544
THRB	0.00471901	-0.0184745	-0.0178571	-0.00260844	0.0189551	-0.00604478	-0.0206592	0.00879893	0.00234132	-0.00159849	0.00133231	0.00785777	0.00283653	0.000116281	0.0105984	-0.0126999	-0.0052496	0.000438145	-0.00791346	-0.00237518	0.00560241	0.00136595	-0.00652604	0.00537519	-0.00958813	-0.00799427	-0.00306571	-0.00948883	0.00159206	-0.000100891
IRS2	0.015151	-0.00179894	-0.0178164	-0.000868535	-0.00367903	-0.0106348	-0.00534632	0.00447783	-0.0036531	0.0151555	-0.0025363	-0.00519215	-0.00552827	0.000215601	0.00450909	-0.00572879	0.00542109	0.00145256	-0.0115158	0.017336	0.00528895	-0.00185981	0.00792439	-0.01094	0.00855163	0.000535041	0.0108618	-0.019913	-0.00429182	-0.00417469
KRT17	0.0222364	-0.0276988	-0.017809	0.0408117	-0.0130058	-0.0103595	-0.0195763	-0.000130537	0.00526264	-0.0159274	-0.00963788	0.0211281	0.0141035	-0.0160209	0.00327296	0.0107255	-0.00782792	0.00471133	-0.0153145	0.0377231	-0.0308955	0.00273833	-0.00896026	-0.0108397	-0.0226706	-0.0168259	0.041526	0.0103003	0.0086928	0.00533105
FAM120A	0.00757791	0.000829097	-0.0177948	-0.00507479	-0.00486431	0.0142885	0.00321933	-0.000308862	0.00311328	0.00185965	0.000241585	-0.00685348	0.00301113	-0.00171678	-0.00101114	-0.00163981	-0.00551262	0.00197037	0.00585691	-0.000361097	0.00376962	0.00335714	-0.000593117	-0.000263797	0.00138953	-0.00244553	-0.000209178	-0.00451472	-0.000445921	0.0054081
IRX3	0.0223438	-0.0202324	-0.0177727	0.0118524	0.00774	-0.00554634	0.00138053	0.00938668	0.00860691	0.00190602	-0.0116215	0.0013332	0.00781429	0.00412966	-0.00167754	0.000642061	0.00508045	0.00274895	-9.03784e-05	-0.00350875	0.0086018	-0.0124649	0.000146908	-0.00194322	0.00459357	0.00294794	-0.00174666	0.0068943	0.0019198	0.00174598
NDRG2	0.0114942	-0.0118279	-0.0177711	-0.00552827	0.0113222	-0.0056718	0.00560045	0.00315986	-0.0284383	0.0160093	-0.0357837	-0.0254473	0.00960089	-0.0185556	0.0123007	-0.00208754	0.00219176	0.00358904	-0.00641565	0.00599769	-0.0114041	-0.00548905	0.00202472	-0.0196908	-0.00341331	-0.0122061	0.0190506	0.0102458	0.000143035	-0.0047146
THAP2	-0.00877295	0.00218782	-0.0177612	-0.0101605	0.0118339	0.00236172	0.000375317	0.00339779	-0.0105443	-0.0115522	0.00784516	0.0113407	-0.0119014	-0.00649972	0.000171757	-0.00815532	-0.0029859	-0.00839171	-0.0119412	-0.0137924	-0.00316659	0.0158871	0.00108889	0.0145022	-0.00525498	0.015643	-0.0180811	0.0106494	0.0104814	0.00270217
MAP3K7	0.00471576	-0.00591323	-0.0177528	-0.00630797	0.000547904	0.00716752	0.000405495	0.000780782	-0.00216815	-0.00648739	0.000179577	-0.00284742	-0.00637042	0.00581679	-0.00784782	0.00589614	0.00299272	-0.0111256	0.00497336	0.00728635	0.0019139	0.00223425	0.0022874	0.00146697	-0.000784434	-0.000707216	-0.002068	0.00108338	0.0018076	0.00349731
PLEKHO1	-0.0188155	0.00965128	-0.0177499	-0.0145022	-0.00705882	0.0127864	0.0207708	-0.00127597	-0.000699644	-0.0188489	0.0128645	0.00834438	0.000484367	-0.00243848	-0.00511969	-0.000969574	-0.0108792	-0.0134951	-0.00178803	0.0109722	0.00360795	-0.000511275	-0.0038039	-0.00510133	-0.0043573	-0.00423354	0.00418472	0.00734433	-0.0192614	-0.00581998
NABP1	0.00144589	0.00469443	-0.0177498	0.00142352	-0.00909898	0.00719457	0.00366911	-0.00125867	-0.00417457	0.00726251	-0.00290003	0.00381969	-0.00351038	-0.00461801	0.000810829	0.00960405	-0.00343371	0.00225295	0.00109421	0.00847162	0.0140262	0.00408547	-0.0160569	0.00253987	-0.00245408	0.00989025	0.00140448	-0.003177	0.00252283	0.00601792
ZNF331	-0.00354891	0.00946722	-0.0177483	-0.0091512	0.00967018	-0.006603	-0.00971087	-0.00686392	-0.00751206	-0.00129173	0.00375221	-0.00652235	-0.00169375	-0.0110669	-0.00172458	0.00677992	-0.00123663	-0.0146618	0.00273858	0.00247219	0.0092222	-0.00656207	-0.00846021	-0.0134816	-0.000134992	0.00134545	-0.00317117	-0.00933493	-0.00379856	0.00219525
IRF4	-0.0110372	0.0278864	-0.0177238	-0.00428116	0.00402723	-0.00447542	4.10735e-05	0.00800324	-0.0069788	0.00405896	0.002241	0.0146078	0.0067159	-0.0053252	-0.011264	0.00273729	0.00263939	-0.0105434	0.00379204	-0.00362274	-0.00319184	-0.0109876	0.00224191	-0.0104279	0.0113244	-0.0210423	-0.00103043	0.0046748	0.000183555	0.00256757
SLC1A2	-0.00602121	0.00136801	-0.0176908	-0.00793756	0.00646279	-0.014175	-0.00529183	-0.00347794	0.0103757	0.00864153	-0.00322836	0.0100547	0.00194883	-0.000488704	-0.00933641	0.00736114	-0.00486775	0.0131643	-0.00224868	-0.00648924	-0.017944	0.00185544	-0.00288434	-0.00834819	-0.0119347	0.00979356	0.0015629	0.00582333	0.0136003	0.0012367
CACNA2D1	0.000239775	-0.0116131	-0.0176808	-0.00987302	0.00362344	-0.0188203	-0.00835647	-0.0140096	0.00804324	0.0035331	0.0050943	0.0199726	0.00331724	-0.0047626	0.00354259	-0.00243155	0.00416523	0.00883034	0.00350587	-0.00196634	-0.0176898	0.00704443	-0.0115818	-1.48943e-05	0.000735391	0.0049985	0.0125607	0.00568105	0.00208816	0.00212347
ZBED6	-0.00281344	0.00369669	-0.0176691	-0.00388735	-0.00512053	0.00474849	0.0127297	-0.00255837	-0.00173717	0.00820224	0.0155405	-0.000893497	-0.00850918	0.00100121	-0.000243055	0.00108319	0.00432937	0.00525061	-0.00425297	-0.0045706	-0.00945107	-0.0132832	-0.00509258	-0.00106553	-0.0203262	-0.00461829	-0.00355512	-0.0100439	0.00112594	0.000218323
PAX1	-0.0115127	-0.000573638	-0.0176648	0.00763595	0.0210289	0.0106029	0.00219493	-0.00132805	-0.0083952	-0.000322658	0.0118255	0.0198164	-0.00378378	0.00297535	-0.0280437	-0.0250051	-0.00475594	-0.0120263	-0.00301675	-0.00170078	0.00288918	-0.000472318	-0.0049481	-0.00951171	0.00101734	0.0227379	0.00158219	-0.00630775	0.00278638	0.000905394
BRWD3	0.00208983	0.00685786	-0.0176611	-0.00287017	-0.00246261	0.00866419	0.0135221	-0.00146499	-0.00294507	0.00103751	0.0130015	-0.0165882	-0.0021413	-9.91615e-05	-0.00112341	0.00949144	-0.00387657	-0.00834494	-0.00579022	-0.00551444	-0.00727057	-0.000871557	-0.00218145	0.00199098	-0.0185336	0.00593027	-0.00167108	0.00422489	0.000405209	0.00169777
SPIN1	0.00719254	-0.00288436	-0.0175682	0.000152596	-0.00364257	0.00428487	0.00439957	-0.00270985	0.0116157	0.00762486	0.0122917	-0.00668969	0.00080324	-0.00482375	0.00252539	0.000298771	0.0033339	0.000291705	0.00620342	0.000158168	-0.00891915	0.00653214	-0.00307951	0.00699597	-0.00259702	-0.0018131	0.0050655	-0.000889388	-0.0057826	0.00316672
ABCC3	0.017315	-0.0160742	-0.0175649	0.0225888	-0.0130454	0.00111695	0.00197074	0.0143021	0.0297061	-0.0130888	-0.019636	0.0120483	0.00704475	-0.0123654	-0.0143646	-0.00191044	0.00267805	-0.0112206	0.00401324	0.0206626	-0.0155847	0.0101308	-0.015108	-0.0113817	-0.0110464	0.00702807	0.00186122	-0.00050456	-0.00552372	0.00174574
RBPMS2	-0.0144947	-0.00695665	-0.0175336	-0.00751382	0.0139324	0.00154199	0.0051651	0.00121613	0.00470453	-0.00519862	0.00758957	-0.000672057	-0.00667261	0.00306342	-0.00558858	0.00063207	0.00287965	0.0114673	0.00556567	-0.000503322	-0.00193083	-0.00352799	0.000888606	-0.00292141	-0.0109979	0.000192352	-0.00667686	0.00117574	-0.00566414	-0.00244703
MT1X	0.01016	-0.0180631	-0.0175206	0.00349646	-0.016226	-0.00666598	-0.0270272	-0.00063746	-0.00423977	0.000575454	-0.00821579	0.0145453	0.01145	-0.00559047	0.00110793	-0.0181794	0.0240877	0.00858604	0.0163112	0.0108912	-0.0191735	-0.0116033	-0.0463861	-0.00781468	-0.0371697	-0.0250734	0.0108213	0.0317667	-0.0208975	-0.00231668
MN1	-0.00881913	-0.00451718	-0.0175078	0.00366006	0.00924561	0.0019026	0.0118308	0.00779882	0.00200305	-0.00476189	0.00619939	0.0128153	-0.00464417	0.00660699	-0.000766706	-0.00480747	0.00250558	-0.0109329	-0.00153413	0.0167833	0.00375102	0.00102466	0.00345984	-0.00531108	-0.0095914	0.0132205	-0.00455524	-0.0116412	-0.00193762	-0.00111209
MME	-0.00856338	-0.0145834	-0.0175054	-0.0134259	-0.0212056	-0.0119867	-0.0329168	0.0363408	0.013648	-0.0178384	-0.0126828	-0.0024363	-0.00479974	-0.00480264	-0.0132422	0.00603867	0.00597645	0.00683249	-0.000878426	-0.00799101	-0.0032723	0.00254758	-0.0318337	0.030163	0.00329383	-0.0409969	-0.00912383	0.00748831	0.0130845	0.00138801
LRRC10B	-0.00801646	-0.00194049	-0.0174666	0.00366217	0.0180339	0.00204395	0.00623903	-0.0113101	-0.00811333	-0.00257258	-0.00488367	0.00740922	-0.00575657	-0.00444517	-0.00473898	-0.0122064	0.000364512	-0.0111703	0.00424874	0.00481776	0.000777938	0.000153251	0.000795926	-0.000516296	0.00695034	-0.00521586	-0.00870715	0.00400491	-0.0133175	-0.0015777
FAM20C	0.0226053	-0.0211814	-0.0174498	0.0005994	-0.0175935	-0.0252166	-0.00445652	0.00970448	-0.00281877	0.0129883	-0.00771214	-0.00902411	0.00538131	0.000678265	0.0128663	-0.0213445	-0.0116224	0.0130429	0.000441706	0.00482471	0.000210593	-0.0161001	0.0131016	-0.0110517	-0.000986983	0.00356327	-0.00194388	-0.00872546	-0.0253577	0.00019154
SSC5D	-0.012407	-0.0144441	-0.0174476	-0.0156556	-0.0127909	-0.0182604	0.0078002	0.00329752	0.00347927	-0.00325653	0.00467461	0.00417506	0.0109103	0.0062191	0.0019802	0.00646069	0.00777797	0.00468434	0.00948099	0.00443998	-0.00998702	-0.00606377	0.00920288	0.000445286	-5.91982e-05	-0.0163671	0.022235	-0.0043488	-0.000413696	0.00501057
IL6	-0.0530279	-0.0119308	-0.0174419	-0.0214212	0.00775271	0.00441592	0.0175615	0.0135198	-0.00154112	0.034796	0.000787739	0.0202795	-0.00934616	0.00437196	-0.00613359	-0.00684452	-0.00991495	-0.00448055	-0.0148825	0.011062	-0.007793	-0.0254918	-0.0165545	0.0290007	-0.0158162	0.00326818	-0.0256441	0.0301415	0.0187419	-0.00450595
ADRBK2	-0.000326196	0.00593122	-0.0174136	0.00973002	0.000211694	-0.00312753	0.000497883	-0.0113824	-0.00437894	-0.000564266	-0.00811506	0.00371873	0.00195499	-0.00068076	-0.00542133	-0.00417973	-0.00140069	0.0177229	0.0016341	0.00182731	-0.000455128	-0.00734423	0.00159406	-0.0184844	-0.00356861	0.00140311	-0.00423453	0.00969041	-0.0134398	0.000341184
C9orf72	-0.00379078	0.000659082	-0.0173973	-0.0230147	0.0121056	-0.000926932	0.00300149	0.00847267	-0.0178788	-0.00954857	0.00134165	-0.00110121	0.00507475	-0.00681202	-0.0110935	-0.000375206	-0.00875118	-0.00599202	-0.00700363	-0.00367303	-0.00999373	-0.00707259	0.00732634	0.00178774	-0.00063281	-0.0109025	-0.00151023	0.00295921	0.00117965	0.00105919
LAMA3	0.00790473	-0.0241498	-0.0173567	0.0407288	-0.0136585	0.00419528	-0.0161823	-0.00674644	0.0108127	-0.0238436	-0.0225858	0.0310893	0.00863037	-0.025244	-0.0105659	-0.00098356	0.0217921	-0.00689727	0.00848671	0.00145483	-0.0343528	0.0100017	-0.00296996	0.00242461	-0.0178718	-0.0117041	-0.0128442	0.00570341	-0.0103976	0.00626543
STK4	-0.000532988	0.0245813	-0.0173403	-0.0110816	0.00450188	0.0050935	-0.0150337	0.00138406	0.0057782	0.00650122	-0.00308319	-0.00265444	-0.00329333	-0.00452993	-0.00193487	0.00581056	-0.00283265	-0.00214331	0.00343838	0.00354522	0.0102466	0.0058112	9.99849e-05	-0.000249179	-0.00476458	-0.00975125	-0.00743578	-0.00239335	0.0115115	-0.000889456
LONRF3	-0.00692581	-0.000679137	-0.0173069	0.00507838	-0.00618181	0.00136507	0.00347937	-0.00601917	0.0124848	-0.00283474	-0.00319148	-0.00494183	-0.00934654	-0.00993667	-0.0149206	0.00487229	-0.00290928	-0.0131527	-0.00831283	0.00318979	0.00619754	0.00628499	0.0156338	-0.000163211	0.00431857	-0.00379469	0.00226908	0.00053124	-0.010126	0.00201365
HR	-0.000915441	-0.0125351	-0.0172754	0.00813649	-0.00611285	-0.00507989	0.00702634	0.00975873	0.00565591	0.00454708	-0.000894862	0.000757908	0.00678838	0.00212335	0.000404559	-0.0192719	0.00108536	-0.00493265	0.00995884	0.00746764	-0.0165259	-0.00899498	0.0195963	-0.0112334	0.00587032	0.0168725	0.00853833	0.00538646	-0.000322192	-0.00375552
ODF2	-0.00206578	0.00435313	-0.0172686	-0.0150035	-0.00796249	-0.00133121	0.0200756	-0.00456334	-0.00314377	-0.0202238	0.00481923	-0.000312222	-0.00512573	-0.00214478	-0.00355926	0.000754409	-0.00424295	0.00451452	0.00384615	-0.00517871	-0.00129296	0.00360761	-0.00176293	-0.00170565	-0.00675481	-0.0047006	-0.00107437	0.00736751	0.0115872	0.00391391
FAM65B	-0.00302565	0.0245509	-0.0172279	0.00186766	-0.0128621	-0.0169425	0.00767395	-0.0179703	-0.00793028	-0.00530584	-0.00187183	0.010817	-0.00367563	-0.00200286	-0.0090088	-0.015297	0.00722735	0.001179	0.0146873	-0.00238689	-0.0172594	-0.00911718	-0.0204001	-0.0123506	-0.0204379	-0.0114432	0.00946579	-0.00498441	0.00593618	-0.00350274
GALNT16	-0.00819557	-0.00817573	-0.0172233	-0.00169245	0.0013212	-0.0121833	0.0120354	0.025181	0.0106492	0.00537513	0.0033716	-0.00547243	0.00367568	0.00839367	0.00566871	-0.00373324	-0.00154696	-0.00254688	0.00551228	0.000886801	-0.0242411	-0.00199021	0.0123698	-0.0227591	0.0132326	0.0101339	0.00541333	-0.00662699	-0.0217114	-0.00246361
ZBTB11	-0.00142178	0.00881798	-0.0171889	-0.00318831	-0.00190616	0.0138825	0.00524363	0.00185861	-0.00283421	0.00454722	0.00569719	-0.00487577	0.00114232	-0.00871799	-0.00454068	0.0041378	0.000786843	-0.0112392	0.0054081	-0.0112774	-0.000266739	0.005152	0.00141532	-0.00212808	0.00290845	-0.00211735	-0.00567385	-0.00602065	0.00767034	0.00142029
RNF114	0.00983966	0.000239933	-0.0171732	4.31559e-05	-0.000905687	0.0102837	0.00448914	0.00469472	-0.00585812	0.00352035	0.00312315	-0.0065801	-0.013139	-0.00314774	0.00604628	-0.000404569	-0.00385075	0.00411494	-0.00522083	0.00126838	-0.000615055	0.00136484	0.00773437	-2.52444e-05	0.00480472	-0.00157784	-0.00641202	-0.000865928	-0.00121272	0.00257711
PANX2	-0.000161382	-0.00412741	-0.0171553	0.00929526	-0.00982155	0.00190418	0.00164094	0.00899008	0.00690769	0.00954698	-0.000776551	-0.00468621	0.00576048	-0.00230045	0.00178966	0.00130033	-0.00917868	0.00802496	-0.0135011	0.00750955	0.00564328	-0.00907933	-0.00820206	0.00579535	0.00134365	0.00837551	-0.00520601	0.00300413	-0.0146513	-0.00081787
TRIM37	0.00172234	0.00119884	-0.0171489	-0.00257576	-0.00372928	0.0085555	-0.002445	-0.00331276	0.00201647	0.00534461	0.00406716	0.00159071	-0.00552815	-0.00468114	-0.00492518	-0.00535718	-0.00441986	-0.000255622	0.010554	-0.00323809	-0.00344521	-0.00252343	0.00264677	0.00131484	0.00122139	0.0021374	-0.00660481	-9.24387e-05	0.00320242	0.00176597
SLC20A2	0.00972304	-0.0119902	-0.0171395	0.00373543	-0.00703012	0.00196341	0.00533563	-0.00550779	0.00949308	0.000206318	0.00594269	0.00365655	-0.00169421	-0.00372801	-0.000827163	-0.00175358	0.00223481	-0.00847007	-0.00559532	0.00403854	0.00114479	0.00544387	-0.00755438	-0.00370092	-0.00137686	-0.00202143	-0.0012554	-0.00606644	0.00545784	0.00311465
NDUFA6	0.000690347	-0.000270633	-0.0170984	-0.0115217	0.00431591	0.0145597	0.0112014	0.00112332	-0.0064191	-0.00932602	0.0106354	0.00207522	0.00650231	-0.000215524	-0.000607202	-0.000972421	0.00656824	-0.00108047	-0.00515854	0.00296027	-0.00541984	-0.00857493	-0.00317558	0.00155938	0.00535557	-0.00028055	0.00309026	0.00810194	-0.00258232	-0.0017058
NBL1	-0.00742227	-0.00725636	-0.0170962	-0.0136388	-0.00777293	-0.00463562	0.00951934	0.00667561	0.00517904	-0.00289946	0.0154928	-0.0156643	0.0074054	0.00162759	-3.13972e-05	0.00975283	0.00660936	0.00627089	0.00719651	0.0200038	0.00437908	-0.00799761	-0.00155448	-0.00346966	-0.0117366	-0.00983431	0.000301884	0.00601409	0.00965347	0.0021086
LIN7A	-0.00582627	-0.0059647	-0.0170941	-0.00269883	0.0145337	-0.00453999	0.00668185	-0.0189863	0.00141032	-0.00667376	-0.00596822	0.0160773	-0.00142353	-0.0127377	-0.00797089	4.56002e-05	0.00628344	-0.00407042	-0.00255718	-0.0124829	-0.0263232	0.00642865	0.0139615	-0.00537704	0.00318537	0.00575616	0.0128042	-0.000359538	0.0096355	-8.72833e-05
RHOQ	-0.00333136	-0.00725609	-0.0170766	-0.00243112	0.0135796	-0.013348	0.0115298	0.00487093	0.00127834	0.00291336	0.00959541	0.00552153	-0.00126883	0.00133113	0.00153409	0.00394426	-0.00666428	0.00376443	0.00245116	0.00596078	-0.00917622	-0.0109067	0.00625044	-0.00844655	0.0207551	-0.0035716	-0.000383711	0.00717509	-0.0107138	-0.000831018
ADCY3	-0.00908314	-0.00490565	-0.0170617	0.0049379	0.00750554	-0.00864325	-0.00398424	0.00186843	-0.00519553	-0.00617885	-0.00848826	0.00284941	-0.00462025	-0.00499793	0.00278195	-0.00748791	-0.000459872	0.00313983	0.00190994	0.00933914	-0.00177188	-0.0050818	0.00550226	-0.00355624	0.0135334	0.0109104	0.00551955	-0.0288793	0.0011188	-0.000631765
CCDC3	-0.0140679	-0.00637407	-0.0170531	-0.00121147	0.00981409	0.0154331	-0.00316748	-0.0118642	-0.0100312	-0.00872695	-0.00482576	0.024024	-0.00260281	0.00216764	-0.00926441	-0.015364	0.000488371	-0.0124497	-0.00423496	0.00334817	-0.00341464	0.00172384	-0.00231283	-0.00800424	-0.00700318	0.0200326	0.0029533	-0.0063036	-0.0120867	-0.000577873
NGFR	0.00430494	-0.00931567	-0.0170482	0.00912876	-0.0355723	-0.00715534	-0.0149522	0.00334183	-0.0011047	-0.0144487	-0.00394243	0.0196598	-0.0191671	-0.0124527	0.0062432	0.00613787	-0.012399	0.00955086	-0.0077577	0.0212708	-0.0178287	-0.00424301	0.0152329	-0.0323204	2.96599e-05	0.0317255	0.0187714	-0.0118596	0.00209125	0.00564848
PHF1	-0.000206512	0.00772213	-0.0170273	-0.00189031	-0.0107184	0.00609281	0.0149999	-0.00572989	0.0011369	0.00895663	-0.00511471	-0.0032525	-0.00478537	-0.00159463	0.00186126	0.0138944	-0.00299959	-0.00107231	-0.0136495	0.00384089	-0.00849969	0.000761155	0.00128542	0.00339523	-0.00217236	-0.00117412	0.00514969	0.00232389	0.0052641	-0.00106536
MAPK6	0.00418627	-0.00157928	-0.0169974	-0.0149412	0.00155183	0.0105113	0.00299586	0.00666722	0.00411784	0.00167647	0.00345879	0.00575266	-0.000409033	0.00055106	5.57933e-06	0.0136001	0.0012079	-7.25132e-05	-0.00234873	-0.00180059	-0.0104432	0.00183978	0.00232994	0.00973405	-0.00104388	-0.0174639	-0.00295313	-0.0007894	-0.00174488	0.000460699
SLC7A5	-0.0149568	0.00668083	-0.016997	0.00374321	-0.00235921	0.00344191	-0.00595543	-0.0160195	-0.00360213	-0.00475032	0.0085764	0.0105368	0.00349249	-0.00961027	0.0028677	0.0129932	0.00999969	0.0111331	-0.0103616	0.0131021	0.00696196	0.00826781	0.000544694	0.0305185	0.00439764	-0.00532216	0.00496164	-0.000491945	0.0093183	-0.0029386
NACAD	-0.00605571	-0.00719198	-0.0169916	0.00584546	0.018097	-0.00159587	-0.0149656	-0.0181573	0.0115427	-0.00584733	0.00509078	-0.0011414	-0.00698083	-0.00950984	0.00552712	0.00516935	0.0108363	-0.0051106	-0.000203259	0.015167	0.00171596	-0.0101099	-0.00156836	-0.00420789	-0.000219165	-0.000978163	0.00795682	0.00606451	0.00581848	0.00276083
RABGAP1	0.00671119	-0.00406506	-0.0169684	-0.00757852	0.00641296	0.0143464	-0.00497987	-0.00186051	-0.00239188	8.82783e-06	0.00194756	-0.00277394	0.00102475	-0.00521323	-0.0097734	-0.00664133	-0.0103225	-0.0131322	0.00344178	-0.00654018	0.00638784	-0.00235094	0.00491671	0.00100434	-0.00229953	0.0027219	0.0082161	-0.00217951	0.00245476	0.00342292
DDX18	0.00234571	0.00151538	-0.016947	-0.00512884	-0.00734355	0.0140553	-0.00116104	0.00279823	-0.000141416	0.00738857	0.0115909	-0.000795263	-0.000185132	0.00400487	-0.00438086	0.00577169	-0.00685188	0.00160327	0.0101735	-0.00920924	0.00446728	-0.00326441	-0.000214513	0.00379007	0.000916209	-0.0119729	-0.0015005	-0.00159079	-0.00692415	0.00389063
GRID1	-0.0112963	-0.00483108	-0.0169378	-0.00396587	0.00938513	-0.00620149	0.00200524	0.0124612	0.0012884	0.00117534	0.000259256	0.00150713	-0.00135004	0.00381776	-0.00188041	-0.00472605	-0.00196996	-0.00423695	0.00896856	0.00566522	-0.00614483	-0.00170373	-0.00571139	-0.000749292	0.00558362	-0.00785042	0.00349483	-0.000331689	0.0144685	0.000601759
TTL	-0.00364259	-0.0044225	-0.0169338	-0.00623423	-0.00410763	0.00904523	0.00290417	0.00445649	0.00508641	-0.00133462	0.0103503	0.00150954	0.00596662	0.00192732	-0.00575806	0.000494489	0.0063245	-0.00561222	0.00327818	-0.000611927	-0.0090678	-0.000198124	0.00625407	0.00449404	0.00412054	-0.00369857	-0.00496032	-0.0048478	0.00256688	-0.00385772
RBMS3	-0.0164951	-0.0227248	-0.0169178	-0.0196844	-0.0131548	0.0060354	-0.0281531	-0.0159376	0.000546467	0.000309453	0.000714815	-0.0131067	-0.00255135	0.00534149	0.00419071	-0.0101389	-0.00823013	-0.00414511	0.0171969	0.0106439	0.0116328	0.0313949	0.00142658	-0.00394679	-0.0164504	0.0022994	-0.00435525	-0.00678541	-0.0153968	-0.00273823
KLF12	0.000489222	0.0166909	-0.0168869	-0.00357599	0.00474893	-0.00154233	-0.0193197	-0.0111621	0.0116103	-0.00491786	0.01197	-0.0072525	-0.00877226	-0.0107612	-0.00786955	-0.00737198	0.0114216	-0.00851678	0.00468855	0.00585361	-0.00653963	0.00528587	0.00938815	0.00379303	-0.0119211	0.00905169	-0.00200393	-0.00452857	-0.00575601	0.00429896
CSRP2	-0.00601391	-0.0161747	-0.0168763	0.00524448	-0.00432406	0.0209134	0.00510154	-0.0159278	-0.00957903	-0.0127383	0.0122359	0.00444488	-0.0128126	-0.0197447	0.00112452	-0.00916556	-0.00653214	-0.0187801	-0.00712103	-0.00946299	-0.00365912	0.00129544	-0.0143519	-0.000882442	-0.00551586	0.00295251	-0.0082092	0.0111105	0.00795459	0.00490413
BIN1	-0.00966792	0.00817627	-0.0168706	-0.00951597	0.00169172	0.00205918	-0.00157752	0.00797942	0.00581199	0.0185471	-0.00126262	-0.00549401	-0.0061256	0.000678189	-0.00984161	0.0037834	-0.00364305	-0.00813177	-0.0025283	0.00278714	0.00147236	-0.0092263	0.0131977	-0.000135709	-0.000762535	-0.0148111	0.000709743	0.00104343	0.00303439	0.00505442
ZNF703	0.000498316	-0.00806718	-0.0168654	-0.00175198	0.0201943	-0.00015376	-0.000271634	0.00161433	0.0127294	0.00990789	-0.00637841	0.0120758	-0.00396375	0.00721673	-0.00488164	-0.00910897	0.00857541	-0.0120817	-0.00359851	0.00244885	0.000409817	-0.0142688	0.0079287	-0.00797141	0.00801932	0.00792181	3.28728e-05	-0.027575	-0.0132064	-0.00395496
DACT3	-0.0107814	-0.000561386	-0.0168038	-0.000780781	0.00990037	-0.00288487	-0.00308146	0.00164064	-0.0069494	-0.00178065	0.017343	0.00375859	0.00137664	-0.00573252	-0.00429364	-0.013571	-0.00799898	0.00151847	-0.00372272	0.0029067	0.000313904	-0.00944276	0.00880106	-0.00152707	0.00278113	0.000624277	-0.00571504	0.00299317	0.0079303	0.00029928
SERF2-C15ORF63	-0.00297432	-0.00798187	-0.0168002	-0.0093713	-0.00493119	0.0112458	-0.00534182	0.000385311	0.00227284	-0.00148891	0.0013596	-0.000649345	-0.00814176	0.00353902	-0.00576627	-0.00833507	0.00227467	-0.00150272	-0.00287897	-0.00521485	0.00704614	0.00426603	-0.001078	0.00788948	0.00369871	-0.00725782	0.010286	-0.00330075	0.00723386	0.00442474
CHST2	-0.0096947	0.000878084	-0.0167667	-0.0177594	-0.0018431	-0.0106156	-0.00822854	0.00792013	-0.00915507	0.0124395	-0.0168557	-0.0313504	0.0196115	-0.0111499	0.0125002	-0.000368178	0.00239467	0.0328112	0.0120599	0.0108405	-0.0122372	-0.000921206	0.00898289	-0.00668009	-0.0100993	-1.49842e-05	0.0179524	-0.0227724	-0.00629776	-0.00199694
CPXM1	0.000810194	-0.00667772	-0.0167648	-0.0230612	0.00257537	-0.0311179	0.00475082	0.00281322	0.0114937	-0.00111513	-0.0082509	0.0021425	-0.00194035	-0.00533816	-0.00676092	-0.00429764	-0.0106389	0.00849733	-0.0111259	-0.00428614	-0.00314602	0.00294081	0.0245064	0.00452763	-0.0111401	-0.0123067	0.000295935	0.0106265	0.0012644	-0.00103602
LINC00473	-0.0128814	-0.00421342	-0.0167607	-0.00356033	0.0117167	-0.00657243	0.00275417	0.0100641	-4.02265e-05	0.00535449	0.00630346	0.0075326	-0.000184126	0.00773696	-0.0108296	-0.00857975	0.0037655	0.00152502	0.00216	0.00544883	-0.00211851	-0.00441834	0.00924783	-0.00109459	-0.00204277	-0.0118977	-0.0013798	0.00335335	-0.00485953	0.00128795
CREBZF	0.00582258	0.00537899	-0.0167604	-0.00704068	-0.00966611	-0.00101484	0.0117599	-0.00494147	-0.000898475	-0.000182614	-0.0027112	0.000166837	-0.00517811	-0.00143193	-0.00481987	0.00442806	-0.00437513	-0.00229559	-0.00609399	-0.00429392	0.00534196	-0.00731898	0.00190689	-0.00851454	-0.0213152	-0.00407911	0.00702202	0.0164913	0.00395591	0.000569881
SAP18	0.00570856	-0.000841058	-0.0167496	-0.00985385	-0.00269223	0.0137057	0.0047519	-0.00405136	-0.00179988	0.00332721	0.0069645	-0.00184547	-0.00120211	-0.00238412	-0.0017174	0.00594495	-0.00274343	-0.00614855	-0.00292253	-0.00327646	-0.00747676	0.00485477	-0.00686464	-0.00654268	0.00185325	-0.00173346	0.00654163	0.00418844	0.00326031	-0.00423309
CCP110	0.0025518	0.00105322	-0.0167472	0.00160091	-0.00584832	0.00355042	0.00497485	-0.00282287	-0.00220935	-0.00066002	0.00537188	0.000306054	-0.00789832	0.00564945	-0.0114622	0.00906696	-0.00507803	-0.00633202	0.0158693	0.00199537	0.000583949	-7.33789e-05	-0.00136887	-0.000181057	-0.00775449	-0.00237853	-0.000447999	0.00205742	-1.19869e-05	0.00359873
MFGE8	0.00115588	-0.0171201	-0.0167372	0.018625	0.00468508	-0.00892106	-0.00547709	0.00698559	-0.0175057	0.00238189	-0.0016107	-0.000948615	-0.00268121	-0.00447279	0.0038238	-0.0212552	-0.00537962	0.00038412	0.0166979	0.02526	0.00923154	0.00670417	-0.0100699	-0.0207487	0.00478052	0.00472272	0.0186081	-0.00476115	0.0144066	-0.00180368
KDELR2	-0.00346261	-0.0086228	-0.0167326	-0.0221716	0.00657837	0.013821	-0.0105094	0.00447635	0.00431787	0.00583869	0.0102787	-0.00440518	-0.00165319	0.00869809	0.0106515	-0.000446063	0.0067953	0.0065146	-0.00548046	-0.00794754	-0.00300705	0.00819992	-0.00153319	0.00555951	-0.00483587	-0.00673127	0.000184708	-0.007572	-0.00307329	-0.00182596
BMP6	-0.0192243	-0.00538116	-0.0167099	-0.0124801	0.00636839	0.00773318	-0.00315479	-0.00031404	0.00342112	0.0202427	0.00586135	0.0121631	-0.00199781	-0.000525697	-0.00439027	-0.0099083	-0.00172819	-0.00768782	-0.00891851	-0.00837427	0.00157884	-0.000600469	-0.00178626	-0.000134083	-0.00160056	0.000898565	-0.00173711	0.00332886	-0.00628835	-0.00621131
SEC24A	-0.00352115	-0.000123163	-0.0166924	-0.0101853	0.00200857	0.0147865	-0.00192193	-0.00110799	-0.00346329	0.0141411	0.0124235	-0.000843882	-0.00452078	0.0132443	-0.00417732	0.00954069	0.00430408	-0.00583962	-0.0110901	-0.00364477	-0.0188178	0.0142561	0.0065455	0.00950984	-0.00545328	0.00745435	-0.00181285	-0.00146795	0.00668851	-0.00422387
CHST3	0.00721806	-0.0203296	-0.0166675	0.00683821	-0.0154042	0.00503113	-0.0114349	-0.00687517	-0.0190516	0.000984446	-0.00252393	0.00018568	0.000439901	-0.00430115	0.0105437	-0.0196145	0.00302417	0.0113389	0.00619828	0.0060688	0.000508402	-0.0027352	0.00391226	0.00667912	-0.0183509	0.00278102	0.0161376	-0.00663089	0.000254242	0.00470365
PPP1R14A	-0.00786098	-0.00583944	-0.0166628	0.00748639	0.00220863	0.00868505	-0.00179667	-0.0039002	-0.00628028	-0.0205368	-0.00262519	0.0110023	-0.000311901	-0.00513292	-0.00141906	-0.00135174	0.00910329	0.00895385	0.00210032	0.00340122	-0.0066891	-0.000670928	-0.00676558	-0.00716058	0.00132934	0.0150708	-0.00120901	0.00290645	-0.000747573	0.000754562
USP32	0.00501486	0.00146604	-0.0166584	-0.00457231	-0.0027584	0.00988231	0.00735787	-0.00407936	0.000656175	0.000722674	0.00551725	-0.00245121	-0.003695	-0.00470652	-0.00825712	0.00401013	-0.00664196	-0.000871602	-0.00710829	0.00175418	-0.00293721	0.00101832	-0.00228551	0.00841927	0.00125404	0.00332894	-0.00501362	-0.00454909	0.00247959	0.00475415
KHDRBS3	-0.00326099	-0.0113327	-0.016651	-0.0105246	0.0113714	0.00741847	-0.00821623	0.000773045	-0.00892887	0.00380646	-0.0189222	-0.0115327	-0.00841757	-0.0066596	-0.0159273	0.0177736	-0.00175928	0.0116859	-0.0127602	0.000404815	0.00739133	-0.00298405	-0.0218985	-0.0120987	0.0207551	-0.00362973	0.00707718	-0.00188378	0.000474489	0.00111895
NAA50	0.000854988	0.00333723	-0.0166456	-0.00454146	-0.00267755	0.00786997	-0.00109682	0.00571863	0.00195339	0.00883091	0.00586016	3.93056e-05	0.000728602	-0.00445181	-0.00684963	0.0075554	0.00237191	-0.000757646	-0.00295297	0.00316322	0.00220555	0.0101003	-0.00431863	0.00709661	0.00926477	-0.00371751	0.00486548	-0.00155731	-0.00730226	-0.00469656
SERPINF1	-0.00430265	-0.00988728	-0.0166344	-0.0101391	-0.0280008	-0.0229377	-0.011498	0.0218016	-0.0012959	-0.000468604	-0.0068229	0.00918428	0.0094723	-0.0151584	-0.0111064	-0.0141056	-0.00902168	0.00144187	-0.0235377	0.003281	-0.0108923	-0.00527772	-0.00857609	-0.00920793	0.0163912	-0.000624607	-0.00455069	-0.00326064	0.00638677	0.0057527
NKD1	-0.00596621	0.00740114	-0.0166341	0.00664811	0.00533756	0.00265289	0.0011294	-0.00272143	-0.0105787	-0.013505	0.000331811	0.00936547	-6.09956e-05	0.00140978	0.00037559	-0.017033	-0.00237875	-0.0134045	-0.00984546	-0.00544932	0.00608038	-0.00288652	0.0172428	-0.00609888	-0.00556021	0.00200075	0.00442092	0.00471073	-0.00252029	-0.0022464
EFS	0.0085322	-0.00853265	-0.016626	0.00705857	0.00384791	-0.00989942	0.00953214	0.00755658	0.0140605	0.00238542	-0.0114165	-0.00351617	-0.00957826	0.00462488	-0.000235804	0.0131021	-0.00284848	0.00777277	0.00100251	0.00560372	0.0037519	0.00852343	-0.0055893	0.00886294	-0.00191133	0.00621581	-0.00683819	0.00752606	0.00543225	-0.0017481
MT1A	-0.0108758	-0.00808868	-0.0166093	-0.0106119	0.00211293	-0.0112808	0.000528728	-0.017054	-0.0107779	-0.00323377	0.0022793	0.0120174	-0.00243542	0.00275994	-0.00224891	-0.00614218	0.00354204	0.00144155	-0.00651951	0.00852591	-0.000294278	-0.000766191	0.0107143	-0.000731185	-0.00467186	0.0102721	-0.00216096	-0.00665976	0.00424785	0.00212651
RASL12	-0.00810054	-0.00982527	-0.0165976	-0.00496602	0.000366749	-0.00861364	-0.0124365	-0.00741069	-0.00408281	0.00515614	0.00510488	0.00557581	0.00270763	0.00792719	-0.00357694	-0.00384541	-0.0027952	0.00910447	0.00263695	0.0123382	-0.00813399	-0.00258987	0.00473735	-0.0289087	0.00902439	0.00166657	0.00172011	-0.00780565	-0.0125175	-3.33854e-05
B3GNT2	0.00112432	0.00510137	-0.0165967	-0.00635559	0.00523015	0.0114162	0.00613564	0.000989109	-0.00387922	0.00503673	-0.00174946	0.00370205	0.00074866	0.00581271	-0.00380786	-0.00446004	-0.000615963	-0.00520321	0.00788634	0.00777538	-0.00729466	-0.0035282	0.0123179	0.00515033	0.00760908	-0.000681356	-0.0053745	-0.00787579	-0.00793495	-0.00224345
ADRA2C	-0.0112415	-0.00397804	-0.0165915	-0.00255164	0.0104394	-0.00234548	0.00732576	-0.0066218	-0.00382028	-0.000922378	-0.0160985	0.00152341	0.000183019	-0.00844283	0.000315175	-0.0171014	-0.000665416	-0.0184125	-0.00506996	0.00804577	-0.00422513	0.0119155	-5.14158e-05	0.00283469	-0.00212388	0.00557678	-0.00400033	0.000178355	0.00657419	0.00140185
PGAP1	-0.0107608	0.000326333	-0.016552	0.0115791	0.0144631	-0.00464969	-0.00233694	-0.00739516	-0.0117224	-0.00729258	-0.00238226	0.00899967	-0.00707702	0.00759822	-0.0149335	-0.00371461	-0.00332595	-0.00704122	-0.0044943	0.000154156	-0.00712748	-0.00402864	-0.00973625	-0.00715412	-0.00984426	0.0223883	-0.0103531	-0.000843926	0.000575341	0.00241839
STON1	-0.0109375	-0.0111691	-0.0165501	-0.0105996	-0.000836794	-0.00967268	-0.00859884	0.0084152	0.00628568	-0.00294463	-0.0112086	-0.00573923	0.0195461	0.00541847	0.00498281	-0.00517947	0.00628188	-0.0131205	0.0111878	0.00171239	-0.0110569	-0.0138835	0.0038976	-0.010885	-0.00674055	0.0133086	0.00185192	-0.0163937	0.00676512	-0.00126796
NECAB1	-0.0104518	-0.00362733	-0.0165459	-0.00702139	0.00183714	-0.00588398	-0.00549614	0.00126123	-0.00685317	-0.0160775	0.00606377	-0.000464963	-0.0127132	0.000474683	-0.0172704	-0.00964623	0.00431645	0.00769267	0.00336028	0.00789908	0.00257042	0.00747081	-0.00891573	0.0164357	0.00816274	-0.0136334	0.00616621	0.00191141	-0.0101889	0.00340536
KIRREL	-0.0220729	-0.0221397	-0.016531	-0.00148481	-0.00748598	-0.0116071	-0.0128496	0.00514978	0.000970414	-0.0108414	0.00149543	-0.00391802	-0.00650563	-0.00347344	-0.00126641	0.00275736	0.00266	-0.00100372	-0.00317733	0.0212669	0.0151577	-0.00352991	-0.00754291	0.00825956	-0.0111558	-0.00582119	-0.0233011	-0.0147784	-0.00517172	-0.00158035
METRNL	-0.0138832	0.0182088	-0.0165175	-0.0118224	0.00507385	0.00199611	0.0220433	0.0080659	0.00168589	0.0105198	0.0203173	0.00310699	-0.00987843	0.00109053	-0.00255599	0.00106109	0.00837488	0.00275848	0.00589149	0.00958732	0.00321201	-0.00270378	-0.0128674	-0.000563268	0.00481147	-0.0133394	-0.00561323	-0.00360088	0.00189579	-0.00292558
ITGA11	-0.00421822	-0.0127159	-0.0165027	0.00792048	-0.0146691	-0.00525362	-0.0109059	-0.0150165	-0.00752836	-0.0091283	0.00460754	0.00815625	0.00185895	0.00427581	-0.00299209	-0.00963697	-0.0123291	-0.017532	0.00327317	0.000629489	-0.00287903	0.0133941	0.0102066	0.000289741	-0.0142662	0.0149416	-0.00117648	-0.011932	-0.003027	-0.00097565
PSMB1	0.00144179	-0.00387924	-0.0164839	-0.00834566	-0.00275828	0.0158216	-0.00153115	-0.000748804	-0.00545156	-0.00123601	0.00341879	-0.00452434	-0.00354645	-0.00144369	0.00376653	0.00856433	-0.00238008	0.000968404	-0.00606233	-0.000731898	-0.00629336	-0.000352993	0.00262777	-0.000810858	0.00630697	0.00478643	-0.00844006	0.00487188	-0.00427094	0.000157477
RYBP	0.00061779	0.00180349	-0.0164785	-0.0110552	0.00398097	0.00978066	0.00770265	-0.00147493	0.00282396	1.68012e-05	0.0137665	0.000538883	-0.0016756	-0.00203661	-0.00686071	0.0101414	0.000210615	-0.00186407	0.00141267	-0.0079894	-0.0110678	0.0213715	-0.010194	0.0101115	0.00569263	-0.00724573	0.0111312	0.000629925	-0.00340542	-0.00474432
DYNLT3	0.000838132	0.00366352	-0.0164476	-0.0132514	0.0217251	0.00999004	-0.00532329	-0.00401614	0.00509427	0.0100537	0.00571007	0.00477913	-0.00355666	-0.0066751	-0.00837602	0.00218395	-0.000254169	-0.0111338	0.00710162	0.00175796	-0.00976174	-0.00854631	0.00127054	0.00143754	0.00618445	-0.00201776	0.00622921	0.0112892	-0.00873557	-0.00137363
TSHZ3	-0.0122274	-0.015331	-0.016423	-0.019671	-0.00532492	0.00133258	-0.0151949	0.0166177	0.0190536	-0.00262908	0.00362459	-0.000596094	0.00545148	-0.005241	0.0038246	-0.0145956	-0.000742115	-0.00414308	-0.00291254	0.00450106	0.00263945	-0.0056734	0.0174408	-0.000540397	0.00554506	-0.0177996	0.00691897	-0.00430681	-0.010672	0.0005116
MPP2	-0.00410911	-0.00385187	-0.0164124	0.00517332	0.000469054	0.00357162	-0.00412735	-0.0109669	0.00539141	-0.00371559	-0.00159541	0.00757653	-0.00728658	0.0156349	-0.00306527	0.00162152	-0.008339	-0.0176495	0.00882571	0.0160575	0.00977049	0.0113059	0.00539082	0.000230508	-0.0195144	-0.00494461	0.00858878	0.00537314	0.00563377	0.000613224
KCNMB1	-0.00343527	-0.00810579	-0.0164121	0.0127951	-0.0121469	0.00368368	-0.00407947	-3.84466e-05	-0.0128595	-0.0285632	0.00639238	0.0193074	-0.00686733	0.00638913	-0.0158678	-0.0259263	0.0044094	0.00910982	-0.00374504	0.0102598	-0.0096088	0.00399102	-0.0173189	0.0158391	-0.00542585	-0.00101655	0.00482856	-0.00998383	0.00505531	-0.00364927
RBM19	-0.000125582	-0.00142026	-0.0164013	-0.00638311	-0.0156127	0.00676202	0.00647278	-0.000898955	0.00613492	-0.000472546	0.00132083	-0.000354989	-0.00300193	-0.0027072	0.00257821	-0.0052111	0.000158103	0.00390634	-0.0064057	-0.000557668	0.00190246	0.00774182	-0.000312704	0.00848471	0.00882841	-0.00287287	0.00400085	-0.00471623	0.00268033	0.00100856
KIAA0947	0.00398274	0.00384101	-0.0163908	-0.0016663	-0.011989	0.00787619	0.00115618	0.000530339	-0.00225753	0.00141693	0.0012064	0.00196033	-0.000978859	-0.00454458	-0.00192487	-0.000198959	0.00520412	-0.00284129	0.000939082	-0.0123444	-0.00810355	-0.00506996	0.00778929	0.00188876	-0.000178629	0.00333738	-0.00973661	-0.00186273	0.0068201	0.00227366
H2AFV	0.000488191	0.00257053	-0.0163752	-0.00667276	-0.00117288	0.00804507	-0.000521021	-0.00544227	0.00351811	0.00318835	0.00825444	-0.00290066	-0.00320926	-0.000637366	0.00024404	-0.00607257	0.00855111	0.00234513	0.00780672	-0.00926288	-0.00439837	-0.0144388	-0.00109784	0.00071585	-0.00336354	0.00218279	-0.000859233	-0.00391987	-0.0051589	-0.00176218
NMD3	0.0030439	-0.0055823	-0.0163705	-0.0117444	0.0124971	0.0174194	-0.00542615	-0.00173529	-0.00142511	0.00472998	0.00182365	-1.62202e-05	-0.00294562	-0.0015805	-0.00558534	0.00661658	0.00382344	-0.00459745	0.00396075	-0.00702847	0.00181166	-0.00786739	0.00344181	0.00104676	0.000485153	-0.00259414	-0.00356445	-0.00245633	0.00348374	-0.00263923
EGR3	-0.00208031	-0.00548563	-0.0163679	0.000580332	-0.0144139	0.00186284	-0.000331551	0.0152402	-0.0105723	0.00282341	0.00431271	-0.00371201	-0.0101857	0.00690181	-0.00559316	-0.00321819	-0.0191856	0.00148318	-0.021204	0.00361594	-0.014216	-0.015323	0.0188446	-0.0199898	0.000193478	0.00296165	0.009887	-0.0135221	-0.00189011	0.00319277
RUVBL2	0.00476645	-0.00742199	-0.0163655	-0.00285755	-0.00488432	0.0117567	0.00397888	-0.00269059	0.00472588	-0.00101428	-0.000121354	-0.0112965	-0.00237947	0.00624278	-0.00411924	-0.00403528	0.00139275	0.00151553	-0.00069764	0.00790278	0.00482012	-0.00527731	-0.00559609	-0.00142476	-0.000583896	-5.04204e-05	0.00668561	-0.000506159	0.00748317	-0.000852089
ZNF219	0.00866442	-0.00562054	-0.016353	0.00435	-0.0138826	0.00215305	-0.00241908	-0.00890089	0.00792599	-0.0113333	-0.00464274	-0.0128262	-0.00950595	-0.00858249	-0.00496031	0.00477327	0.00897358	0.0047938	-0.00755586	0.0202152	0.00331054	-0.0110991	0.00345962	0.00359727	0.0004667	0.00996544	-0.00525345	-0.00224704	-0.00435772	0.00342269
UBR1	0.0028249	0.00620514	-0.0163313	-0.0175626	0.00577119	0.00101388	-0.00685514	0.000696152	0.00185936	-0.010727	-0.000253076	-0.00539933	-0.00388002	-0.0105155	-0.00266297	0.00245375	-0.000943995	0.00031989	-0.0072642	-0.00550105	-0.00564424	0.00315974	0.000907387	0.00565057	5.1481e-05	0.0043131	-0.00510945	-0.00182677	0.00822251	-0.00104305
ANXA11	0.0109572	0.00620548	-0.0163301	-0.00133965	0.00865728	0.0113651	0.00357059	-0.00494994	0.0107286	0.00592363	-0.00476762	-0.00842574	0.00606367	0.00369974	-0.000377218	0.000680327	-0.00448381	-0.00388284	-0.00337227	0.0109523	-0.00943577	-0.000977833	0.00637297	-0.0036802	0.00412152	0.00221139	0.00497625	-0.00509943	0.000279415	-0.000575533
WDR35	0.000887017	-0.0020989	-0.0163148	-0.00582467	0.00321676	-0.00183857	-0.0210736	0.00477574	0.00787963	0.00288604	-0.00302731	-0.00479527	-0.00575224	-0.00983849	-0.0024742	-0.00628272	-0.000963647	0.00708726	0.00499856	0.000818426	0.00428195	-0.000574894	-0.000892197	0.00144997	-0.00302189	0.00332324	-0.00933421	0.00158414	-0.00407983	0.00143391
AIFM2	-0.00356861	-0.00843185	-0.0162575	-0.0104398	7.74148e-05	-0.000947759	0.0173191	-0.00312717	0.00173343	-0.00149253	-0.0040801	0.00160198	0.00607155	-0.00219444	0.00281998	0.00257275	-0.00275593	5.43759e-05	-0.00769411	0.00906539	0.00251586	-0.00533892	-0.000867597	-0.00387447	0.00939194	-0.00187953	-0.000803712	0.00243133	-0.01478	-0.00279442
KHNYN	0.00581647	0.00463018	-0.0162525	-0.00405335	-0.0050884	0.0122864	0.0022373	-0.00347581	-6.56831e-05	0.0107569	-0.00462391	-0.00980677	-0.00219386	-0.00245795	-0.00536514	0.0059108	-0.00702134	-0.0044609	-0.00121004	0.00139358	-1.82422e-05	0.00199689	-0.000811483	-0.0112775	-0.0012871	-0.00102018	-0.0111119	0.0110801	0.00100018	0.00120794
NUP188	0.00144589	0.00235744	-0.0162252	-0.00722813	-0.0149824	0.00351601	0.00334165	0.00584713	0.00519553	-0.00576789	0.00359431	0.00128568	0.000945154	0.000736923	-0.0015877	-0.0014603	0.00128813	-0.00210498	-0.00523047	-0.00368303	-0.0074069	0.010981	-0.00407961	0.00299294	0.00389672	-0.00436543	-4.47294e-05	-0.00666619	0.00894028	0.00121066
KAT7	0.00361224	0.00423276	-0.0162072	-0.00871821	0.00259615	0.0084148	-0.00245381	-0.00660362	-0.00120842	-0.000339402	-0.00017107	-0.00384141	-0.00389228	-0.00224709	0.00619278	-0.00326557	-0.00110954	-0.00212318	-0.0012552	0.0013544	-0.00125345	0.00303921	0.00303047	0.00772631	-0.00931738	0.000472729	-0.00174554	-0.0084704	-0.00343814	0.00264972
RAD50	0.015029	-0.00302926	-0.0162027	-0.00532472	-0.00850691	-0.00634278	-0.0019242	-0.00140739	-0.000820029	0.00841402	-0.000258426	-0.00288657	-0.00712948	-0.00320968	0.00117404	9.84482e-05	-0.0109599	-0.00661965	0.0208509	-0.0065418	0.0048212	-0.000473893	0.00490438	-0.00461924	0.00521841	0.00164372	-0.00366646	0.00598365	0.00135061	0.00423659
FKBP5	0.0175397	0.0165287	-0.0161959	0.0141746	-0.00569305	0.00284313	-0.0019095	0.00540543	0.0134894	0.00345504	-0.029699	0.00506836	0.00942985	-0.0272853	-0.00525201	-0.041189	0.00841239	-0.00175825	0.0262137	-0.0182665	0.00814564	0.0276609	-0.0257801	-0.00545189	-0.00304795	-0.0145167	-0.00310817	0.0119611	-0.0299236	0.00234716
SNHG16	0.00182032	-0.000825134	-0.0161916	-0.00540991	-0.00871352	0.00938197	0.002747	-0.00117276	-0.010862	0.00410263	0.0106666	-0.00781666	0.000227818	0.00861009	-0.00553314	0.000909596	0.0126156	0.000281569	-0.0104382	0.00163906	0.00519767	0.00636933	-0.0105027	0.00368668	-0.000133045	-0.002884	0.00202595	-0.00606998	-0.00418499	-0.00473363
PMP22	-0.0032253	-0.019011	-0.0161899	-0.0146602	0.00249811	0.00464772	-0.0271797	-0.0137471	0.0101526	-0.00356293	0.0251303	0.00553966	-0.00283227	-0.0248182	-0.0145163	-0.00060326	-0.0038782	0.014311	-0.00625988	-0.0010605	-0.0120187	0.0252777	-0.00971553	-0.0144819	-0.00410232	0.00532503	0.00861446	-0.00703445	-0.00633372	-0.000666396
NQO2	0.000350782	-0.00309536	-0.0161837	-0.000707245	3.2881e-05	0.00163385	0.00882327	0.00582333	0.00666487	0.00399125	0.000599283	0.00173628	-0.00465024	-0.0046766	-0.00175748	0.00989239	-0.0106867	0.0096764	0.00052832	0.00100813	-0.00613815	0.00485744	0.00423915	0.000306003	0.0104524	0.00163735	-0.00187806	0.00851565	-0.00390747	-0.00437153
RGS1	-0.0070883	0.0420711	-0.0161763	0.0183092	-0.0109967	0.00832548	0.00869179	0.00821261	-0.00549814	0.0136379	0.00280328	0.0186055	-0.00515594	-0.0121939	-0.0323056	-0.00267311	-0.00459784	-0.0115675	-0.00232349	0.00164736	-0.011701	-0.00169189	0.00105484	-0.0173007	-0.0104586	0.000773335	-0.00879507	0.00352001	-0.00756138	-0.0030053
RBM24	-0.00927519	-0.0044994	-0.016176	-0.00136748	0.0155924	0.0041647	0.00670471	-0.0145972	-0.00964206	-0.00268677	-0.00318249	0.0151694	-0.00284303	-0.000719509	-0.0082345	-0.0194772	0.00618211	-0.00454582	-0.00490572	0.00467376	-0.0155927	0.00817608	-0.00541479	-0.00631131	0.00290088	0.00312361	-0.0041982	-0.00508392	-0.00660549	0.00030099
FAM13B	0.00546266	0.0105977	-0.0161607	0.00206356	-0.0111139	0.00688639	-0.00438261	0.0017397	0.00555605	-0.00167054	0.00254318	-0.00232178	-0.0017073	-0.00733279	-0.00521465	0.000629522	0.00235664	-0.00122799	0.00358689	0.00440338	0.00563869	-0.00153271	0.00930623	0.00194285	0.00162494	-0.00310102	-0.0116084	-0.000197585	-0.0112535	-0.0017912
CEBPB	-0.000520893	-0.0108263	-0.0161479	0.00219624	0.00684877	-0.0275466	0.000926782	-0.00048893	0.000653822	0.0089591	-0.00121604	-0.015868	0.000768152	-0.0129956	0.00086928	0.00231678	0.000563165	0.0199665	-0.0161609	0.0133904	0.00293532	-0.00292445	0.00841666	0.0106632	0.0129138	0.0103628	0.00663075	0.0101323	-0.00115784	-0.000904288
MIR22HG	-0.00743818	-0.00343257	-0.0161466	-0.00704677	-0.0115465	0.00879801	0.0150022	0.00585248	-0.00731358	-0.00674601	-0.019267	0.0133608	-0.011078	-0.0171471	-0.0160949	0.00680468	0.00484144	0.00889839	-0.0152234	-0.00491391	-0.00659473	-0.00273873	0.0146177	0.0120448	0.0191143	-0.00377014	0.0259233	-0.00496646	-0.0131569	0.00560053
DACT1	-0.00474213	-0.0110675	-0.0161419	-0.0130048	0.00248117	-0.0167148	-0.00359611	-0.011117	0.00863785	0.00791218	-0.00433732	0.00788673	-0.0101219	0.0030712	0.00899565	0.00601799	-0.00478861	-0.0148501	0.00185389	0.00948866	-0.000448057	0.0058163	0.00118503	0.000835607	-0.0101458	-0.0144546	0.00834804	0.0117087	0.000830222	0.00324323
SLIT2	-0.00865938	-0.0156787	-0.0161186	-0.00617253	-0.0190835	-0.0177022	-0.00268739	0.00869663	0.00100416	0.0247027	0.0065521	0.0104824	-0.000102292	0.0116369	-0.00807418	0.00721828	-0.00672853	-0.0117422	-0.00996105	-0.00532494	-0.00761243	-0.0101904	0.00406113	0.0139061	0.00772524	-0.00441035	-0.0141304	-0.012595	-0.00121407	-0.00432071
GALNT2	0.00108121	0.00187755	-0.0160948	0.00298141	0.0088181	-0.000130926	0.00671259	-0.00854474	0.00533048	0.00341602	0.00656005	0.0059252	-0.00524563	0.00520101	0.000819323	0.000868182	-0.00827165	-0.00168698	-0.00240042	0.0112456	0.00118488	0.00224083	-0.00957591	-0.00411939	0.00295391	-0.00136449	0.00740421	-0.0048378	-0.000191529	0.000653855
GJA4	-0.0153292	-0.00783515	-0.0160754	-0.00359341	0.0056925	0.01365	0.0224502	-0.0292019	-0.0140692	-0.00615578	0.00450246	0.00549513	-0.0103101	-0.00355448	0.00103526	0.0115377	0.0159186	0.0198954	0.0110943	0.0211601	0.00586115	-4.79377e-05	0.0199417	-0.0201612	-9.77741e-05	-0.00811561	0.00390378	-0.0116151	-0.00769978	0.00370884
CDC37L1	0.00255872	-0.00330532	-0.0160751	-0.0114344	0.00516569	0.00476974	-0.0157484	-0.00335732	0.000815787	0.000103259	-0.016136	-0.00536689	-0.00289546	-0.00152807	-0.012915	0.00346136	0.00277202	-0.00780254	-0.00045576	-0.0163072	-0.00635477	-0.00390311	0.00826775	0.0144071	0.0026804	-0.00548556	-0.00435459	-0.00343222	-0.00294031	-0.0027891
LGALS8	0.000310186	0.00284663	-0.0160674	-0.0114486	-0.00363415	0.0125187	0.0009654	-0.00585671	-0.00198503	0.00145538	0.00819801	-0.00674516	0.00428168	-0.0102933	-0.0057796	0.00654262	0.00277594	0.0010481	0.00214085	-0.0097206	-0.00758705	-0.00179415	0.00492862	0.00643719	-0.00563992	0.00171072	-0.00192122	0.0023878	-0.0078479	-0.00034306
SAR1A	-0.000690932	-0.00121676	-0.0160598	-0.00983218	-0.00669194	0.0103641	0.0051014	-0.00112558	0.00171268	0.0117387	0.0112474	0.00192691	-0.000431186	0.00306385	-0.00264787	-0.000728167	0.0053877	-0.00191875	-0.0073532	0.000452452	0.000919417	-0.0049127	-0.00868216	0.00307473	0.00225102	0.00247055	5.64316e-05	-0.00411718	-0.00142534	-0.00438778
B3GALNT2	-0.00144119	0.000925754	-0.0160098	-0.00294427	0.00559762	0.00383903	0.00891213	0.00434605	-0.00153791	-0.0175076	0.00792466	0.0071884	0.00817949	-0.00323694	-0.00725631	-0.00370535	-0.0046518	-0.000389214	0.00173214	-0.00128563	-0.00109083	-0.000142397	0.00283759	-0.00120394	0.00100557	0.00462379	-0.000768449	-0.00297923	0.000434557	0.00143239
SPEG	0.00632316	-0.00751049	-0.0159926	0.0223487	-0.00128144	0.00812293	0.00725152	0.00960946	-0.00413583	-0.00512936	-0.0123383	0.0121854	-0.0144337	-0.0054526	-0.00188964	-0.0108225	0.00580026	-0.0201682	0.00921424	0.00727698	0.0100007	-0.00926187	-0.0102372	0.00131355	-0.00885255	0.00567083	-0.00543218	0.00196212	-0.000613331	-0.0052874
PRICKLE2-AS1	-0.00494913	-0.0104077	-0.0159782	0.00206448	-0.00286362	-0.00582978	0.00551199	0.0136218	0.00503584	-0.0143358	0.00609538	-0.00728322	0.00896039	-0.00634583	-0.00228847	-0.000575392	-0.0066342	-0.00581921	0.00226185	0.00998586	0.00363755	-0.0110204	-0.00326894	-0.000379875	-0.00142469	0.00612347	-0.00611378	-0.0128921	-0.0093455	0.000575986
CDH3	0.0335769	-0.0245508	-0.0159739	0.0243938	-0.0133754	-0.000993252	-0.0164891	-0.0186718	-0.00584788	-0.0110358	-0.0079354	0.00718107	0.0175136	-0.025247	0.0105692	-0.00260266	0.00165532	0.00872507	0.00116544	0.0147614	-0.0106811	0.00860293	0.00765494	0.00563067	-0.00398219	-0.00555955	-0.019586	-0.0121002	0.00463928	0.000492284
RERGL	-0.00895101	-0.00160889	-0.0159729	0.00389107	0.0162063	0.00459848	0.0044568	-0.00611888	-0.0123646	-0.00223201	-0.000447953	0.0103905	-0.0112493	-0.000978826	-0.00488769	-0.00465073	0.00486855	0.00451898	-0.000688267	-0.00324543	-0.0004662	-0.00950422	-0.00544971	-0.00505946	0.00669226	0.00366404	0.00779443	-0.00732008	-0.000423489	0.000677634
TNS4	0.00964449	-0.016263	-0.0159589	0.0310409	-0.0313003	0.00963876	-0.0186939	0.00592236	0.0143379	-0.0246894	-0.0119163	0.0115298	0.00327155	-0.0230673	-0.00667687	0.00797343	0.0280521	0.00548104	0.00605781	0.0186133	-0.0108055	-0.0083742	0.00257545	0.0147343	-0.0186714	-0.0285416	-0.0148655	-0.00155259	-0.00103064	-0.000663176
PTPRU	0.00503605	-0.018358	-0.0159399	0.00653697	-0.00531911	-0.00441308	-0.00158478	0.00354026	0.0101232	0.002191	0.00202396	-0.00551042	0.00239255	-0.000812367	-0.00586133	-0.00412513	-0.000204052	-0.0065779	0.00941512	0.00225804	0.00273775	-0.00448488	0.00652583	-0.0120808	0.0108904	0.00205077	-0.00462785	-0.00692991	-0.00237789	-0.00290794
HSPE1	0.00146651	-0.00646672	-0.0159083	-0.00607472	-0.00349434	0.0155215	0.00111692	0.000234157	-0.0103461	0.00722436	0.00473409	0.0115002	-0.00577661	0.000172474	0.00122374	-0.00348569	-0.0037336	-0.00969312	-0.00422758	-0.00796524	0.00715538	-0.00495613	-0.00517867	-0.00889166	0.0185802	0.0145323	0.00138323	-0.00445815	0.00499523	0.00447556
LTBP2	0.00353183	-0.0202043	-0.0159045	0.00561498	-0.0457218	-0.00724128	-0.0190882	0.0172922	-0.004316	-0.00365734	-0.00299454	-0.00649863	0.0102702	-0.013644	0.00213453	-0.00177944	0.00128599	0.000236144	-0.0138551	-0.00518486	-0.00152807	-0.00184366	-0.0281904	0.000963546	-0.00741186	-0.014624	-0.0239346	-0.000645953	0.0229609	0.000331162
FAM20B	-0.000172913	0.000289516	-0.0158788	-0.00595879	-0.00032567	0.0109264	-0.00209914	-1.4538e-06	0.00660421	-0.000397463	0.00256746	-0.00135896	0.000660892	0.00110443	-0.00330958	0.00823016	0.00399704	-0.000820333	-0.00473065	-0.00928745	-0.00598271	-0.00399057	-0.00380982	0.0028377	0.000669408	-0.0125835	-0.00561877	0.00129003	-0.000126231	-0.000214665
DCBLD2	-0.00289846	-0.00832331	-0.0158749	-0.0101442	0.00206354	-0.00521759	0.00259016	0.00552532	0.00649826	-0.0128511	0.0105434	-0.00312876	0.0127596	-0.0178661	-0.0047402	-0.00106118	-0.00928012	0.0182915	-0.0098442	-0.00907226	0.000808388	0.0148688	0.000617057	0.015088	0.00971817	0.00288311	0.00754073	-0.00228519	-0.00314362	-0.00272376
CDK18	0.0124416	-0.00101809	-0.0158646	0.0155032	-0.0026827	0.00290231	0.00436656	-0.00893429	-0.00310017	-0.0109231	0.0134892	0.00866269	-0.00548854	-0.00320516	-0.007741	-0.00818821	-0.0238241	0.00408811	-0.00196464	0.0171165	0.0159069	-0.00920045	0.00497686	-0.0116977	-0.0183481	0.00654172	0.0072116	-0.00890476	-0.0116025	-0.00484354
GPSM2	-0.00266475	-0.00527549	-0.0158532	0.00366483	-0.00868262	0.00636258	-0.00895835	0.002076	0.00765553	-0.00232182	-0.00242055	-0.0108864	-0.0069221	-0.0094937	-0.0136846	-0.000822994	0.00182727	-0.00704227	0.0167091	0.00727475	0.0076863	0.00289118	-0.0105831	-0.00381664	-0.00103511	-0.0135079	-0.00645938	0.00576012	-0.00222391	0.00194551
CALCA	-0.00969957	0.00263545	-0.0158458	0.00491892	0.015983	0.00533408	0.00220916	-0.00397773	-0.00925646	-0.001864	0.00740899	0.0140542	-0.00667989	0.0087288	-0.0254206	-0.010529	-0.000179647	0.00658212	0.00347796	0.000842521	0.00279081	-0.0024577	-0.000442751	-0.00368863	-0.000629452	0.0114651	0.00435775	0.0064485	0.00038161	0.00143411
CHML	0.0039377	0.00212001	-0.015838	-0.00453437	0.00289364	0.0013943	0.0155072	-0.00740422	-0.00324607	-0.0228525	0.0104169	-0.00253937	-0.00258915	-0.00952802	-0.00693377	0.00478474	0.00498974	0.00599904	0.00968991	-0.0067237	-0.0159513	0.0107015	0.00128026	-0.00512312	-0.00879501	-0.0133651	0.00546097	-0.00224439	-0.00652655	-0.00154001
CHD1L	0.00253113	0.00142607	-0.0158369	0.002248	-0.00244942	0.00467841	0.00195445	0.00212035	0.000931195	0.00434257	0.00166328	0.00171515	-0.00377535	-0.00255423	-0.00307871	0.00126154	-0.00768021	-0.000960572	0.0138044	-0.00812203	-0.00395698	-0.00200084	-0.00110541	-0.0136756	-0.00779077	-0.00108842	0.0128004	0.00633798	-0.00374166	-0.00256739
COL5A1	-0.0152575	-0.00953488	-0.0158319	-0.0257558	-0.00853136	-0.0167871	0.0017372	-0.0025262	0.00249463	-0.010817	-0.00604606	0.00538557	0.000826574	0.00107819	0.00897594	-0.00494929	-0.00319204	0.0110328	0.0108213	0.0196589	-0.000416202	-0.00265686	0.0053349	-0.0125926	-0.000878971	-0.0066526	0.0052633	0.00901779	0.0176161	0.00262191
VAMP2	-0.00401863	0.00749045	-0.0158274	-0.00467536	0.00641773	0.00104191	-0.00820285	-0.0059615	-0.000205362	0.00297622	0.0028339	-0.00346822	-0.00108179	0.00134594	0.0012092	-0.00120798	0.000873366	-0.000203317	0.00647019	0.00859805	-0.00353292	-0.00446432	-0.0018497	0.00961564	-0.0152375	0.00484366	0.00478982	-0.0105403	-0.00453088	0.00305362
TRAM2	-0.0126262	-0.00286336	-0.0158165	-0.01706	-0.00508991	0.00261801	0.011707	-0.00961051	0.00437898	-0.00527919	0.00183983	0.00162682	0.00973005	-0.00129086	1.55453e-05	-0.00140406	0.00233639	0.00516659	0.011748	0.00805346	-0.00748646	0.0127531	-0.00231851	0.00926425	-0.00747441	-0.00434781	-0.0107363	0.00171221	-0.0109746	0.00380372
MYO9A	0.00627913	0.00231175	-0.0158163	-0.00671874	0.00229479	0.00808448	-0.00929987	-0.00541489	0.00116124	0.00329242	0.00328274	0.00354956	-0.00122783	-0.00266663	-0.00468636	0.000404073	0.00524941	-0.0037737	0.000332552	-0.00134619	0.000701951	-0.00227419	-0.00104516	0.00498658	-0.00127291	-0.00295912	-0.00166628	-0.00873842	0.00610644	-0.00194408
B4GALT3	-0.00130419	-0.000738635	-0.0158136	-0.00676344	-0.00320484	0.00707482	0.00184588	-0.000737011	0.00900258	0.00885815	-0.0021758	-0.00829656	-0.000614423	0.00974038	0.0108067	0.00822618	-0.0025207	-0.00603427	-0.00800513	0.00194509	-0.00609368	0.00563297	0.00215763	-0.00410037	0.00169566	-0.00556669	0.00447162	-0.00613411	0.00430223	0.00152439
ASB1	0.0027853	0.00185735	-0.0158118	-0.0129483	0.00106266	-0.007994	-0.0123741	0.00887074	0.00152671	-0.0010344	-0.00504005	0.00959647	-0.000274091	0.0211389	0.000499858	0.0106025	-0.0058448	-0.00533521	-0.00153323	0.00815313	-0.00272934	0.0007204	-0.00630091	-0.00110881	-0.00720895	-0.00980116	-0.0182234	-0.00578381	-0.00232096	0.00230857
ELL	-0.00666884	-0.00157258	-0.0158024	-0.018439	0.0138325	-0.000868719	-0.00357351	0.00582124	0.0020306	-0.00891983	0.00171991	-0.0135764	0.00420611	0.00548977	-0.010434	0.00568389	0.00845617	-0.00400566	-0.00445337	0.0157004	0.00846432	0.00889939	0.00322546	0.0110057	-0.0137063	-0.00243218	0.00327531	-0.0116185	0.0021858	0.0053696
SGPP1	-0.000589734	0.00144025	-0.0157951	0.00709837	-0.003041	0.00765449	0.00407537	0.0146118	0.00402916	0.00605013	0.0122414	-0.00325339	0.000742346	-0.00275837	-0.00558009	-0.00500495	0.00460033	-0.00358	0.00309673	-0.00890067	-0.0119876	0.00127806	0.0112408	0.0073319	0.0037025	-0.00203547	0.011698	0.00687693	-0.0100077	0.00186106
UBP1	0.000564875	-9.02165e-05	-0.0157907	-0.00927165	-0.00586747	0.008849	3.14713e-05	-0.00369863	0.00507115	0.00449801	-0.00176103	-0.00173684	0.00130029	-0.00254834	0.000463887	-0.0027545	-0.00571231	0.00163301	0.00758978	0.00457406	-0.000432828	0.00574906	0.00175317	0.0151134	-0.00336872	0.00563228	-0.00553919	-0.00118309	-0.00049474	0.00417152
PDE5A	0.00282917	-0.00103861	-0.0157836	-0.0122147	0.0123772	-0.0158022	-0.000317228	-0.0189924	-0.00773509	-0.00776021	0.00885112	0.00474407	0.0131784	-0.00772777	-0.00725561	-0.00140721	-0.00169036	0.0020123	0.00856429	0.00479479	-0.00951271	-0.00273723	-0.000198419	-0.00504521	-0.00836312	0.00603603	0.00580807	5.57596e-05	-0.0104166	0.00327395
CACNB2	-0.00709817	0.00334098	-0.0157788	-0.00218217	0.012461	0.00192905	0.0039662	0.00124618	-0.00913496	-0.0064257	-0.00247477	0.00263125	0.000257359	0.00159637	-0.000560623	-0.0154286	0.00816573	-0.0010758	-0.00848703	-0.00102779	-0.00362941	-0.0134707	-0.00116989	-0.00720887	-0.00348434	0.00650455	-0.00486734	0.00382847	-0.00617886	0.00222288
SMOC2	-0.00632925	-0.00772866	-0.015751	-0.00477886	0.00651028	-0.00780703	-0.000931932	0.0208617	0.0114509	-0.0105436	-0.00573709	0.0065374	0.0061893	-0.00884509	-0.00721126	0.00297311	-0.00235968	-0.0143958	-0.013005	-0.0117152	-0.00502956	0.00466774	0.00727214	-0.00557675	0.00644596	0.000586735	-0.00525642	-0.00765923	0.00522867	-0.00238598
TSPYL4	0.000384334	0.00028965	-0.0157394	0.00316254	-0.00111711	0.00264532	0.00109046	-0.00198286	0.00291931	0.00537648	-0.000253287	-0.00128878	-0.0133056	-0.00200178	0.00143449	0.00350816	0.00857998	-0.00067343	0.0129503	0.00685336	-0.000593968	-0.0108098	-0.00436866	0.0110171	-0.00649509	0.00668857	-0.000652757	-0.0124965	-0.0070055	-0.00151479
GSTO1	-0.00615583	-0.00499143	-0.0157375	-0.0208842	0.00720603	0.00529268	-0.0105156	0.00537316	-0.00690107	-0.0105873	0.00293502	-0.0082575	-0.00210832	-0.00531448	-0.00310566	0.00930637	-0.00454145	-0.00380551	-0.0189343	0.00736616	0.00382287	-0.0184441	0.00261089	-0.00753119	0.00934846	0.000842106	-0.0126427	0.00476475	-0.00495606	0.00276717
DNAJC25	0.00019153	-0.00337806	-0.0157134	-0.0165557	0.0150007	0.000105186	0.00203371	0.00723894	0.000257629	-0.0123992	0.000903999	0.00912674	0.00348591	-0.00167196	0.00929622	0.00892895	-0.00877686	-0.00201387	-0.00315148	-0.0092929	0.0108654	-0.00773457	-0.000284692	0.00786389	-0.00555062	-0.000849249	0.0135398	-0.00283934	-0.000723189	-0.00467356
NAP1L5	-0.00271163	-0.00285277	-0.0157124	0.000529202	0.00552359	-0.00297612	0.0104768	-0.00438632	-0.0144466	-0.000709653	0.00944817	0.0113528	0.0127649	0.00293094	0.00215627	-0.00257565	0.00963231	-0.0129926	0.0142609	0.00235762	0.000281334	0.0138071	0.00496729	0.00678102	0.0155853	2.92724e-06	0.00891948	-0.00227204	0.0118787	0.00171732
RARB	0.0028504	-0.0161988	-0.0157095	-0.00734127	-0.00049773	-0.00858769	-0.018718	-0.0192401	0.00627835	0.00154225	-0.00450376	0.00514689	0.00635775	0.00986092	0.00381349	0.0147559	0.0015094	0.00750894	0.00520587	0.0119795	0.00612766	-0.00286746	0.00410059	0.0155086	-0.0238164	0.00363378	-0.0220732	-0.000875812	0.00321764	0.00273796
PRKCD	0.00291377	0.00874114	-0.015708	0.00290755	-0.00986908	-0.00277992	0.00383189	0.00224934	0.0103113	0.00061328	-0.00292507	-0.000907706	-0.0106342	-0.0158684	0.00143678	0.00868765	-0.00563468	0.01132	-0.00873314	0.00795299	-0.00016602	0.0127762	0.00349001	0.00608513	0.0179252	-0.00657989	0.00793498	0.00500961	0.00302287	0.00501147
PRKAR1A	-0.0131841	-0.00213422	-0.0156979	-0.0057187	0.0124491	-0.0020176	-0.00140671	-0.000853517	-0.00565518	0.00581957	0.00104161	0.00534087	0.0023886	0.00425047	0.000289697	0.00250125	-0.00280232	0.000800466	0.00796587	0.00421013	-0.00341767	0.000258597	2.30505e-05	0.00394619	-0.00216275	0.00515463	0.000917161	0.000266155	0.00368022	0.00419511
CIRBP	0.0066695	0.00432977	-0.0156831	-0.00789824	-0.00167458	0.00510664	0.00846099	0.00644954	-0.00326958	2.61326e-05	-0.00128348	-0.00967925	-0.00456756	0.00208618	0.000247061	-0.0135104	0.00387009	0.00461626	-0.00593734	-0.00885762	-0.00117514	-0.0157701	0.00345202	0.00383635	-0.00508658	-0.00186872	0.000486083	-0.0033845	-0.00551822	-0.00502921
RGS2	-0.000550055	0.0250685	-0.0156607	0.00719551	0.00335432	0.00910548	0.00886623	0.026057	-0.0150792	0.0224361	-0.00928724	-0.00111146	-0.00817181	-0.00835364	0.000547517	-0.000843267	-0.00182776	0.00344226	0.000987863	-9.49589e-05	0.00991316	0.010091	-0.0162954	0.00919382	-0.0141268	0.00120044	0.0163958	0.016335	-0.0134268	-0.000534583
MXRA8	0.00720885	-0.0134414	-0.0156587	0.0136446	-0.00723149	-0.00775545	0.0123797	0.0161728	0.0205442	-0.0265028	-0.00210033	0.00861669	0.00522816	-0.00602104	-0.000479167	-0.0164477	-0.00123087	-0.0156126	0.0251254	0.00299703	0.0270981	0.0111932	0.00937791	0.00792055	0.0245432	-0.000278375	-0.0345089	-0.0284116	0.0016323	0.00193331
CRY1	0.000932772	0.00432303	-0.0156561	-0.00524716	-0.0044034	0.0113003	0.00663588	0.000948171	-0.000340718	0.00525065	-0.0026292	0.00176194	-0.0112131	-0.00595773	-0.00394602	0.00636093	-0.00693768	-0.0076103	0.00271914	-0.00369088	-0.00203741	0.00162986	-0.000899742	0.00497648	0.00336179	-0.0102756	-0.00830257	-0.00211625	-0.002	-0.00330211
RSBN1	0.00301685	0.0073322	-0.0156472	-0.00625504	-0.0038414	0.00614405	0.00375906	-9.64522e-05	0.00291083	-0.00127634	0.0135648	-0.0102186	-0.00877713	0.00244729	0.0049078	0.0101363	0.00352669	0.00479599	0.000963457	-0.00264602	-0.000142137	0.0111131	0.00320645	-0.000235609	-0.0143537	-0.00641601	-0.00396995	-0.00660288	-0.00195306	-0.00346726
COL5A2	-0.0270807	-0.0174896	-0.0156371	-0.0130802	0.0106454	-0.0253542	-0.00085153	0.0162587	-0.0014172	-0.00778644	-0.0028114	0.00845616	-0.000881072	-0.00817148	-0.00763322	0.00453544	0.00917619	0.00515571	0.0117954	0.0133121	-0.0055786	0.00820947	0.00657386	-0.00167057	0.00520649	0.00545588	-0.000897316	0.0115631	0.0133304	-0.00286166
KIAA1033	0.00347656	0.00751543	-0.0156236	-0.00548681	-0.00312062	0.00834622	0.00595542	0.00282078	-0.00246796	0.00238638	-0.000942563	-0.00486681	-0.00701465	-0.00591917	-0.00524706	-0.00328354	-0.00639522	0.00250532	0.00619978	-0.00742717	-0.0104202	-0.00571962	0.00504405	0.00268682	0.00601782	0.00856565	-0.00396589	0.00989434	-0.0053709	0.00374885
HIPK2	-0.00536536	0.00501996	-0.0156211	0.00496255	0.0168511	-0.00155196	0.0154874	-0.0163033	0.00729251	0.00651308	-0.0139955	0.00173747	0.0094123	-0.00933137	-0.0014343	-0.0025205	-0.00355763	0.00669636	-0.00540073	0.00643814	-0.0156162	-0.00840762	0.0080179	-0.0163266	-0.0123445	-0.00184151	0.0126746	-0.00259034	-0.016296	-0.000994053
UBTD2	0.0034433	-0.00762573	-0.0156192	-0.00924033	-0.00238318	-0.00551489	0.00415046	0.00700544	0.0107319	0.00513075	0.00929487	-0.00575264	-0.00547457	0.00580552	-0.0107245	0.00517104	0.000953611	0.00213459	-0.0038066	-0.00766502	-0.00392298	0.00322845	-0.00233928	0.00680045	0.00245393	-0.00625997	-0.00633124	-0.00670321	-0.00776232	-0.000424002
RBBP8NL	-0.0101096	-0.00449553	-0.0155991	-0.0031528	0.0100273	-0.00679889	0.00569036	0.0101589	0.00925855	0.00208062	-0.0106178	-0.0056766	0.00783295	-0.00291755	-0.00121334	-0.0202573	-0.00474853	-0.0242414	0.00103807	0.00399978	-0.0207267	-0.00485755	0.0141961	-0.0231942	-0.00164181	0.0273603	0.0001315	0.00104004	0.000160159	-0.000926582
USO1	0.00740213	-0.00365836	-0.0155982	-0.00773186	-0.00574912	0.00961728	0.00210712	0.00572734	-0.00599918	0.0146381	0.00862608	-0.00633019	-0.00317358	-0.000734537	0.00261369	0.00381486	-0.00437105	0.000468207	0.00742196	-0.0137467	-0.00373048	0.00037318	0.00164743	0.00212984	0.00172535	0.000256196	0.00205882	-0.00110897	0.00653367	-0.00300992
LONRF2	-0.00420071	-0.00780695	-0.0155915	-0.000397822	-0.000464744	-0.00466101	0.0012666	0.0192345	0.0126683	0.0139725	-0.0106395	0.00653729	-0.0183546	0.00517777	0.00504492	-0.013447	0.0012654	-0.0118554	0.00681099	0.00827622	0.000773807	-0.00251008	0.00261308	-0.0127989	0.000868999	-0.0130097	-0.00647183	0.00911904	-0.0182691	-0.00576758
GPR176	-0.021538	-0.0161293	-0.0155868	-0.00160628	-0.000364155	-0.0200134	-0.0246278	-0.0089355	-0.00425307	-0.00932752	-0.00644159	0.0103969	0.00915526	-0.00748871	0.00741825	0.0100914	-0.000902988	0.00694798	-0.000823709	0.0234756	-0.00866723	-0.00817586	0.0143808	0.0130617	-0.00369093	0.0173862	-0.0100512	-0.00436647	-0.00693269	-0.00345726
FAM46A	-0.00480967	-0.0105351	-0.0155519	0.00218331	0.00803906	-0.014989	0.00945424	0.00832565	-0.00389212	0.00106753	-0.00237101	-0.00920624	-0.00483748	-0.00744484	-0.00297615	-0.00179331	-0.00137542	-0.0170816	-0.0120569	-0.00293608	-0.00860921	-0.00243871	0.00259663	-0.0223214	-0.00214643	-0.000250318	-0.00224587	-0.00144541	-0.031308	-0.00416064
RRM1	0.00699473	-0.00664377	-0.0155471	0.000956121	-0.00176634	0.0113535	-0.00116713	-0.00404283	-0.00585751	-0.000242194	0.00452944	-0.00777771	-0.00324725	0.000554139	-0.00877741	0.0126594	-0.00669676	-0.0143772	0.0117426	0.00245681	-0.00720733	-0.000562651	-0.00115958	0.00527158	-0.00806025	0.00802929	-0.00463664	0.00388279	-0.00100153	-9.6544e-07
OLFM2	-0.00587697	-0.0152346	-0.0155463	-0.0163308	-0.00303029	-0.0124639	-0.00947619	-0.00946556	0.0011215	0.0157856	-0.0102912	-0.00260731	0.0140566	0.00872959	0.0102319	0.024903	0.0122446	0.0195299	0.00672847	-0.00273237	-0.0010531	-0.00125797	-0.011472	-0.00960327	0.0128547	0.00760112	-0.000906386	-0.00987958	-0.000588684	0.00484202
PANX1	-0.0101608	-0.00748547	-0.0155251	-0.00709284	0.00467712	-0.00678567	0.000792191	0.00513334	0.00936971	-0.00375569	0.00469749	-0.00230105	0.00890429	-0.00789173	-0.00602387	0.00279691	-0.00432752	0.0103397	-0.00699107	0.00851563	-0.00837389	-0.00143375	0.00706479	0.0179232	-0.00468253	-0.0125897	0.00932418	0.00931244	-0.00130172	-0.000386566
MT1E	0.00441739	-0.0188933	-0.0155146	0.000966516	-0.0174343	-0.0135408	-0.007736	0.00117906	-0.00676055	-0.00566633	0.00580996	-0.000361765	-0.000571232	-0.0120088	-0.00482399	-0.00612483	0.00764027	0.00623594	0.000644857	0.00726367	-0.0131923	-0.0255219	0.00136828	0.0105121	0.00130731	-0.0122401	-0.0100855	0.0172277	0.0121407	0.00260249
ABCA8	-0.0133048	-0.00909631	-0.0155106	-0.019128	-0.0016749	-0.019024	0.00457407	0.0010037	-0.000717995	0.00876634	-0.0042885	0.00973015	-0.00448349	0.000895026	0.00227757	0.00362099	-0.00274593	0.00336989	0.0167472	0.0147764	-0.0128588	-0.00593741	0.0119998	0.00334195	-0.000469039	-0.00895163	-0.00465952	0.0190095	0.0161381	-0.000880325
COL7A1	-0.0013889	-0.0169967	-0.0154985	0.00294678	-0.0240852	-0.0146952	0.00525166	0.00211281	0.0178114	-0.0015557	-0.00369635	0.00785623	0.000922976	-0.00327393	0.00724323	0.00680123	-0.00117647	-0.00446569	-8.02043e-05	0.0132104	0.00233924	-0.0163466	0.0114003	-0.0312165	-0.0164951	0.00505179	0.00647608	-0.00169425	0.00745864	-0.00305392
AMIGO2	0.00207691	-0.00538532	-0.0154697	0.0235301	0.00666866	0.000851493	-0.0193895	-0.0152601	0.0120645	-0.0278924	-0.00661126	0.0296195	-0.00433945	-0.0172658	-0.0191688	-0.0068933	-0.00455929	-0.0230222	0.00680965	0.0130192	0.0117345	0.013693	0.0271068	0.000751633	-0.00375341	-0.00406151	-0.0175717	-0.00885731	-0.0119202	-0.00162708
EGFR	0.00800648	-0.027839	-0.0154632	0.0156754	-0.00276395	-0.030533	-0.0111465	0.0115118	-0.00721102	0.0122586	-0.00943131	0.00236964	0.0145022	0.00797372	0.0116628	0.00620251	-0.00991031	-0.00387414	-0.0197226	0.00848821	-0.00363104	-0.00519883	-0.0122058	0.00512897	-0.0309337	-0.01565	0.0267351	0.000257757	-0.00469957	-0.00300649
DNAJB1	0.00415239	0.00825987	-0.0154504	-0.0126685	-0.0102071	0.00613368	0.00425797	-6.00057e-06	0.00203789	0.000706413	-0.00087617	0.00312128	-0.0182844	-0.0120632	0.0066119	0.0203952	0.00520855	-0.0103868	-0.0129106	-0.00169253	0.0299988	0.0183606	-0.0207395	0.00118503	0.0153039	0.00857529	0.0111115	-0.0275898	0.00557197	0.00186684
LARP1B	0.00562714	0.00318377	-0.0154353	-0.00833754	0.00202456	0.00254218	6.87618e-05	0.000836376	0.000138434	0.00356035	-0.00181242	0.00176552	-0.00292935	-0.000708361	-0.00222731	0.00699894	-0.00672812	0.00378383	-0.00273606	0.000204792	0.000377083	0.00231797	0.00280278	0.00761642	-0.00696023	-0.000961034	0.00826305	0.00126198	0.00025356	0.00323124
AKNA	0.00300921	0.0313167	-0.0154233	0.00122824	-0.00486496	0.000299186	-0.000706147	0.00462629	0.00172768	-0.00394458	-0.0068976	-0.00539324	0.0133789	-0.00679034	0.000263455	-0.00451936	0.00094024	-0.00461931	-0.00417859	0.00255013	0.00467488	-0.00207047	0.00737612	0.00472381	-0.00252346	-0.00318403	0.000325356	-0.00269066	-0.00491093	-0.000614469
KCNMA1	0.00841568	-0.0061315	-0.0154195	0.0191585	-0.00307619	0.00722893	-0.0125112	0.00811397	0.0137393	-0.0143256	0.00321205	0.015109	-0.0105152	-0.0310854	0.0122469	0.00632143	0.00317473	0.00674378	0.00199015	0.00315876	0.00520823	0.0277284	0.0136643	-0.00435011	-0.000407995	-0.00241251	0.000416291	0.00141159	-0.00543633	0.00186306
PCP4L1	-0.00386811	0.00193533	-0.0154095	0.00735043	0.0137766	0.0084694	-0.00399232	0.00283756	-0.012209	-0.0212619	0.00571804	0.0199219	-0.0275925	0.0129781	-0.016329	-0.0114072	-0.00696815	0.0228728	0.00743678	0.0022991	0.00295017	0.00206994	-0.00251947	-0.00231171	0.000195547	5.11154e-05	0.0210854	-0.00249805	0.0157289	0.000910097
MYLIP	0.00223321	0.00176684	-0.0154034	-0.0120599	-0.0106685	-0.0129928	-0.00214377	-0.0138274	-0.00113952	0.00617269	-0.00386814	-0.00445211	-0.00621896	-0.00188501	0.00218142	-0.00579446	-0.00230925	0.0115906	-0.00230514	-0.0102158	-0.00447546	-0.0102621	0.00789044	0.00194677	0.0211607	0.000569501	-0.00833785	-0.0169169	0.017305	0.00511463
IGFBP4	-0.0155028	-0.0207852	-0.0153865	-0.00125496	-0.00309636	-0.00972522	-0.0127628	-0.00667907	0.034369	-0.0116733	0.017568	0.00833381	-0.0181982	0.00319971	-0.00430364	-0.00441738	-0.00651619	0.00145786	0.00450971	0.0157817	-0.0105339	0.010176	0.00253691	-0.0114539	-0.0104292	-0.0121382	-0.00247618	0.00951922	-0.00116217	-0.00419696
HUNK	-0.003312	-0.00876577	-0.0153811	0.00856699	-0.00170777	4.46632e-06	-0.000353278	0.0230922	0.00174307	-0.00509987	-0.00167011	-0.00154413	0.00386903	0.00827848	-0.00422078	0.00186852	0.00611617	-0.00579355	-0.0100154	-0.00730231	-0.00737488	-0.00430724	0.000931672	0.000308155	0.00629205	0.00299291	-0.0119335	-0.00600094	-0.0121878	-0.00198125
TPSB2	-0.00859364	0.0235703	-0.0153657	0.0154161	0.0179096	0.0161023	-0.00815504	0.0270554	0.00310261	0.00628315	0.00592828	0.0254366	0.000649299	-0.026203	0.0105004	-0.0172119	-0.0121394	0.0163428	-0.00979196	-0.00240504	-0.0145568	0.00231856	0.0046182	-0.00437141	-0.00599866	-0.032612	0.00637773	-0.00680997	-0.0236432	0.00174906
MIR100HG	-0.00424727	-0.0149936	-0.0153649	-0.00231925	-0.0352867	-0.0154605	-0.0166215	0.0217487	0.00487021	-0.00312068	0.00607922	0.0152475	-0.0222671	0.000445277	-0.00914239	0.0214877	-0.0152331	0.0104551	-0.00818687	0.00678468	0.000448333	0.00718551	0.00534474	0.0111226	-0.0109362	0.020638	-0.0181183	0.0101229	-0.0161908	0.00273788
LMO7	0.0127288	0.00945191	-0.0153522	0.0199842	-0.00770067	0.00313672	-0.00114183	0.00803715	0.0151379	0.000116446	0.00184085	0.00469893	0.00738678	-0.00332628	-0.0127724	-0.00111414	-0.00384147	0.00480653	-0.000634063	-0.0033643	0.000901236	0.0176582	0.00308623	-0.0216345	-0.0128727	0.0113582	0.0192834	0.0092162	0.0195467	0.00180315
TRIM29	0.01832	-0.024515	-0.0153098	0.0269729	-0.0309758	0.00139671	-0.0251533	-0.00667436	-0.00289507	-0.0106494	-0.0146062	0.0106355	0.0230271	-0.0224072	-0.0126213	7.76167e-05	0.00954341	0.00118258	-0.00431227	0.0179867	-0.0171773	-0.00283247	-0.00415907	0.00858426	-0.0162755	-0.0128899	-0.00677166	-0.000120684	0.00280895	-0.000585919
IDS	0.00224629	0.0129239	-0.015307	-0.00302846	-0.00511419	-0.00554013	-0.00657082	-0.0128098	0.00801628	0.00530638	0.014786	0.00300934	0.00335911	0.00143813	0.00143475	0.00518303	0.00729739	-0.00214659	0.00234508	0.00127119	-0.00220565	0.00454071	0.00253185	-0.00418697	-0.009824	-0.00344509	0.00148614	0.00230111	-0.00535147	0.00276099
CRTC3	0.000203952	0.00539904	-0.01528	-0.00516177	0.00541037	0.0105891	-0.000829818	-0.00520044	0.0083762	0.0108233	0.0057033	0.00131316	0.00382113	-0.0018356	-0.00297274	-0.00333617	0.00339894	0.00223442	0.00436398	0.00468424	0.00111653	0.00263848	-0.00983308	0.00174419	-0.000150521	-0.000839875	0.00277081	-0.0118127	0.00155158	0.00181669
LPAR1	-0.000710053	-0.0159009	-0.015268	-0.0233713	-0.00945848	-0.0280867	-0.0132167	0.0222537	0.0177966	0.0221219	-0.012383	0.00892426	0.00428108	0.00922013	-0.0149196	-0.00268529	-0.0138207	-0.004798	-0.0111328	0.0058163	-0.0122594	-0.0183504	0.0200886	0.00641985	-0.00609989	-0.00116804	-0.0114869	0.00270843	-0.0205185	-0.000843315
DYNC2H1	0.00244967	-0.00596986	-0.0152624	-0.000108542	-0.0104723	-0.00167789	-0.0096872	0.0160764	0.0102651	0.00982001	0.00782259	-0.00211193	0.0057833	0.00830126	-0.0104059	-0.00939445	-0.00596349	0.00273636	0.0139378	0.00470654	-0.00123966	0.002996	0.00599324	0.0083601	-0.0078029	-0.000828788	-0.00684671	0.0134496	-0.000750352	0.00119518
MAT2A	0.00116426	-0.00181827	-0.0152541	-0.00539422	-0.010149	0.00726523	0.0114766	0.0100562	0.011527	0.000734941	-0.0113573	-0.00637521	0.00578635	-0.0192511	-0.00875548	-0.0117682	0.00829813	-0.000530005	-0.00341542	0.00494205	0.00777579	0.0120019	0.00269929	0.00169368	0.0116828	0.00447368	0.00221384	-0.00208255	0.00314402	-0.00272735
CAP2	0.00230346	-0.0071245	-0.0152492	-0.00245019	0.0238252	0.000291424	0.0110662	-0.0188898	-0.00394248	-0.00407843	-0.00734312	0.0134474	0.000862875	-0.00244034	-0.00260159	-0.0199956	0.00285445	-0.00375999	0.00271589	0.00067821	-0.0100769	-0.0106553	-0.0130089	-0.000260265	0.000198572	0.00398619	-0.00250807	0.00609877	-0.00714865	-0.00251278
PCOLCE	-0.00774583	-0.00897244	-0.0152441	-0.0131892	0.00349742	-0.0180514	0.000418865	0.0167776	0.00686655	0.000603336	-0.00132826	0.00567216	0.00635858	0.00247513	-0.000780569	-0.00862188	0.00812838	-0.00168863	0.00549854	0.0140942	-0.00843172	-0.0207968	-0.0033172	-0.0145187	0.00930921	0.00024885	0.0112769	-0.00640022	0.00152497	0.0030102
MAP7	0.024452	-0.0149469	-0.0152266	0.0129444	0.00217845	-0.00501958	-0.00153625	-0.00063943	0.00433389	0.00104192	-0.00911396	0.00545086	-0.00570481	0.00549735	-0.0107441	0.00631376	-0.00298813	0.00291427	0.00125778	0.000724255	-0.00244352	0.00062551	0.00194828	-0.00451353	0.00145821	-0.0037159	0.0132436	0.00561851	0.00764345	-0.00463273
ECM2	-0.00919312	-0.00255995	-0.0152244	-0.0100519	0.00520143	-0.0120683	0.00638573	0.0239127	0.0117857	0.00261639	-0.0191458	0.00244922	-0.00303459	-0.00953275	-0.00644921	0.0175217	-0.00144032	-0.00367831	-0.00231481	0.0033779	-0.0213905	-0.0052442	5.50928e-05	-0.0033765	0.00908729	-0.00826115	0.00377512	-0.00932461	0.00190631	0.000122598
ACAN	-0.00991428	-0.00323699	-0.0152106	0.000519717	0.010971	0.000294723	0.00156181	-0.0161774	-0.0121031	-0.0068397	2.05315e-05	0.00922231	-0.000499021	0.000125326	-0.00575026	-0.00839387	0.00352423	-0.00721455	-0.000123963	0.00312469	-0.00335313	-0.00289019	0.00849614	-0.00376469	-0.00804328	0.0111513	0.00300497	-0.000719679	-0.00510876	-0.00236163
UBR2	0.00779693	0.00750938	-0.0151922	-0.00493132	-0.00890969	0.00708224	-0.000518496	-0.00488653	-0.00044812	0.0111642	0.00140577	-0.00714556	0.00245113	-0.00844767	-0.00339967	0.00494659	-0.00468967	-0.00295708	0.00293427	-0.00570991	5.92305e-05	0.00197552	0.00180881	0.0111905	0.00460979	0.0123296	0.00320759	-0.00488235	0.00326228	0.00513228
NHS	0.00582089	-0.0153727	-0.0151834	0.00294725	-0.0128482	-0.0105772	-0.000287744	-0.00364726	-0.0169318	0.0185923	-0.00210291	0.00306416	-0.00284946	0.0117578	0.00549388	0.00253814	0.00592113	-0.000638027	0.00701832	-0.00650292	-0.00458316	-0.0105448	0.0130992	0.00663961	-0.00753557	0.00481095	-0.00260247	-0.00167944	-0.00175526	-0.000437537
LOC100190986	-0.00128192	0.00497336	-0.0151781	-0.00913949	-0.00424633	2.32066e-05	0.00407457	0.00762071	0.00250346	-0.00309678	-0.021332	-0.00948119	-0.00114203	0.00864495	-0.00803029	-0.00464549	0.0124647	0.000618467	-0.0112719	-0.0236681	0.00774655	0.00355302	-0.000115163	-0.00325031	-0.00801084	0.0128673	0.00751979	0.00781503	-0.00993798	0.00440765
TMTC1	-0.00777218	-0.019927	-0.0151765	0.0100288	-0.033023	0.0187772	-0.0109343	-0.00387603	-0.00230364	-0.00832183	0.00674589	0.00358129	-0.00355416	-0.0141557	-0.0105387	-0.0123075	0.00505612	0.00226015	0.00547187	0.019396	-0.011493	-0.00889879	0.00244273	0.0087133	-0.00400007	0.00995188	0.0104121	-0.00525348	-0.0117937	0.00100372
POSTN	-0.00687	-0.0207792	-0.0151752	-0.019067	-0.0271428	-0.0192595	-0.0248025	0.0281657	0.00679624	-0.0144382	-0.0179324	0.0202413	0.0186582	-0.0116487	-0.00971922	-0.00353642	0.00366909	-0.00123548	-0.0138089	0.00974331	-0.0198944	-0.00941698	0.0273245	-0.0353817	0.0177467	0.00726882	0.0260432	-0.0384944	-0.0264566	-0.00346408
SRSF5	0.00876123	0.00669827	-0.0151748	-0.00447175	-0.0125417	0.0111948	0.0066974	0.00983163	0.000866123	0.0014826	-0.0146231	-0.000441802	-0.000857693	-0.0126674	-0.012098	0.0100761	-0.00501725	-0.00361447	0.00469223	0.00381408	0.00438733	-0.0107983	0.00868554	0.00420645	-0.00143791	-0.00096918	-0.000598488	0.00640245	-0.0080336	0.00411481
MAFB	0.00735082	-0.00767796	-0.0151707	-0.00323973	-0.011089	-0.00970042	-0.00343616	0.0251086	0.016913	0.00734587	-0.00613327	0.016726	-0.00410528	0.00190885	-0.00398176	-0.0127416	-0.00894501	0.0122079	-0.0119984	0.00284489	0.00554288	0.00942111	0.00733856	0.0186257	0.0100364	0.00939643	-0.0198895	-0.0218726	-0.0200338	0.000682494
NENF	0.00290638	-0.000657043	-0.0151649	-0.00618188	0.00963728	0.00696183	0.0156199	0.00742033	-0.00571739	-0.0137383	0.010896	0.00704274	0.000229379	0.0134915	-0.00660149	-0.00319053	-0.00416175	-0.000374845	-0.00237008	0.014578	0.00113707	-0.00197601	-0.0151361	-0.0122533	-7.36457e-05	-0.00295564	-0.00675504	0.00168069	-0.00880583	0.00484057
IL11	-0.0102387	-0.00398782	-0.0151468	-0.0153098	-0.00417024	-0.0151724	0.00664078	-0.00559607	-0.00555322	0.0063943	0.00154041	0.00770802	-0.000748428	-0.006288	-0.00739788	0.0125521	0.0124409	0.00964402	-0.0112903	-0.00761369	0.0192055	0.00438062	0.00785223	0.00545684	0.000729197	0.00571915	-0.00605424	0.0129585	0.00948092	0.00526205
GPCPD1	0.000895562	0.0124409	-0.0151451	-0.0124877	0.0182267	0.00449772	0.00790488	0.00317295	-0.0182118	-0.0086743	-0.00960093	0.00436694	0.000366959	-0.00662211	-0.00865098	-0.00268248	0.00545934	-0.0121092	0.000872015	-0.0122108	-0.00316258	0.00189504	-0.0148385	0.000382967	0.000583339	0.00206898	0.00860632	-0.00547808	-0.000795567	0.000639859
STK17A	0.00184651	0.0171547	-0.0151365	-0.00344654	-0.0141047	0.012573	-0.0101077	0.00101967	-0.00899572	-0.00651669	0.00346507	0.00600937	0.0115474	-0.00433624	-0.00664994	0.00715111	0.0021986	-0.0101614	-0.0106312	0.00622372	-0.00744107	-0.00271359	0.0070886	0.00768825	0.0137431	-0.0159166	-0.000298989	-0.00677688	0.000622148	0.00312234
NEMF	0.00960133	0.00031307	-0.0151026	-0.00920133	-0.0043232	0.0101483	0.00613156	0.00154775	-0.00509706	0.000617592	-0.00529539	-0.00107741	-0.000139367	0.00402809	-0.00517038	0.00950375	-0.0185961	-0.00989863	0.0133214	-0.00539051	0.00445622	-0.00100866	0.00655111	-0.0077954	-0.00342635	-0.00353414	0.00612029	-0.0016138	0.00497593	0.00204117
WSB1	0.00484617	0.00207638	-0.0150989	-0.00706623	-0.0039518	0.00667762	0.00797192	-0.0010057	0.00260814	0.00187993	-0.00149515	0.00767304	-0.00555348	-0.0157441	-0.00468132	0.00525028	-0.00294979	-0.0193461	-0.0079289	-0.00453589	0.0229193	-0.00932882	0.0026761	-0.00358997	0.00540766	-0.000423321	0.00178253	0.0205111	-0.0020711	-0.000881911
CDCA7L	0.00318194	0.0124308	-0.0150844	0.00924559	0.00365145	0.0024444	-0.0156564	0.00874175	-0.00212009	-0.00915883	-0.00888038	-0.00799259	-0.0155867	-0.00682956	-0.0131269	-0.0220717	0.00601371	0.00600513	0.00411539	-0.00542126	-0.00241249	0.0104003	-0.0184436	0.000535956	0.0015757	-0.0122625	-0.00538657	0.00388146	0.0275449	0.00516905
USP11	-0.00522994	0.00291162	-0.0150826	0.00181375	-0.0119561	-0.00537694	-0.00342715	0.000856191	0.00828939	0.00533992	0.00370042	-0.00692935	-0.000388184	0.00439625	0.00513059	0.000238208	-0.00151356	0.0063141	0.00246484	0.00517832	-0.00463129	0.00311698	0.0052177	-9.32678e-05	0.00154168	0.0032715	0.0120071	0.00169286	0.0052001	0.00564788
ATP2A3	-0.000847242	0.0254143	-0.0150797	-0.0107568	-0.00374312	-0.0189441	-0.00861178	0.0091387	0.0193097	0.0184801	-0.00692567	0.00300786	-0.00318441	0.0119967	0.00729321	0.000731547	-0.0109745	-0.00298963	0.000303571	0.00965269	-0.0143058	-0.0174135	0.0032421	0.00133522	0.00271826	-0.0029718	-0.0152484	0.000596034	-0.0167475	-0.00418501
DOCK10	-0.00444569	0.0258864	-0.0150743	-0.00636	-0.0179201	-0.00758502	-0.031376	0.00654642	0.00134347	-0.00105176	-0.00512781	0.0233711	0.00436847	-0.00769567	-0.00604886	-0.000589061	0.0105258	0.00534818	0.0101798	-0.000662234	0.000398003	-0.0132592	0.00213687	0.0109815	-0.0107724	-0.00846766	0.00889498	0.00815597	0.00254302	0.00373387
ZNF641	0.00799104	0.0011824	-0.0150712	0.000566217	0.00378878	-0.00157334	0.00441875	0.00186862	-0.00560847	0.00515169	-0.001228	-0.00680968	0.00104122	0.00971919	-0.00198818	0.0017268	-0.00600521	0.00285246	0.00612415	0.00678355	-0.0133089	-0.00342175	0.000266223	0.00140844	0.0070626	-0.00497489	0.000430764	-0.00557187	0.00586359	-0.00377714
SIK2	0.00497791	-0.00121033	-0.0150659	-0.00994624	0.00590929	0.0156421	0.00856374	-0.00743936	-0.00769045	0.00776717	-0.00214962	-0.00683096	0.00403622	-0.00919816	0.0054762	0.00199571	0.00473166	-3.45297e-05	-0.00440512	-0.000998737	0.000937876	0.000823007	0.00631693	-0.003684	-0.0108903	0.00056811	-0.00360623	-0.00752429	0.000874127	0.00210506
GBF1	0.00639613	0.00191767	-0.0150562	-0.00441033	-0.00581205	0.00761182	0.00946977	-0.000573675	0.00663372	0.00613747	0.00184784	-0.00403839	0.00123638	2.4915e-05	0.0047564	0.000478715	-0.00236652	0.00642007	-0.00751028	-0.00464912	0.00504279	0.00581165	-0.00289047	0.00883327	-0.00293818	0.0107632	0.000471951	-0.0118014	0.0176914	0.00336144
PSME4	0.0107109	0.00546889	-0.0150548	-0.00452932	-0.00229841	0.00953005	0.00259561	-0.000292589	-0.00490147	0.00911739	-0.00405434	-0.00340348	-0.00826311	-0.00798637	-0.00437312	0.00752133	-0.00075836	-0.00260847	-0.00533276	-0.00562224	0.00116316	0.00166529	-0.000893732	0.00615132	0.0118317	0.00234039	-0.00558789	-0.0126542	0.00363587	-0.00145369
CYTIP	-0.00681588	0.042963	-0.0150498	0.00955363	-0.00457097	0.00310708	0.00506199	0.0185533	-0.00303245	0.00550148	0.0148006	0.019284	-0.0170525	-0.0190202	-0.0132385	0.00247738	0.00782489	-0.00764914	0.00562332	0.016738	-0.00119966	-0.0149563	0.0173762	-0.016395	0.00376587	-0.0125798	0.0085342	-0.0142312	0.00176434	-0.000213663
FRS2	0.00551823	-0.00241708	-0.015047	-0.000105391	0.00261738	0.00822762	-0.00193018	0.00579127	0.00346538	0.00809225	0.0178586	0.00369771	0.00223447	-0.00156098	-0.0140989	0.00248952	-0.00124714	0.00450074	0.00831054	-0.000799353	0.00299052	0.00398212	-0.0062619	0.00789093	-0.0024678	-0.00337724	-0.00316522	-0.00798024	0.000414953	-0.00187309
KIAA0232	0.0035559	0.00370081	-0.0150199	-0.00496639	0.000182709	0.0052818	0.00477769	-0.000773953	0.00561902	0.0023874	0.00359831	-0.00356651	0.00213432	-0.00359178	-0.0078871	0.00801316	0.00223985	-0.0101375	0.0035046	-0.003924	0.000149315	-0.00759592	0.00216839	-0.00185797	-0.00368276	-0.000797923	-0.00272213	-0.00352143	0.00190785	-0.000434177
SRF	-0.000703792	0.00153184	-0.0150064	-0.00403997	-0.00372404	0.0170172	0.00450148	-0.000737001	-0.000930527	0.000886746	0.00585695	0.000753615	-0.00196047	0.00290086	0.00781502	-0.00396581	0.00145214	0.000150674	-0.00187424	0.0134224	-0.00562034	0.00307117	-0.000910172	0.00676832	-0.00573133	-0.00383263	-0.000240519	-0.00442085	0.00506805	0.00423664
IFNGR1	0.0164669	-0.00527392	-0.014992	-0.00341489	-0.00257235	0.0144333	-0.00426112	0.00365957	0.00524055	0.00178031	-0.00789154	0.000441987	0.00443143	0.000426248	0.00181639	0.00164661	-0.00347944	0.00925163	0.00773863	-0.00470994	-0.00818405	-0.00876259	0.00999807	-0.00236211	-0.00243284	-0.00758705	-0.0147687	-0.00393259	-0.00217915	0.00262379
FAM122B	3.87636e-05	0.00473706	-0.0149725	-0.00140139	-0.000141796	0.00731858	0.00408546	4.87832e-05	0.00889011	0.00860615	0.0101558	-0.00383567	0.00216155	-0.00382005	-0.0081689	-0.00148167	0.00037021	0.000105257	0.00685111	0.00269261	1.08366e-05	-0.000419304	-0.00947148	-0.00650534	-0.00848775	0.00221082	0.00116693	-0.00441026	0.00262857	0.00229184
MLF2	0.0041296	0.000335153	-0.0149669	-0.00441475	-0.00594313	0.0157548	0.004277	-0.000663341	0.00871635	0.00879988	0.00499693	-0.0126061	0.000455895	-0.00506919	-0.000467532	-0.00231046	-0.00267298	0.00472231	-0.00780821	0.00354466	0.00204123	0.000606016	-0.00718203	-0.000952136	-0.000876951	0.000218968	-0.00229391	0.00153068	-0.00237749	0.00480223
NCS1	-0.00957536	0.00268388	-0.0149637	0.000119414	0.0114638	-0.00952547	-0.0165593	0.00998007	0.00476981	-0.00703231	-0.00123068	0.0135481	-0.00569083	7.5283e-05	0.00315865	0.00282325	0.0107893	-0.00708767	-0.00832026	0.0126393	0.00260542	0.00593408	-0.00780494	0.00885276	0.000329676	-0.00964152	-0.00350155	-0.0028259	-0.0114937	0.00495526
PBX1	0.0124857	-0.0182716	-0.0149362	-0.00251722	0.0050776	-0.00163293	0.00066758	0.00390415	0.0175129	0.00851794	0.0115022	0.00849095	0.0155829	0.01242	0.0150377	0.00221403	-0.00824235	0.0138103	0.0104051	-0.00066281	0.00774559	0.00491672	-0.00354367	0.00944138	0.00220762	0.000764679	-0.0163186	-0.00654841	-0.00308325	-0.00345571
PKD2	-0.00477362	-0.011316	-0.0149292	0.00437559	-0.00904774	-0.000192242	-0.0165607	0.00567769	-0.000140959	-0.00526171	-0.0101301	0.0105971	0.0013943	0.00619121	-0.00146916	0.00396205	0.00925967	-0.00471814	0.0128143	0.00451056	0.00472393	0.00304994	-0.0025732	0.00938978	-0.00469615	-0.0114353	0.00371826	0.00727226	-0.00086448	0.00434147
NCOA1	0.00712191	0.005794	-0.0149271	-0.00803551	-0.00542541	0.00344059	0.00543694	0.00341722	0.000372111	0.0160901	0.0039888	-0.000232834	0.00170025	-0.00602531	-0.00430309	0.00220903	0.0124183	0.00153755	0.00105933	-0.00821596	-7.00767e-05	0.00216157	-0.00360341	0.00719372	0.00518676	0.00363236	0.00333947	-0.0205204	-0.000753014	-0.00234354
POLD2	0.000743967	-0.00674519	-0.0149217	-0.00435637	-0.00723347	0.00973794	-0.00329712	-0.00176764	0.00170082	0.00022011	0.00581977	-0.00348142	0.00193893	-0.00283667	0.00931321	-0.00327534	-0.000926944	0.0112826	-0.00305916	-1.18679e-05	0.00466714	0.0027545	-0.00396817	-0.00392479	-0.00203949	-0.00468475	0.00108885	0.00283278	0.00421514	0.00546245
CDC42EP4	0.00575836	-0.0117863	-0.0149095	-0.00116078	0.00221604	0.00677774	0.00594495	-0.00323621	0.00436658	0.0122491	-0.00396595	-0.00618408	0.00441134	0.00536405	0.00239042	-0.00490298	-0.00127544	0.00466808	0.00915449	0.00100071	0.00283255	0.008482	-0.00291631	-0.0119159	0.00326562	-0.00526571	-0.00972703	-0.0157075	-0.0104772	0.0014481
KSR1	-0.00139013	0.00445762	-0.014904	-0.00292551	-0.00674389	0.00416064	0.012345	-0.000812961	0.00399897	0.00199902	-0.00511447	-0.00594009	-0.0077931	0.00242211	-0.00172164	0.000371525	0.000950101	0.00347937	0.00528596	0.0071298	-0.00418692	-0.0104451	0.0116286	0.00184264	0.00120549	-0.00551382	-0.0114175	-0.00610953	-0.00475909	0.00420922
RUNX3	0.00453689	0.0367428	-0.0148962	0.00880939	-0.00155971	-0.000503243	-0.0241446	0.0029593	-0.0221017	-0.00336615	-0.00434534	0.00974569	0.010153	-0.00295265	-0.00864468	-0.00423794	0.00671234	-0.00864707	-0.00282215	0.014167	0.00629681	0.0032204	0.000501542	-0.00234452	-0.00682779	-0.00304428	0.00218859	-0.000826947	-0.00992691	-0.00192094
SESN1	0.00271836	0.00672961	-0.014896	0.00407273	-0.010894	-0.00195866	0.000536008	-0.00885357	0.00754154	0.0126042	-0.00721629	0.00657581	-0.0131327	-0.003728	8.29408e-05	-0.0111294	-0.007834	-0.00983047	0.00395856	-0.00248519	-0.0138828	0.00162149	-0.00434609	-0.0167146	0.00981426	-0.00383003	0.00113033	0.00339617	0.0019721	0.0046994
TARSL2	-0.00163367	0.0111206	-0.0148949	-0.00591907	0.00782577	0.000497188	-0.00683444	0.00736561	0.00191013	0.00389084	-0.0104195	0.00172523	0.00583614	-0.0037188	-0.00226249	0.00358772	0.00244	0.00389324	0.0095468	-0.00330682	-0.00208581	-0.00273207	-0.0207338	0.000130487	-0.00442736	0.00147045	-0.000517739	0.000112892	-0.00667036	0.00133609
ARTN	-0.0033615	0.00212668	-0.0148945	0.00626945	0.0154168	0.00618191	-0.00185451	-0.00400447	-0.00192324	-0.0134133	0.00894573	0.0161909	0.00113827	-0.00747854	0.00395046	-0.0213397	-0.00347804	-0.00518923	-0.0125022	0.0114804	-0.00445467	0.00423989	0.00278157	-0.00772446	-0.00100043	-0.00124872	0.00221549	0.00535659	0.000626789	0.00134629
MMGT1	0.000941023	0.000727545	-0.0148863	-0.00805689	0.0078221	0.00744816	-0.0194792	0.0015028	-0.00141047	0.00301258	0.0110205	-0.00708062	-0.00610492	-0.00193262	0.00671998	0.00393464	0.00556004	0.00497042	0.00518159	-0.00164317	-0.0159444	-0.00295571	0.00201078	0.00705178	-0.00217958	-0.00117651	-0.00166229	-0.0122049	-0.000608151	0.00225047
PGR	0.0107472	-0.00912726	-0.0148823	0.00112181	0.021436	-0.00660038	1.92743e-05	-0.0049719	0.0166047	-0.0221803	0.0082372	0.0182566	0.00185284	-0.00264061	-0.0119247	0.000765117	0.00278231	0.00433826	0.00890176	0.00437509	0.00656576	0.0256293	0.00264546	-0.0018771	-0.00458161	0.00642251	0.00201157	0.0094239	-0.010506	0.00479505
HS2ST1	0.00172761	-0.00195594	-0.0148593	-0.00555714	-0.00252834	0.00736326	-0.00337212	-0.00550735	0.00540736	0.00432556	0.00306936	-0.000620084	0.000969605	0.000407069	0.00433044	0.000225813	-0.00230875	-0.00247951	0.00775095	-0.003878	-0.00909946	-0.000995003	0.00845289	-0.00467684	0.00210886	-0.0104004	0.00276109	0.00101573	-0.0141205	0.00311586
KLHL15	-0.00491784	0.0024138	-0.0148574	-0.00560004	-0.00808005	0.00122865	0.000486477	0.0140306	0.00527698	0.00920668	0.00542891	0.00121783	-0.0140996	-0.000803686	0.00357044	0.00731592	0.00555058	-0.000886478	-0.00356365	-0.00223431	-0.000799919	0.0159609	0.00280527	0.0203743	0.00560934	-0.0133709	-0.000837189	-0.012077	0.000169788	0.00339885
NRXN2	-0.00780254	-0.00849926	-0.0148319	-0.00562223	-0.000667283	-0.0124009	-0.0115566	0.00238973	0.00318167	0.00695324	0.00988982	0.00294083	0.00845982	0.0109063	-0.0121872	-0.014937	-0.00609276	-0.00762444	0.011927	0.0106829	-0.012635	-0.00911595	-0.0137943	-0.00535654	-0.00532256	0.0152708	0.00479381	-0.00474567	-0.0243123	0.000769778
SREBF1	0.011061	-0.00627552	-0.0148299	-0.00527426	0.00505172	0.00990999	0.00325999	-0.0070374	0.0201692	0.000634956	-0.00622361	-0.0128275	0.00861146	-0.00100024	0.00239151	-0.00300104	0.0064136	0.0023336	-0.00545236	-0.0134505	0.00562919	-0.0054139	0.00859165	0.0139348	0.0106528	-0.000377186	0.00377071	-0.00834437	0.0139169	0.000945982
FAM110B	-0.00907688	-0.0104432	-0.0148289	-0.013717	0.0093448	-0.00555816	0.00270378	0.0025439	0.00112451	-0.00657518	0.0119734	-0.0149722	-0.00202441	-0.0188176	-0.0119773	0.0157857	0.00830809	0.00184485	-0.00346468	-0.000765994	-0.00223538	0.00736301	0.000552414	0.00135676	0.000551434	-0.00622728	0.0222975	-0.00472701	0.000894308	-0.0035701
KPNA2	0.00374581	-0.00146442	-0.0148224	-0.0163356	0.0182228	0.0161627	-0.00872071	-0.00204784	-0.00182024	0.0104284	-0.00450586	-0.000850473	-0.001843	-0.0071635	-0.00418414	-0.00711769	0.00652352	-0.00594864	0.000407813	-0.0029445	-0.000533921	0.00264301	0.00219203	3.17814e-05	0.00509885	-0.00115016	-0.00363731	-0.00640743	-0.0061127	-0.00349478
FAM180A	-0.0112346	-0.00930651	-0.0148201	-0.0163926	-0.00270763	-0.0189217	5.73227e-06	0.00291561	-0.00230391	0.00494955	0.00291546	0.00919311	0.00278512	-0.00146404	-0.00927401	0.00478166	-0.00029454	-0.00878874	-0.013003	-0.00587207	0.0141919	0.0097188	-0.0124051	0.022196	-0.00659802	-0.00253867	-0.0142177	-0.000206564	-0.00021944	0.00049824
TRPC4	-0.00959494	-0.00532806	-0.0147925	-0.00320936	0.0060486	-0.00725247	0.00189405	-0.031327	-0.0128667	-0.00559892	-0.00469895	-0.000456839	0.00878429	-0.00822822	-0.00128661	0.00988582	0.00780981	0.0100379	0.0116344	0.00716838	-0.00963078	-0.00837236	0.0156802	-0.00393918	0.00311382	-0.003702	0.00594662	0.00793503	0.000549724	0.000707922
CASQ2	-0.00939252	0.00390112	-0.0147903	0.00250443	0.0136581	0.00422828	0.00248166	-0.00332304	-0.00993252	0.00110094	0.00993231	0.0269039	-0.0173194	-0.0107326	0.00665555	-0.0161628	-0.00721695	0.00865926	-0.00340059	-0.00294564	0.0011859	0.00267357	-0.00446056	-0.00673253	0.00433502	0.00944708	0.0103492	-0.011766	-0.00123223	0.00171873
HSPB7	-0.00597836	-0.00301935	-0.0147865	0.00421162	0.0132945	0.00283485	0.00180564	-0.000193755	-0.00175656	-0.00971509	-0.0057884	0.00493878	0.000820668	-0.00756328	-0.0055855	-0.00666916	-0.00154391	-0.0101452	0.000922334	0.00383932	0.00485478	0.00506453	-0.00715642	0.000507781	-0.00785131	0.00801128	0.00082873	0.00623787	-0.0121473	0.00227959
TBC1D10A	0.00335967	0.00120099	-0.0147828	0.0022927	-0.000838297	0.0093711	0.00630705	0.00191467	0.00166349	0.00685055	0.00120206	5.98409e-05	0.00586301	0.0103114	0.00537209	0.00997099	-0.0047686	0.0120226	-0.00974204	0.0050878	-0.00904091	0.00881679	0.00710824	0.00922103	0.00370328	-0.000850622	-0.00117006	-0.00260429	-0.00604465	0.000169774
MOB3A	-0.00327647	0.0119066	-0.014767	-0.00774237	0.00880282	0.00913915	-0.00853659	0.000455993	0.00494057	-0.00198491	-0.000646315	-0.0084706	0.00581363	0.00631799	0.000607816	-0.00767026	0.00203653	0.00649948	-0.000242893	0.0127712	0.00123892	-0.0078854	-0.000272521	0.010457	-0.00243289	0.00225503	-0.000699096	-0.00398693	-0.00649842	-0.0031847
LUM	-0.0124692	-0.0130389	-0.0147644	-0.0262321	-0.00865801	-0.0278399	0.00559728	0.0278563	0.00875201	0.0179105	-0.0165489	0.0121643	0.00996236	-0.0193239	-0.01047	0.00595845	-0.00939628	-0.0157046	0.00206514	0.00874473	-0.0214375	-0.00712556	0.0117978	0.00498189	0.0059186	0.00690595	0.00262782	0.0045789	0.00882763	-0.00376869
TOX4	0.00213775	0.00143356	-0.0147616	-0.0113125	0.00593708	0.0133085	-0.00462953	-0.00519089	-0.00290278	-0.000544057	0.00365895	-0.00508725	0.00131535	-0.00415809	0.000754497	-0.00300548	-0.00158273	-0.00053448	-0.00291317	0.00416248	0.00920099	0.00161872	0.00330434	0.00574105	0.00179323	0.00446071	0.00366287	-0.00425071	0.00218897	-0.00543993
ADAMTS4	-0.0318134	-0.0224308	-0.0147581	-0.0108164	0.00497498	0.0024101	0.00429665	-0.00502123	-0.00434554	0.00440351	0.00159958	-0.00746837	-0.00873993	-0.00236286	0.00103817	-0.00365966	-0.00226794	0.0097302	-0.0112882	0.0036698	-0.00473697	-0.0043501	-0.00933261	-0.00336704	-0.0230972	0.00600736	-0.00646835	-0.00428525	-0.00564125	0.00346691
FZD7	0.0161117	-0.0169944	-0.0147541	0.00122237	-0.0151259	-0.0147941	-0.0182553	0.0127562	-0.0254815	0.0167642	0.0109734	0.00666718	0.00866416	0.00975389	0.00696494	-0.00822826	-0.00842742	9.41462e-05	0.00281297	0.00597572	-0.00221598	0.00120912	-0.00740134	-0.0124459	0.00138656	-0.0047994	-0.00537712	-0.0086124	0.0171784	9.72386e-05
RAF1	0.00344865	0.00174121	-0.0147417	-0.00466284	-0.0112814	0.00684825	0.00963625	-0.00289813	-0.000685513	0.00228993	0.00754699	-0.0024093	-0.00813623	-0.008087	0.00506291	-0.00417621	0.00309278	-0.000785435	-0.00188065	0.00199289	-0.00174968	0.00462635	-0.0036004	0.00375655	0.00273622	-0.00430773	0.00460863	-0.00663096	0.00307715	-0.000466009
ZNF141	-0.000217852	0.00472147	-0.0147405	0.000796251	0.00157102	0.00343271	-0.00420617	-0.00584635	0.00069985	0.0110598	0.00505933	0.00161692	-0.00852967	0.011733	-0.00986079	0.00146203	-0.00135325	-0.00163228	-0.000550603	-0.00163266	0.00528721	-0.0189168	-0.00555447	0.000431566	-0.0118318	0.00684229	-0.00394715	0.00227384	0.0116468	-0.00382399
RGS10	0.0142338	0.0106751	-0.0147309	0.00171185	0.00453139	-0.00767826	0.0199221	0.00595783	-0.026772	0.00683251	-0.00256391	0.00329896	0.018545	0.000893348	0.00755498	0.00535675	0.00447787	-0.00141483	0.0121342	0.0127952	0.0112813	0.0187498	0.00298495	0.00379587	-0.00399146	-0.0154289	0.00184814	0.00939332	-0.00543742	-0.00231716
ASAH1	0.0108316	0.00800578	-0.0147259	-0.00139503	0.0109529	0.00261139	-0.00434312	0.011241	0.0134821	-0.00317421	-0.000770031	0.00746488	0.00479252	-0.0164401	0.000707543	-0.00280333	-0.000956743	0.00722217	0.00051145	-0.00470853	-0.0202662	0.00570483	0.00186469	-0.025664	0.0144885	0.0026897	0.00593704	0.0016593	-0.0103268	0.000940542
FZD10-AS1	-0.0124826	-0.00524083	-0.0147043	-0.00542167	0.00949618	-0.00881221	0.00302326	0.000207608	-6.00046e-05	-0.0071727	-0.000950064	-0.0171063	-0.00559032	-0.00742351	0.00302748	0.0073504	0.00487348	-0.00561143	0.000781948	0.000287167	0.00426763	-0.0046694	0.00286013	0.011552	-0.0167915	0.0193516	-0.00168356	-0.00279921	0.00794195	0.00345462
FRY	0.00558966	0.000221345	-0.0146981	0.00732495	0.0138457	0.00777008	0.0190932	-0.0156276	0.0157489	-0.00622702	-0.00481871	0.00751424	-1.66401e-05	-0.00827063	-0.00301621	-0.00918447	0.00129569	0.00928961	0.00326484	0.00561833	-0.0212933	-0.0020367	-0.0162732	-0.00406007	-0.0021887	0.00292412	0.00405731	0.00580965	0.00480322	-0.00194396
USP16	0.00519429	-0.000860602	-0.0146793	-0.00773623	0.000661204	0.00694875	0.00507958	0.00360783	-0.00893227	-0.00544825	-0.00134005	0.00132535	0.00108301	-0.0027597	-0.0037987	0.00570594	-0.00894435	-0.0052571	0.0130036	-0.00532297	-0.00469191	0.00201635	0.00530074	0.00147444	0.00276655	-0.00763271	0.000703638	0.000792383	-0.0037256	-0.000523727
LRRC41	0.000371447	-0.00526322	-0.0146791	-0.00213198	0.00126911	0.0127186	0.00573056	0.00682879	0.00417058	0.00573459	0.00354851	-0.00560676	-0.00291985	0.000820616	-0.000772558	-0.00538365	0.00631552	-0.00295654	-0.00904681	0.0107699	0.00236883	0.00800963	-0.0061484	-0.00126007	0.00275885	0.00141598	0.00339213	-0.00453731	0.00204206	0.00473608
BAG2	-0.00677056	0.00677396	-0.0146692	-0.00882316	0.00539745	-0.00897933	0.000926022	-0.00297342	-0.00650468	0.00235741	0.00332237	0.0152347	2.47133e-06	0.000465387	-0.00569606	-0.00152028	-0.00785281	-0.0021075	0.00687891	-9.20432e-05	-0.00354521	-0.0048933	-0.00909513	-0.011326	0.00956757	-0.00107159	0.000807874	-0.0073912	-0.0110704	3.48885e-05
YTHDF3	0.00212939	0.000647798	-0.014661	-0.00799496	-0.00387215	0.00708062	-0.00187869	-0.00149571	0.00161222	0.0075049	0.00132794	-0.00609401	-0.00242464	-0.00649321	-0.00411995	0.00363344	0.00120907	-0.000611991	-0.000334753	-0.00221425	-0.00380822	0.00882573	-0.00210332	0.00715199	0.00137835	0.00409227	-0.000649241	-0.00674644	-0.00619155	-0.00422794
SLC22A3	-0.0107697	-0.00563678	-0.0146454	-0.00869481	0.0069157	-0.0067443	0.00527212	0.00623053	-0.00724054	0.0056863	-0.00294522	0.0177081	-0.0149169	-0.00459228	-0.00364578	0.00443095	-0.00637351	-0.00941787	-0.011834	-0.00646873	0.0061851	9.7061e-05	-0.0168454	0.0113597	0.00479404	0.00481461	-0.00902623	-0.00556236	0.0124737	-0.000409143
CCDC41	-0.00106887	-0.00405452	-0.0146292	-0.00573577	-4.92522e-05	0.00245732	0.0162643	0.00254094	-0.00901045	-0.0162674	-0.00371633	-0.00549833	-0.00328828	0.00765952	-0.0132913	0.00944041	-0.00167775	-0.00711617	0.0106395	-0.00795858	-0.0145495	-0.004181	-0.00907159	0.0036888	-0.00129974	-0.000190603	0.00212846	0.00461674	0.0132439	-0.00406461
GPRC5C	0.00986036	-0.00326415	-0.0146177	0.00328383	0.00996678	-0.00917142	0.0157329	-0.0062526	0.00396015	-0.00647905	0.00414442	0.011752	-0.00163266	-0.00429713	0.00564306	-0.005884	-0.0120711	0.00821586	-0.00517251	0.00671783	0.00270562	0.00344719	-0.00549476	0.000114816	0.0162394	0.00565358	0.00366435	0.00607768	0.0128746	-0.00118797
ARNT	-0.0072872	-0.00172206	-0.0146119	-0.00303147	0.00306481	-0.00262445	0.00416351	-0.00750948	-0.000968565	-0.00266058	0.0110593	-0.00688212	-0.00550964	-0.00333027	-0.0027339	-0.00597482	0.00228785	-0.00239963	0.0054745	-0.00049852	-0.0128529	-0.00236334	-0.00313744	0.00387794	-0.00746397	0.0085088	-0.00348309	-0.000773482	-0.00476984	-0.00266175
PTGR1	0.00897371	-0.0198747	-0.0146	-0.0193969	0.025044	-0.000552923	0.0070947	-0.00450439	0.00364323	-0.00918624	0.00967526	0.00417732	-0.0202412	-0.0196507	-0.0094855	0.00879409	0.0106121	0.0106445	0.000295907	-0.000206777	0.00703624	0.00744677	0.00549165	-0.0058063	0.0104699	0.00371076	0.00869769	-0.00463011	-0.00863927	-0.00193033
STX12	0.00347738	-0.00569586	-0.014593	-0.00925638	0.00478664	0.0200474	0.00754156	-0.000224316	-0.00758013	0.0104978	0.00421548	-0.00794721	0.00164113	-0.000961507	0.000254979	-0.00183932	-0.00573801	0.00371439	-0.000844866	-0.00142076	-0.00480274	0.0070925	-0.00219366	0.00100075	-0.00527971	-0.00357604	-0.000676214	-0.00822199	-0.00371856	5.91332e-05
WDR45B	0.00730717	-0.00394563	-0.0145862	-0.00837501	0.00661089	0.0101325	0.00989466	-0.00220553	-0.000540963	0.00652872	0.00191395	-0.00620575	-0.00565728	0.00559651	-0.00331922	0.00232414	-0.00458639	0.0003579	-0.00632269	0.00200388	-0.00567709	0.00238015	-0.00292711	-0.00312612	-0.00441405	-0.00664835	0.0002196	0.0021043	-0.00565707	0.00170196
SERPINB5	0.01067	-0.0194786	-0.0145788	0.0214998	-0.0311366	0.00342167	-0.0256976	-0.00211062	-0.0127831	-0.00959419	-0.0119142	0.00823005	0.0187308	-0.0208897	-0.0122523	0.0159056	0.0139258	0.00107275	-0.00494494	0.0265333	-0.0168355	-0.00209098	-0.0044314	0.00230736	-0.000368723	0.000251481	-0.0138101	0.0066439	-0.00566394	-0.00235326
ARHGEF2	-0.00815963	0.00309963	-0.0145717	-0.00854146	2.05866e-05	0.0098122	0.00665484	-0.00357473	0.0132112	0.00814659	0.000781587	-0.00854195	-0.00328621	0.00377011	-0.004348	-0.00405875	-0.00505638	0.00469365	-0.00416004	0.0046742	0.00644557	0.00514558	0.000152552	0.0138907	-0.00584361	-0.00280072	-0.00925988	0.00140396	0.00226775	-0.000789782
ADH5	0.00789278	-0.00502237	-0.0145664	-0.015943	0.00155312	-0.00452508	-0.0229334	0.00617692	-0.00164149	-0.00058512	0.00183775	-0.00546599	0.00514917	-0.00831181	0.00216409	-0.000956875	-0.00710663	-0.00561157	-0.00612421	0.000138981	-0.00595874	-0.00816287	-0.0009774	0.00154244	0.00058965	-0.0071628	-0.0049176	-0.00195945	0.00977885	-0.00431524
SSBP2	0.00160837	-0.00346581	-0.014565	0.00367217	0.00695783	0.00417095	-0.000694162	-0.00807493	-0.00105452	-0.000117211	0.00503807	-0.0135879	-0.0179324	-0.0129547	-0.0112242	-0.00344445	0.0069207	-0.000871207	0.00954977	0.00707373	0.000448167	-0.00495882	0.000440941	-0.00761766	0.00203817	0.00891401	-0.00775253	-0.00154787	-4.28886e-05	-0.00250439
HS3ST3B1	-0.00924036	-0.0018805	-0.014555	-0.0110903	0.00720012	-0.00998525	0.0040818	0.011274	0.00681271	-0.00104509	-0.0123182	-0.0181854	0.0182952	0.00206031	0.0108136	0.0138302	0.0126238	-0.00205876	-0.00065897	0.0103592	-0.0214303	0.00586921	-0.00551621	0.00556983	0.00385079	-0.00188168	-0.0132191	-0.00357143	-0.00751158	0.0049664
MAPK8IP1	0.000288502	-0.0103585	-0.0145549	-0.00436042	0.0103075	-0.0017492	-0.00618057	-0.0015593	0.00968176	-0.00948428	-0.00280653	-0.00363959	-0.00170237	0.00303659	0.00584118	-0.00288898	0.00334989	-0.00806401	0.00502729	0.0106214	0.00129756	-0.00304844	0.000753473	0.00126493	0.0122505	-0.00423801	0.00320251	-0.0106402	0.00400111	0.00379448
RNMT	0.00395629	5.69145e-05	-0.0145183	-0.0112102	-0.00452322	0.00125532	-0.00412471	-0.00786506	-0.00615907	0.00582291	0.0103215	-0.0067039	-0.00602789	-0.00262418	-0.00740394	0.0140924	-0.0109448	-0.00302029	0.00257052	-0.00966812	-0.00112686	0.00797463	-0.000776394	-0.000113377	-0.0056411	-0.00204768	-0.00783047	-0.00507698	-0.003288	-0.00296109
AGAP1	0.00997941	-0.011314	-0.0145048	-0.0106396	0.0251982	0.0117346	0.0134848	-0.00697456	-0.0106958	0.0156011	-0.00280115	0.00903958	0.00230704	5.68479e-05	0.0118577	-0.00427802	0.00993454	0.0148119	0.0128723	-0.00195034	0.000687697	-0.00570793	0.0168419	-0.00152549	-0.00512125	-0.00326531	-5.80561e-05	-3.93299e-05	-0.0111656	-0.00116893
DOCK8	-0.00109212	0.0315312	-0.014494	0.00334232	0.00358939	0.00988055	0.0131245	-0.0100149	-0.00378568	-0.00884667	4.29973e-05	0.0121285	-0.00754134	-0.0131416	-0.00406407	-0.00840876	0.0165867	0.000244386	0.0115929	0.00118922	-0.0145428	-0.00170876	0.00427731	0.0143604	0.0193054	0.00498484	-0.0212181	-0.00492048	0.0135093	-0.000118203
CXCL5	-0.00152102	0.00500728	-0.0144915	-0.0188174	0.021262	-0.0331875	0.0140321	0.0241819	-0.0265036	0.0217987	-0.0252002	0.00938998	0.0241834	-0.0415107	-0.0126267	-0.00202601	-0.0152235	0.012389	-0.00439464	-0.0122131	0.00889957	-0.00790544	0.0031083	0.0256113	0.00293453	0.00717401	-0.0109292	0.00141408	0.0109117	-0.00368557
ACSL4	-0.0170262	-0.0113362	-0.01449	-0.00480408	-0.0129431	-0.0106779	-0.0119724	0.0243911	-0.0175835	0.01371	0.00542597	0.000759776	0.0105877	0.00333039	0.0103851	-0.00791262	-0.00603296	-0.00112918	0.0194996	0.000331009	-0.00549879	-0.0210446	-0.000243089	-0.0156606	-0.0165618	-0.0160483	0.00911838	0.00215118	-0.00380562	-0.00436762
LTV1	0.00195323	-0.00428929	-0.0144739	-0.00613181	-0.0128209	0.010291	0.00255863	0.0100972	0.00183656	-0.00355509	-0.00940061	-0.000272748	-0.00116758	-0.0036953	-0.00339406	0.00799023	-0.0197367	-0.00331728	0.0127737	-0.00909909	0.00567497	-0.00122378	0.00234224	0.0012969	0.00187505	-0.00947914	0.00141803	0.00369752	-0.00593152	0.00159447
PHLDA2	-0.00041944	-0.0127976	-0.0144664	-0.00481467	0.0116571	0.00618376	0.0128315	0.000937438	0.00134802	0.00434871	0.00479035	0.00851357	-0.0137848	0.00504869	-0.00237621	-0.00507172	0.00174937	-0.0143543	-0.0232333	0.0153722	-0.0177096	0.00306724	0.00600972	-0.00585417	-0.00112021	0.00601085	0.0199847	0.00185274	-0.00151816	-0.00479766
LEMD3	0.00319441	0.00224059	-0.0144605	-0.0154119	0.00321283	0.0013701	-0.0141967	-0.00920574	0.000796545	-0.00253237	-0.0060047	0.00299502	0.00172333	0.00317096	-0.00741922	0.0005753	-0.00320446	-0.0094801	0.000932821	-0.00267497	-0.00325086	0.00162451	0.00140784	0.00704388	-0.00438664	0.00123844	-0.000146788	-0.00794754	-0.0118981	0.0021315
ZNF614	-0.00189505	-0.000950822	-0.0144413	0.00170963	0.00925232	0.0130844	-0.0003005	0.00897503	0.00329639	0.00719212	0.00953675	-0.00760288	0.00599906	-0.0047968	0.000715827	0.00117365	0.00457696	-0.00482003	0.00606844	-0.00865436	0.0002267	-0.00189034	-0.000910534	0.00502197	0.00871995	0.00427426	0.00306296	-0.00516814	-0.00298169	-0.00367536
NEK1	0.00502569	0.00459593	-0.0144355	-0.00101348	-0.00483145	0.000369365	-0.0087219	-0.000673027	-0.0021664	0.00290019	-0.00316574	0.00852996	-0.00428781	0.0042594	0.00805006	0.000329774	-0.00135372	-0.00244031	0.0147514	0.00167596	0.00439919	-0.00404364	0.00372651	0.00722956	-0.00416444	0.0101308	0.00791114	0.00507783	-0.00382895	-0.00213331
CYFIP2	-0.000767163	0.0319314	-0.0144345	-0.00493562	-0.00136803	-0.013898	-0.0135139	0.00916233	0.0163782	0.00624982	0.00485076	0.0031601	-0.00637778	-0.000344024	-0.00365546	-0.0103683	-0.00170718	-0.00669436	0.0143936	0.0139233	-0.00464994	0.000593269	-0.00843284	-0.0141385	0.0055287	0.000246193	-0.0123126	-0.0148728	0.00677111	0.00188416
SORBS1	0.00613213	-0.0152633	-0.0144248	0.0223793	0.00314865	0.00701054	-0.0183401	0.0116707	-0.036309	-0.00403552	-0.0118665	0.00962282	-0.0163858	-0.00551859	-0.0120232	-0.0252645	0.0113871	0.00847856	-0.00605367	-0.00644417	-0.00969891	0.00520492	-0.00623267	-0.0146567	-0.00273609	0.0161763	0.00684011	-0.0293813	-0.00498969	0.0057659
FAIM3	-0.00147099	0.030123	-0.0144211	-0.00492212	0.000948188	5.9175e-05	-0.00580709	-0.0130703	-0.0122347	-0.0177816	-0.00421795	0.000873662	0.0112097	-0.00131315	-0.0019413	-0.0117581	-0.00713833	-0.00218955	0.0014217	-7.90428e-05	-0.010539	-0.00259158	0.00174889	-0.00866924	-0.00772498	-0.00808833	-0.00244141	-0.0171761	-0.00021943	-0.00250087
DOCK7	0.0181972	-0.00873212	-0.0144197	-0.00130708	-0.0138233	-0.0144588	-0.00399388	-0.00369975	-0.00892335	0.0175126	0.00148947	-0.00215933	-0.000423115	-0.00286463	-0.0116379	-0.0067377	-0.00168155	0.00995674	-0.010457	-0.00315958	0.000539423	0.00412942	0.00524254	0.00181174	-0.00547645	0.00435246	-0.00697043	-0.00432993	-0.00564929	-0.00210471
RRM2B	0.00464954	0.00276797	-0.0144132	-0.00836743	0.0102777	0.00981306	-0.0168352	-0.00171923	0.0181492	-0.00515738	-6.58234e-05	-0.00104479	0.00159005	-0.00765108	-0.00810841	-0.000172384	-0.00984597	-0.00634667	0.00729008	-0.00235307	0.00200963	0.00563364	0.0023006	0.00352586	-0.0131477	-0.003086	0.00418781	-0.00334129	0.00100867	0.00450579
CLIP4	0.0162365	0.00165154	-0.0144064	0.00241161	-0.0108104	-0.016169	-0.0062529	0.00959607	0.000437307	-0.00082795	-0.00214325	0.00590783	-0.00559425	-0.00420479	0.00231893	0.00876366	-0.00111829	-0.0100108	-0.00372509	0.019026	0.00108451	-0.00581695	-0.00176739	0.00822847	0.00295455	0.0126207	0.00145002	0.00165066	0.00155591	0.00398993
ZNF559	-0.00381721	0.00752587	-0.0144035	-0.00310195	0.000629396	0.0039037	0.0119592	-0.00206369	-0.0075825	-0.0103438	0.00693095	0.00523777	0.00233796	-0.00153349	-0.00254964	0.00407339	-0.00650732	0.00353582	0.00265521	0.00343417	-0.00326832	-0.00122046	0.00349992	0.00182168	0.000773729	0.0169584	0.00518473	0.00570667	0.00161531	-0.00138944
RGMA	0.00170544	-0.00719794	-0.0144029	-0.014955	0.00459164	-0.0230675	-0.00858282	-0.000635625	-0.0207309	0.022453	0.00702853	-0.0157292	-0.00513129	-0.00454473	0.0123564	-0.0220042	0.00354234	-0.0111776	0.0104908	0.0278009	0.00822186	-0.0113627	-0.00173632	-0.0222288	-0.00678573	-0.0014701	0.0132556	-0.00182554	-0.00545472	0.000212619
HAND2	-0.0107162	-0.00389022	-0.0143887	-0.00518858	0.00695825	-0.00859352	0.00229096	0.0181837	0.00547413	0.00571442	9.14962e-05	-0.00285004	0.00334273	0.00188221	-0.00544374	-0.00365435	-0.00270442	-0.0138662	-0.000573764	0.000897497	-0.000498452	-0.00126156	0.00368704	0.00604943	-0.00690791	-0.00586047	-0.00697956	0.00229423	0.0021221	-0.00266271
GAS6	0.0079187	-0.0202443	-0.0143886	0.00674664	-0.0218148	0.00608368	-0.000982584	-0.0279333	0.00058799	-0.00742308	0.00286137	-0.00202545	-0.010654	-0.0188881	0.00280615	-0.00425368	0.0141508	-0.00239579	-0.0015303	0.00761131	0.00860964	0.000683321	-0.00129724	-0.00127892	-0.0113637	-0.0117916	-0.0104156	0.0147537	0.00290484	0.000724952
EMX2	-0.0122935	-0.0076313	-0.0143804	-0.0126549	0.00212144	-0.0140159	0.00353985	-0.0110696	-0.00578394	0.00601015	-0.00286608	0.0104449	-0.00480548	-0.00212922	-0.000941056	-0.00162712	5.16818e-05	-0.00239917	0.00924994	0.00622043	-0.00285005	-0.000497122	0.00129278	0.00591386	0.00709591	0.010261	0.0155276	-0.00488985	0.000639221	0.00187428
BRSK1	-0.00155724	-0.0103473	-0.0143703	0.00268468	-0.00977634	-0.0126352	-0.00123608	0.0022767	-0.00597341	0.0073426	-0.0027903	0.00114122	-0.000258951	0.000397086	0.00625415	-0.0051157	0.00420085	-0.00871337	-0.00461732	-0.002397	-0.000603843	-0.00541572	0.00155279	0.00456014	-0.0113355	-0.000759292	-0.000720689	0.0199425	0.0153265	0.00164732
BHLHE41	0.0223228	-0.0117646	-0.0143691	0.00457472	-0.0251655	-0.0168974	-0.0209321	0.0176601	0.00874991	0.0065587	0.0143651	0.0061596	0.0177599	0.00438786	-0.0154794	-0.00285743	-0.0292571	0.00616557	-0.0097411	0.00564729	-0.0138512	-0.00916742	-0.00214196	0.00349462	-0.0366097	0.0107528	-0.00228189	0.0118881	-0.0177647	0.000734337
MPZL1	0.00588429	-0.0162952	-0.0143663	-0.0100584	-0.00604227	0.0149256	-0.00210195	-0.00325781	-8.32609e-06	0.00956252	0.0149992	-0.0108862	0.00709255	-0.0043382	0.000745939	0.00406748	-0.0139773	0.00569057	-0.0110135	0.00705932	0.000512215	0.00356614	-0.00652827	0.0181173	-0.0124335	0.0134282	-0.00134406	-0.000804873	-0.00682288	-0.00309838
STRN3	0.0007235	-0.00103146	-0.0143495	-0.0116907	0.00196096	0.0107935	-0.000504599	-0.00415062	0.00159259	0.00572808	-0.00183279	-0.00351897	-0.00763175	-0.00454046	-0.00813849	-3.10532e-05	0.0014934	-0.00694157	-0.00358619	-0.00256345	-0.00287256	-6.87163e-05	-0.0110059	0.00805723	-0.00113112	-0.00013106	0.00318628	-0.0056617	-0.0100384	0.00043978
VPS54	0.00493792	-0.00483869	-0.0143488	-0.00512162	0.0021934	0.00697898	0.00635983	0.00665367	0.000677424	0.00138378	0.00421154	-0.00787824	0.00360985	-0.00787588	-0.00175986	0.00289763	0.00813055	-0.00970754	0.00835394	-0.00646261	3.46723e-05	0.00152778	0.00161689	0.0131808	0.00052844	-0.00402396	-0.00357228	-0.000231599	-0.0016041	0.0042304
FAM46C	0.00391743	0.0318376	-0.0143345	0.0195661	0.000154286	0.0116467	-0.00819617	0.0089411	0.0138183	0.0139607	0.0101804	0.0163796	-0.0212758	-0.00132744	-0.0078504	0.0167225	0.00571747	-0.00822342	0.000127547	0.00197483	0.00112057	-0.00650708	0.0109492	-0.00153231	0.0103211	-0.00234639	0.00922485	-0.00464331	0.00796304	-0.00259223
IGF2BP2	0.00507991	-0.00269787	-0.0143327	0.00199542	0.0120842	0.00484026	0.0237204	-0.00202257	-0.0310514	0.00330736	-0.0166641	-0.00286129	0.00590738	-0.00734229	-0.00680664	-0.00297432	-0.0154078	-0.0151962	-0.000124883	-0.00425849	0.0119178	0.0220509	0.00528685	-0.0228741	-0.0173268	0.00656829	-0.00673575	0.00411408	0.00997602	-0.00192205
DCTN6	0.00495934	-0.000601101	-0.0143281	-0.00185698	0.00300743	0.017331	-0.00218262	0.00575875	-0.00067664	0.00747096	0.00558758	-0.000909679	-0.0028135	-0.00260146	-0.00265367	0.0086068	-0.00212662	-0.00302802	0.000159557	-0.0108215	-0.00620286	-0.00656045	0.000116655	-0.00506477	0.00145328	-0.00105183	0.00612747	0.00673567	-0.0010362	0.00386906
NSMCE1	0.011069	-0.00343694	-0.0143173	0.00791533	0.00120395	0.00645965	-0.005888	0.00505745	0.00358769	0.00435416	0.00238636	-0.00401937	0.0115622	-0.00375514	0.00116884	-0.00786038	-0.00433599	0.00147314	0.00453532	0.000113684	0.000986758	-0.000523993	-0.000415386	0.00143404	-0.00213575	-0.0037089	0.00106885	-0.000638417	0.000591684	-0.00346206
TOB1	0.0129155	0.00637009	-0.0143078	0.00916042	0.00648313	-0.00163802	-0.00139387	-0.00139675	-0.0136835	0.0077819	-0.00668035	0.0145745	-0.000682684	-0.00676467	0.00569111	2.28387e-05	0.000576442	-0.00685495	0.00192637	0.00613291	0.00532821	0.0114124	-0.0152074	-0.00135791	0.0054845	0.0112925	0.00286045	-0.00908404	-0.0113796	0.00361845
ARL3	0.00343421	-0.0038342	-0.0143037	-0.00536089	-0.00160755	0.00853711	0.0106755	-0.00533375	0.00224579	-0.00822716	0.00739269	0.000783927	-0.00108723	0.00534819	-0.00839241	0.0092597	-0.00332316	-0.00252511	0.00643873	-0.000307478	-0.0065924	-0.00758788	0.00350509	-0.00370549	-5.0527e-05	0.00413321	-0.00386836	0.0140319	-0.00881017	0.000938495
LRP1	-0.0115314	-0.0136501	-0.0142976	-0.000707926	-0.0189967	-0.0383089	-0.00675802	0.0181181	0.0306472	-0.0023748	0.00675532	0.0187123	0.00824014	-0.00509016	0.000156619	0.00698854	-0.00466158	0.00959323	-0.0184855	0.0171863	0.000554656	-0.0162425	-0.00764009	0.00341008	0.00175411	0.0100612	-0.0182429	0.00328329	-0.000410833	-0.00517698
SMARCD3	0.016682	-0.00728157	-0.0142894	0.00963824	0.000619658	-0.00622013	-0.000737651	0.0115602	-0.0137546	0.0100039	-0.00865181	-0.000781207	-0.00262166	0.00905406	-0.000908628	-0.00682834	0.00675934	-0.00254935	0.00308162	0.00119996	-0.00690581	-0.000978365	-0.00487209	-0.0119337	0.0105332	0.00472752	-0.00240408	-0.00537653	-0.00501318	0.00528871
PALM2-AKAP2	-0.0258689	-0.0103824	-0.0142795	0.00333087	-0.00739741	0.00276139	-0.00770913	0.00179569	-0.0314994	-0.00368802	-0.00859637	-0.0153831	-0.00455524	-0.00681428	-0.00766543	-0.00251528	-0.00224544	0.0149096	0.00574487	0.0101974	0.00476735	0.0123378	0.0007169	-0.00517246	-0.0132227	-0.0189325	0.00470217	-0.00861096	-0.000459666	0.0024807
RALGAPB	0.00541837	0.00405945	-0.0142688	-0.00431849	-0.00226028	0.0151752	-0.00106619	0.00141718	0.00460288	0.00875094	0.00338032	0.000213946	-0.00369426	0.000169809	-0.000848354	-0.00212852	0.00647507	0.000178714	0.00476446	-0.00181953	-0.00701107	-0.00103673	6.80935e-05	0.00561999	0.0015209	0.00889525	-0.000332657	-0.00383178	0.00529824	0.00145555
HERC4	0.00557766	0.00241703	-0.0142653	-0.000797327	-0.00170728	0.0114276	0.00505527	-0.000125993	0.00295742	0.00951889	0.00209006	0.00815079	-0.0131131	-0.00620694	-0.00622769	-0.00037879	-0.00119605	-0.00304636	0.00651175	-0.00545369	0.00108379	-0.000553564	-0.00208174	0.00193718	0.0135384	0.0163635	-0.00324953	0.00920298	0.00140975	0.00255732
KAT8	0.00411725	0.00153825	-0.0142576	-0.00554764	-0.00390168	0.00580187	0.000433022	-0.00274575	-0.00013925	-0.00460563	-0.00507942	-0.00107685	0.00314743	0.00526412	0.000125607	-0.00482629	-0.00316991	-0.00166559	-0.010617	0.000787933	-0.00263801	-0.00511531	-0.00695526	-0.0024096	-0.0036342	-0.000244714	-0.00415991	0.00173182	0.0072208	-0.000913744
FXYD6	-0.0156853	-0.0126418	-0.014248	-0.0128634	-0.0157038	-0.00964187	0.00479127	-0.013441	0.000211969	0.00141381	0.0152054	-0.00832978	-0.0154119	-0.0078435	-0.0170482	0.00851384	-4.34513e-05	0.0183175	-0.00453634	0.00924163	0.0173397	-0.00140263	-0.00389844	0.0101146	-0.0128884	0.0173089	-0.010037	-0.00418963	0.00246031	0.000494091
TBC1D23	0.00327286	-0.00498115	-0.0142399	-0.00635577	0.00234413	0.011405	0.00493387	0.00501394	0.00196101	0.00857518	0.00656807	-0.00332214	-0.000965307	-0.00820035	0.00451166	0.00556752	-0.00162877	-0.00768734	0.00427846	-0.00633739	-0.00295435	0.00198192	-0.000207377	0.0097946	0.000776709	0.00260466	0.00165755	-0.000117279	-0.00353566	-0.00293211
SPTB	-0.000672067	0.000585777	-0.0142325	0.0056329	0.015657	0.00179571	0.0039909	-0.00437587	0.00568405	-0.0182215	-0.0139605	-0.00385147	-0.00928761	-0.0128743	-0.00521299	-0.0168827	-0.0121802	-0.013659	-0.00608598	-0.00211912	0.00618906	-0.00753178	-0.00936278	0.00197882	-0.0107066	-0.00392746	-0.000418744	-0.00200656	-0.00736572	0.00162526
CHM	0.000583755	0.00609599	-0.0142323	-0.00741143	0.00502468	0.0125022	-0.00785814	0.00434371	0.00308953	0.00486566	0.00438512	0.00259211	-0.00151834	-0.0023	-0.00130281	-0.0015572	-0.00292554	0.00428704	-0.00313842	-0.00312917	-0.000104093	0.000483913	-0.00168387	0.00823436	0.00208093	0.00533443	0.00145686	0.00330769	-7.20355e-06	-0.00392066
KLHL26	-0.00202631	-0.00560577	-0.01423	-0.0128539	0.00670319	-0.0123767	0.002906	-0.0145308	-0.0037597	-0.00477064	-0.00117019	0.000217432	0.00371591	0.00345223	0.0238026	0.0123567	0.0068021	-0.000654321	-0.00082246	0.00816289	0.000114621	0.0149795	0.00657978	0.00624301	-0.010435	0.00469758	-0.0175998	-0.00227287	0.00830523	-0.0040533
NLGN2	0.00107589	-0.00883685	-0.0142245	-0.00858308	-0.0219052	-0.0110615	-0.00164281	-0.00628144	0.00317907	0.00619021	0.0119874	-0.00610334	0.00167275	-0.00743371	0.00584122	-0.00637839	-0.00216783	-0.00203132	0.00379996	0.00546736	-0.00255551	-0.00813735	-0.0181465	-0.00138099	-0.0039563	0.00916818	-0.00928691	-0.000829432	-0.0124892	-0.00395898
BHLHE22	-0.00988794	-0.00433374	-0.0142169	-0.00464985	0.00668976	-0.00677225	0.00405713	0.0117729	0.00135012	0.00234953	-0.00777805	0.0056354	-0.00760661	-0.00599922	0.000243611	-0.00624385	-0.0048002	-0.0144743	-0.00195881	-2.46642e-06	-0.00374302	0.00112108	0.00241764	0.00786559	-0.0064797	-0.00370543	-0.0101085	-0.00238948	0.00234442	-0.00214621
MEIS3P1	0.00375424	-0.0209404	-0.014216	-0.0105488	-0.00194112	-0.0129381	0.00638914	-0.00992966	0.00674285	0.0043365	-0.0031785	0.00347795	0.00274952	0.00623488	0.00172042	-0.0103365	-0.000192817	0.00137642	0.00225513	-0.000687053	0.00251887	0.00257547	-9.10318e-05	0.00182786	0.00610613	-0.0098522	-0.00601647	-0.00271553	-0.0120544	0.00269251
NBPF10	0.00372932	0.00475487	-0.0142115	0.00715491	-0.000166348	-0.0228486	0.00496448	0.00187152	-0.000607659	0.0042569	-0.0176605	0.00802744	-0.00197727	-0.00661032	-0.00412734	0.0153697	-0.00816384	0.00298873	-0.0116358	0.00110402	0.0159578	-0.00968143	-0.006937	0.0115921	0.00600019	0.0102941	-0.00646396	0.00527542	-0.0048587	0.000243775
SYTL2	0.0264046	0.0246584	-0.0142007	0.0110981	0.019146	-0.00709739	0.0213894	-0.00138288	0.0196244	-0.00170656	5.65416e-05	0.0329666	0.00782569	-0.0192834	0.00116081	-0.00132252	0.0229118	-0.00779575	0.0158153	0.00303006	-0.00417381	0.0126994	0.00206191	-0.00644558	-0.00592344	-0.00783478	-0.0129346	-0.00462773	0.00123138	-0.00359329
CCND2	-0.0292578	0.0092317	-0.0141953	0.00995372	-0.0232488	-0.0184548	-0.0155802	-0.00459007	-0.000148866	-0.00132542	0.00659811	0.00771106	0.00434151	-0.00941657	-0.00153553	0.00426607	0.0110855	-0.0123156	0.00342576	0.0113555	-0.0110744	-0.00123087	0.000464167	0.00714982	-0.00903424	-0.0127182	-0.00711809	-0.0122848	-0.00178205	-0.00329524
SHOX2	-0.021973	-0.00712294	-0.014195	-0.00452832	0.0147687	-0.0175195	0.00486149	0.0167479	-0.0018319	0.00254208	-0.00959905	0.0179513	-0.00655511	-0.00531876	-0.00257216	0.0104663	-0.00346098	-0.0066749	0.00655858	0.00386595	-0.00010754	-0.00411963	0.00338784	0.00184674	0.000195025	0.00790485	-0.00133836	0.0127362	0.0165733	0.00450294
MAP3K5	0.0157737	0.00187709	-0.0141758	-0.00504839	-0.0069034	-0.0218118	0.00765132	-0.00445193	0.00171102	0.01135	0.00180673	0.00583328	0.00739952	0.00308031	0.00392915	-0.00990566	0.00407427	-0.01376	0.00417703	0.0104229	-0.0121837	-0.0110243	-0.00479012	-0.0169343	-0.0117645	0.00249112	-0.000232874	0.00148187	-0.00696493	0.00175941
POLRMT	-0.00146317	0.00293503	-0.0141686	-0.00385316	-0.00776627	0.00701127	0.0100932	-0.00881741	0.00132071	-0.00201199	-0.000515293	-0.00578967	0.00410779	0.0021082	-0.0014592	-0.0104491	0.00279405	0.00479746	0.00218729	0.00204608	-0.00173914	-0.00532062	0.0102817	-0.00401505	-0.00765872	-1.95396e-06	-0.0089764	0.00108356	0.00899176	0.00166502
TPSAB1	-0.00804209	0.0235567	-0.0141575	0.0183656	0.0143494	0.0189074	-0.0159395	0.0287727	0.00993803	0.0194421	-0.00360506	0.0182946	0.00287627	-0.0252696	0.00830739	-0.00694408	-0.00786923	0.0135255	-0.0108079	-0.00270322	-0.0109099	0.00171714	0.00406872	-0.000834253	-0.00653011	-0.0393346	0.00642491	-0.00308397	-0.0285784	-0.00101167
KIF13A	0.00605991	-0.016881	-0.0141533	0.000366698	-0.00864903	0.0133189	0.00669398	0.00314123	0.0105394	-7.64453e-05	0.00453967	0.0142359	0.00183954	-0.00584504	0.00162657	-0.0059259	-0.011855	4.83979e-06	0.00195512	-0.00863348	-0.00393717	-0.00978307	-0.00714363	0.00408571	0.000214848	0.00488661	-0.00127034	-0.00569543	0.00730584	-0.00161152
RCAN2	-0.0117993	0.00152094	-0.0141522	-0.00477665	0.00993247	0.0100206	0.00511053	-0.0135975	-0.00690849	-0.00707355	-0.00338095	0.0131447	0.011801	-0.0078614	0.0146027	0.00157581	0.00804367	0.00120188	0.0183403	-0.0036961	-0.017417	0.00294505	0.0150194	-0.00840316	-0.00652525	-0.00689004	-0.0114899	0.00562147	0.000372084	-0.00169798
GMEB2	0.000162034	-0.000171962	-0.0141439	-0.00338204	-0.0016422	0.0124572	0.0062301	-0.00228185	-0.00027293	0.00554595	-0.0046932	-0.0106581	0.00475775	-0.00354594	0.00124695	-0.00386182	0.00213161	0.00459318	-0.000633011	-0.00159064	0.00283731	0.000238524	-0.00752003	0.00376738	0.00991794	-0.00647374	-0.00124797	-0.00600086	0.00259604	-0.00333801
CAPN7	0.00108768	0.00832644	-0.0141399	-0.0011494	-0.00137206	0.00632101	0.00515692	0.00570309	-0.00291847	0.00409823	0.000168407	-0.00570623	-0.00709685	0.000913443	-0.0128019	0.00962881	0.00447433	-0.0049361	0.00425872	-0.010907	-0.0115936	0.00181779	-0.00675079	0.0021269	-0.00120694	0.00276149	-0.0121452	0.00684288	0.00319201	0.00388851
GLIS2	-0.0172542	-0.0138872	-0.0141388	0.00989127	0.00974234	0.00311643	-0.00294437	-0.012561	0.00153916	-0.0178015	-0.012469	0.00747417	-0.0111335	-0.00202512	-0.0092771	0.0061424	0.00287858	-0.00192529	0.00091122	0.0080015	0.00736778	0.0005754	-0.00785056	0.0015411	-0.00112256	0.0116472	-0.0051147	-0.0150722	0.00529919	0.00569719
GOLPH3	0.00360827	-0.000542586	-0.0141356	-0.00995586	0.00120857	0.00669939	0.00194292	-0.00445217	0.00559525	0.0100531	0.0157113	-0.00815464	-0.000774018	-0.000895896	-0.00596036	-0.00231835	-0.00158674	0.00150052	0.00760828	0.000459805	-0.00310401	0.00671437	0.00484389	0.0030331	0.000578686	-0.00542315	-0.0056147	0.0030125	0.000841239	0.00500527
PTPN21	0.000640631	-0.0158201	-0.0141335	-0.0131106	0.0169625	0.00275594	0.00366663	0.00988929	0.00457008	-0.0240617	-0.00434981	-0.00598999	-0.00016753	-0.00609097	-0.00691971	-0.00810229	-0.00432585	-0.00324789	0.00452077	0.00443228	0.00164941	0.00337349	0.00338873	0.0143878	0.00547152	0.000702916	0.00412013	-0.0114968	0.0020425	0.000526875
SLC39A9	0.00594113	-0.00164977	-0.0141258	-0.00772736	-0.00186057	0.00687944	0.000951209	0.00284329	0.008194	0.00515975	-0.000716295	-0.0131521	0.00599258	0.00785182	-0.00250305	0.00150182	-0.0100288	0.00347811	-0.00565484	0.00635849	-0.00858896	0.0102619	-0.000996488	0.00552902	-0.00237287	0.00901438	-0.00405858	-0.00686303	-0.00308759	0.00010314
CTSZ	0.0034666	0.00394653	-0.0141222	-0.00363472	-0.00144777	0.0125616	0.000680587	-0.00309284	0.00842197	-0.0098479	0.011777	-0.00713753	0.00266291	-0.0148611	-0.0129321	-0.0061435	-0.00990931	0.010409	-0.0098312	0.0107519	-0.000244455	0.00471649	-0.00358816	-0.00883279	0.00890574	-0.00868472	0.00459044	-0.00339773	0.0134041	-0.000785452
ENAH	0.0117317	-0.0191451	-0.0140889	-0.00046366	0.0185181	0.00838496	-0.00116063	0.00152373	0.00544987	8.9785e-06	0.00668776	0.0172513	-0.00983022	0.000925626	-0.00974628	0.00103753	-0.0120874	-0.00297745	-0.000495821	-0.0105697	0.00342001	0.00383676	0.00225395	-0.00449995	-0.00332731	-0.00437094	-0.00625693	-0.00196593	-0.00691009	-0.00356309
NTF3	-0.00722802	-0.00674474	-0.0140877	0.00540231	0.00345078	0.0151755	-0.0161824	-0.0071556	-0.00638506	-0.0165156	-0.00259978	0.0152095	-0.00394816	0.00298938	-0.00260198	-0.00325478	0.00405769	0.000694457	-0.00442079	0.00197007	0.00456665	0.00335658	0.00442163	-0.000515078	0.000149477	0.000549387	-0.000645443	-0.0108247	-0.0124194	0.00193719
PSMC3IP	-0.00310953	-8.43498e-05	-0.0140638	0.00378712	0.00333366	0.00842875	0.0159048	0.000715012	-0.00649458	-0.0114569	0.00403708	0.0113961	-0.00444972	-0.000567847	-0.004706	-0.0107347	-0.00486661	-0.0126737	-4.0287e-05	-0.00168263	0.00348338	0.00383119	0.0052352	-0.00913804	0.00597061	0.00303732	-0.00274294	-0.0055711	-0.00201716	0.0047848
TMEM165	0.00972996	-0.0136934	-0.0140622	-0.0099037	0.00164318	0.00809299	0.00184153	0.00481126	0.00825212	0.0111424	0.00590222	-0.00435451	-0.00310468	-0.00119373	-0.00904214	-0.00566529	0.00251003	0.00806338	0.00751415	-0.00429568	-0.00302433	-0.00971242	0.0148274	0.000149826	-0.00169817	0.00272416	0.0103126	0.0118591	-0.00482131	0.00228379
ANKRD13C	0.000355338	7.33147e-05	-0.0140604	0.00420038	-0.00449655	0.0132006	0.00832098	0.0103734	0.00442329	0.00478782	0.00119992	-0.0031217	-0.00235729	0.000634392	0.000106537	0.00536444	0.00036517	-0.0023783	0.0112148	-0.00463383	-0.00210603	-0.00474188	-0.00417836	0.00673119	0.00453861	-0.00145625	-0.00932837	0.00426264	-0.0074518	0.00384225
ETV5	-0.00377322	-0.0190577	-0.0140601	-0.00609527	-0.0196014	0.001401	-0.0105683	-0.0154041	-0.0117233	0.00384807	0.0131534	-0.00465971	0.000728903	-0.00554961	0.00891767	-0.00123839	-0.0144907	0.00926792	0.00742155	0.0138411	0.0138482	0.0094217	0.00813455	0.00975946	-0.00175929	0.00284753	0.0241457	-0.00491133	-0.00886097	0.00577906
ADAMTS12	-0.0183718	-0.0140221	-0.0140503	-0.0288915	-0.00575925	-0.0263194	0.00815237	0.00488107	0.00749624	0.0128051	-0.00682314	-0.0242302	0.0106528	-0.0215341	-0.00289489	0.0266204	0.0149824	0.0100972	0.0119298	0.0120406	-0.00414199	0.00875337	-0.000810116	-0.000158782	0.0014821	-0.0114936	-0.00930902	0.00526607	0.000488532	0.00163523
ARHGEF10L	0.0143161	-0.00649652	-0.0140376	-0.00176634	0.0105313	-0.0113325	0.0204453	0.0114254	-0.00548433	-0.00714921	-0.00157185	0.0113858	-0.0260627	-0.00119538	0.0147789	-0.011145	-0.0164777	0.0270322	-0.00626488	-0.00174718	0.0138918	0.000699567	0.0121342	0.00605864	-0.00469561	0.00328162	-0.0153967	0.00261645	-0.00224333	-0.00605807
SLC15A4	0.00473827	0.00217884	-0.0140241	-0.00692186	0.00863505	0.00799152	-0.017858	-0.00290171	-0.00533291	-0.00626035	0.0120563	0.00570831	-0.000449721	0.000877343	-0.00418228	-0.00657607	0.00243461	0.00163461	-0.00930199	0.0147456	-0.00621962	0.00594748	0.00128845	0.0130843	0.0119005	0.00621941	0.0120253	-0.00205501	0.00356202	-0.00348301
PDGFC	0.0113505	-0.00729756	-0.014024	0.00532089	0.0151233	0.00221625	-0.0166289	0.00405739	-0.00339821	0.00369492	-0.00144784	0.000918926	-0.013818	-0.00406564	-0.0130382	-0.0158477	-0.00280122	0.00346013	-0.0084352	0.000403268	0.000950984	0.00624578	-0.00125477	-0.00704341	-0.0152836	-0.0027651	0.00127365	-0.0029495	-0.00346397	-0.00238752
AEBP2	0.00266253	0.00145583	-0.0140234	0.000222834	-0.00667924	0.00534364	0.0035774	-0.0064178	-0.00331773	0.00681811	0.00243852	-0.00601653	-0.0055469	-0.00681543	-0.00624486	0.00201377	0.00137237	0.00197371	0.00676713	0.00177534	-0.00436715	-0.00623246	-0.00409344	0.00643403	0.00455776	0.00852106	0.00358381	0.00417088	-0.00129875	0.00280361
PFKM	0.00231877	-0.0117455	-0.0140141	-0.00398771	-0.00984761	0.00231925	-0.00420043	0.00506944	0.00396132	-0.00715952	-0.0107276	-0.0039544	0.00466232	0.0014851	-0.00574417	0.003515	-0.00427323	-0.00802103	-0.00226531	5.34654e-05	-0.0025751	0.00516834	-0.00393592	-0.00615961	-0.00942877	-0.00038965	0.0016006	-0.005356	0.00353249	0.000563358
LYST	-0.00561949	0.0125129	-0.0140079	-0.00185246	-0.0088724	-0.00983602	-0.000377198	-0.00464537	0.00380998	0.00321483	-0.00382094	0.00635015	0.000182972	-0.00820168	-0.00465339	0.0143109	0.0105364	-0.0103663	-0.00582278	-0.00591972	-0.0160598	0.011448	-0.00824088	-0.00651937	0.00346965	0.0104312	-0.0147241	-0.00391793	0.00171938	-0.00268151
GOLT1B	-0.00239017	-0.00311763	-0.0140073	-0.0118593	0.000924276	0.00891949	-0.00438675	-0.000207826	-0.00274624	0.00701391	0.00690171	0.013194	0.00125344	0.00838997	0.00170769	0.01376	0.00234845	0.00758576	-0.00402259	-0.0115115	0.00037557	0.00490826	0.000702511	0.00404763	-0.00306344	-0.0058217	-0.00550214	0.00287892	0.000265226	0.00411346
LGALS3BP	0.0188167	-0.0166903	-0.0139991	-0.00968046	-0.00459725	-0.0242031	-0.00421007	0.00930242	0.0139972	0.0111594	-0.00235672	0.00693651	-0.00147539	0.0177998	-0.00399444	-0.0075677	0.00519575	-0.00068355	0.00464657	0.0165512	0.00374552	0.0094865	0.0167039	-0.0214169	0.0107732	0.0100263	0.00960375	-0.00638816	0.000602336	0.0043227
SULF1	0.00371667	-0.023761	-0.0139983	0.0107585	-0.0288859	0.0197669	-0.0151055	-0.00603118	-0.00871623	-0.0303897	-0.0073607	0.033489	0.0173553	-0.00185953	-0.00671656	-0.00418218	0.0139688	0.00518284	-0.00217071	0.00162275	-0.0217936	0.0122541	0.0114168	0.00726535	-0.0281738	-0.0065952	-0.0280871	-0.00178623	-0.0100028	-0.00471011
SRM	-0.00341048	-0.00854374	-0.0139965	-0.00636602	-0.0159188	0.0109795	-0.00446224	0.00650381	0.00209787	4.54213e-05	-0.000209454	-0.0114569	0.0024809	0.00463922	0.00237214	-0.0106446	0.00956591	-0.0036388	0.00314982	-0.00178051	0.00964338	0.00786984	-0.0114513	0.00927775	0.00654028	-0.0128621	-0.000306459	-0.0114142	0.00843018	0.0052811
ADCYAP1	-0.00651645	0.0130612	-0.0139957	0.0124015	0.020723	0.0135918	9.10399e-05	0.0304643	-0.00103695	0.00630051	0.00373104	0.00305436	0.0356578	-0.0323474	0.0114558	-0.0171191	-0.00861146	0.0165567	-0.00529575	-0.0208932	0.00290333	-0.000415855	0.00962196	0.00147618	-0.0236693	0.0129836	-0.00281155	0.0203732	-0.0028803	-0.00320741
RAB23	-0.00605225	-0.0104546	-0.0139856	-0.00841826	0.0126954	-0.000408847	-0.000382809	0.00563906	-0.0039061	-0.0177227	0.00423268	-0.00295153	0.00232751	-0.00395365	-0.0116398	-0.00920334	0.00338917	-0.0229228	0.0132267	0.00056758	-0.000166554	0.00607831	0.00496987	-0.000259824	-0.000963373	0.00573234	-0.00494717	0.000769953	-0.00234427	-0.002756
KLF9	-0.0111905	-0.00352668	-0.0139785	0.00274691	0.00399594	0.00139455	0.00114337	-0.00667803	-0.00324561	0.00147818	-0.0102925	-0.0086634	-0.000520422	-0.00841709	0.00212309	-0.0188541	-0.0061098	0.0057158	0.0185323	0.0110674	-0.00681471	0.000569771	0.0107665	0.011382	-0.0145974	-0.0169124	-0.0156002	0.000870547	-0.013767	-0.0034692
TAF4B	-0.000140308	0.0011979	-0.0139741	-0.000903453	-0.00678807	0.00750274	-0.00134768	0.00621901	-0.0103166	0.00444898	-0.0124197	-0.0032624	-0.00596006	0.000544595	0.00289642	0.00102076	-0.010282	0.00226716	0.00215473	-0.0035559	0.00405013	0.0108125	-0.000866817	0.0107662	0.01028	-0.0106007	-0.000433123	-0.00146989	0.000601893	0.000704122
KAT6B	0.00777785	0.00856418	-0.013967	0.00030364	-0.00333626	-0.0024798	0.00990608	-0.00827925	0.0117744	0.00892878	-0.00308898	-0.00525274	0.00207365	-0.00319991	-0.0103386	0.000896614	0.00297887	-0.0030343	0.00106171	-0.00842403	0.000221538	-0.00355632	0.00930441	0.000424083	-0.00278432	-0.00240144	0.0176126	-0.00288512	0.00257883	0.00512077
KAZN	-0.00282702	-0.0191687	-0.0139644	0.00209064	0.0118635	-0.00856635	0.00255978	0.0146355	0.00703767	-0.00257987	-0.00583653	0.0153397	-0.00839266	0.0131605	0.00334999	-0.0153698	-0.0135141	-0.0222842	0.00359516	-0.000287621	0.00773111	-0.00118033	0.00830291	0.0135157	0.0150541	-0.00405128	-0.00373966	-0.00667443	0.00342947	-0.00460128
IP6K1	0.000184461	-0.000307664	-0.0139491	-0.00659843	-0.00114769	0.0104406	0.0051721	-0.00261746	0.00323197	-0.00177812	0.00123057	-0.0127921	-0.000347763	-0.00233024	0.00205663	-0.00562908	0.00141046	0.00517984	-0.000413453	0.00387966	-0.000680097	0.0142869	-0.0044728	-5.1312e-05	0.00945954	0.00561441	-0.00311428	-0.0103661	0.00267852	0.00334848
CSTF2T	-0.000590077	0.00373247	-0.0139482	-0.00479096	-0.00856225	0.00412666	0.00349729	-0.00251361	0.00148738	0.00791757	0.00468854	-0.00727731	-0.0068724	6.70459e-05	0.00356532	-0.00400187	0.00827568	-1.19515e-05	0.0121465	0.00249398	-0.00817307	-0.00016854	0.000348747	0.00552737	0.00210367	0.00538401	-0.000961516	-0.0034222	0.00387223	0.00401592
C16orf72	-0.000143605	0.00470415	-0.0139432	-0.0120758	0.00407115	0.00639243	0.00563653	-0.00345885	0.000457411	-0.000954599	0.00648696	2.23505e-05	4.62293e-05	-0.00435151	-0.000327705	0.00210288	-0.00218514	-0.000190371	-0.00670421	0.00550446	0.000933668	0.010821	-0.00289527	0.00860901	0.00049433	0.00106499	0.0027095	-0.00403765	-0.00454011	0.00081817
ALDH1L2	0.000615127	-0.00928034	-0.0139412	0.00324803	-0.0151475	-0.00485398	-0.00664021	0.0124596	0.00340297	-0.00240477	0.00268059	-0.00679155	0.0146816	0.00033036	-0.00831647	0.00880886	0.00403445	0.00314388	-0.00472712	-0.00496762	0.00500896	-0.0052217	0.0017529	-0.00526642	-0.00827232	0.00585245	-0.0112159	-0.00455579	0.00312265	0.00364044
LATS1	0.00468716	0.00344724	-0.0139408	-0.00437833	-0.00533215	0.00841235	0.000402971	-0.00534951	0.00490537	0.0134348	0.0013048	-0.00964677	-0.00139929	-0.00263669	-0.00225856	-0.00223961	0.00406261	-0.00596179	0.00122973	-0.00143899	-0.0040753	0.0041174	-0.00565212	0.00908436	-0.0032255	0.00442614	0.00517942	0.00590249	-0.000214151	0.0035952
ZRSR2	0.00286438	0.0115772	-0.0139376	-0.00400317	0.004473	0.00623268	0.00679593	0.00369152	-0.000443336	-0.00651013	-0.000978596	-0.00165208	0.000819406	-0.00537126	-0.00747696	0.0029194	-0.000403781	-0.00350999	0.00869834	-0.00785	0.0019733	-0.00646703	-0.00290449	-0.0040652	-0.00653424	0.00237594	0.0137808	0.00437719	0.0121226	-0.000940399
ATP6AP2	-0.00192196	-6.92838e-05	-0.0139217	-0.00366317	-0.00037601	0.0014558	0.00155495	0.00158539	0.00194315	0.00456612	0.0123762	-0.000179428	-0.00678105	7.42676e-05	0.0126824	0.00363474	0.00517219	0.00289158	-0.000951666	0.0034308	-0.00448232	0.00216083	-0.00172048	-0.0013207	-0.00255192	0.000275434	-0.00630659	0.00904898	-0.00664757	-0.00149343
PLXNC1	-0.00190755	0.0188513	-0.0139171	0.00122674	0.00557452	-0.00232183	-0.00931475	0.00714551	-0.000543755	0.000715204	0.0113174	0.0156718	0.0140694	-0.00717784	-0.00686402	0.00420486	0.00534609	0.00249977	0.00508052	0.000647198	0.0109511	0.00629476	0.00120267	-0.00570691	-0.00613092	0.00450084	-0.00801128	0.00602621	-0.00817351	0.000863967
PLAT	0.0153103	-0.0215793	-0.0139167	-0.00121638	-0.00142956	0.00560774	0.00415401	0.0114034	0.0485256	-0.00233973	0.0147647	0.00802914	0.0126338	-0.00114307	0.010146	0.0176766	-0.0115502	-0.00911878	0.0160462	-0.00718757	-0.00861326	0.0390203	-0.00137915	-0.0409687	-0.0334171	-0.018738	-0.0158815	0.00602731	-0.00803728	-0.00239385
EPT1	0.00646008	-0.0048915	-0.0139158	-0.00397068	-0.0104254	0.00393546	0.000498127	0.00135115	0.00509268	0.00772373	0.00299308	0.000523354	-0.00226868	0.00830344	-0.00805171	0.00666181	-0.00718365	-0.00035032	-0.0090559	0.00211323	-0.00682924	0.00581003	0.00546593	0.0143335	-0.000221465	-0.000760848	-0.00522095	-0.000939311	-0.00278371	-0.00184267
COL12A1	-0.00675424	-0.0280987	-0.0139154	-0.0053638	0.00337819	-0.00841004	-0.00360389	0.00473273	0.0277445	-0.00452316	-0.0117557	-0.000229292	0.00163176	-0.0121353	0.00029268	-0.00350424	0.00721729	-0.0128448	-0.00478422	0.0091883	-0.0156505	0.0177783	0.00116716	0.0160251	-0.00738683	-0.00732069	0.0094283	0.018746	0.0195413	-0.00100089
EXT1	0.000719075	-0.0175165	-0.0138978	-0.010907	-0.00251858	0.00841996	-0.00795743	-0.00333704	0.00240256	-0.000763809	-0.000814269	-0.0101418	-0.0144235	0.0146014	-0.00937016	0.0122	-0.00899187	-0.00763344	-0.00248552	0.00266789	-0.0064261	0.00399043	-0.000221795	0.0267114	-0.0175768	-0.00556643	-0.00462364	-0.00127763	-0.00194214	-8.48419e-07
CCNT1	0.00131816	0.00474983	-0.0138959	-0.00951517	-0.00116377	0.00880476	-0.00285889	0.00386484	-0.000675384	0.00396554	0.00790979	-0.00267348	-0.0106776	0.00553369	-0.00219246	0.00897132	9.70989e-05	-0.00205722	-0.00133154	-0.00237381	0.00152697	0.0055892	-0.00109841	-0.00237322	-0.0113953	-0.00301941	-0.00574407	-0.0107425	0.00419464	-0.00472256
SOX13	-0.00195948	-0.00632162	-0.0138945	-0.00539151	0.00691361	0.00841136	0.0240389	-0.00586879	0.00248722	-0.0100166	-0.00587188	-8.17627e-05	0.0125494	-0.0144951	0.0111659	-0.00609337	0.00516626	0.00826334	-0.000703555	-0.000808919	0.0092734	-0.00698356	-0.00297578	-0.000157328	0.00605194	0.00193183	-0.0022814	-0.00714526	2.13271e-05	0.00465496
IST1	0.00474925	0.00106505	-0.0138921	-0.0106534	-0.00251898	0.00983901	0.00833258	-0.00370477	0.00307557	-0.000608667	-0.00322371	-0.0120153	-0.00175734	-0.00446351	-0.00872384	0.00674594	-0.00352484	-0.00398482	-0.00678454	-0.000207305	0.00402713	0.000539425	0.00540101	-0.000600513	0.00410489	0.00271974	0.00283134	-0.0098804	0.00056026	-0.00459448
CREM	-0.01056	0.0140101	-0.0138919	-0.0166405	0.00551809	0.0203328	-0.0118123	-0.00478768	-0.00406481	0.00445122	0.00358953	0.0118209	0.00420072	-0.00591471	0.00130637	0.00042164	0.00287943	-0.0114572	0.000108104	-0.0016468	0.0062858	0.0015817	-0.00439003	-0.00765027	0.00174419	0.00682949	0.000934985	0.00742568	0.0039653	0.00128281
VDR	0.0245686	-0.00699814	-0.0138857	0.0148968	-0.010311	-0.00212595	-0.00394873	0.0186844	0.0132331	-0.00114975	-0.00947364	0.00457534	0.000250967	-0.00141859	0.0270361	0.0192535	-0.00671884	0.00786213	-0.00204149	0.00253251	0.000337494	0.0036679	7.76184e-05	0.0246258	-0.0043682	0.00145469	-0.014189	-0.0239455	0.00307519	0.00448761
WDR36	-0.00243403	-0.00633073	-0.0138707	-0.0056878	-0.00565054	0.0110268	-0.00146154	-0.000513412	0.00897507	0.00971728	0.00442502	-0.00942229	0.00232763	0.00034349	-0.00809672	0.00365598	0.00910076	-0.00513779	0.00780778	-0.00206466	-0.00037716	0.00301706	-0.000512642	0.00723438	-0.00368976	0.000213109	-0.00531429	-0.00799766	-0.00798674	0.00188814
CACNB1	-0.00229387	0.00659148	-0.0138686	0.0082893	-0.0127366	0.00374098	0.00115631	0.00838451	0.00426038	0.00522568	-0.00944787	-0.00375616	-0.00354725	-0.000231103	-0.00079278	-4.40046e-05	-0.000941292	-0.00204742	-4.61484e-05	-0.00522014	0.00583709	0.00288717	0.00371238	0.0140754	-0.0115065	0.0124365	-0.00343166	0.00710111	-0.0100681	-0.00466372
MKL2	0.00726143	-0.00660793	-0.0138506	-0.00447566	0.00903502	0.0158249	-0.00205165	-0.00257401	0.00450857	-0.00302507	-0.00218053	0.00982156	0.00744602	0.00840641	0.00175322	-0.000229178	-0.00149993	0.00366735	0.016328	-0.00067711	-0.00495741	-0.00129154	-0.00380016	0.00470988	-0.00270515	0.0104357	-0.00318203	-0.004259	0.00933066	0.000774712
BET1L	0.000853267	0.00426144	-0.0138392	-0.00388388	-0.000434697	0.00477728	0.00460404	-0.00458827	0.00239558	0.0122812	0.0112969	-0.00846817	0.00258969	0.00440049	0.00353064	-0.000718209	0.00464865	-0.00203049	-0.00564039	0.00198379	0.00154071	-0.004235	0.00284307	0.00489422	-0.00622736	-0.00348368	-0.00991881	-0.000685239	0.00867804	0.00167081
FHL1	-0.0172569	-0.00531455	-0.0138366	-0.0115472	-0.0168229	0.0123822	-0.00372762	-0.00191508	-0.00508337	-0.00831876	0.00525799	0.00401458	-0.000786244	-0.0262656	-0.00570071	-0.00418676	0.0142113	-0.00645896	-0.00606957	0.00604762	-0.00060026	-0.00281656	0.0138683	-0.0156411	0.00248065	-0.011089	-0.0075931	-0.00765446	-0.004469	-0.00331907
EBF3	-0.0179873	-0.00860959	-0.0138346	-0.0145316	0.00742991	0.0072694	0.00792208	0.000538509	-0.001586	-0.00333964	-0.00427953	0.0058413	-0.002716	-0.00024002	-0.000641719	-0.00302146	0.00494742	0.00379356	0.00776632	-0.00288921	-0.00591229	-0.000311626	-0.0127833	0.00690441	-0.0118944	-0.00967114	-0.00132447	0.00554034	0.00538654	0.00470333
MT1L	-0.0052533	-0.0081152	-0.01383	-0.00204529	-0.00020751	-0.00345806	-0.0130879	-0.0193012	-0.00751228	-0.00192224	0.00438419	0.0189186	-0.0109896	-7.74856e-05	-0.00826585	-0.00559742	-0.00100985	0.00199776	0.0083226	0.000279626	0.00503352	-0.00758924	0.00907487	0.00457186	0.0012717	0.0141108	0.0146772	-0.00506254	0.0154981	0.00130306
CTSL	-0.0304113	-0.00476853	-0.0138234	-0.0105192	-0.000338383	-0.0165116	0.00975084	0.0109281	0.0109454	0.0145258	0.0131863	0.0112404	-0.00727764	-0.0339903	-0.00251864	0.0102765	-0.00843353	0.0251443	-0.00289287	-0.00747028	0.00705751	-0.0175618	0.00233957	0.00572102	0.00619661	-0.000685971	-0.0126654	0.00926154	-0.00887922	-0.00435787
PJA1	0.00364787	0.00242893	-0.0138227	-0.00616846	-0.00613689	0.00947232	0.00141917	-0.00691739	0.00433101	0.0060402	0.00550856	0.000186928	-0.00124896	0.000584063	-0.00231184	0.00120826	-0.00806288	-0.00122323	0.00211809	0.0118327	0.00246929	-0.00184139	0.00959341	-0.00371273	0.0026183	-0.00245956	0.00503169	-0.00926969	0.00636637	-0.00154862
AKAP2	-0.0268512	-0.0100038	-0.013818	0.00373243	-0.00802578	0.00325053	-0.00834091	0.00170091	-0.0339552	-0.00199931	-0.0086489	-0.0159191	-0.00407451	-0.00780556	-0.00674116	-0.00328964	-0.00216568	0.0152747	0.0064649	0.00760409	0.00257408	0.014077	0.000114399	-0.00589257	-0.0110778	-0.0179684	0.00234286	-0.00800005	-0.00142522	0.00221225
BTBD11	0.0072014	0.0118819	-0.0138047	0.00837783	-0.00325063	0.00460302	-0.0320277	0.00889644	-0.0196903	-0.00509059	-0.00451238	0.00285191	0.0118143	-0.00517822	0.00619762	0.00263639	0.018918	-0.00695887	-0.00458323	0.0100447	-0.00477296	-0.0092128	0.00330895	0.00505947	0.00668304	-0.0117165	0.0159172	-0.00626108	0.00417608	-0.000359431
KGFLP2	-0.000366427	-0.0071989	-0.0137991	-0.0131543	0.00492935	-0.0120077	-0.00026665	0.00385623	-0.00187578	-0.009643	-0.0047477	-0.00123044	0.00878097	0.0128201	-0.0102825	-0.00584549	0.000136928	-0.000168652	0.000875446	0.00440737	-0.00314367	-0.00950133	0.00972495	0.0258634	-0.00323227	0.0037222	-0.00489746	-0.000705718	0.000255308	-0.00105645
CNNM4	0.0102698	0.00374594	-0.0137975	0.00202954	0.0039454	-0.000467802	0.019469	-0.00388521	0.00540566	-0.0133196	-0.000932789	0.0060211	0.0151972	0.000271319	0.00315789	0.00426615	-0.00382786	-0.00921206	-0.00913521	0.00946103	0.000135426	0.0097401	-0.00266912	0.000542848	0.00160627	0.00414616	0.00487216	-0.00728633	-0.000386203	-0.000819101
SLC22A15	-0.00295369	-0.00091741	-0.013793	-0.000459185	-0.00143647	-0.00609037	-0.013113	0.0169337	0.00552717	-0.00897673	-0.0102309	0.0035002	-0.0208297	0.0036037	-0.00163897	-0.00649395	-0.00270774	-0.0215465	-0.00212867	0.00646824	-0.0179403	0.0148809	0.00867216	-0.0126112	-0.0017991	-0.00461285	0.00432203	0.0190521	0.00785193	-0.0012329
PCBP3	-0.00821971	-0.00187615	-0.013792	-0.00753988	0.00313416	-0.0142295	-2.5455e-05	-0.012481	-0.0115586	0.00521315	0.00364115	0.00684588	0.00630935	-0.00774248	0.0067081	-0.0064675	-0.00576979	-0.00532343	0.0022562	0.00437781	0.001718	0.00306423	0.00456805	0.00705706	-0.0130256	0.0233588	-0.00611864	-0.00799119	0.00606175	-0.00174629
LEPREL1	0.00260699	-0.0234744	-0.0137876	-0.00181909	-0.0240149	-0.0110634	0.00231691	0.00291297	-0.014054	0.0100104	-0.00726549	-0.0160728	0.0240107	0.00187846	0.00511147	0.0280996	0.00334195	0.0132408	0.0174576	0.0127505	0.0183291	0.020058	-0.0127009	0.010678	-0.0146035	0.0213333	-0.000539351	-0.0162119	0.0286925	-0.00280535
LPCAT1	0.00674264	0.0102495	-0.0137836	0.00137606	-0.0114957	0.0057144	-0.0018729	0.012581	0.00941358	-0.0015835	-0.0132052	-0.00623454	0.0212078	0.00648038	0.00509191	0.00204799	0.00190502	-0.00464155	0.00194765	0.00132654	0.0026215	-0.00324326	-0.00268523	0.00328818	0.00104476	0.00226499	0.00134432	-0.00277563	0.00134616	0.00501545
SEMA5A	-0.00985546	-0.0179608	-0.0137777	-0.000527106	-0.0111484	-0.0292513	-0.0395907	-0.0153344	0.00542365	-0.0168065	-0.0183686	0.00158386	0.0264758	-0.00784045	0.00221546	0.0113518	-0.000524917	0.012389	0.00170224	0.019077	-0.0220067	-0.0148916	0.0312048	-0.0313239	0.00785317	0.0321311	-0.00438747	-0.00690098	-0.0273997	0.00514131
KIAA1737	0.00401498	-0.00282903	-0.0137738	0.00333641	0.00409089	0.00723512	0.0024099	0.00175544	0.000900724	0.00489284	-0.00268048	0.000706152	-0.00607964	0.00602174	0.00273074	-0.00944301	0.0118005	-0.00773147	0.00166737	0.00322378	-0.00512306	-0.00190489	0.000569184	0.00133781	0.00582844	0.0089461	-0.000479696	-0.00349771	-0.00123366	-0.00227491
EDEM1	0.00180437	0.0125454	-0.0137552	-0.00972224	-0.0102917	0.00199583	-0.00395384	-0.00297305	0.00456905	0.00255566	0.0101607	-0.00401033	0.0031846	0.000930653	0.000645509	0.0127635	-0.00620821	0.00464251	-0.0155316	0.0033943	-0.00816129	0.00159154	0.00411593	0.00579038	-0.0161613	0.00629517	-0.00141547	-0.00666286	0.00394635	0.00171012
ITGA4	-0.00690629	0.0391707	-0.0137478	-0.00248006	-0.00223115	-0.00849264	-0.00497718	0.0262213	0.00529477	-0.0014246	0.00673558	0.0166785	-0.00501489	0.00550947	-0.00792428	0.00171115	0.00783627	-0.00105895	0.0016364	0.0227751	0.00220953	-0.0130649	0.0089658	-0.0096659	-0.000961384	-0.020078	0.000682248	-0.00523738	-0.000948036	0.00413377
DTX3	0.00336405	-0.00654071	-0.0137476	0.00222564	-0.0094013	-0.0125057	0.00131191	-0.00860651	0.00301388	0.00493436	-0.00270758	-0.00581484	-0.00940749	-0.00198778	-0.0205477	-0.00893091	0.0115406	-0.00423239	0.00206767	-0.00135212	-0.00397137	0.00408342	-0.00321276	-0.00160689	-0.00272273	0.00342983	0.00382195	0.0103731	-0.00439067	-0.000346349
EGR2	0.00322414	-0.00606728	-0.0137425	-0.00129857	-0.0270673	-0.0151062	-0.00449196	0.0118254	-0.0144399	0.00501571	0.00119093	-0.00546159	-0.00265055	0.0282318	-0.00947049	0.00940656	-0.0142653	-0.000802963	-0.010051	0.0146909	-0.0163763	0.00640166	0.00242099	0.00493023	-0.00619045	0.0155188	-0.0220588	-0.0120183	0.00934671	-0.00131784
ACSL3	0.0151143	-0.00582888	-0.0137411	-0.00607447	0.00925198	0.00811856	0.0100985	0.0124151	-0.00766572	0.00833909	0.00390713	-0.000182326	-0.000427729	0.000133438	0.000454942	-0.000180546	-0.0116563	0.00363679	0.000966607	-0.0136037	0.00724427	2.79388e-06	0.00200393	0.00738937	0.00371798	0.00300213	0.00308519	-0.00641812	-0.01456	0.00166423
NOL6	-0.00341489	-0.00451315	-0.0137374	-0.000663031	-0.00892559	0.0116439	0.00559321	0.00798279	0.00860895	-0.0023527	0.00106116	-0.00287004	0.00611663	-0.00182693	0.0053222	-0.0118512	0.00799226	-0.00325119	-8.96636e-05	-0.00751904	0.0110895	0.00647262	-0.00521418	0.00259414	-0.00963512	0.00161374	-0.000211054	-0.00550331	0.00518441	0.00522789
FBXW11	0.00344005	-0.00535356	-0.0137194	-0.00870383	-0.000396591	0.0109412	0.00511503	-0.00477759	-0.00454909	0.00164699	0.00899323	-0.00814889	-0.00796649	0.00682373	-0.00989425	0.00592999	0.00713849	-0.00346691	0.00574306	0.00178637	-0.00503826	0.00546953	0.00369421	0.00966283	-0.0011437	-0.00205795	0.00166895	-0.00686235	-0.00191927	0.00159204
RBM15	-0.00663576	0.014533	-0.0137158	-0.0025524	0.00203024	0.00900893	0.00257798	0.00203136	0.00567804	0.0041699	-0.000432255	-0.00730321	-0.00340303	-0.000694827	-0.00856987	-0.00363884	0.0109632	0.00628771	-0.00279942	0.00763308	0.00139997	0.00342497	-0.00842561	0.00425483	-0.00354334	0.00111901	0.00201077	-0.00395604	-0.00281489	-0.00411566
EML6	-0.00710199	0.006703	-0.0137009	0.00517906	0.00242673	0.00585609	0.0149704	0.00814301	0.00224275	-0.0119309	-0.0184117	0.00502962	-0.0231451	0.0076753	-0.00301039	0.00459459	0.00463152	-0.00224783	0.00960688	0.000901784	-0.00679537	-0.00342565	0.00165922	0.00612422	-0.00777903	0.00856273	0.0135038	0.00324658	-0.00268356	-0.00149388
JRKL	0.00271363	-0.00207135	-0.0136881	0.000368484	-0.00371919	0.00630099	0.00416045	0.00488157	-0.00534939	0.00368905	0.00421968	-0.00368143	-0.00325369	-0.00169218	0.00532701	0.00139117	-0.00316016	0.000477684	0.00856025	-0.0030656	0.0026738	0.0016574	0.00725251	0.000673406	-0.000739114	0.014431	-0.00582216	-0.00330421	0.000154217	-0.00451389
SNAPC1	-0.00166782	-0.00341894	-0.0136872	-0.0126685	0.00130411	0.00701751	0.00120748	0.00811743	-0.00594765	-0.00459644	0.0119659	-0.0116561	-0.00410835	-0.0162755	0.00263076	0.0182158	-0.0147204	-0.0029181	0.0070197	-0.0114298	-0.00174647	-0.00589577	0.00803326	-0.0150143	0.00657609	0.0053147	0.0137148	-0.00839953	-0.000902463	-0.00274808
NFIL3	-0.00642986	-0.00511595	-0.0136784	0.0041462	0.0126639	-0.0109511	0.0055167	-0.00397774	0.000258354	0.00431652	0.00512219	0.00581985	-0.00752821	-0.00319754	-0.00232629	0.00250323	-0.00944532	0.0100109	-0.00132502	0.00134828	-0.0206704	0.00064571	-0.0135527	-0.0225738	-0.00167514	-0.017231	0.00673855	0.0104119	-0.00529664	0.00503349
CDK2AP2	0.00125366	0.00475832	-0.0136624	0.00267607	-0.0045893	0.0123072	0.00252601	0.00250028	-0.000834859	-0.00352249	0.00605576	-0.00213862	0.000125174	0.0178118	0.00569015	-0.0039258	0.00952186	0.000419362	-0.0133529	-0.00596421	-0.00380989	0.00056607	0.00647283	0.0100322	0.00189414	0.00374165	-0.000195017	-0.00596302	0.00894358	0.00252853
LCP1	0.00762352	0.0270013	-0.0136568	0.0350645	-0.0191267	-0.00402951	-0.0382693	-0.00142934	-0.00110722	-0.0149318	-0.00220438	0.0342267	0.0169833	-0.0267109	-0.00997079	0.0237515	0.013411	-0.0074147	-0.00871429	0.0246752	-0.0130931	0.0181688	0.0117795	-0.0120255	0.0146038	-0.00883336	-0.00234776	-0.00738618	0.00120291	0.00593231
DRAP1	0.00105842	0.000286953	-0.0136531	-0.00431162	-0.0127409	0.0113682	0.00289878	0.00353868	0.00794711	-0.003287	0.00275704	-0.00815736	-0.00231132	-0.000705573	0.00129599	0.0169686	0.000702286	-0.00250419	-0.0153036	0.00994855	0.000562831	0.00364229	-0.00157928	-0.00186458	-0.000147024	-0.00124839	0.0105409	0.0051009	-0.00660237	-0.00276158
FBXL12	-0.00243536	-0.00131307	-0.013653	0.00286664	-0.00371191	0.00928626	0.0016257	0.000761432	0.00627109	0.00710743	-0.00520144	-0.0040441	-0.000549488	0.00133019	-0.00656654	0.000766389	0.00181425	-0.00505207	0.00188365	0.00662015	0.00658806	0.00805566	-0.000515649	0.00279567	0.0115243	-0.0017613	0.00529634	0.00350187	-0.00888507	-0.00508417
SIK3	0.000850769	0.00612615	-0.0136419	0.00510904	0.00393795	-0.00109642	0.0116312	0.00539792	-0.00728356	-0.000635911	0.00031071	0.00130693	0.00209886	0.00241193	0.00144977	-0.00807633	-0.000270511	-0.00306203	-0.00401745	0.00496675	0.00559224	-0.00170479	-0.00503296	0.016611	0.00572584	0.00920598	0.000730581	-0.0156641	0.00364523	0.000105398
BSDC1	0.00445831	0.00118269	-0.013641	-0.0138561	0.00708568	0.0100327	-0.00431522	-0.00489977	0.00495114	-0.000259315	-0.0092758	-0.0046681	0.000807966	-0.00033522	0.00119229	0.00628137	-0.0102902	0.00458905	-0.00804254	0.00761358	0.00289228	-0.00308663	0.0013156	0.00309457	0.000912108	0.00692414	-0.00579444	-0.00175426	0.00195655	-0.00339972
KIAA1429	0.00469775	0.00229572	-0.0136373	-0.00845768	0.00121084	0.00959304	-0.00220601	-0.00150562	0.000821856	0.00452459	0.00600574	-0.00949034	0.000310797	-6.63862e-05	-0.00427966	0.00567064	-0.010213	-0.00215067	0.00735408	-0.00442614	-0.00296171	0.00331142	-0.00540605	0.000359394	-0.00975375	-0.00479397	-0.00113574	-0.00585039	0.00345337	-9.54795e-05
PC	0.00795971	-0.00153508	-0.013629	0.00797952	0.00185365	-0.00405853	0.0055566	0.00357479	-0.00331238	0.0129774	-0.00571561	-0.00504496	-0.00266246	-0.00637566	-0.00278673	-0.0270012	-0.0104134	-0.00188527	-0.0119495	-2.0813e-05	-0.00294584	-0.0133544	-0.0015544	-0.0152507	0.00692821	0.00945179	0.00688507	-0.00578656	0.00332213	0.0052897
HDAC4	-0.0016285	0.00717352	-0.0136277	-0.00732513	0.00419121	0.00554878	-0.0158098	0.00485394	0.00607158	-0.00373754	-0.000690163	-0.0104159	-0.00121697	-0.00293224	-0.00545829	-0.0010365	0.000942649	0.00986308	0.000464891	0.0120663	0.00288475	-0.000894347	-0.00345848	0.000858328	-0.00373459	0.000342861	0.00161839	-0.00635083	-0.00145814	0.00502125
NOTCH2NL	0.00207905	0.00183719	-0.0136271	0.00403598	0.0107843	-0.0189588	-0.00265559	0.00102576	-0.00460605	0.0150445	0.0058637	-0.00527933	0.000989889	-0.00455364	-0.0102972	0.0260473	-0.00298376	0.00326356	-0.0161443	0.0091956	0.010502	0.00673514	-0.0121083	0.0130506	-0.00817255	0.00401078	0.00967144	-0.00320023	-0.00615657	-0.00360248
TAF7	0.000945355	0.00290219	-0.0136135	-0.00280188	-0.00357918	0.00886097	0.00313326	-0.00165982	-0.0118161	0.00264063	-0.00269647	-0.000778255	-0.00847943	-1.02041e-05	-0.00376696	0.0125486	-0.00919924	-0.00824121	0.00756497	-0.0030961	-0.00728826	0.00123147	-0.00600422	-0.00425873	-0.00334145	-0.00766976	0.00732395	-0.00378968	-0.000977039	0.00366887
BASP1	-0.00621599	0.0111125	-0.0136093	-0.0139912	-0.0100329	-0.00857129	0.00861852	0.024139	0.0249778	0.0117132	-0.00300806	0.0217506	0.00565281	-0.00804937	-0.0134771	0.0130987	-0.0238854	-0.00405779	0.0016173	-0.0226477	0.00846111	0.0243538	-0.0355548	-0.0284137	-0.0192271	-0.0352787	0.000675438	0.00131025	0.0082043	0.00408635
PRMT10	-0.00258934	0.00609815	-0.0135982	-0.000666615	0.00366924	0.000948069	0.0093442	-0.000926764	-0.00710682	-0.00794278	0.0114631	0.00804482	0.00601961	-0.00347977	-0.00764191	-0.0154091	0.00259827	-0.000978745	0.0089541	-0.0153906	-0.000219217	-0.000190215	0.000941522	-0.00389534	-0.00491084	0.0137624	-0.0127889	0.00576266	-0.00106164	-0.00510848
ARSJ	0.000268107	-0.0148334	-0.0135958	-0.0136776	0.00947671	0.000472933	-0.00920321	0.00150176	0.0117914	-0.00659387	0.00891267	-0.00592888	0.00264923	-0.0110644	0.00222708	-0.00893963	0.00381294	0.00979305	-0.0160125	0.00824018	-0.00328846	-0.00497854	0.00715989	0.00986129	-0.0121803	-0.005806	-0.00168193	-0.00031718	-0.0177286	-0.00469224
DDX10	0.00277451	-0.00286517	-0.0135913	-0.011601	-0.0045702	0.0107857	-0.00667254	0.00301384	0.00182158	0.00274114	-2.93864e-05	-0.00213867	-0.0070958	-0.00151475	-0.00684282	0.00223098	-0.00938827	-0.000129746	0.00867019	-0.0126681	0.000888247	0.0057444	-0.00288646	-0.00384227	-0.0012349	-0.00363216	0.00650207	-0.00235942	0.00641654	-0.0015251
SEMA6D	-0.00755103	-0.0124926	-0.0135784	0.000106723	-0.0234558	0.0149527	-0.0224527	-0.026464	-0.010281	-0.00720709	-0.0111331	0.0264298	0.0212531	-0.019064	0.004985	-0.0160764	0.00587485	0.011125	-0.000780778	-0.00360954	-0.00576865	-0.00214293	0.00746185	0.00814519	-0.0129815	0.00564887	0.00991405	0.0056211	0.0114119	-0.00453231
SAA2	0.0342609	-0.0215947	-0.0135776	0.0217194	-0.00826191	0.00475626	-0.0120907	0.0161617	-0.0422771	0.00611382	-0.0256125	0.003796	0.000556527	-0.0142044	-0.00561226	-0.00800356	0.0234646	0.0169711	-0.00242734	0.0141363	0.0051949	0.000630039	-0.000606998	0.00715837	-0.0321725	-0.00993366	0.00377932	0.000174769	-0.0261921	-0.00362619
GPKOW	-0.000849442	-0.00566237	-0.0135666	-0.00301367	0.00139204	0.015035	0.00381323	-0.000739088	0.00706596	0.00256846	-0.00246656	-0.00555236	0.00157579	-0.000214132	-0.00179055	-0.00196306	0.0121469	-0.00898324	0.00174087	0.000353302	0.00726099	-0.0090383	-0.00270219	0.000264504	0.00353805	0.00399534	-0.00593428	0.00319567	0.00506976	0.00111087
BBS7	-0.00181228	0.000787676	-0.0135609	-0.00113367	-0.00409374	0.00455297	0.0165508	0.00709719	-0.00156211	-0.0177717	-0.001214	-0.00309784	-0.00558517	-0.00107498	0.00533467	0.00660835	-0.0036561	0.00591428	0.0147619	0.00618306	-0.0025244	-0.00740464	-0.00782881	0.00197052	-0.0118687	0.00138686	-0.0107884	0.00327945	0.00295087	0.00360232
SELPLG	-0.00339246	0.0358332	-0.0135542	0.0162234	-0.0047867	0.00959918	0.00232005	0.00344986	0.00980385	0.0178201	0.00640254	0.0211249	0.0107339	-0.00301945	-0.0160816	-0.00633954	0.0106089	-0.0154646	-0.00635718	0.00862968	0.00464004	-0.0051925	0.00502937	0.00634196	0.00270814	-0.00183005	0.00281798	0.00703438	0.00357906	0.00283851
DIS3	0.00333362	0.000366167	-0.0135513	-0.00433328	-0.00644739	0.00841082	0.00493319	0.000713174	-0.00567481	0.00281799	-0.00434737	-0.0016934	-0.0041099	-0.00199234	-0.00224096	0.00804895	-0.00782563	-0.00233062	0.00493589	-0.00875684	-0.000444097	0.00103347	0.00325046	0.000626643	-0.00403894	-0.00488312	-0.00940648	0.00107047	0.00112241	0.00224723
ZFYVE16	0.00307816	-0.00095309	-0.0135482	-0.0189229	0.00769575	0.00405568	-0.0073922	-0.00150483	0.000976083	0.00358391	-0.00785548	0.00263206	-0.00953528	0.00109623	-0.0149	-0.00338433	-0.00958568	-0.00249974	0.00836948	-0.0022393	0.000305281	-0.00214278	0.00494308	0.00971781	0.00507253	0.0076272	-0.0008695	0.00680819	0.00283332	0.00429713
TRPC4AP	0.00356563	0.000915595	-0.0135154	-0.00521331	-0.0141332	0.00612709	0.00696171	-0.00207228	0.00615281	0.00888054	-0.0060028	-0.00743594	2.6118e-05	0.00144877	-0.00141415	0.00214115	0.00526901	0.00636812	-0.00344062	0.00236255	0.00805164	0.0015689	0.00228231	0.00431313	-0.00183162	0.00771653	-0.00496164	4.50103e-05	-6.74887e-05	-0.00276756
FMNL1	-0.00985909	0.0280261	-0.013478	-0.00138043	-0.0163764	0.00195573	-0.00616684	0.0147948	0.000547717	0.0246628	0.0047229	-0.00868915	-0.000526145	0.00144246	-0.00675322	-0.00273054	0.00140817	0.0100161	0.00544703	0.0201801	-0.0143496	-0.00118812	0.00924426	-0.00724496	0.0053972	-0.000704011	0.00701686	-0.000531066	-0.00146888	0.00464288
ZNF580	-0.000970652	0.00236958	-0.0134727	0.00267257	-0.00829411	0.00797788	0.00411411	-0.00345137	0.00318023	0.00169259	-0.00144228	-0.0131861	-0.001617	-0.0037981	-0.00246234	0.00031337	0.00474519	0.00654989	0.00278103	0.00255921	-0.00216561	0.014544	0.00359386	-0.00353087	-0.00268029	0.0103605	0.00493646	0.00272836	-0.00541888	0.000196523
MRGPRX3	0.00717125	-0.0105211	-0.0134699	0.0195897	-0.0165796	0.0139493	-0.0246091	0.00994573	-0.0131398	-0.00911796	-0.000883319	0.00629268	0.00239822	-0.00666286	0.00575359	-0.00370988	0.00441839	-0.00561389	-0.0131207	0.0159184	-0.0134305	-0.00888226	-0.00364938	0.00184468	-0.000963311	-0.00288899	-0.0143043	0.00914048	-0.0102969	-0.00307928
DCP1A	-0.0010597	0.000587663	-0.0134664	-0.0106197	-0.000532978	0.00610048	-0.00320133	-0.00147704	0.00258446	0.005668	0.00444111	-0.0074309	0.000362057	-0.00173038	-0.00517672	0.00986671	0.00324083	0.001861	-0.00531817	-0.00297009	0.0038255	0.00853434	-0.00677378	0.00537469	-0.00815163	-0.00325263	-0.00178545	-0.00938442	0.00825761	-0.00202933
SEC22B	0.004826	-0.00187404	-0.0134651	-0.012777	-0.00422575	0.0021504	0.00748257	0.00296979	-0.00508484	0.00374723	0.0115726	0.000720831	-0.00117848	0.00423463	0.00579254	0.00645675	-0.00432935	0.00434276	-0.00606407	-0.00410692	0.00407175	0.000623148	-0.00553368	0.0169272	-0.00152174	0.00771072	-0.00838494	-0.0014321	-8.1109e-05	0.0016081
PRKACB	-0.000735632	0.0154009	-0.0134644	-0.00816866	-0.00262284	0.00145087	-0.0199491	0.00297765	0.00648621	0.00312116	0.00546682	0.00814102	0.00729525	0.0028281	0.00247605	-0.00320525	0.00052305	-0.00886723	0.00373963	0.00970505	-0.0118404	0.0140613	0.00855801	-0.00364232	-0.00216471	0.00244207	0.00263906	0.00698577	0.00402179	0.00296645
CBL	-0.0104857	0.00997633	-0.0134605	-0.00221142	-0.000979345	0.0107876	-0.00247786	-0.0120932	-0.00100809	0.00455757	0.00403503	0.00542337	0.00191248	0.0027191	-0.00644877	0.00168076	0.00219102	-0.00292471	-0.00269465	0.00992151	-0.00921274	0.00613997	-0.00634513	-0.00341376	-0.00890191	0.00781853	-0.00644256	-0.00538774	-0.00123672	-0.00374989
CEP85L	-0.00932933	0.0132616	-0.0134453	-0.0143427	0.00106928	0.0075947	-0.0114336	-0.00632371	-4.26729e-05	0.0020366	0.00673519	-0.00955666	-0.00437785	-0.0136675	-0.00185701	0.00563594	-0.00352129	-0.00274346	0.00479974	0.0131723	0.0060791	0.00267945	0.00818115	0.00184385	-0.00774373	-0.0027397	0.00864609	-0.012353	-0.0183886	0.00182624
NDUFA5	0.00780819	-0.000995899	-0.0134444	-0.00962771	0.00967067	0.0101981	-0.0115089	-0.00694122	-0.0025513	-0.000131164	0.00105327	0.00543679	0.000168519	-0.0107127	0.0141328	0.00366138	-0.0011124	-0.00475871	0.00570139	-0.00662554	0.000356787	-0.00855914	0.0103937	-0.00339095	-0.0050612	0.00575032	0.00185115	0.00586053	-0.000929384	0.00436471
SLC7A8	0.00524639	-0.00225727	-0.0134351	-0.0138205	0.0133255	-0.0223877	0.00168342	0.0271893	0.0375663	-0.0110319	0.0145095	0.0161204	-0.0227908	0.00495099	0.00694134	-0.0249537	-0.0179627	0.0106121	-0.00564638	0.00394306	-0.0152204	0.0107769	0.0221822	-0.0111671	0.009907	-0.0148925	0.00468107	-0.0110782	0.00418891	0.00075486
EREG	0.00199232	0.0105692	-0.0134327	0.00352437	0.0108657	-0.000413843	0.0077498	-0.00491649	0.0119276	0.00975817	-0.000627713	0.0274557	0.0117736	-0.0245242	-0.00927769	-0.00466182	0.00455378	-0.0060942	-0.0157857	-0.00435453	-0.0118832	0.0328141	0.0150539	-0.017657	0.000121416	0.00744059	0.00627793	0.00531072	0.001314	0.00411946
NBPF14	0.00321474	0.00824847	-0.0134205	5.90695e-05	-0.00560842	-0.0159684	0.00555337	0.00415262	-0.00500323	0.00335208	-0.00923553	0.00550894	-0.00445705	-0.0078856	-0.000767533	0.0126453	-0.000864967	0.00173918	-0.0121871	-0.00390764	0.0140651	-0.0133965	-0.0074227	0.0109971	0.00120139	0.00509242	-0.00932992	0.0020942	0.000102189	-0.00484683
LRRFIP1	-0.00335314	0.0016775	-0.013407	0.00350692	0.0142266	-0.0048162	0.0040827	-0.0123558	0.0020922	-0.00165161	-5.7803e-05	0.0079563	-0.00335666	-0.00606701	-0.00123084	0.0153809	-0.00499088	-0.00432141	0.00123537	-0.00432696	0.000695361	-0.00684019	0.00474538	0.00562902	0.0015618	-0.0150328	-0.00214742	0.00696058	0.00325647	0.00564566
ZNRF2	0.00830418	0.00620134	-0.0134045	0.00151519	0.00356575	0.00615673	0.00264638	-0.00872832	0.0121726	0.00694502	0.00551744	0.00803594	-0.00457253	-0.00787909	0.00133936	0.00559594	0.00903842	-0.000629022	-0.000105185	-0.0107771	-0.00607837	6.91602e-05	0.00871867	0.0016378	-0.000596543	-0.00382837	0.00271147	-0.00303975	-0.00644639	-0.00282564
MYOM2	-0.00464772	-0.00230254	-0.0134031	-0.00074735	0.0120131	0.0039363	-0.00454386	0.00675922	-0.00545244	0.00372399	0.00702136	0.0181886	-0.0259177	0.0127205	-0.0245823	-0.0103095	-0.0202514	0.00392219	-0.000824105	-0.00837169	0.0200635	0.00260017	-0.0104123	0.000502091	-0.0019022	0.0128268	0.000364026	-0.0110063	0.00265898	8.05782e-05
ATP6V1G1	0.0128023	-0.00189445	-0.0134016	-0.0106105	0.00156119	0.0110743	-0.00296029	-0.0031996	-0.00186521	0.00170291	0.00286504	0.00669096	0.00243034	-0.000354382	0.00338825	0.00944653	-0.0078368	-0.00366628	-0.00127991	0.00290005	-0.00303173	-0.0052071	0.00187474	-0.00899021	0.00215291	-0.000569897	0.01331	0.00959421	-0.00459796	0.00127508
DDHD1	-0.00523297	0.0131569	-0.0133927	-0.0132639	0.00455206	-0.000940028	-0.00894223	-0.00104644	0.00605202	0.00907437	0.00109724	-0.00147554	0.00475941	-0.000520707	-0.0115406	0.000176565	3.69543e-05	0.000667125	0.00427591	-0.00754277	-0.00351002	-0.00111424	-0.00343856	-0.000423614	-0.00373739	-0.00533691	-0.00411582	-0.000587026	-0.00349891	0.000955071
IL7R	-0.00525287	0.0487319	-0.0133872	0.00111721	-0.0079532	-0.00103476	-0.0172467	0.00643398	-0.0041979	0.0174028	-0.00995444	0.0267763	0.00079786	-0.025767	-0.00607206	0.0115913	0.0119818	-0.0134633	-0.00584929	0.0235672	0.00354492	-0.00456558	0.029532	0.00860524	0.0084937	-0.019406	0.00907185	-0.0138609	0.0137164	-0.00360394
HERC1	0.00717325	0.0121911	-0.013383	-0.0120326	-0.00646716	0.00899595	-0.00362419	-0.00026158	-0.00260633	0.00231354	-0.00768387	-0.0035951	0.00401312	-0.00277756	-0.00147294	0.00823133	0.00535611	-0.00446845	0.000189031	0.00363296	-0.00494454	-0.00743305	-0.00413729	0.0103114	-0.00818872	0.00653756	-0.0075589	-0.0060158	0.00569	-0.000456426
DLG3	0.0173528	0.00542985	-0.013383	-0.00181411	0.0119051	-0.00883917	-0.00364811	0.0020473	0.00601264	0.00206028	0.00376389	0.00309584	0.00217929	-0.00057251	-0.00537776	-0.00182758	-0.00302377	-0.010423	0.00437448	0.00176404	-0.009841	-0.00521735	0.00543153	-0.0130913	-0.00754764	-0.00194984	-0.0109098	-0.000437763	0.00408427	0.00334158
LMTK2	0.00610777	-0.0034147	-0.0133761	-0.00133784	-0.00121068	0.00902525	0.00169295	-0.00403557	0.00674689	0.00327902	5.52747e-05	-0.00433414	-0.0093913	-0.00514537	0.00162522	0.00488187	0.0122017	-0.0161542	-0.00883329	0.00741068	0.00640283	-0.0013434	-0.00463918	0.00618541	0.00199277	0.00100836	-0.00332747	-0.00626331	0.00054843	0.000908129
FAM69A	0.000651443	0.00749041	-0.0133617	0.00411407	-0.00313482	0.00188253	0.0104117	0.00891091	0.00163378	-0.0158768	0.0146179	0.0148774	-0.0103578	0.00184921	-0.000962815	-0.0054112	-0.0012596	0.011413	0.0119626	0.00289415	0.000432544	0.00127783	-0.00453536	0.00615917	-0.00414993	-0.00997165	0.00128017	0.00336247	-0.013571	-0.00385637
PLD3	0.00780657	0.00517814	-0.0133617	0.00116683	-0.00468642	0.00789803	0.00160125	0.00251862	0.0135605	-0.000292695	0.00379511	-0.00680497	-0.000776647	-0.0114755	0.00705773	-0.0039135	-0.00375819	0.0101212	-0.00470252	0.00488416	-0.0078381	-0.00720298	0.00106352	-0.0108124	0.00686239	0.00132801	0.0082146	-0.00805563	-0.000833358	0.00337607
CAPZA1	0.00321004	0.00529654	-0.0133559	-0.00885044	-0.00488392	0.0149536	0.00813356	0.00312796	0.00180229	0.00793307	0.00775877	-0.00501308	-0.0012266	-0.00804141	0.00365433	0.0024417	0.00254032	0.0011197	0.00711241	-0.00256482	-0.00342622	-0.00341104	0.00287375	-0.00151051	-0.000336807	0.00151462	-0.00430527	0.000472621	0.00338356	-0.00276675
IRF6	0.034325	-0.0166481	-0.0133466	0.0246511	-0.00175977	0.00612022	-0.0101018	0.00243456	-0.00528	-0.00650539	-0.0133616	0.00755665	0.00969662	-0.0241614	0.00561905	0.0103585	0.00850414	0.00860817	-0.0119274	0.0126559	-0.0169448	0.00101638	0.0133611	0.00353005	-0.018855	0.00357264	-0.0068253	-0.00205791	-0.00129779	0.00172989
SH3BGRL	0.0077065	0.00790029	-0.013345	-0.000858186	0.00724512	0.00913676	0.000954369	-0.00309307	0.00572505	0.00684465	0.00863451	-0.00656538	-0.0019981	-0.00851684	-0.0114445	-0.0141211	0.00562151	-0.00543136	0.0165661	-0.019334	-0.0251855	-0.00306237	0.00597427	-0.0141446	-0.000639327	0.00232909	0.00476724	-0.00211084	-0.0085718	0.00230144
DNAJC2	0.0033276	-0.00274411	-0.0133378	-0.0125245	-0.00570028	0.0123599	0.00933017	0.00511188	-0.0158177	-0.00875788	-0.00214025	0.00795354	0.00128298	-0.00576802	-0.00480121	0.0140421	-0.0217533	-0.0128443	0.00819527	-0.0139754	0.00992485	0.00541859	-0.00190906	-0.00996249	0.00944757	-0.00853828	0.011604	-0.00160676	-0.00439153	-0.000987981
FBXO30	-0.00323518	-0.00489581	-0.0133036	-0.0133358	-0.00758391	0.00724378	-0.0035685	-0.00043911	-0.00202148	0.00264293	0.012905	0.00634318	-0.00389228	-0.0147857	-0.0036473	0.0031594	0.0035681	0.00106485	-0.00779828	-0.0122128	0.00841477	0.00228041	0.00887238	0.00577067	0.0104941	0.00550161	0.00984647	-0.0166847	-0.00330274	-0.00431251
KAT5	0.0035378	-0.00175244	-0.0132885	-0.00506497	0.00281942	0.0109231	0.00360107	-0.0016182	0.00465501	-0.000986969	-0.00503773	-0.00778656	-0.000887862	0.00618793	-0.00854523	-0.00200401	0.00219295	0.000440931	-0.000264915	0.00589919	-0.00232438	-0.00195022	-0.00309979	0.00205592	0.0022888	-0.00396315	0.00567399	0.0053629	0.0011104	-0.000184079
NOTCH2	0.00207193	-0.00202211	-0.0132816	0.00909738	0.00792746	-0.0225787	-0.00364887	0.00331192	0.00124211	0.0105763	0.0036887	-0.00392559	-0.00688601	-0.00533229	-0.00241604	0.0177789	0.00142269	0.00903389	-0.0207776	0.011487	0.00734177	0.0136376	-0.0156685	0.0145639	0.00552263	0.00500274	0.000625263	-0.0108408	0.00352424	-0.00493231
CARKD	0.000968531	0.00292357	-0.0132814	-0.0117198	0.0137195	0.00336499	0.00445349	0.00829668	-0.000479023	-0.0178668	-0.00389464	-0.00837021	-0.00256917	-0.0100567	0.00725822	0.000295853	-0.00481873	-0.00459356	0.00087621	0.0031678	0.00678092	-0.00406392	0.00184605	-6.75748e-05	0.00482713	0.00727746	0.00331717	0.00248453	-0.00300063	-0.00131703
SENP2	0.00395965	0.00246375	-0.0132777	-0.00995968	0.0137479	0.0131017	-0.0133075	0.00338577	0.000626399	-0.00050299	0.000166647	-0.00475508	-0.0101023	-0.00199685	0.00199562	0.00338741	-0.00559269	0.000238884	-0.000269333	0.00121667	-0.00404753	-0.000261431	0.00182829	0.00826747	-0.0040886	-0.00639527	0.00204359	-0.00813897	0.00439991	-0.00122037
NEK4	0.00593175	0.00348723	-0.0132576	-0.00957136	0.00802462	0.00152067	-0.0127046	0.00243481	0.0068799	-0.00139776	0.00149384	0.00341855	-0.00296183	0.00568927	0.00043145	0.000763902	-0.00354728	-0.0018924	0.00422148	-0.00433275	0.00643262	0.00188767	0.00757336	0.00124726	-0.00256058	-0.00321198	-0.00180231	-0.00958825	0.00594735	-0.00155784
DGCR8	0.00198668	0.00116417	-0.013257	-0.00456781	-0.00339099	0.00987863	0.00244362	0.000646883	0.00829943	0.00506618	-0.0123457	-0.00465694	0.00297224	-0.00802014	-0.00108397	-0.00860857	0.00185363	0.000892968	-0.00398975	-0.00695728	0.00532945	-0.00194582	-0.00120158	0.00332627	0.00223859	0.00144119	0.00358527	0.00417375	-0.00419644	-0.00329105
TAF4	0.00312387	0.0053941	-0.0132502	-0.00237	-0.00382572	0.00350548	0.0042298	-0.00199532	0.00250882	0.00236304	-0.00732291	-0.00146422	0.00297959	-0.00567065	0.00340216	-0.00329191	0.00330357	-0.00851465	-0.00307572	-0.00327245	-0.00442531	-0.00600505	0.00417059	-0.00407994	0.00294887	0.00959036	-0.00797938	0.00176609	0.00201665	-0.000840991
PTPN13	0.0172762	-0.0071321	-0.0132284	0.00308038	-0.0135916	-0.0171037	-0.00528282	-0.00133111	0.0241356	-0.00681513	-0.00366112	0.0192368	-0.0225914	0.000255565	0.00981457	0.00337638	0.000492737	0.00306626	0.000979101	0.00646351	-0.0119468	0.011069	0.0115716	-0.0189613	0.0053538	0.00451453	-0.0092065	-0.0100516	0.00203144	0.00130799
ZFAND6	0.00761239	5.30027e-05	-0.0132266	-0.0107974	0.00211369	0.00784195	0.00726931	0.0025483	0.00448048	0.00838254	0.00331591	-0.00296284	0.00279435	-0.00626504	-0.000796715	0.000287477	0.00692516	0.00130068	0.00646294	-0.0103631	0.00209178	0.00112974	0.00481198	0.00039851	0.00733626	-0.00640944	-0.00623087	0.00441339	-0.012108	-0.00279962
SELK	0.0038469	0.000309715	-0.0132235	-0.0190466	0.0100408	0.0136357	-0.0104804	-0.00310089	-0.013695	-0.00925786	0.000945023	0.00387746	-0.0054932	0.00584796	-0.00462592	0.0118289	-0.0132624	-0.00303852	-0.0193227	0.00645273	0.00666604	-0.0052093	0.00728483	-0.000780829	0.00418976	0.00563552	0.00335939	0.00922008	-0.000690559	0.000599644
BLOC1S6	-0.00143238	-0.006017	-0.0132013	-0.0131724	0.00522925	0.00681888	0.000731359	0.00758657	-0.00542401	-0.00491774	0.00951395	-0.000714378	0.00372638	-0.00139222	0.00354194	0.0104231	0.00263364	-0.0111696	0.00545874	-0.00450251	-0.00314965	0.00154872	0.00772904	0.00342533	0.0007057	-0.00871908	-0.000802993	0.00337922	-0.0157989	0.0025265
HSPA2	-0.00378087	0.00184249	-0.0131879	-0.0117772	0.0174497	0.0142458	0.00677286	-0.00550138	0.00484105	-0.0230315	-0.00443971	-0.00111824	0.00634404	-0.0175957	-0.000545912	0.000413721	0.00856979	0.00723225	-0.0125879	0.000848694	0.000961738	0.0102382	0.000625236	0.00406569	0.0077698	0.0056304	0.00425585	-0.0119977	-0.0034249	-0.00489753
MKL1	0.00248582	0.0019202	-0.0131679	-0.000352201	-0.00236464	0.00767621	0.0021127	-0.00536443	0.00214123	0.00437289	-0.00493383	-0.00860853	-0.00524785	-0.00445365	0.00769567	-0.00649665	0.00199514	0.00363776	-0.00377367	0.00330116	0.00594311	0.000965625	-0.00184038	0.00350742	0.00124492	-0.000584827	-0.00326766	-0.00694226	0.00688453	-0.00384534
UQCRFS1	0.00460922	-0.0008097	-0.0131548	-0.00579478	0.000450557	0.0128525	0.00863217	0.00532815	-0.0061407	-0.00579056	0.0115996	0.00272599	0.00136536	0.00502955	-0.00672611	-0.00161061	-0.00602143	-4.14201e-05	-0.00269565	0.00565942	-0.000688576	0.00246063	0.00415661	-0.00257219	0.00229213	-0.0065739	-0.00987193	-0.0024093	-0.000493826	0.000326165
CBX7	0.00058437	0.0139103	-0.0131538	-0.0140071	0.00814349	-0.0043612	0.000921049	-0.00215411	0.00067617	-0.0144384	0.00648322	-0.0136302	0.00514462	0.00348403	0.00198062	0.00599814	-0.00677799	0.000138017	0.0050812	0.00835747	-0.00105385	-0.0252676	-0.00598719	0.000809612	-0.0124813	0.00228119	-0.0141324	-0.0121632	0.00258267	-0.00402889
TSR2	0.00226328	0.00516336	-0.0131531	-0.00652204	-0.00342328	0.011691	-0.00255618	-0.00447139	0.00814406	0.00248006	0.00323854	-2.83881e-05	-0.00033457	0.000635791	-0.000889293	-0.00128319	-0.00754747	-6.02379e-05	0.00030434	0.000911237	-0.00109684	-0.000468772	0.000861493	0.0100197	-0.00348319	-0.00234471	0.00547814	0.000868628	0.000499951	0.00128473
AKIRIN2	0.00256246	0.0028988	-0.013153	-0.00255719	-0.00636526	0.0136711	0.00196697	0.00241458	-0.00233028	0.00955884	0.0106517	0.00479373	0.00467561	-0.00524271	0.00380933	0.00501824	0.00227481	0.0049218	-0.0115503	-0.00221225	-0.00331313	0.00951921	0.00667334	-0.000591988	0.00916555	0.00473429	0.0115206	-0.00275094	-0.00202113	-0.00452309
KIF20B	0.00369853	0.016548	-0.0131528	0.00281252	0.00488639	0.000965793	0.00719304	0.000811775	-0.00458319	-0.00995546	0.00674027	-0.00416952	0.0147687	-0.0129697	-6.79111e-05	-0.0020356	-0.00134445	-0.0143257	0.0222374	0.00250204	0.00362002	0.0282197	0.00323319	-0.0127485	-0.00449889	-0.00448298	-0.00401896	0.0118645	-0.0117606	-0.00489089
NCR3LG1	-0.00809852	-0.000570651	-0.0131482	-0.0128377	-0.000528012	0.00215941	-0.0107496	0.000596068	-0.00156981	-0.00272067	0.000733062	0.000476584	-0.000715282	-0.00493825	-0.0182181	-0.00740508	-0.00607761	0.00109429	-0.00419649	0.00893124	-0.00560503	-0.00408803	-0.00705883	0.00632626	0.00365698	-0.022341	-0.00423759	-0.00881717	0.00224103	-0.00362019
ERCC6	0.0049754	0.00890286	-0.013144	0.00459703	0.00282115	0.00144027	0.0180291	0.0130095	-0.000696034	-0.010976	0.00434234	-0.00796519	0.00104717	0.00138674	-0.00319119	0.00584163	0.00458296	0.00382438	0.0064021	-0.00210304	-0.00568272	0.0021593	-0.0065029	0.000597034	0.0011166	0.0116863	-0.00358762	0.000673369	0.00480433	-0.00278987
PHTF2	0.000209066	0.0104838	-0.0131297	-0.0116852	0.00671907	-0.00201634	-0.000271789	0.0145962	0.00422884	-0.0193267	-0.00605525	-0.00694082	9.23781e-07	-0.00128043	-0.00478215	0.0186636	0.00541968	0.00486225	0.0038976	-0.00205773	-0.00611266	0.000268986	0.00234981	0.00295955	-0.00577654	-0.00333871	0.00504209	-0.0053467	-0.00631953	0.000443256
EIF4E	-0.00274291	-0.0025213	-0.0131249	-0.0107202	0.00809461	0.00725786	-0.00409866	0.000325696	0.00337002	0.00143876	0.0065927	0.00615427	0.00248524	-0.0105067	0.00800394	0.00243667	0.00709889	-0.000853908	-0.00437014	-0.0122925	-0.00531231	0.00381226	0.00319064	0.00497327	-0.000262461	-0.0103921	0.00467515	-0.000825195	-0.000628767	0.000590497
HAT1	0.00523295	-0.00323076	-0.0131238	-0.00710347	-0.00712933	0.00744286	0.002866	-0.00661598	0.00138122	8.89936e-05	0.00932693	0.00398768	-0.00135088	-0.00393561	-0.00230811	0.0048798	-0.00579453	0.00458938	0.00888629	-0.0102974	-0.0044002	0.00910766	0.00121228	0.000579215	0.00520499	-0.00643505	0.00278401	0.00215818	-0.00312387	0.00217129
SPECC1	0.00807451	-0.00120727	-0.013118	0.00260603	0.00996828	0.00652094	0.00767061	-0.0069829	-0.0124891	0.00812859	0.0132265	-0.000295547	-0.00609474	-0.00377905	0.00435887	-0.00367533	0.00777072	0.0137771	-0.000667253	0.000938394	-0.00471015	-0.0198848	-0.00124094	-0.00380657	-0.00675051	-0.0107714	0.00452605	-0.00306556	0.00710629	0.0052166
SFN	0.0245497	-0.0192398	-0.0131127	0.0216921	-0.0206362	0.00153264	-0.0199077	-0.0097055	-0.00434345	-0.0103997	-0.00783674	0.0205666	-0.000113006	-0.0397742	0.0085279	0.0130665	-0.000307561	0.00270033	-0.0172864	0.014963	-0.0147435	0.000149973	-0.00338216	-0.000584516	0.000586676	0.00540965	0.00836291	-0.00138369	0.00152789	-0.0002071
TRIM2	0.0136917	-0.0140118	-0.0131111	0.00186781	-6.13078e-05	-0.00285881	0.000145403	0.0139358	-0.00561299	0.0105346	0.00671501	-0.0182486	0.00774145	-0.00247893	-0.0110525	-0.00241189	-0.0182509	0.0068908	-0.000131729	0.00200738	0.0020133	-0.0046001	-0.00903285	-0.00109665	0.0101622	0.00829321	-0.00627411	-0.0071542	-0.000628109	0.00217647
AAED1	-0.00663559	0.00417564	-0.0131038	-0.0138284	0.00701341	0.00302881	-0.00255644	0.00540991	-0.00626056	-0.0121806	0.0111936	-0.00232753	0.00690981	-0.00818695	0.00302371	-0.00445696	0.000289558	-0.004286	0.00355608	0.00139707	-0.0189313	0.00143667	0.00652922	0.00462565	0.00856262	0.00430888	-0.00147608	0.00158927	-0.000596904	0.00915872
CWC22	0.002453	0.0018908	-0.013091	-0.0109718	-0.00462058	0.00944243	-0.00508661	0.000202223	0.000705571	0.00434913	-0.00160572	-0.00518525	-0.00489378	-0.00513763	-0.00216138	0.00995658	-0.0108625	-0.00755337	0.0097408	-0.00811563	0.00352963	-0.00695767	0.00135812	-0.0030618	-0.00183812	-0.00221543	0.00533874	0.0050118	0.0109505	-0.00314643
LRP4	-0.00438417	-0.0109566	-0.0130672	0.00804631	-0.0256781	0.00289184	-0.0155406	0.0167232	0.0064976	-0.0108749	0.0074277	-0.0138348	-0.0110571	-0.0253983	0.0184662	0.0176953	0.00436169	0.00682758	0.000968699	0.000447699	-0.00722078	0.0119317	-0.00159798	0.00292319	-0.00264759	-0.00709528	-0.00203143	-0.000360583	0.00509314	-0.000936616
MTURN	0.0105254	-4.5991e-06	-0.0130667	-0.00981761	0.0107734	0.00199827	-0.0109504	-0.00774013	0.00415404	-0.000727162	-0.0123448	-0.00105408	-0.0167156	-0.0105493	-0.0223829	0.0025172	0.00018564	-0.00586039	-0.00646703	0.000287899	0.00304295	0.00479507	0.000767013	0.000478372	0.00975446	-5.47973e-05	-0.0105565	-0.00200631	-0.0161554	-0.00386557
DOCK11	-0.00492811	0.0243838	-0.0130638	-0.000552681	-0.00616546	0.00914447	0.00233432	0.00180497	0.0180472	-0.000846605	-0.00722472	0.0149961	-0.00855033	-0.00641078	0.0111763	0.0170877	0.0100009	0.00884181	0.0207358	0.00119048	-0.00736765	-0.000259068	-0.00484726	-0.0138289	-0.00732707	-0.0119761	-0.0101572	0.000320872	-0.000487468	-0.000397424
ROBO1	0.00145797	-0.0192881	-0.0130635	0.00209944	-0.00808891	-0.0324811	-0.00213501	-0.0165283	0.0135891	0.00431567	-0.0171803	0.0104365	0.00367033	0.00470346	-0.012913	0.0161855	-0.0119374	0.00305204	0.0081749	0.00939852	-0.00777731	0.00474724	-0.00394422	0.00720164	-0.00487046	-0.001547	0.0179872	-0.00991448	0.00287182	0.000833944
TCP11L1	-0.00366982	0.00183113	-0.0130589	-0.00826506	-0.000649574	0.00831924	0.00658073	0.00684603	-0.00369518	-0.016933	0.0211692	0.00670161	0.00597156	0.00446126	-0.00685837	-0.00366037	0.00524333	0.00202362	0.00472557	0.00771557	0.00420844	-0.00328115	0.00882839	0.00667573	-0.00416173	0.00179617	-0.00359607	0.00372271	0.00743422	-0.000356236
MRPS22	0.00146927	-0.00362504	-0.0130567	-0.00527259	-0.00120595	0.0151393	-5.10291e-05	0.0028561	0.000517464	0.00255127	-0.00354297	-0.00645831	-0.00410834	-0.00086992	-0.00634317	-0.00215782	-0.00384908	0.00180215	0.00809855	-0.00166356	0.00274139	0.00591437	0.00438278	-0.0012859	0.00433569	-0.00216688	0.00212956	0.00243839	-0.00335978	0.00151312
AUTS2	0.0193976	0.016402	-0.0130499	0.00259273	-0.00128403	-0.00360556	-7.18474e-05	0.0083604	0.00613773	0.0155405	0.00287943	-0.00385416	0.00378377	-0.00632167	0.00596942	-0.00975605	0.0129792	-0.0084674	0.00798654	-0.00691556	0.00812981	-0.00592923	0.00392138	-0.00714803	0.00190188	-0.00697907	-0.0100745	-0.0105607	-0.0103968	0.00265488
CLASRP	0.00440648	0.00230174	-0.0130306	-0.0062126	-0.00623691	-0.00040476	0.0181264	-0.00211328	-0.00216109	-0.00775412	-0.0157876	-0.00619485	-0.00263515	-0.0107747	-0.0122177	-0.0121688	0.00989766	0.00218648	-0.00718711	-0.0023605	0.00679929	-0.0120252	0.00115425	-0.000708118	-0.000139788	-0.0059137	0.00520448	0.00105473	0.00893137	0.00141754
ACVR1	-0.000201987	-0.0100426	-0.013022	-0.000245883	-0.00173386	0.00673512	-0.00044678	0.000859924	0.00424069	0.00300793	0.0147791	0.00103117	0.00663827	-0.000553856	-0.000757592	0.000941658	0.00543684	0.000324442	-0.00271262	0.000743324	-0.00310682	-0.0151483	-0.00161002	-0.00100726	0.00628542	-0.00537947	0.0057131	-0.00417974	0.0108661	-0.00360854
GCLM	0.00360506	-0.0106817	-0.0130204	-0.00472316	-0.0111435	0.0115211	-0.00440474	-0.000875983	-0.00925376	0.0017546	0.0115287	0.00342269	0.00305805	-0.0137563	0.00373117	0.0182598	0.00427906	-0.00597947	-0.0270774	0.00130503	-0.00218535	-0.0120891	0.000520689	-0.00802283	0.0050081	-0.00306098	0.0103168	-0.00267277	-0.0057598	-0.000334057
LY6K	-0.00479221	-0.00676923	-0.0130108	-0.00267768	-0.000378955	0.00153556	-0.0110558	-0.013028	-0.00188715	-0.00562527	-0.0107536	0.0125461	-0.00119444	0.00356735	-0.0126838	-0.00876365	0.00159754	0.00897814	-0.00053513	-0.00342577	-0.00225263	-0.0190778	-0.0221754	-0.00622558	0.00712136	-0.0120585	0.00788098	0.0164326	-0.0031147	-0.00018837
CEP152	0.00337812	0.0101885	-0.0129929	0.00401558	-0.00992734	0.00344027	0.00243595	0.000805222	0.00341221	0.0119005	-0.0129655	0.00742571	0.0177297	0.00353703	-0.00568906	0.0216175	-0.004412	0.00677185	0.0088873	-0.0179644	-0.0050276	-0.00493805	-0.00843059	-0.00956541	-0.00562471	-0.00324307	0.010835	0.0051048	0.0100867	0.00566104
KLHL13	0.00626034	-0.0138216	-0.0129888	0.0115764	-0.0151239	-0.00148956	-0.0102195	-0.0141806	0.00530044	-0.0075109	0.015527	0.0125908	0.0020597	-0.00255621	-0.0155883	-0.00145359	0.00651356	-0.0141416	0.000930675	0.00503153	-0.0115559	-0.00195832	0.00213828	0.00127222	-0.00376526	0.00701153	0.00146589	0.0110772	0.00312465	0.000207549
C8orf33	0.00183071	-0.00476646	-0.012988	-0.00669912	-0.00976397	0.0157849	0.000445236	0.00255604	0.00186939	0.00320931	0.00507953	0.00525652	-0.00209282	-0.00583069	0.00230679	0.00115568	-0.000758728	-0.00638751	-0.0062162	-0.00316883	0.0182206	0.00488612	-0.00862244	-0.00584669	0.00710357	-0.00174338	0.00280991	-0.00533242	0.00310818	0.00157532
LCA5	0.0026681	-0.0163443	-0.012986	0.00282164	-0.00714926	0.0109708	0.00782102	0.00424814	-0.00451537	-0.00418376	0.0159208	0.00221088	0.0092082	0.00262093	0.00666175	-0.000480889	-0.00737661	0.00157892	0.00667517	-0.021076	-0.0102062	0.000893841	0.0014014	0.00307167	-0.00866172	0.00922349	-0.0116245	-0.00398702	0.00179679	0.0013998
CNOT8	0.00453988	0.000727648	-0.0129859	-0.0106083	0.0018316	0.0114618	0.00731407	-0.00465784	-0.00460019	0.000393544	0.0149268	-0.00289716	0.00476292	0.002584	-0.00701111	0.00566645	-0.00472568	-0.000847635	0.00248377	-0.00103261	-0.000779354	-0.00820563	-0.00674509	0.00277746	-0.00107675	-0.00378695	-0.00247563	0.00411554	0.00198317	-0.00291931
SUGP2	0.00445246	0.00478823	-0.012979	-0.00161811	-0.00843015	0.00120289	0.0113248	-0.000640702	0.00381792	0.00727547	-0.0128608	0.0089474	-0.00540884	-0.00347513	-0.00547343	-0.00995892	-0.00393247	0.0072906	0.00211175	-0.00111198	0.00210064	-0.00350007	-0.00564725	-0.00535226	-0.00779221	0.00203603	0.00462917	0.00852609	0.00345689	-0.000835846
IRX4	0.0060128	-0.0123783	-0.012975	0.0168018	-0.0163857	0.00312641	-0.0100831	0.0107285	0.0140308	-0.0209686	-0.0112947	0.00826978	-0.00531567	-0.0158807	0.00487258	0.00235105	0.0201806	-0.00054409	0.0034551	-0.00216265	-0.00466354	-0.00918549	0.00416296	-0.00448331	-0.00658834	0.0017952	-0.00512234	0.0193531	-0.00484579	-0.00396393
CD163	-0.00503365	0.0132152	-0.012974	-0.0111605	-0.00529424	-0.0168033	0.00551288	0.0218231	0.0129889	-0.000740161	-0.0373525	0.00796491	0.0055245	-0.0275133	-0.0127918	-0.0187444	-0.0285496	0.0119754	-0.00665969	-0.0112331	-0.0184204	-0.00859457	0.0126096	0.00562224	-0.004372	-0.0305042	-0.00677029	-0.0113307	-0.019049	0.00383736
ABTB1	-0.00561464	0.00378798	-0.0129672	-0.00397841	0.000257159	0.014052	0.0224333	-0.000501081	-0.00196432	-0.0135908	0.00389192	-0.00960738	0.00611147	-0.000137548	0.00455057	-0.00243983	0.0091734	-0.00392635	0.0103417	0.00764944	-0.0088663	-0.00430843	0.0121785	-0.00556288	0.000446523	0.00464629	-0.0120891	0.0116394	0.000495837	0.003388
MARK1	0.00365415	-0.0136552	-0.0129591	-0.0135871	0.0044032	-0.00715468	-0.0116764	-0.00956301	-0.0150617	-0.00285347	0.00908554	0.00675709	-0.00901142	-0.0199757	-0.00233254	-0.0101597	-0.0123878	-0.00505697	-0.00204737	0.0101012	0.0104564	-0.00384537	0.00403824	-0.00707052	-0.00602431	0.00162633	0.00639957	-0.00710191	-0.00126308	-0.00437365
TMEM136	-0.00735027	-0.00745168	-0.0129577	0.00212369	0.0103578	-0.00466268	0.0138144	-0.00742184	0.00392506	0.00207569	-0.00498256	-0.00971842	-0.00786223	-0.00371552	0.00196682	-0.00418687	0.00250259	0.00209695	0.00660322	0.00496003	-0.000512341	-0.00731718	-0.0225761	0.00167992	-0.0134457	0.000470697	0.0111107	0.0141589	0.00806395	0.00470884
HOMER1	0.00278777	-0.00228663	-0.0129394	-0.00202244	-0.00519362	0.00549974	-0.00551808	0.01798	0.0106091	-0.00365074	0.00412942	0.00367175	-0.0162259	0.0106035	-0.0140252	0.0101351	-0.00890128	-0.000673832	0.00231905	-0.00182023	-0.0175456	0.00278577	-0.00518291	-0.00536752	-0.00335123	-0.0149986	0.0040237	-0.000626395	-0.006171	-0.0040833
WDR81	0.00209863	0.00320193	-0.0129378	-0.00693986	-0.00592455	-0.00379777	0.00222778	0.0115732	0.0131748	-0.0179897	-0.0185692	-0.0110538	0.014975	0.00194858	-0.00029769	-0.0205332	-0.00471107	0.0112028	0.0015731	0.00437428	0.000875343	-0.00431988	-0.0072205	0.0069194	-1.53023e-05	-0.00653415	-0.00151963	0.00175031	0.00775324	0.000479126
C1QTNF1	-0.00252758	-0.0126364	-0.0129105	-0.00118991	0.0105532	0.0173567	0.0132101	-0.00338765	-0.0269927	0.0171676	-0.00653949	-0.00307684	0.0178422	-0.00471423	0.0143154	-0.0261973	-0.00231389	0.0132864	0.00679921	0.0195723	0.0233639	0.00502293	0.00331964	0.018858	-0.0119637	0.0109298	0.0063289	0.00684525	-0.022033	-0.003221
C7orf63	-0.0040206	-0.0129674	-0.0129059	-0.0175193	0.00154932	-0.0205562	0.00172723	0.00242744	0.00442684	-0.00116783	0.00502458	0.0127077	3.45331e-05	-0.00376453	-0.00821374	0.00619206	-0.00462772	-0.00037044	0.00176584	0.00602187	0.00681337	-0.00678656	0.0115826	0.0124051	-0.0136099	0.00965562	-0.00384151	0.00371057	0.00715365	-0.00519718
POMP	-1.58265e-05	-0.00580807	-0.0129034	-0.0085677	-0.00581013	0.0247665	0.00736348	-0.00383772	-0.00335741	0.00484815	-0.00471642	0.00408397	-0.00470016	-0.000833946	0.00404919	0.000196141	-0.00961334	0.00583295	0.0048292	-0.00404808	-0.00764304	0.00367162	0.00198665	0.000786013	0.00779577	0.000315373	0.00263894	0.00623654	-0.0107269	-0.00163004
WFDC1	-0.00674769	-0.000858379	-0.0128966	0.00455646	0.0140908	0.00348428	0.00514086	-0.00549412	-0.00209323	-0.00321645	-0.00520882	0.00420955	-0.00476545	-0.00374285	-0.00275574	-0.014485	-0.00431079	-0.0168138	-0.00497868	-0.000755925	-0.00167878	-0.0038202	-0.000717873	0.000744958	-0.00783536	-0.0017668	-0.000486227	-0.00256122	-0.00223876	-0.00266691
PPME1	0.00301015	-0.00660138	-0.0128964	-0.00791915	0.00197595	0.0112781	-0.00211087	0.00723759	0.00495335	0.00114436	0.00969556	0.00387424	-0.001983	0.00747809	0.00496001	0.00890729	-0.0119595	0.0048573	0.000493739	0.00225183	0.00610256	0.00377249	0.000667404	0.000160649	0.000655923	0.0129506	0.00396544	0.00121359	-0.00233705	0.00392995
AP3M2	-0.00610766	0.00482016	-0.0128939	-0.011725	0.000946085	0.00557977	0.000578482	0.00153367	-0.000847725	0.0021574	-0.000473379	0.000368346	-0.00252386	-0.00421628	0.00740013	0.00083452	-0.00111925	-0.00695592	0.01635	-0.00650764	0.00205569	0.000214601	0.00763914	-0.000180478	-0.00367319	0.00503211	-0.0108199	0.00856856	0.00772386	0.00414982
INCENP	0.00217069	0.00787513	-0.0128876	-0.00339983	-0.00235955	0.00605982	-0.00578462	-0.00362268	0.01364	0.00826881	-0.012025	-0.0109597	-0.00517607	-0.00234646	-7.84764e-05	-0.000400283	-0.00738893	0.00561793	-0.0012838	-0.000190456	-0.00116439	-0.00975471	-0.0082807	0.00201338	-0.0107488	0.00997145	0.00768864	-0.00273805	0.00096339	-0.00120334
ERLEC1	0.00534176	-0.00266265	-0.0128698	-0.00494765	-0.00090671	0.0108825	0.0084125	0.00585667	-0.0012522	0.0049462	0.00580234	0.00250081	0.00390086	0.0133732	-0.0061824	0.00876146	-0.012476	-0.0075548	0.0102756	-0.00464839	0.00241039	-0.00370756	0.00118902	0.0058589	-0.00414519	0.00372608	0.00168852	0.00785045	-0.00136301	-0.000398297
DBNDD2	0.00647692	-0.00208308	-0.0128653	0.00448631	0.00975715	0.0107238	0.00341002	-0.00420359	0.00237595	-0.000375378	-0.000363638	-0.00462695	-0.00781951	0.00244722	-0.0138107	-0.000772099	0.00599323	0.00837076	-0.00331235	0.013944	-0.00833759	-0.0020258	-0.007331	-0.00631429	0.00126267	0.00057165	-0.00832303	0.0053235	0.00454661	-0.00167679
INPP5A	-0.00361766	0.000941676	-0.0128652	0.00157278	-0.00321161	0.0110937	0.00685452	-0.00613511	0.00402012	0.00465614	0.00773637	0.0065283	-0.00312457	0.00106633	-0.00532686	-0.0186497	-0.00723901	-0.00817906	-0.00390723	0.00312132	-0.000628728	0.00620855	0.00528511	-0.00751827	0.0093204	-0.00497709	-0.00289946	-0.00152819	5.33768e-05	0.00261887
COL4A4	-0.00628444	0.00179143	-0.0128612	-0.00797381	-0.00356982	-0.0128087	-0.000285429	-0.0127197	-0.00363782	-0.0107664	-0.0165511	-0.00513185	-0.00483132	-0.00768621	0.00848257	0.0104889	0.00722243	0.0119378	0.0122736	0.00795901	-0.00943916	-0.00452236	0.00438633	-0.00224272	-0.012012	0.0150941	-0.0109433	6.19255e-05	0.00386246	0.00195124
NUPL1	0.00130107	-0.000737831	-0.0128581	-0.00928009	-0.00662261	0.0100613	-0.00419396	-0.00529337	0.00395988	0.00688475	0.00712931	0.0058398	-0.00904145	0.0041466	-0.000895354	0.00847441	-0.00418275	0.00525807	-0.00415217	-0.00894338	-0.00593985	0.00465567	-0.00928838	0.00985338	-0.0119979	0.00167293	0.00482268	0.00597826	-0.0013412	-0.00116377
SNX29P2	-0.0086	0.00685066	-0.012856	-0.00411208	0.00325843	-0.00192235	0.00232602	0.00338879	-3.16925e-05	-0.00924053	-0.016258	-0.00738014	-0.00145199	-8.27162e-05	-0.00344622	0.00779803	-0.000609073	-0.00426307	-0.0206221	-0.00407133	-0.000817098	0.00822726	0.00172538	0.00536553	-0.00598625	0.00243609	-0.0129766	0.0111967	0.00731621	0.000184198
AATF	-0.00175677	0.00214528	-0.0128542	-0.00527857	-0.00103066	0.00994053	0.00345144	0.00167686	0.00488549	0.000668385	0.00123283	0.00236942	-0.00592692	0.000420049	-0.000942907	-0.00375433	0.00114267	-0.00394142	0.00395557	-0.00338537	0.00495376	-0.00186758	-0.00540007	0.00269424	0.00248395	-0.0145836	0.0136753	-0.00111306	0.00463853	0.00168986
C1orf95	-0.00487068	0.00292217	-0.0128527	-0.00100353	0.00590575	-0.00188655	0.000290757	-0.00144013	-0.00168611	-0.0152799	-0.00873115	-0.000615362	-0.0213777	0.000814365	-0.00207488	-0.00908905	0.00904533	0.00773427	0.00805785	-0.0011094	-0.0108415	0.0105292	-0.0198695	-0.00139889	-0.0129275	-0.00331242	-0.00757884	0.00895815	0.014762	0.00163857
GJC1	-0.0212217	-0.00663476	-0.0128508	-0.000602124	0.00790873	-0.0114112	0.0135546	-0.00686708	-0.0121062	0.000183015	-0.00945717	0.000739062	0.00279799	-0.00281184	0.00323852	0.002776	0.00324587	0.00277825	0.00346854	-0.000175447	3.91716e-05	-0.00117834	-0.00455829	0.0063931	-0.0038322	-0.00059811	0.00760373	-0.00385959	-0.0205079	0.00191113
RBMXL1	0.000949418	-0.000833222	-0.0128479	-0.00383197	-0.00583772	0.00837178	-0.00575153	-0.00144093	-0.00628647	0.003426	0.00794712	-0.00446315	-0.000893934	-0.00533694	0.00492059	0.00381595	-0.00168015	-0.000363485	0.00596501	-0.00236612	-0.00768612	-0.00313198	-0.00194339	-0.00208473	-0.00281803	-0.0063465	-0.00140498	-0.000115162	-0.00386282	-0.00112488
CCL20	-0.00664899	-0.000428967	-0.0128391	-0.00101038	0.0276956	-0.010167	-0.00321746	0.0104685	-0.0340351	0.0300082	-0.037599	0.00220342	0.0113477	-0.0284293	-0.0253053	-0.0107481	0.0178486	-0.00622802	-0.000683811	0.0184773	0.0216376	-0.00902241	0.00168808	-0.0281029	0.0206692	0.00222077	0.0375768	0.00214669	0.00220816	-0.000577011
MLLT11	-0.00223367	0.000396042	-0.0128199	0.00119446	0.00735782	0.00704697	-0.016057	0.00846963	0.00271228	-0.00597397	0.0157979	0.0122596	-0.00717674	-0.00385789	-0.0193569	-0.0108549	-0.0138121	-0.00460266	-0.00965594	0.00161618	0.0121877	-0.00642607	0.00347992	-0.000680659	-0.0110122	0.00988812	-0.00531175	-0.0066488	-0.00623312	-0.000678219
SNX25	-9.6611e-05	0.00888755	-0.0128072	-0.00297168	-0.000189961	0.00873819	0.0122432	-0.00475677	0.00288962	0.00593274	0.00839332	-5.42485e-06	-0.00987065	-0.00551185	-0.016421	-0.000920556	-0.0099332	-0.000340801	-0.00426604	-0.00893666	-0.00878978	0.000950178	0.00368939	0.00402838	0.00255187	0.000579687	-0.00638235	0.0111841	3.70817e-05	-0.00343237
TNRC6C	-0.00141136	0.0109943	-0.0128062	-0.00937879	-0.00590663	-0.00312348	0.0138632	-0.00171294	0.00262452	-0.012934	0.00554135	-0.000392723	0.00167311	-0.00760932	0.00315516	-0.00566034	0.0080066	-0.00918852	-0.00708271	0.00307599	0.0065097	-0.0124698	-0.00274418	0.0200252	0.00959189	-0.0018232	0.00134549	-0.00831718	-0.00395206	0.000588193
KIAA1804	0.00379393	-0.000412751	-0.0128027	0.0114868	0.00181506	0.000472235	0.00775405	0.0134355	-0.00917126	-0.00702923	0.0152049	0.00514465	0.0101105	0.00466091	-0.0074717	0.00626782	0.0170371	-0.0130494	6.23798e-05	-0.00140646	-0.00161966	-0.0080391	0.0042487	-0.00462111	0.00180859	-0.00504983	-0.00369273	0.00623995	0.00317217	0.000862171
CTNNB1	-0.00348492	-0.00872969	-0.0127995	0.00236446	0.00326275	0.00629201	-0.00510857	0.00157361	-0.00656339	0.00319727	-0.00578885	0.00603036	0.00361376	-0.000359713	-0.0041385	-0.0161741	-0.00201052	0.00591467	-0.00265342	-0.00197478	-0.0087151	-0.000569743	-0.00204751	-0.00861363	0.0120355	0.00284138	-0.000813371	-0.00820287	-9.50949e-05	-0.00124788
TSPAN3	0.00405124	-0.00111594	-0.0127707	-0.0198654	0.0101854	0.0140849	-0.00169204	0.00338066	0.0175967	-0.00593384	-0.00203705	0.00171912	-0.00919096	-0.00539638	-0.00377178	0.00861834	-0.00463623	0.00780389	-0.0125975	-0.00234375	-0.00512001	-0.00648221	-0.0127807	-0.00749844	0.000142107	-0.00819135	0.00104194	-0.00220582	-0.00212993	0.00213832
NBEA	0.00108901	-0.0135439	-0.0127329	-0.00318696	0.000430077	0.00831414	0.000188881	0.000881922	0.0185792	0.00923385	0.00528019	0.00320311	-0.00758237	0.000949412	-0.016705	0.00507679	0.00995812	-0.00799065	0.00212013	-0.00247105	-0.010735	-0.00336145	-0.00507204	0.001837	0.00785086	0.00101243	-0.00713296	-0.00227713	0.0128382	-0.000178696
PLEKHA2	0.00437571	0.025452	-0.0127307	0.00547314	-0.00151712	-0.00165887	-0.00144093	0.000735149	0.00234391	0.00595925	0.00487518	0.0125802	0.000563323	0.00742456	0.00584555	-0.00890668	0.00448809	-0.00245238	-0.00105955	0.0113784	0.00282774	0.00160168	-0.0112117	-0.000712136	-0.00799731	-0.00452157	-0.000908652	-0.00101132	-0.00766379	-0.000983204
UST	0.0116947	-0.00156953	-0.0127274	-0.007525	-0.00590068	-0.0168588	-0.0242417	0.00254936	-0.0101665	0.0105711	-0.00908014	-0.00239122	0.0155486	0.0087398	-0.00523052	-0.00601851	-0.0016565	-0.00186071	-0.0096831	-0.00263168	0.00539759	0.00212803	0.00148988	0.0125142	0.00687543	0.0048351	-0.00502278	-0.0136121	-0.000794988	-0.00383516
NPTX2	-0.0136271	-0.00955408	-0.012718	-0.0171483	-0.00732094	-0.00783391	0.0103738	-0.0150192	0.00315026	-0.00750681	-0.0379311	-0.0126596	0.0198203	-0.0200577	0.0150643	-0.0203511	0.0177656	-0.0226117	-0.0035963	0.0285164	-0.0340582	-0.0102177	0.0263475	0.00975604	0.00355227	-0.0142792	0.0288693	0.0157993	-0.00377248	-0.00419422
PNPLA2	0.00626777	0.00910074	-0.0127117	-0.00188434	0.000887552	0.00667149	0.0109498	-0.00164855	0.00876431	0.00347733	-0.00116947	-0.000298863	-0.0070513	-0.00933602	0.000708304	-0.00751767	-0.00246114	0.002983	-0.00135362	0.000307289	-0.000665292	-0.000706116	0.000304854	0.00206634	0.0057478	-0.00281548	0.00590971	-0.00544267	0.00522633	0.00191136
CSNK1E	-0.00696582	-0.00879464	-0.0127113	0.000689039	-0.00326436	0.00116836	0.0120437	-0.00593181	0.00692857	0.00282079	0.00386007	0.00157495	-0.00208084	0.00250581	0.00416672	0.0022735	0.000745511	-0.00270453	-0.0100964	0.00235552	0.00644408	0.00329709	0.0134228	-0.0106786	-0.00537022	-0.00857402	-0.00806445	-0.000499056	0.00264256	-0.00240219
RASSF5	0.00701165	0.0258388	-0.0127093	0.0116386	-0.00920194	0.000675708	-0.00698432	0.0172181	-0.000149729	0.00671046	0.00632823	0.0025794	-0.0164693	-0.00520167	0.0127267	0.0044173	-0.00195583	-0.00755023	-0.000541627	-0.00178057	-0.00738589	0.00510112	-0.00606417	0.0206764	-0.0179214	-0.011548	-0.0159877	-0.0151362	0.00564717	0.00384749
KIFAP3	0.00348699	-0.00414207	-0.0127083	-0.00434318	-0.00112102	0.00142429	-0.00242117	-0.00563313	-0.000631933	0.0101168	0.0132624	-0.00568087	0.00470425	-0.00426425	0.00313585	0.00572879	0.00278935	0.00774828	0.0121455	-0.00341958	0.00913603	0.00863633	-0.00293965	0.0243927	-0.000918772	0.00692357	-0.00262864	0.00187473	0.00594055	-0.00390484
HK2	0.0105895	-0.000356223	-0.0127066	-0.0145354	0.0137917	0.00691602	0.00491081	0.00197983	0.00160277	0.0124713	0.0213051	-0.00575225	0.00885412	0.00492984	0.00461532	0.0210051	-0.0105552	0.0162064	-0.0324026	-0.0130875	0.00547743	0.00615576	-0.0107533	-0.0028221	-0.0148376	-0.0171644	0.0155369	-0.00987062	0.00639867	-0.0011608
FGF1	0.00971256	-0.0177197	-0.0126715	0.0166392	-0.0274054	-0.00219446	-0.0198898	0.00164615	0.00591755	-0.0111955	-0.00206284	0.00826417	0.015663	-0.011952	-0.00593569	0.00886889	-0.00514132	-0.0102798	-0.00408723	0.0273476	0.00675578	-0.0142834	0.00623975	-0.00688542	-0.00623413	0.0124828	-0.016121	0.00774393	-0.0197346	0.000730613
CEP95	0.00628511	0.00362707	-0.0126637	-0.00953249	-0.00226368	-0.0020224	0.00484404	0.000818873	-0.010686	0.000554106	-0.0043132	0.00768019	-0.0106249	-0.00620744	-0.00705963	0.00520874	-0.00481216	-0.00225765	0.00371903	-0.0210484	0.00536984	0.00181704	0.000286462	-0.00538263	-0.000650181	-0.00503016	0.00482746	-0.000590777	0.00162285	0.0041356
GTF2IRD1P1	-0.00491386	-0.000482423	-0.0126621	-0.00459333	0.000247338	-0.00400608	0.00862997	0.00335388	-0.00577205	-0.00289697	0.010391	-0.0019614	-0.0052836	-0.0024391	-0.00256239	0.00267019	0.0045671	-0.00328104	0.000626805	-0.00985166	-0.00835587	0.000948147	0.00837457	0.00180296	-0.000214117	-0.000157915	-0.000320104	0.000698551	-0.000372176	0.00190415
CORO2B	-0.01407	-0.017122	-0.0126459	-0.0151146	-0.0234204	-0.0078689	0.0151712	0.000737224	0.00747756	-0.0136872	-0.00947809	-0.00196421	0.0273863	0.00713697	0.0159451	0.00740088	0.00650201	-0.00344852	-0.0157604	0.0106689	-0.00846558	0.0110025	0.00230631	0.0202446	-0.00589208	-0.00499878	-0.00908434	0.0042429	-0.0179614	0.00389681
CCM2	-0.00167157	0.00765059	-0.0126397	0.000496234	-0.0100541	0.0108146	-0.00560533	0.00112035	0.00686807	-0.00218597	0.00874856	0.00383983	0.00415369	0.00358395	-0.00636917	-0.00787304	0.000643421	-0.00347507	-0.00500036	0.0073421	0.00410721	-0.00375781	0.00784381	-0.000934946	0.00209767	0.003063	-0.00364099	-0.000502686	0.00177011	0.000183554
ZMIZ2	0.0123173	0.00470814	-0.0126375	0.00290409	-0.0021623	0.00641307	0.00536443	0.00278561	0.0124318	0.0052981	-0.00500565	-0.0122698	-0.00615924	-0.00693721	-0.00884712	-0.00634121	0.00188273	0.00546238	-0.000499414	-0.000447968	0.00980108	-0.00685644	5.87597e-05	0.00705343	-0.00976997	0.0119944	-0.00175208	-0.00886219	-0.00602135	-0.0016707
EML4	0.00517322	0.0150649	-0.0126295	-0.00845235	-0.00482993	0.00489513	0.00223488	0.000352529	-0.0105329	0.0158602	-0.00282991	-0.00420654	0.000150199	0.00166399	0.00653031	0.0127532	0.0138076	0.00127503	0.00524767	-0.00284433	-0.00457788	0.00850232	0.00233161	0.00386603	0.00139159	-0.00694329	0.00684438	-0.00154183	0.00303575	-0.0010179
KIAA1958	0.00318489	0.00808152	-0.0126215	-0.000835992	0.0155971	0.00234283	-0.00671112	-0.00390762	0.00681459	0.0052462	0.00425886	-0.0135382	-0.0081071	-0.00727657	-0.0028689	0.00491334	-0.0096925	0.00256683	-0.00634238	0.0113471	-0.00384291	0.00722141	0.000368399	-0.000659056	-0.000994202	-0.00710279	-0.00290022	0.0101779	0.00457766	-0.00473792
ZBTB21	-0.00721827	0.00207262	-0.0126213	-0.00551473	0.0030442	0.00289824	-0.00276458	-0.0013042	-0.0055468	0.00640058	0.00644395	-0.00210438	0.00502186	-0.000236264	0.00348154	0.0126009	-0.00351329	0.000200476	0.00118488	-0.00354569	-0.00243866	0.00964492	-0.00552049	0.0173225	-0.0125033	0.00452013	-0.00252106	-0.00853558	-0.00395568	0.00187337
LPPR2	-0.00418219	-0.019019	-0.0126199	-0.0091499	-0.0107726	-0.0044826	0.00833452	-0.0105179	0.0033372	0.0029356	0.0097122	-0.00184113	-0.00981836	0.0042624	0.00604735	-0.00950637	0.00114251	-0.00505113	-0.00237136	0.0119322	0.00481913	0.00236174	0.00183152	0.00672713	0.00224098	-0.00235231	0.00889558	-0.0102459	0.00858947	0.00251845
MAP9	0.0133523	0.00145945	-0.0126143	-0.000416192	-0.012665	-0.0188339	0.00707372	-0.000298227	-0.00725706	-0.0136895	0.0103547	0.00214879	0.00950489	-0.0102288	0.00388081	0.0125856	-0.0166034	0.00957553	0.00590223	0.00666119	0.00119255	0.00345701	0.00781189	-0.00337058	0.00897198	0.0128234	-0.00816417	0.00592994	-0.00939055	-0.00442677
TTC21B	-0.000173882	0.00379032	-0.0125894	0.00332824	-0.00507171	0.0040308	0.000609894	0.00234617	0.00449745	0.0069051	0.00838653	0.000665073	-0.00379482	-0.000613701	-0.00504517	0.000183057	0.00748572	-0.00797888	0.00457579	-0.00959539	-0.0016335	0.00372999	0.00117557	-0.00121021	-0.00736219	0.00120721	-0.0105249	0.00598695	-0.00225054	-0.004257
CALD1	-0.0157563	-0.0364016	-0.0125869	0.0142922	-0.00535325	0.010498	-0.00154515	0.00310607	-0.0279906	-0.00627932	0.00205097	-0.00445122	-0.00876047	-0.00584824	-0.00377687	-0.0131492	-0.0129094	-0.00674339	0.0152652	0.0104559	0.00259745	0.0134308	-0.00180242	-0.0116343	-0.0240253	-0.00301792	0.0268225	-0.00141375	0.00125178	-0.00184682
AKAP8	0.00229024	0.00269434	-0.0125864	-0.00556208	-0.00548592	0.0116692	0.0151869	0.00122706	0.000930227	-0.00863297	-0.00117595	0.00459014	0.00212267	-0.00300913	-0.00248104	-0.00372188	-0.00337731	0.00028355	-0.000156034	-0.0080973	0.00771567	-0.00624944	0.00446979	0.00185129	0.00233629	-0.0125795	0.00441324	-0.00502829	0.00303132	0.00319694
CD68	-0.00642998	0.00010423	-0.0125848	0.0021872	0.0057534	-0.0147356	0.00594031	0.00830757	0.0157072	0.0150776	0.0208052	-0.000266308	-0.00312355	-0.0247475	-0.000713583	0.0170044	-0.0166357	0.00625428	-0.0307829	0.0179538	-0.00656308	0.0082114	-0.0109494	-0.0089354	-0.0116948	-0.00973081	0.0131531	0.00170199	-0.00749483	-0.00160012
TOMM70A	0.00532852	0.000703908	-0.0125641	-0.0182171	0.00848072	0.0115816	-0.0130762	0.00706039	-0.00583186	0.000915988	-0.00365013	-0.00564953	-0.00871237	-0.00289347	0.0039035	0.00134136	-0.00288862	0.00110923	0.00391938	-0.0111092	-0.00531904	0.00428652	-0.00108016	0.00639951	0.00580605	-0.00385469	-0.00643435	-0.00226602	-0.00423057	0.000890045
MICAL1	0.00482076	0.0106778	-0.0125636	-0.00545399	0.0118318	0.00399563	0.000167768	-0.00150228	0.00389381	0.00165545	-0.0239172	0.00326724	-0.00929384	-0.00914589	-0.00485668	-0.00591323	-0.00667476	0.00583976	-0.000424734	0.0032199	-0.00840345	-0.00693486	0.00275389	0.00184774	-0.00730704	0.00872672	-0.000558733	-0.00820651	0.00795441	0.0017445
TET2	0.00694659	0.00854675	-0.0125578	-0.00817274	0.0120432	0.00935324	0.0101332	-0.00703837	-0.00732164	0.00327757	0.00756839	0.00162978	-0.00296488	-0.0103273	-0.000740412	0.000718149	0.00479489	0.0087567	-4.9746e-05	0.00312419	-0.00459869	-0.00257409	-0.0111413	-0.0013644	-0.0111927	0.00557211	0.00501895	-0.00252459	0.0115126	-0.000684569
ITM2C	0.000752243	0.0167655	-0.0125474	0.00624783	0.00471581	-0.0150087	-0.013162	0.0111693	0.0158177	-0.000982807	0.0104451	-0.0223727	-0.00639721	-0.0181129	-0.00648531	0.00288665	0.00468295	-0.00569069	0.00673582	0.0133262	-0.0126485	0.00680233	-0.00453824	-0.0145146	0.0100581	0.00399405	0.00693545	0.00629533	0.000505291	0.00412828
THAP9-AS1	0.00425937	-0.00189193	-0.0125473	-0.00129447	-0.00651573	0.0098713	0.00835303	7.01636e-05	-0.00490679	0.00234372	-0.00309218	0.00570828	-0.00757208	-0.00999868	-0.00437002	0.0204242	-0.00314541	-0.0111435	0.00501345	-0.0184598	0.0123519	-0.00301012	0.000322713	-0.00582124	0.00166496	-0.00285125	0.00745739	0.00642457	-0.000411131	-0.00487847
RBM12B	-0.0021216	0.00546181	-0.0125453	-0.00804056	0.0034443	0.00236782	0.0130026	0.00496607	-0.00643923	-0.00950359	0.0180945	-0.00286995	-0.0019591	-0.00603706	0.0016444	-0.00142624	0.00313105	0.00913036	-0.00265647	-0.00752168	0.00407224	0.00647912	-0.00620656	0.00736818	-0.00547087	0.00946007	-0.00395906	0.00610628	-0.0148863	-0.0037356
PCGF5	-0.00144892	0.0082605	-0.0125423	-0.000132443	0.00157538	-0.00118428	-0.0129729	-0.00521413	-0.000453886	0.00912999	0.0141394	-0.00108155	-0.000313306	-0.00802267	-0.00550521	-0.0053421	-0.000822413	-0.00336022	-0.00467973	-0.00981337	-0.0126793	-0.00353123	-0.00450734	0.00178475	-0.00524767	-0.00567279	-0.00110489	0.000837172	-0.0105231	0.000195
PCK1	-0.00940122	-0.00475987	-0.0125404	-0.00703515	0.00398939	-0.00462234	0.00689211	-0.0193987	-0.0129653	0.00258526	-0.00833081	0.0188549	-0.00401886	-0.0114012	-0.00994215	-0.00459944	0.0105319	0.00540192	-0.00278664	0.000335822	0.00598352	-9.19798e-05	0.00285511	-0.00979785	0.0137501	0.00303727	0.0108744	-0.0124303	-0.0037676	0.00170834
MROH7-TTC4	-0.00287228	-0.00412176	-0.0125352	-0.00220766	-0.00483121	0.00780738	0.00113678	-0.00150796	-0.000722492	0.00514521	-0.00358239	0.00184219	-0.00455869	0.0013781	-0.0030762	0.00672644	-0.0101571	-0.00685742	-0.00174115	-0.0016815	0.00613288	0.00601373	0.000115953	-0.00285131	0.00639178	0.00727291	-0.00138243	-0.00212455	-0.00537349	-0.0024986
TENM2	0.00424128	-0.0140846	-0.0125309	0.0163176	-0.0235995	0.00547716	-0.0381409	-0.00766935	-0.00417414	-0.0141113	0.00518768	0.0166454	0.00267178	-0.0054295	-0.0125879	0.0120358	0.00741929	0.00656665	-0.00247577	0.007126	-0.00280508	0.00165335	0.0147164	0.00142955	-0.00322313	0.0141001	0.0037642	-0.00203189	-0.0164107	0.00129573
UGGT2	0.00346512	-0.0153179	-0.0125308	-0.0173228	-0.00899931	-0.00820985	0.00471588	-0.00672179	0.000557606	-0.000655097	0.00421102	0.00223083	-0.00919537	-0.00512576	-0.00624979	-0.0021117	-0.0199051	0.0122503	0.00716672	-0.016711	-0.00546857	0.00504284	0.0046595	-0.00595606	-0.00906452	-0.0108613	-7.36483e-05	0.0145486	0.00350214	-0.000605502
SRC	-0.00098602	-0.00880059	-0.0125258	0.0120611	0.00133377	-0.0229346	-0.00135861	0.0037937	0.0185619	-2.55833e-05	-0.00327106	-0.0107847	-0.000234244	-0.0116814	-0.00862699	0.0150189	0.00163318	0.0122457	-0.00954853	0.00838778	-0.00308609	-0.00430796	0.00487396	0.0122215	0.00990913	0.000354703	0.0109944	-0.00705761	0.00646355	0.00397372
ITGA1	-0.0329531	0.00652517	-0.0125248	-0.00186685	-0.0156989	-0.00766693	-0.0169315	0.0024714	-0.0115656	-0.00911588	0.0222217	-0.00640176	-0.00677481	-0.0183886	-0.00638686	0.0144683	0.0167149	-0.00466334	0.0159842	0.0151395	-0.00940535	-0.00980197	-0.00124952	0.00654656	-0.0165627	0.00485857	-0.0122606	0.000554039	0.0158302	-0.00223152
ANXA1	0.010082	-0.00374536	-0.0125237	0.0122709	-0.00764339	-0.00666611	-0.0171286	0.0162939	-0.0370842	0.00593717	-0.00349909	0.01379	-0.00307501	-0.0249005	-0.00730459	0.0110225	0.00773895	-0.00547712	-0.0149204	0.0257796	0.0301595	-0.00129568	-0.0111761	-0.00183697	0.00891291	-0.0191159	0.0190795	0.0167332	0.00939018	0.000212232
PPP1R15B	-0.00571165	0.00441108	-0.0125111	-0.0104529	-0.00216142	0.00695642	0.00530719	-0.00814979	0.00765213	0.00862444	0.00472529	0.000806128	-0.00698211	-0.00130891	-0.00380793	0.0100087	0.00364544	-0.000499851	-0.00706263	0.00461919	-0.00396069	0.0108335	-0.00421904	0.0151495	-0.0230444	-0.00851855	0.00303947	0.0033098	-0.002446	-0.0050213
TXNDC15	-0.00114403	-0.000185827	-0.0125019	-0.00967965	9.26801e-05	0.00577584	-0.00251199	0.010854	0.0026131	-0.00116196	0.0107704	-0.00165836	0.00499522	-0.000197883	0.00460499	-0.0149896	0.00948546	0.00633169	0.0129045	-0.00622726	0.000683218	-0.00349962	-0.0056502	0.000402658	0.000568042	-0.00615375	-0.00265086	0.00774052	-0.000264321	0.00437218
LOC400043	0.00339982	-0.00964174	-0.0124989	-0.0079977	0.00362114	-0.0143947	-0.00245694	-0.00519086	-0.00767867	-0.013712	-0.00281759	0.00654593	-0.0141575	-0.00152467	0.0146025	0.00822752	-0.00170981	0.00128568	0.00141541	0.00574918	-0.00340765	-0.000696613	0.0011943	0.00780913	-0.00155902	0.00607633	0.00189219	-0.00450418	0.00311832	-0.000252706
RELT	-0.00976357	0.00529612	-0.012496	-0.00984062	-0.004132	0.00919501	0.019734	-0.00247332	-0.00248029	-0.00677981	0.00268848	0.00661399	-0.0055305	0.00539454	0.00181989	0.0101926	-0.00659748	-0.00201631	-0.01107	-0.00255964	-0.00334582	0.0115948	0.00434895	-0.00106074	-0.0141978	-0.00809982	0.00328056	0.00895517	0.00232135	0.00482956
ZNF510	0.00149289	0.00489023	-0.0124826	0.000865966	-0.00497471	0.00672826	-0.000270028	-0.00134706	0.00765244	0.00125495	-0.00344443	-0.0120941	-0.00125084	-0.00303992	-0.00767125	-0.00437264	-0.00854627	-0.00962919	0.00249956	-0.00601843	-0.00440851	0.00281556	0.00423543	0.00171628	-0.0101263	0.00640464	-0.00744344	-0.00118593	-0.00458122	-0.00122668
BOC	0.00229911	-0.0197237	-0.0124822	-0.000915653	-0.0237869	-0.0143515	-0.00742448	0.0126071	-0.00247668	0.00588895	-0.00333148	-0.0162758	0.00635147	-0.00127271	0.00296124	0.00397956	0.00260337	0.00556425	0.00145343	-0.00371463	0.0150757	0.00268633	-0.00287752	-0.00460467	-0.01607	-0.0018814	-0.0070044	-0.00231343	0.000728399	-0.00406569
FBRSL1	0.00621105	0.00500817	-0.0124746	-0.0104559	-0.0142747	-0.00798493	0.00613835	-0.0167103	0.00500382	0.00634814	-0.0055579	0.00258366	-0.000969597	-0.00717039	0.00197366	-0.00734933	0.00270175	0.00763957	0.00140234	-0.00323413	0.00786374	-0.0091424	0.00364501	0.00299557	-0.00195006	0.00807246	-0.00811116	-0.00308516	0.000350421	-0.00574375
LSS	0.00443487	-0.00573832	-0.0124629	-0.00414084	-0.00847637	0.000764915	0.00718409	0.0169649	0.0105212	0.00672571	-0.00883739	0.00363651	-0.00770885	0.012341	0.00395353	0.00139309	-0.00409286	0.00575152	0.00114008	0.0111319	-0.00203313	-0.0115665	0.0015109	0.0145334	0.0147636	0.00117341	-0.00359487	-0.00557769	-0.0120894	0.00198789
GFRA2	-0.00780308	-0.00407609	-0.0124577	-0.00514616	0.00294205	-0.00885733	0.0023934	-0.015657	-0.00658771	-7.16299e-05	-0.00474726	0.00659463	0.00123687	-0.00573792	-0.00511395	-0.0168138	-0.00462011	-0.0253865	-0.00438107	-0.000102103	-0.0035892	0.00160374	0.000229802	0.00104123	-0.00303049	-0.00209372	0.000187618	-0.000473582	0.00474324	0.00178798
TRAF3IP1	0.00562131	0.0015687	-0.0124574	-0.00330413	0.00056612	0.000153979	-0.000806596	0.00342142	0.00686147	-0.000786683	-0.000531096	0.00866201	0.0122027	0.00741907	-0.00569424	0.000965554	-0.000124787	0.00248144	0.015625	-0.0121378	0.0071506	-0.0106384	-0.00228237	-0.00117149	-0.00657396	0.00295394	-1.59334e-05	0.004666	0.00178829	0.000878311
PAMR1	-0.00396057	-0.0112645	-0.0124514	-0.00777447	-0.00878851	-0.012559	-0.0136202	0.00128158	-0.00401413	-0.0221933	0.0021035	0.000621221	0.0243553	-0.00824479	-0.00853476	0.0180878	0.00364276	0.016075	0.00729113	0.00810144	-0.00918682	-0.00599303	0.0129421	0.00320956	0.000190151	0.00241432	0.00293882	-0.00232532	-0.004874	0.00152664
CHI3L1	0.0265235	-0.0294227	-0.0124498	0.00998199	-0.00478883	-0.0129671	0.00345407	0.0275459	-0.0463032	0.0265972	-0.00017528	-0.0119389	-0.0184665	0.0147194	0.00390093	0.00729127	0.0232569	-0.0138153	-0.014866	0.00976662	-0.0146621	0.00999183	-0.0149347	-0.0239675	-0.0269611	-0.0174952	0.00548104	-0.042005	-0.000553902	0.000653071
BCL2	0.00919159	0.0175252	-0.0124497	0.00118366	-0.00117244	0.00673238	0.00402909	0.00169021	0.00932468	0.0149671	0.0192206	0.0138717	0.00883409	0.0106405	-0.0211074	0.0202329	-0.00337479	0.0135788	-0.0100787	0.00785231	0.00479727	-0.00609077	-0.00156868	0.00653035	-0.00155248	-0.0217619	-0.0156528	-0.0203592	0.0111543	-0.00295439
VPS11	0.00478351	0.00405394	-0.0124404	-0.0075855	-0.00341747	0.0048771	0.00658009	-0.00587571	-0.000539238	-0.00040474	0.00672156	-0.00156039	-0.00362797	0.00069959	-0.00463917	-0.00952219	-0.00178038	0.00434848	-0.00110594	-0.000933878	0.000181577	0.00244454	-0.00516393	-0.00939777	0.00152282	0.000685672	0.00482734	-0.00967959	0.00317817	-2.6283e-05
TAF13	-0.00340427	-0.00527454	-0.0124402	-0.0018981	0.00349353	0.0122001	0.011462	0.0132419	0.00334825	0.00642824	0.00422488	0.00367042	0.00344688	-0.0044364	-0.00750385	0.00906551	0.00863589	0.00562258	0.00665917	-0.00643384	-0.00184212	0.0011421	-0.0112074	0.00802842	0.0117	0.000201711	0.00769876	-0.00799038	0.00070509	0.000983904
CXCL3	-0.017901	-0.00934964	-0.0124358	-0.0114178	0.005104	-0.00939693	0.0144535	0.00863084	-0.0116694	0.0253813	-0.00592879	0.00208648	0.0126007	-0.0146333	-0.00221271	0.0226284	-0.00802585	0.0257496	-0.0176348	-0.00339801	0.0238579	0.012445	0.00629611	0.0311985	-0.0022828	0.0161465	-0.0206521	0.0109496	0.0120455	-0.000914095
TRIM23	0.0013358	-0.000304508	-0.012434	-0.0110771	0.0069624	0.00448491	-0.0153909	0.00423331	0.00328444	0.000729469	0.00422816	-0.0103992	-0.00615558	0.00109385	-0.0131423	-0.00246208	-0.00107422	-0.0117222	0.00530135	-0.00199385	0.00780005	0.00706272	0.0016599	0.0102432	-0.00296741	-0.000262229	8.72373e-05	0.00131227	-0.00254583	0.00415087
OBSCN	0.00932119	0.0139586	-0.012432	0.00358424	-0.0293495	-0.0174278	0.00377889	-0.00186518	-0.00301598	-0.0114459	-0.000116507	0.00155667	0.00986796	-0.00525074	0.00642804	0.0105369	-0.00470422	0.00224012	-0.00106477	0.008366	-0.00597301	-0.0106271	-0.00591374	0.00302237	-0.00344416	-0.0011646	-0.00103788	0.0133308	0.00908131	0.00588813
PTGS1	0.00376548	0.00793616	-0.0124296	0.0121207	0.00490873	0.00737808	0.00827621	0.0138304	0.0195919	-0.0190632	0.0072491	0.006446	0.0125379	-0.00878003	-0.0105698	-0.0187615	-0.00880237	0.003147	-0.0136824	0.0040221	-0.00122352	-0.00387119	-0.0172923	-0.023514	-0.00118924	-0.0273121	0.00961479	0.00121868	0.00575604	-0.00352432
CIC	0.000652704	0.00611049	-0.0124169	0.00540666	-0.00227603	0.00549274	0.0117124	-0.00678409	0.00699053	-0.00959703	-0.00282974	-0.0106659	0.00309168	-0.00433412	0.00486674	-0.00442253	0.00270054	0.00682603	-0.00550367	0.00549561	-0.00462645	-0.00866268	-0.00991488	0.00574878	-0.00303412	-0.000244694	-0.000549591	0.0007527	-0.000504852	-0.0033569
BNIP3L	-0.00735708	-0.000683477	-0.0124131	-0.00404894	0.0226687	0.000836292	-0.000118599	-0.0119049	0.00379989	0.00623328	0.0160551	0.00418546	-0.00579544	-0.00313786	0.00375535	0.010074	-0.00852681	-0.0031955	-0.00947942	0.000849622	0.00262059	-0.00195564	0.00176456	-0.0102202	-0.010475	0.00126758	0.00195081	0.00448295	-0.00850121	-4.14381e-05
BTBD9	-0.0014186	0.0112328	-0.0124097	-0.0100429	0.0141821	0.00238221	0.000620451	-0.00164158	0.00155948	-0.00290463	0.00335193	-0.00379395	0.00986955	-0.00151529	-0.00799696	-0.0085526	0.00496444	0.00589667	-0.0015692	0.00697427	0.00233431	0.00563513	-0.0108687	0.00756431	-0.00315093	-0.000237678	-0.00804447	-0.0011953	0.00106538	0.000516
PHLDA1	-0.0066289	-0.00562447	-0.0124068	-0.00371321	0.00600603	0.000788386	0.017706	-0.0017073	-0.0309981	0.0184427	-0.00978772	-0.010732	0.0142784	0.0101706	0.0129038	-0.00997242	0.0156227	-0.00301882	0.0050236	0.00795447	-0.00684584	0.00579879	0.0103577	0.00165119	-0.0200053	-0.00630553	0.0177538	0.00288455	0.0271624	-0.00334746
TMEM133	-0.00804927	-0.0073932	-0.0124035	-0.00682766	0.00879823	-0.00418757	0.0018373	-0.00534577	0.0027748	-0.00500798	0.00993842	-0.00465199	-0.0026215	-0.0105424	-0.0158508	-0.010187	-0.00414487	-0.00414838	0.0121857	-0.00762871	0.00475843	-0.0126618	-0.00163554	0.00110922	-0.0204855	-0.00562248	0.00497192	-0.00150141	-0.00421809	0.0011806
RARRES1	0.0296516	-0.0263474	-0.0123971	0.00725994	-0.00894323	-0.00782254	3.04111e-05	0.0385584	-0.0283956	0.0140623	-0.00460273	-0.00451671	-0.000497393	0.00887393	0.0127918	0.00982303	-0.00932345	-0.00360253	-0.00143899	0.0178149	-0.000204468	-0.0069537	-0.00491085	-0.00132622	-0.0178229	0.00623386	-0.0120706	0.0204414	-0.0181162	-0.00405813
BCOR	0.000642919	0.00940409	-0.0123963	-0.00518874	-0.000200063	0.00396722	-0.00365636	-0.0112339	-0.00346019	-0.00342616	0.0100865	-0.00412528	-0.00442535	0.000628052	-0.00819442	-0.00155263	0.00408265	0.00907718	0.00775325	0.00153376	-0.00249962	-0.0027025	0.00490216	0.012072	-0.00882696	-0.010048	-0.00997453	-0.00342948	0.00509244	-0.00108625
NUP133	0.00578129	-0.000283746	-0.0123951	-0.00123265	-0.00693164	0.00768934	0.000583977	0.0017201	0.00262941	-0.000640677	-0.00331664	-0.0118355	-0.0111008	-0.000479389	-0.00712974	0.00096091	-0.0060269	-0.00491066	0.00694834	-0.00560031	-0.0115517	-0.000471751	0.00100509	-0.00264044	-0.00158418	0.00449567	-0.00309088	-0.00501123	0.00343431	0.00187317
KLHL29	-0.00809028	-0.00670388	-0.0123944	-0.00519918	-0.000712555	0.00849806	-0.0118411	0.00164315	-0.00608517	-0.0103888	-0.0117041	-0.00110923	-0.0107251	-0.00768466	-0.0139239	-0.00342789	0.00896904	0.00333614	-0.0101008	-0.00851244	0.0090473	-0.0182109	-0.00653791	-0.00278188	0.00115672	-0.00465748	0.00890877	-0.0109243	-0.00964746	-0.00352932
ITSN1	-0.00794495	-0.0127722	-0.0123907	-0.00423762	0.0140196	-0.00745359	0.000635779	-0.00144794	0.00862967	0.00590313	-0.00351129	0.00190818	-0.00721058	-0.0139988	6.70614e-05	-0.00332154	-0.0119709	-0.0040049	0.012978	-0.0115627	0.00562738	-0.00379266	-0.0043669	-0.011211	0.00110767	-0.00750032	0.00737473	0.00297554	0.00958304	0.0036565
UBE2W	-0.00251021	0.00472318	-0.0123886	-0.0095284	0.00419405	0.00903269	0.0107938	-0.000487068	-0.00430308	-0.00303071	0.0123219	-0.0078656	-0.0018122	-0.00802915	-0.00736583	-0.00631967	-0.00242723	0.00420737	-0.00248227	-0.00859503	-0.0101041	0.00543199	-0.00220525	0.00854256	0.00229069	0.00328526	-0.000830334	0.00357725	-0.0016529	-0.00224562
LENG8	0.00449255	0.00287089	-0.012387	-0.0054922	-0.0177958	0.000664595	0.0266796	0.000323391	-0.000738748	-0.0052263	-0.0210593	-0.00108785	-0.00536525	-0.0144259	-0.0064033	-0.00487014	-0.00231379	0.00408548	-0.00269611	0.00114733	0.0125013	-0.00472393	0.00537504	0.002831	-0.00423199	0.00357079	0.00669439	0.00957819	-0.00651624	-0.00130682
SLC2A5	-0.0094466	0.00832422	-0.0123843	-0.000962039	0.00817824	0.00269746	-0.00012894	0.00423696	-0.00040832	-0.00307782	0.00456312	-0.00142302	0.00702796	0.0114247	-0.0181803	0.00713915	0.0018735	0.0220824	0.0125771	-0.00181092	-0.00325852	-0.00309785	-0.00848501	0.00146786	-0.00593572	0.0034417	-0.000142222	0.00258539	0.00544106	0.00117904
PDPK1	0.00693647	0.00644135	-0.012378	-0.00703219	-0.00228303	0.00167338	0.00406815	-0.00281135	0.00110296	-0.00120321	-0.00167261	-0.00290191	0.000858575	0.000498913	-0.00767482	-0.00206775	-0.0023114	0.00757616	0.00068826	0.00670458	-0.00150962	0.00275368	0.0018709	0.00244142	0.00169678	0.00385431	-0.00882789	-0.00557485	0.000926795	0.00176124
UTP14A	0.00469005	0.000511468	-0.0123742	-0.000284667	-0.0071778	0.0115081	0.00288868	0.013867	0.00522864	0.00105069	-0.00900298	-0.00652325	0.00611219	-0.00718028	0.00299719	-0.00361892	-0.00447375	0.000706415	0.0101466	-0.00914809	0.00559286	-0.00659479	-0.00373287	-0.000957852	0.00877118	-0.00348351	0.00592934	-0.00154007	0.00358457	0.00339118
LRCH3	0.000265045	0.00255016	-0.0123739	-0.0106627	0.00111172	0.00619247	-0.00881157	-0.00625788	0.00063345	0.00154202	0.000123817	-0.00809013	0.00301022	0.000117994	-0.00447357	-0.00315337	-0.000961657	-0.000831147	0.000687477	0.00172653	0.00866026	-0.00653465	0.00407515	0.0029108	-0.00858581	0.00350224	-0.0063582	-1.60421e-05	0.0045991	-0.000622606
WASH5P	0.00194688	-0.00246499	-0.0123723	0.000198606	-0.00714302	0.000132941	0.0178101	0.00591744	-0.000636084	-0.00644894	-0.0136072	0.00104671	-0.0086143	0.00956662	-0.0171654	-0.00189057	0.0108942	-0.00317905	0.0103273	-0.010748	0.00892238	-0.00294992	0.0133802	0.00494527	-0.00731096	-0.00360133	0.00472485	0.0115563	-0.00182471	-0.00370249
OLFML2B	-0.0139606	-0.00389366	-0.0123654	0.0123831	-0.00548134	-0.0202607	0.0166838	0.00996468	0.00139764	-0.00569327	-0.0059182	0.00470683	0.0234759	-0.0149297	0.00108641	-0.00643522	0.00489455	0.00414715	-0.0105809	-0.0123953	-0.0214728	-0.00487356	-0.00195772	0.00191455	0.0184245	-0.0161041	-0.00992506	0.00963502	0.00209116	-0.00451722
AXIN1	0.00393465	0.00638236	-0.0123593	-0.00746352	-0.00888392	-0.00103143	0.0066372	-0.0018168	0.00433655	-0.0016513	-0.00499442	-0.00293616	0.00667626	-0.005736	-0.00367295	0.00314662	0.000607166	-0.00127587	-0.00926698	0.00149394	0.00291755	-0.0103416	0.00759095	0.00370706	0.00192353	-0.00835833	0.00659719	0.000364081	0.00700227	-0.00350392
MINOS1	-2.80091e-05	-0.00325388	-0.0123385	-0.00297898	0.000565509	0.00721508	0.00276219	-0.00050744	0.000628369	0.00155489	0.00541229	-0.00258766	0.0084269	0.0103679	-0.0107722	-0.00328874	0.0107482	0.00384767	-0.000979882	3.0496e-06	0.00970707	-0.00907738	-0.00742519	-0.00887064	0.00307385	0.00240738	-0.00489082	0.00751993	-0.00643764	-0.00328656
HOXC4	0.00136284	-0.00192523	-0.0123309	0.000579046	0.000871074	-0.00421981	-0.0155215	0.0123084	0.00970752	-0.00893087	-0.00378108	0.00419986	-0.0150744	0.0110892	-0.00345787	0.0131181	0.00757989	0.00725963	0.0011534	0.00655626	0.000164069	0.00392393	0.00332479	0.00624653	-0.00117422	0.00880855	-0.00368957	0.0067628	-0.00132801	0.00159121
PLA2G4A	-0.00474687	-0.0149108	-0.0123282	-0.0143542	-0.00173228	-0.00497104	-0.0156709	0.0321594	-0.00837939	0.00421191	0.0045971	-0.0130572	-0.000898262	0.0101524	-0.00429519	-0.00353523	-0.0175585	-0.0243515	-0.00593902	-0.0107777	0.00556983	0.017929	-0.00305982	0.0123566	-0.0199335	0.0106179	-0.0187674	0.00916574	0.0143695	-0.00139368
SEH1L	-0.00200295	-0.00616459	-0.0123263	-0.00802448	-0.0115178	0.00727636	-0.00277416	-0.00786315	0.00346279	0.00579424	0.0103789	-0.00751174	0.00299322	-0.0143214	0.00375997	-0.00521208	0.000644574	0.00470883	-0.000194533	-0.0101262	-0.0062235	0.00712257	0.000784779	0.0122291	9.8453e-05	-0.00782972	0.0064335	-0.00820303	0.00452882	0.00527918
TMEM132A	0.0128345	-0.0149487	-0.0123079	-0.00439979	0.00289872	0.00202721	0.00411242	-0.00350527	0.0104055	0.0116933	-0.00511604	0.00162727	0.00168526	0.0074139	0.013011	-0.00698276	-0.00760428	0.0153624	-0.00805771	0.0171954	-0.00392264	-0.0100338	0.00619547	-0.0210121	-0.00194452	0.00928576	-0.000727586	0.00163559	-0.00482557	0.00421215
BCL2L2	-0.000228661	-0.0214666	-0.0122969	0.000106915	0.000809645	0.00548256	0.000617876	0.00441621	-0.00370055	0.00260046	-0.00254287	0.0012944	-0.00136395	0.00109207	-0.000698331	0.001814	0.00136339	-0.00674096	-0.000482679	-0.000959079	-0.00435162	-0.00249136	0.00560237	-0.00178399	-0.00744938	0.00541305	-0.00710434	0.000775294	-0.00115513	0.00408491
NID1	-0.0445372	-0.0198919	-0.0122944	-0.0171253	-0.00585073	-0.0147473	0.0131502	0.0106367	0.0115105	0.0148343	-0.000814001	-0.0103006	0.0157179	-0.0209046	0.0139665	0.00509155	-0.00590321	0.000511843	0.0194711	0.0121673	-0.00967068	-0.000389872	0.0207089	-0.0130596	-0.0137327	-0.016766	-0.00857241	0.000446485	0.00167754	-0.00286899
VEGFA	0.00645936	-0.0186611	-0.0122912	0.0040499	0.00967795	-0.00145289	-0.00348579	-0.00931203	-0.00291567	0.00404971	0.02786	0.00612288	-0.00278698	0.00343049	0.00366042	0.0329862	-0.0179963	0.0152609	-0.0236055	0.0025636	0.00834038	-0.00697387	-0.0126053	-0.00503054	-0.016787	0.00443704	-0.00659406	0.0153594	-0.015768	-0.000875231
POMT2	0.00106002	-0.00435556	-0.0122854	-0.00181883	-0.00335071	0.00689737	0.00372072	0.00290351	0.00846761	-3.51749e-06	-0.0118389	-0.00517155	0.00489657	0.000487632	-0.00570902	-0.00257297	-0.000469797	-0.00512337	-0.00306722	-0.00163917	-0.00176535	-0.00402632	-0.0143669	0.00307556	0.00285084	0.00475162	-0.00541549	-0.00248089	-0.00690875	-0.00262754
CCNH	0.00102196	0.00593947	-0.0122783	-0.00673646	-0.000564404	0.0115965	0.00386311	0.000127384	-0.00549313	0.000735421	0.0109555	0.00112792	-0.00773049	0.00447475	-0.00728888	0.00226685	-0.00124646	-0.00926179	-0.000801309	0.000888081	0.00227651	-0.003567	0.00431708	-0.00527197	0.00158987	-0.0116477	-0.0045573	0.00497291	0.00762198	-0.000625076
HBA1	-0.00641025	0.00966894	-0.0122748	0.0119991	-0.000813433	0.0142666	0.000574529	0.0216056	0.000430103	0.0209451	-0.00491383	0.0409183	-0.015407	-0.0289845	-0.0151985	-0.00100651	0.00534169	0.000709815	-0.00748691	0.00912583	-0.00806811	-0.0018173	0.0053061	0.00260772	-0.000238093	0.0103272	-0.00543086	-0.00453828	-0.003306	0.00183543
HRC	-0.00744545	-0.00438284	-0.0122694	-0.00568275	0.00397004	-0.00843432	0.00504773	-0.0193907	-0.0051925	0.000195182	-0.0122901	0.000393591	0.00663166	-0.0125402	0.000506251	0.00619329	0.00889362	-0.00218785	0.00495204	-0.000917434	-0.00930999	-0.00310336	-0.00138979	-0.00832638	0.0114618	-0.000404811	0.00674465	-0.00869708	-0.00461736	-0.00185413
KCTD11	0.00803817	-0.00140081	-0.0122686	0.000492831	-0.0136245	-0.0102308	0.000492972	-0.00667129	0.00640847	0.013205	0.0170697	-0.00013218	-0.000257939	0.0101395	0.00578401	0.00556695	-0.0116097	0.00461722	-0.00180791	0.00625746	-0.000998119	0.00274456	-0.0150988	0.0209993	-0.0111336	0.00267381	0.00525866	0.00690443	0.0148097	-0.00376897
FAM96B	0.000279619	-0.00142451	-0.0122648	-0.00351483	-0.00777574	0.013095	0.0021565	-0.00624668	0.000144824	-0.0017187	0.0121615	0.00736406	0.00619411	0.0012916	0.00862609	-0.0039016	0.0013213	-0.00271436	-0.0119428	0.00948679	0.00373553	-0.00313817	0.00107465	-0.00832071	-0.00102577	0.00133745	-0.00182549	0.00859325	0.00368956	0.00313465
FAM8A1	0.00430128	0.000641663	-0.0122644	-0.00176808	-0.00616245	0.000952303	-0.00351119	0.00368944	-0.00527857	0.00515142	0.00653064	-0.012256	-0.0210045	0.000882225	0.00366359	-0.00885042	0.00387071	-0.000691541	0.00346541	0.0013919	-0.0228896	0.00235346	0.0107595	0.0106523	0.00428034	0.0073298	0.000454275	0.0061331	0.0010926	-0.00513419
TSTD2	0.002255	0.00303705	-0.0122614	-0.00706491	0.00904074	0.00162156	0.00520997	-0.00380552	-0.000607748	-0.00777263	-0.00113463	-0.0102301	-0.00888749	-0.0086248	-0.00787207	-0.00880756	-0.0138617	0.00561611	0.00113374	-0.00342349	0.00576558	-0.00626036	0.00353892	0.00190244	-0.00492248	6.69342e-05	-0.00386198	-0.00140873	-0.00738983	0.00352926
SHISA5	0.00257705	0.0016867	-0.0122603	-0.00286667	-0.00642576	0.0114959	0.0054489	-0.00309872	0.00812474	0.00176613	0.0174464	-0.00800163	0.00156014	0.00275408	0.00776799	-0.00180046	0.00425167	-0.00295365	-0.000349643	0.0107721	-0.00399423	0.00685208	-0.00054452	-0.00497234	0.00265373	-0.000353002	-0.00334163	0.000430671	-0.0057398	0.00196154
SLC18A2	0.000598937	0.0014014	-0.0122516	0.00124014	-0.00136213	0.00471218	-0.000691283	0.00411921	0.00884723	0.00365964	0.0105485	-0.00363004	-0.00479315	-0.00518721	-0.0072909	-0.00557542	-0.000742456	0.00796509	0.00556546	0.00574057	-0.0107211	-0.00451439	0.0145416	0.0146971	0.00290385	-0.00386575	0.00529958	-0.00181808	-0.00418589	-0.00213233
NOC3L	0.00171062	-0.00284439	-0.0122478	-0.00389119	-0.00787306	0.00974598	-0.00577218	0.00706897	0.00436212	0.000904181	-2.85886e-05	-0.00460371	0.00353879	-0.00347046	-0.00342195	0.00230757	-0.0120371	-0.00469818	-0.00259283	-0.0163029	0.00313901	0.00468548	0.00458844	-0.00258754	-0.00305176	-0.0021822	-0.0028385	0.01157	0.0070106	-0.000788118
KIF5C	0.00598629	0.0162794	-0.0122455	0.00363593	-0.00808607	-0.00149051	-0.00461577	-0.0127848	0.00270023	-0.0121204	0.00947263	0.0228262	0.00727796	0.0023885	-0.0022959	-0.00500254	0.00834935	-0.0173006	-0.00472534	-0.0133058	-0.0051643	0.00512083	0.00114986	0.00171843	-0.00890945	-0.00289145	-0.0142893	0.000215772	0.0120628	-0.0052993
TBC1D14	0.0169004	0.00220015	-0.0122404	0.00619477	-0.000283686	0.00897973	-0.00718811	0.0123035	0.00310154	0.00582573	0.00661939	0.00529994	0.00707441	0.00990297	-0.0106185	-0.00665894	-0.00609249	-0.00609942	0.00261624	0.0086515	0.00110704	-0.00389857	0.00554657	0.000359851	-0.00411108	-0.00499513	-0.0164181	-0.00144849	-0.00844805	-7.92123e-05
LY9	-0.00478113	0.0297801	-0.0122319	0.0184121	-0.00711852	0.00872584	0.00571515	0.00930073	-0.000282503	0.00895593	0.00492996	0.0130363	-0.0155424	0.00461013	-0.0111545	-0.0033462	0.00914154	-0.00955419	-0.000278814	0.0115068	-0.00874922	0.00132038	0.00227476	-0.000170017	0.000636559	-0.00715394	-0.00191951	-0.00392431	0.00154145	-0.00229622
GPR153	0.0010312	0.00163585	-0.0122253	-0.00345239	-0.00153926	-0.00838226	-0.013789	0.00727177	0.0187585	-0.0075004	-0.00196916	-0.0135578	0.0092846	-0.00433485	-0.00708076	0.00974648	-0.00409695	0.000778854	-0.0141329	0.00187882	-0.00993145	-0.000287103	0.00484228	-0.0132807	0.00212502	0.00608117	-0.0053241	0.00551974	-0.00781516	0.00567817
KDM5B	0.00960092	-0.000692967	-0.0122226	-0.0103874	-9.44442e-06	0.0106432	0.00225902	0.00100702	0.00169658	0.00787329	0.00695876	-0.0110424	0.00125696	0.00554538	-0.0051836	0.013933	-0.0157661	-0.00154497	-0.00078697	0.00228518	0.00575015	0.00826667	-0.00595052	-0.00456108	-0.00184044	-0.000877798	-0.00668849	-0.00208824	0.00218103	0.00453756
RNF169	0.00501335	0.00381979	-0.0122221	-0.00747333	-0.00421173	0.00956586	0.0124942	0.00297412	0.000779324	0.000604493	0.00208252	-0.0177343	0.0064466	-0.00258461	-0.00553057	0.0136313	0.000381355	0.00454121	-0.010352	0.000490956	-0.0117223	-0.000350106	-0.0136143	0.00102752	-0.0125784	-0.00549226	0.00258957	-0.00296586	0.00330789	-0.00305363
KLF15	-0.00412344	-0.00616502	-0.0122147	-0.00162772	-0.00703111	-0.00815469	0.0131405	0.0111966	0.00369224	-0.00154469	-0.00547219	-0.0105771	0.015619	-0.00935407	0.0131147	-0.00465373	0.00972698	-0.00691434	0.00908191	-0.00268362	-0.000477616	0.00115393	-0.00992299	-0.0123919	-0.005939	-0.00165282	0.0112003	-0.00651295	-0.000394453	0.00212443
KRT5	0.0041873	-0.0256517	-0.0122127	0.0456913	-0.0351401	-0.00382756	-0.0373058	0.0142332	-0.0102646	-0.0256863	-0.0314411	0.00933202	0.0313256	-0.0371014	-0.00562316	-0.0127985	0.024115	0.0292056	0.0186636	0.0224641	-0.0147365	-0.00879165	0.020875	0.00886337	-0.037317	-0.025465	0.0025611	-0.0063184	-0.00882392	0.00205077
TP53RK	0.00153091	-0.000548853	-0.0122122	-5.17957e-05	-0.00728548	0.0094575	0.00273856	-4.04391e-05	0.00377247	0.0133017	-0.00262236	-0.00791263	0.00991589	-0.00415475	0.000124371	-0.00465833	-0.00798592	-0.00605013	-0.00718181	-0.00041398	-0.00168023	0.0113426	0.0107454	0.00344489	0.00910299	0.00497284	0.00323591	-0.00283633	-0.00240523	0.001954
CCDC8	0.00586124	-0.0162802	-0.012207	0.00455307	-0.0189479	-0.0104396	-0.0125786	0.00618927	-0.00643144	-0.00239697	0.00492951	-0.0044419	-0.0110014	0.00560284	0.00763605	-0.00472466	-0.0010955	0.00437072	0.00867548	0.00720861	-0.00245085	-0.00238839	-0.00465095	0.00613664	0.00140537	-0.00462098	-0.00912896	0.00508495	0.00919747	0.000270279
KPNA6	0.00226556	0.00135251	-0.0122066	-0.00569839	-0.00154805	0.00974955	-0.00483746	-0.00431888	0.00774853	0.00660194	0.0030809	-0.00794181	-0.000111194	-0.00101185	-0.00527111	-0.000481296	0.00878087	0.00450573	-0.00399078	0.00752121	0.000315081	-0.00485356	-0.00327146	0.00447986	-0.00275741	0.00240877	0.00270194	-0.00899767	0.0054288	0.00231251
GUCY1A2	-0.00746971	-0.00466459	-0.0122031	-0.00830767	0.00190408	-0.0121697	0.00550159	-0.0140026	-0.00310149	0.00317328	-0.0182692	-0.00852529	0.0161713	-0.0157946	0.00179047	0.0210656	0.0135458	0.00248406	0.00925484	0.00368941	-0.00522837	0.00911035	0.00163664	-0.00566861	-0.00104448	-0.00745136	-0.00265525	-0.00328271	-0.0110761	-0.000533821
EPS8L2	0.0293758	-0.0123957	-0.0121653	0.0183546	-0.00921518	-0.00139294	0.000556343	0.0151905	0.00688672	0.00328323	-0.0101598	0.000657213	0.0125638	-0.00812327	-0.00819033	-0.000221945	0.00156627	0.00438618	0.0103272	-0.00259737	0.00189933	-0.0119067	0.00027567	0.00223921	-0.0116901	-4.38823e-05	0.00313487	-0.0111643	-0.00116001	-0.00366114
PGRMC1	0.0100011	-0.00959176	-0.0121614	-0.0169858	-0.00301108	0.000428417	-0.00912656	-0.0012782	0.000568872	0.0100551	0.0106893	0.00203946	-0.00614177	-0.00422542	-0.00609536	0.0025972	-0.00555758	0.00800212	-0.00783216	-0.013148	-0.00757396	0.0024479	-0.00161912	0.0029538	0.0112834	0.000326657	0.00185554	-0.0059558	-0.00679069	-0.00331478
FCER1G	-0.00787109	0.0155903	-0.0121612	-0.00143325	0.00664705	-0.00223237	0.000934631	0.0188758	0.00155216	-0.00144596	-0.00293585	0.0178207	-0.0189369	-0.0241822	-0.00160928	-0.0152627	-0.018048	0.0047442	-0.00342887	0.0019101	0.00336496	-0.00790616	-0.00235245	-0.00280061	-0.00478175	0.00473496	0.000258699	-0.00800478	-0.00448524	-0.000436759
CTC1	0.00421221	0.0108785	-0.0121591	-0.00314668	-0.000931407	0.00463364	0.00634177	-0.00923448	0.0123315	-0.00722951	0.00102626	-0.00680384	-0.00996577	-0.00279136	-0.0107398	-0.008237	0.00392287	0.0107883	0.00194228	0.00361343	0.00330694	-0.00957174	0.000572001	0.00316182	-0.00505877	-0.000363482	-0.0123481	0.00902468	0.00466563	0.0034461
ATXN7L3	0.00337854	0.00606954	-0.0121487	-0.00774644	-0.0025856	0.0163982	-0.000539297	-0.000313713	0.00521431	0.00808424	-0.00230185	-0.00565605	0.00327798	-0.00284391	9.57611e-05	-0.0039125	-0.00547954	0.000867157	0.000839046	0.00625043	0.00249128	0.00402698	-0.00160691	-0.00288374	0.0043044	-1.78577e-05	-0.00302769	0.00200494	0.00330578	0.00341224
KLHL9	0.00531068	-0.000439778	-0.0121413	-0.00371111	0.00387116	0.013523	0.00248602	0.00733493	0.00320448	0.00286333	0.00665917	-0.00688579	-0.0012294	0.00965086	-0.00985031	0.000416747	0.00476887	-0.00193514	0.0152023	0.00286513	-0.00273628	1.90506e-05	-0.000406646	0.00175004	-0.00854066	-0.00201505	-0.0117011	0.00518892	-0.00368936	-0.00309321
WWC3	0.00215852	0.00648469	-0.0121311	-0.0108586	0.00211863	0.00805705	0.00273598	-0.0114676	0.00609573	0.00315565	-0.00779094	-0.00192617	-0.00385985	-0.00302204	-0.00275975	-0.0112477	0.00221256	0.000704996	0.0035619	0.00308012	0.00426265	-0.00336355	-0.00163536	0.00852984	-0.00116578	-0.00308617	-0.00775793	0.00520515	-0.000630232	0.00446162
PLAUR	0.00127723	-0.00567227	-0.0121308	-0.0146762	0.00668	0.0125161	0.0103452	0.000964815	0.00796941	0.0129111	0.0148715	0.0153016	-0.00412592	0.00222575	0.0155771	0.0115739	-0.0273484	0.011273	-0.024211	0.00645244	-0.00384592	-0.000536576	-0.00924154	-0.00863859	-0.00415367	-0.0176595	0.00251298	0.021023	0.000374195	-0.00258277
ZNF274	0.00286169	0.00614269	-0.0121259	-0.0056275	0.00378423	0.00319968	0.0160621	0.00578706	-0.00412737	-0.0105152	-0.00523812	0.00940648	-0.00510524	-0.00601326	-0.000953361	-0.00253585	0.00433258	0.00315003	-0.000862857	0.00670486	0.00621784	-0.00718249	-0.00802329	0.00266751	-0.00442788	0.0124834	0.00630341	-0.00586753	-0.000424979	0.000731671
SRSF7	0.00369722	0.00334674	-0.0121214	-0.0145589	-0.00706015	0.00719332	0.0138412	0.00261312	-0.00755737	-0.00980297	0.00283833	-0.00349243	-0.00391072	0.00289987	-0.0123381	-0.00163713	-0.00111392	-0.00752672	-0.000446141	-0.00150343	0.00454331	0.00314908	-0.00819979	0.0023219	0.0048797	0.00279553	0.00447636	-0.00338495	-0.00216228	0.0049993
SNAI2	-0.0148234	-0.0289623	-0.0121207	0.00174454	-0.0179318	-0.00727425	-0.0125785	0.0105404	-0.00922214	-0.00169629	0.0044759	-0.0159527	0.00296083	-0.0141389	-0.0126882	-0.0177443	-0.0147328	-0.0137763	0.0107193	0.00993606	-0.0135928	-0.00681853	0.0107032	0.0116082	-0.00738844	-0.0353949	0.0233787	0.00657835	-0.0158508	-0.00076003
FAM120B	0.00134887	0.00174326	-0.0121189	-0.0136286	0.0128975	0.00677726	-0.00729414	0.00497776	0.00612684	-0.0038111	-0.00243713	-0.0110412	-0.00252796	-0.00288068	-0.00187068	-0.00220978	-0.00120159	-0.00879883	0.00988692	0.00324336	-0.00163711	0.00714803	-0.00460177	0.00638843	-0.00116685	0.00665063	0.00102117	0.000198599	0.00631877	0.00336216
NOC4L	-0.00143396	-0.00479056	-0.0121161	0.000346708	-0.00341108	0.00896937	0.0031352	-0.000227366	0.00821179	-0.00122602	-0.0102761	-0.00627675	-0.00523392	0.00928029	-0.00488115	-0.00200712	0.0052339	-0.00558517	0.000288494	0.00207246	-0.00312313	0.00227931	0.00137956	0.00481903	0.00094448	0.00357126	0.00503851	-0.00517581	0.0096489	0.00506398
RRP36	0.00110527	0.0032019	-0.012116	-0.0075573	-0.00369765	0.0107519	0.00031457	-0.000959394	0.00122091	-0.00522063	-0.00103404	0.000595546	0.00378824	0.00269589	-0.0071094	-0.0112212	-0.0010398	-0.00327115	0.00187993	-0.00140732	0.00109507	-0.00616051	0.00723032	0.00596624	0.00283205	-0.00368084	-0.00287573	0.00166419	0.000861551	-0.0041444
CSE1L	0.00509597	-0.000881252	-0.0121138	-0.00934926	-0.00622093	0.0154596	-0.00533317	-0.000258313	0.00246769	0.00655312	0.00658765	-0.0032247	-0.00459931	-0.00845665	-0.00215333	0.00162512	-0.00217149	0.00806116	0.0048049	-0.0110345	-0.00503354	-0.000639791	-0.00288585	0.0048825	0.00547576	-0.00590032	0.00282187	0.00244668	-0.000493962	-0.00339808
ZNF263	0.0016417	0.00661174	-0.0121027	-0.0184608	0.0123045	0.00758772	0.00162828	0.0111306	-0.00182506	-0.0208346	0.0026757	-0.00409651	0.00347446	-0.00416216	0.00360766	0.00399095	0.00204555	0.003367	0.000340542	0.00350351	0.00930265	-0.000762961	-0.00506391	0.00137843	0.000710907	-0.00716323	-0.00219163	-0.00354275	0.00347822	0.00269342
UBXN2A	0.00199395	-0.00050298	-0.0121007	-0.00905567	0.0114003	0.00896162	-0.00660618	0.0075064	0.001567	-0.0116845	-0.00643478	-0.00733378	-0.00263674	0.00173232	-0.00326026	0.00823119	0.00498978	-0.000164319	0.00811681	0.00628485	0.00342819	-0.00586308	0.00205097	-0.00573766	0.00855918	-0.00643833	0.00652433	-0.00361935	-0.0066252	0.000649656
TET1	-0.00186608	-0.00242758	-0.0120999	-0.00960544	0.0139196	-0.00751411	0.000642649	-0.00109973	-0.00293707	0.00183366	0.0254627	-0.0146806	-0.00456442	0.00144092	0.00485304	-0.00596664	0.00114301	-0.0160236	-0.0110727	0.00932358	-0.00977646	0.00749271	-0.00623982	-0.000418624	-0.0185012	0.00264946	-0.00749332	-0.00755151	-0.00224422	0.00263541
ZNF213	0.00431291	-0.00203284	-0.0120841	0.000885639	0.00172686	0.00324546	0.00853662	0.00659656	0.0112888	-0.00177728	0.00664045	-0.0116731	0.00188131	0.0150441	-0.00467608	-0.00578047	0.00799078	0.000610334	0.0034963	-0.00504402	-0.00335777	-0.0079219	-0.00345785	0.00623251	-0.0035939	0.00883381	-0.0137394	-0.000645234	0.0045939	0.000393161
UBASH3B	0.00388355	-0.0018569	-0.0120821	0.00100797	-0.00311683	0.00449377	-0.02601	0.00764242	0.000791857	-0.00795867	-0.0060237	-0.00122352	-0.0217131	-0.00324632	0.0094336	0.00801997	-0.00108795	-0.00429227	0.00281329	0.00697615	0.0025565	0.00396656	0.00801178	-0.00985706	0.00553719	-0.0098985	-0.0123153	-0.0115729	0.00429135	-0.00386521
C4A	0.0183674	-0.00829708	-0.0120818	0.00919056	0.0111563	-0.00715355	0.0153361	-0.00357496	0.0318863	0.00488993	-0.00460463	0.0112546	0.0021894	-0.00162356	-0.00224727	-0.0108829	0.00578936	0.002019	0.0153803	-0.00371608	-0.0162431	0.0151465	0.00634628	-0.00398703	-0.0079218	0.00146222	-0.0139069	-0.0225929	0.00193085	0.00417453
KIAA0907	0.00113523	0.00230126	-0.0120751	-0.00357229	-0.00920703	0.0110581	0.0104256	-0.00366966	-0.00522929	0.00481077	-0.00138975	-0.00108508	-0.00834552	-0.0089485	0.00287776	-0.000861569	-0.00305147	-0.000598965	0.000814802	-0.000531086	0.000311342	-0.00814142	-0.00272333	0.00242286	0.00758494	0.00860364	0.00102095	0.00772046	0.0110703	-0.00138877
DISP1	0.000428193	-0.00484661	-0.0120667	-0.0103119	0.00275983	-0.00823313	-0.00278831	-0.0210301	0.00820237	0.00713921	-0.0222832	0.00417888	0.00162181	0.00813301	-0.0101111	0.00205398	0.00354263	0.00234603	0.00399293	0.00304798	0.00400532	-0.00516263	-0.00138095	-0.0024722	0.000945574	-0.000372561	0.00772484	0.00021004	-0.00493465	0.00293434
C20orf194	0.00147451	-0.00212168	-0.012061	-0.00193514	-0.0109776	0.00329019	0.00914007	-0.000993875	0.000889045	-0.00738961	0.00696801	-0.00287303	-1.93588e-05	0.00215185	-0.018138	-0.00122217	0.00109452	-2.41967e-05	0.00864209	0.00327612	0.000948086	-0.00568748	-0.0109182	0.00260843	-0.00300565	0.00219345	-0.00279863	-0.0100626	-0.00177071	-0.00201631
ARMCX2	0.000523531	0.00114599	-0.0120569	-0.00779864	-0.00189017	-0.00198615	0.00839823	0.0104297	-0.00453319	-0.0145768	0.00255131	-0.0102708	-0.00124559	-0.00505775	0.00100876	-0.00207983	-0.011358	0.0139342	0.00291441	-0.00379959	-0.00957911	-0.00286022	-0.0128586	0.00384123	0.0113496	0.0113191	-0.000586261	0.0146835	0.00302112	-0.00248732
DHPS	0.00472108	0.0024116	-0.0120506	0.000970036	-0.00380649	0.0110999	0.0106967	-0.00135287	-0.0036108	-0.00783622	0.00487011	-0.00688446	-0.0130867	0.00497465	0.00603277	0.00598467	-0.0003814	-0.00231759	-0.00829197	-2.2777e-05	-0.00689883	-0.000257481	0.00676032	-0.0070856	-0.00410876	-0.000911932	-0.00754487	0.000169182	0.00191791	0.00155843
SLC2A3	-0.0350207	0.0165773	-0.0120473	-0.0157346	0.00832297	0.00646055	-0.011065	-0.00155167	-0.0167851	-0.002555	0.0129516	0.00280209	-0.00277481	-0.00208483	0.00192975	0.0300494	-0.00416281	-0.00980536	-0.00681165	0.00236377	0.0117379	0.00651064	0.0189652	-0.00940465	-0.0171708	-0.00172634	-0.0358332	-0.000740522	-0.0235357	-0.0024622
STAT6	0.00518068	0.00287189	-0.0120465	-0.00215117	-0.00248444	-0.008734	0.00541123	-0.00417558	0.00351437	-0.000393334	-0.02213	0.0171578	0.0118141	0.0218702	0.0102332	-0.00240298	-0.0111412	0.00759722	0.000429222	0.00507422	-0.00363697	-0.00464285	-0.00209448	0.00719422	-0.00502835	0.00504789	-0.00373749	0.00736648	0.00363102	-0.00392131
LIN7C	0.00158163	-0.00253665	-0.012039	-0.00455786	-0.00599921	0.00282983	0.00760549	-0.000219401	-0.007713	-0.00202061	0.0166976	-0.00123587	0.00222015	-0.000692372	0.00304621	-0.000712189	0.0135984	0.00472328	-0.00563367	-0.00593487	-0.0174047	0.00487979	-0.00156542	0.0123126	0.00306319	0.0111439	-0.00196433	0.000788722	0.00176083	-0.000764311
OXR1	0.00476025	0.00499888	-0.0120276	-0.00758611	0.0126479	0.00744415	-0.0156456	-3.82287e-05	-0.0022729	-0.00979759	-0.0042537	0.0019777	-0.010122	0.000747555	-0.00554426	0.0110484	-0.00693048	0.00365895	0.00455147	0.00141622	-0.00175654	0.00139058	0.00193164	0.00481004	-0.00645208	0.00640643	1.03824e-05	-0.00142998	0.000129495	-0.00439336
FOXF2	-0.0103138	-0.0064962	-0.0120125	-0.0126525	-0.000206241	-0.0152537	0.0045125	-0.00401099	0.00209944	0.00848421	-0.00592182	-0.00382139	0.010358	-0.00342915	-0.00100755	0.00359824	0.00667817	0.00022839	-0.000908043	0.0116085	-0.00414784	-0.00228362	0.00755012	0.000885652	-0.00155255	0.00128121	-0.00573716	-0.00105607	-0.00532897	0.00131991
BMS1P20	0.0030863	0.00287752	-0.012006	0.00531238	-0.00266476	0.0176338	0.00924831	0.0123219	-0.00664802	0.00202702	0.0100776	0.00413266	0.00580267	-0.00793378	0.00363425	-0.00155306	-0.0083577	0.000236953	-0.00719707	-0.0135222	0.00159402	-0.00271557	-0.00312854	-0.0135237	-0.00224925	0.00495075	0.0205278	0.0113167	0.0112392	0.00168119
TBL2	-0.00226654	-0.000890592	-0.0120052	-0.00973193	0.00300883	0.00852413	0.00215656	0.00652368	0.00990818	0.0104358	0.00739563	-0.00899714	0.00148614	0.00463155	0.00460305	0.00540247	-0.00797197	0.00417533	-0.00843034	0.00102907	-0.000532763	-0.00643036	-0.000670779	0.00448628	0.00160721	0.0011263	-0.00163549	-0.00209857	-0.000192267	-0.00149949
UNC119B	0.00397589	-0.0021517	-0.0120034	-0.00822974	-0.00520703	0.00297291	-0.000758608	-0.00123426	-0.00486745	-0.00102276	0.0110354	-0.00997071	-0.00218652	0.00183637	-0.00193283	0.0125993	-0.00406525	-0.0081139	0.000861856	-1.24101e-05	-0.0104348	-0.00037333	-0.00765915	0.000657165	-0.00873583	0.00174143	-0.003745	-0.00536101	0.0103868	-0.00372178
HMCES	0.000979263	0.00686734	-0.0119982	-0.00406295	-0.00321671	0.0126226	0.00458114	-0.00552596	-0.00420507	-0.00809835	0.00289321	-0.0050985	0.00459241	-0.0054527	0.00555308	-0.00164261	-0.00231515	-0.0123536	-0.00406596	0.00419153	-0.00519716	0.00487141	0.00697735	0.00347898	0.00524802	0.0006457	-0.00146201	-0.00138239	-0.000223993	-0.00551715
FOXC1	0.00368759	-0.0205733	-0.01199	-0.0034364	0.000939214	0.0121098	0.00438913	0.0156336	-0.0170476	0.00890073	-0.00523238	-0.00876164	-0.00509958	0.00143743	0.00389761	-0.0155609	-0.0120117	-0.0050489	6.18342e-05	0.0169148	0.00767841	0.00937766	0.0135085	-0.00890768	-0.00652471	-0.000889168	0.0211883	-0.00423217	-0.0037994	-0.00244286
PHF19	-0.00174549	0.00820315	-0.0119854	-0.00182902	-0.00597091	0.000278833	0.00701932	0.000844578	0.00154394	-0.0148225	-0.00427485	-0.00643772	-0.000521376	-0.001284	0.00212545	-0.00493907	0.00360933	-0.0029101	0.00383009	0.0171641	0.00249026	0.00496836	-0.00416158	0.00244508	-3.46878e-05	-0.0110574	-0.00161199	0.00511183	0.00719628	-0.00216996
TCEAL7	-0.00591882	-0.00893133	-0.0119843	-0.00975804	-0.00718476	-0.012846	-0.00786705	-0.000695911	-0.00145039	-0.014902	-0.0028284	-0.00364509	0.0183743	-0.00498861	0.00296747	0.0103972	0.00089828	-0.00137359	-0.00663589	0.00180533	0.00144478	0.000657182	-0.00541278	0.0236198	0.000739753	0.0128745	-0.00527292	0.0107903	0.00694909	-0.000918101
PPAN-P2RY11	-0.000569367	0.00224499	-0.0119833	-0.00445536	-0.010894	0.00419806	0.00334718	-0.00404964	0.00218782	-0.00255516	-0.00677456	-0.000605643	0.00178224	-0.00186218	-0.000936696	-0.0074083	0.00535569	0.00179083	0.000653985	-0.00246545	0.00817364	0.00625243	-0.00169843	-0.00234934	0.00182227	-0.016577	-0.00427532	0.00652128	-0.000170965	0.00275199
RPS6KB2	0.00514168	0.00361425	-0.0119807	0.00389292	-0.00906732	0.0080845	-0.00174938	-0.00200357	-0.000297172	0.00669527	-0.00650496	-0.00150513	-0.00482654	-0.00178446	0.00686642	-0.00645361	0.00633632	0.00262347	-0.00528823	0.00281373	-0.00343902	0.000886452	1.11472e-05	-0.000851712	0.00160172	0.00152312	-0.00395392	0.00419718	0.00607564	-0.00517126
PRRX2	-0.00094374	-0.012797	-0.0119801	-0.0133308	-0.000762752	-0.0143467	-0.00638905	0.00526208	-0.00885721	0.0107774	0.000988585	0.00772915	-0.00445133	0.0136329	0.00174142	-0.00569757	-0.00368385	0.00415469	0.00422158	0.00194908	0.000668958	-0.0151388	0.0106351	0.00494956	0.00135839	-0.00316555	0.00920197	-0.000823598	0.000249008	-0.0014392
FOXO3	-0.000336781	-0.0060241	-0.011976	-0.00222077	0.00814907	-0.00228424	0.00199013	-0.00187649	0.00508015	0.00321777	-0.00124418	-0.00137001	-2.74317e-05	-0.00250298	0.00168708	-0.0104215	0.00707178	-0.00450484	-0.000866301	0.00302553	-0.000138573	0.00893444	-0.00652299	0.000321823	0.00319291	-0.0240595	-0.00384551	-0.00510515	0.00196961	0.00360497
FAM134C	0.00116958	0.00530866	-0.011975	-0.0101448	0.00686163	0.0114878	-0.0142956	-0.00401583	0.0115532	0.00489512	-0.00593432	-0.0121176	-0.00705138	0.00394868	0.000976169	-0.0052701	0.00468571	0.00402611	-0.00148508	0.007171	-0.000425688	0.00195399	0.00413008	0.00156106	-0.000280399	0.00723525	0.000564644	0.00157727	0.0038061	0.00289429
ZMYM5	0.00429686	0.00753051	-0.0119743	0.00105663	0.000773621	0.00475844	0.00071331	0.00245239	-0.0066328	0.0092884	0.00415522	0.00193355	0.0085203	0.00716292	-0.0101167	0.00672397	-0.00215588	0.00340042	-0.00138417	-0.00464857	0.0149022	-0.00890522	-0.000164688	-0.0069208	0.00259538	0.000249508	-0.00606998	-0.00186747	-0.00345009	-0.00493646
CD2BP2	0.00411326	0.0059263	-0.0119671	-0.00334991	-0.00535936	0.0132663	0.00814287	0.00117839	0.00339403	0.00211956	0.00302791	-0.00233958	-0.0044666	0.000162054	0.0022738	-0.00482136	-0.00817832	-0.000301394	-0.00146438	0.00750073	0.00416615	-0.00183649	0.00265793	-0.000507164	0.00621428	-0.00190996	-0.00437205	0.00204445	0.0017289	0.00236689
PITHD1	-0.000963031	0.00358259	-0.011967	0.00130392	-0.0078245	0.010617	-0.000826735	6.3249e-05	0.00072855	0.00275118	0.000819565	0.00209872	-0.00355875	-0.00473387	0.00471749	-0.00423006	0.00169118	-0.00343363	-0.00653227	-0.00294953	0.00108241	-0.0030702	0.00809755	0.00798956	0.00732934	-0.00220625	-0.00206586	-0.00321795	-0.00305654	-0.00327591
HIST2H2BE	0.010275	0.00226371	-0.0119654	0.00147749	0.00888932	-0.00136084	0.0225412	-0.00350596	-0.0142058	0.00046412	0.00317417	0.0055347	0.00587529	-0.00643072	0.00673717	0.0033273	0.0219383	-0.00885328	-0.000106547	0.00859867	-0.00073328	-0.0183399	-0.0102674	0.00935886	-0.00966925	0.0133919	0.00215389	-0.00481599	-0.0340328	-0.00169369
ENOSF1	0.000472674	-0.00122524	-0.011959	-0.00079911	0.000751809	-0.00562293	0.00988889	0.00610442	-0.0006934	0.0105311	-0.0041168	-0.00448094	-0.00932616	-0.0118981	-0.00417245	-0.0126142	-0.00358507	-0.0147339	-0.0154122	-0.0152358	0.011739	-0.00471404	-0.00741592	-0.00820836	-0.00131567	-0.00252194	0.00638737	0.0126964	-0.00593475	0.00125895
DGUOK	0.000510568	-0.00159789	-0.0119567	-0.000405397	-0.00454399	0.00524801	0.0144472	-0.00255664	-0.0037227	-0.00834674	0.0241084	-0.00533239	0.00936427	-0.00526502	-0.00104665	0.0034729	0.00677803	-0.00377005	-0.00149883	0.00776531	0.00896598	-0.00179156	0.00813341	0.00488911	-0.00260644	0.000742156	0.00732343	0.00552842	0.00534185	0.00312528
GSC	-0.00665523	-0.0055214	-0.0119562	-0.00662736	0.000426835	-0.0104341	-0.000236455	-0.0114617	-0.00211224	-0.00568065	-0.00333624	0.00120015	0.0019963	-0.00153114	0.00325543	-0.00602925	-0.00405134	-0.0167982	-0.00124424	-0.00218842	-0.0105307	0.00205528	0.0107685	-0.0120687	-0.00214496	-0.00931739	-0.00684874	0.00143563	-0.000648111	-0.00120465
SGMS2	0.00336424	-0.0165525	-0.0119489	-0.0109305	0.00138401	-0.00937652	-0.0148429	-0.00686412	-0.0115447	0.00903183	0.00609884	-0.00498942	-0.0135896	-0.00604705	-0.00528472	-0.0131923	-0.0026961	-0.00123392	-0.00558449	0.00608895	-0.0228868	-0.00377987	0.0151109	-0.0131891	0.0248299	-0.00486509	0.0260488	-0.0293297	-0.00102329	0.00126917
ZNF629	0.00484506	-0.0122258	-0.0119404	-0.00307398	-0.00306845	0.00803603	0.00801182	-0.00322251	0.0107745	-0.00140051	-0.00306026	-0.00902754	-0.0023897	-0.00453282	-0.00701649	-0.0104181	0.00993574	0.00199108	0.00119944	-3.69699e-05	0.0104254	-0.00584629	0.0136053	0.0116677	-0.000274274	-0.00652962	0.00462722	-0.00627405	0.00315119	-0.00108959
UBQLN4	0.00493259	0.0038847	-0.0119364	-0.00816097	-0.00771013	0.00898653	0.0010721	-0.00460233	0.0163679	-0.000471166	-0.00377626	-0.0069385	0.00799416	-0.00814649	-0.00109971	-0.00160114	-0.00140869	-0.00206627	-0.0110739	-0.00445911	0.00148366	0.00670792	-0.00269988	-0.000149431	-0.00802091	-0.00429926	-0.000801608	-0.000213358	0.00292636	-0.00261456
POLR2M	0.00117761	0.00402815	-0.0119348	-0.00413723	-0.001658	0.0138625	-0.00574311	0.00215851	0.00434627	0.00849768	0.00695591	-0.012503	-0.00852673	0.000109627	-0.00728692	0.00199896	-0.00586821	-0.00270413	-0.00272935	-0.00903223	-0.00903142	0.000755719	-0.00127011	0.00234335	-0.00267526	-0.00425459	0.00129048	-0.00612829	0.001783	-0.00221051
C1S	-0.0024982	-0.0340439	-0.0119324	-0.00230174	-0.0119576	-0.0190389	0.000713321	0.0305435	-0.0288826	0.011016	-0.0113768	-0.0253273	0.00904833	0.0063658	0.00353477	0.00947407	0.00565458	0.00646067	-0.00506162	0.0151607	-0.00757815	-0.00511808	0.000706433	-0.00193299	-0.0201561	0.00154908	0.0136889	0.0106716	0.00763941	0.00248562
ARG2	-0.00518972	-0.0040697	-0.0119254	-0.00639327	-0.0031519	0.0193562	-0.00961103	-0.0124236	0.00445803	0.00639575	0.00802288	0.00314504	-0.00316489	-0.0133175	0.00486287	-0.00394313	-0.0109457	0.0027897	0.000214396	0.0051877	0.00907717	-0.0128419	-0.00982051	-0.00718422	-0.000264246	0.00394203	0.00201531	0.0126308	-0.0185959	-0.00130667
CLDN12	0.0109635	-0.0135284	-0.0119223	0.00896491	0.0204183	-0.0157623	0.00871957	0.00807193	-0.00237874	-0.0100478	0.00343967	0.000906163	-0.00600298	-0.00221952	-0.000404629	-0.00112597	-0.000343781	0.00660474	-0.0100067	-0.00284823	-0.0259141	-0.00689767	0.00617863	0.0107644	-0.00280664	-0.00394429	0.00600988	0.0114132	-0.0110478	-0.00312073
ZNF841	-0.00142419	0.00282268	-0.011922	-0.00605125	-0.00813993	0.00516726	0.0076334	0.000789939	0.000627191	0.00655809	-0.000300337	0.00387975	-0.0121529	-0.00429456	0.00028607	-0.00103555	-0.00282249	0.00199758	-0.00928761	-0.0179028	0.0161398	-0.00284868	0.00413328	0.000547584	-0.00106767	0.00318914	0.00655336	0.0089874	0.001497	-0.0059603
BST2	0.00645086	0.00114919	-0.0119185	0.00423775	-0.013996	0.0220078	0.0010795	-0.015782	0.0128578	-0.0166073	-0.0103357	0.0295784	0.0134325	0.0192321	0.00642176	0.0173079	-0.00633999	-0.00323341	-0.00380813	0.0158105	-0.00998266	0.0107468	-0.00372481	-0.0226788	0.00468746	0.00820009	-0.00509906	-0.0148372	0.00219843	0.00330995
STAC2	0.0145013	-0.0143841	-0.0119066	0.0192316	-0.0168959	0.00327797	-0.0178275	0.0173988	-0.0216896	-0.00116267	-0.0179747	-0.00281974	-0.00182888	-0.00426266	-0.00265558	-0.0279104	0.0179768	0.00728932	0.0232636	-0.00910126	0.00956811	0.0246547	-0.00153627	0.010967	-0.0377164	-0.0152903	-0.00182588	0.0111589	-0.0151337	0.00372787
ZNF335	0.00142816	0.00534905	-0.0119051	-0.00560042	-0.00975409	0.00815384	0.00310016	-0.00616008	0.00527368	0.00284149	-0.0151328	-0.00233001	-0.0039115	-0.00538064	-0.00933154	-0.00355668	0.0107225	0.00401498	-0.00913824	-0.00541879	0.00305208	-0.0121932	0.000470122	-0.000804893	-0.00390448	-0.00332605	0.00270307	0.0022176	0.00609119	0.00288846
PIM2	-0.00047606	0.0195959	-0.011904	0.00313337	0.0111507	0.0125451	-0.0121458	0.00638572	-0.00356323	0.00300769	0.00159563	-0.00466831	-0.00612327	-0.0128022	-0.0071931	-0.00860404	0.000603026	0.00282002	-0.00438253	0.00168701	0.0044426	0.000648156	0.00879815	-0.00567203	-0.0163519	-0.00228122	-0.000959329	-0.00375948	-0.0151654	0.00274484
CLN8	-0.00473416	0.00330802	-0.0118981	-0.0100878	0.00337562	0.00248758	0.00581359	0.00890652	0.00056647	-0.00550916	0.00127032	-0.0138527	-0.00583321	-0.00624063	-0.00502561	0.00100642	0.00363135	0.017118	-0.00815729	-0.00260652	0.00329063	0.00123847	-0.000680957	0.00148737	-0.00376245	-0.00653485	-0.00720321	-0.00108879	-0.00266688	-0.000957561
C4orf3	0.00987117	-0.00454872	-0.0118943	-0.00698662	0.000511064	0.00339385	0.00498254	-0.0135261	0.000442228	0.010398	0.00996402	-0.00357526	0.0057357	0.00862855	-0.00587653	0.00205624	0.00377062	0.00364878	0.00404507	-0.00589798	-0.0167732	-0.00605245	-0.00284385	-0.00388748	-1.93838e-05	-0.00335805	0.00702658	0.00632214	-0.00725922	0.00308116
FAM212B	-0.00817669	-0.00149682	-0.0118761	-0.00908309	-0.00321665	0.00177123	-0.00935153	-0.0353495	-0.00190405	0.00483965	-0.0111092	-0.000621993	0.00438111	-0.00723107	0.00623455	0.0064663	0.0140989	0.0196965	0.00938081	-0.00625044	-0.00662893	-0.0218711	0.0131019	-0.00809772	-0.012373	-0.00178625	0.000733957	0.00824199	0.00280479	0.00115521
LINC00641	-0.00104844	0.000812854	-0.0118743	-0.0152633	-0.00784956	-0.00797764	-0.0146905	-0.0078936	-0.0109779	0.00557522	-0.00816302	0.00775893	-0.00891365	-0.000511654	-0.0117956	0.00820292	0.00261571	0.00447402	-0.00327756	-0.00741486	0.0106713	0.0141694	0.00328764	0.00849651	-0.0102734	-0.00341072	-0.00136485	-0.00153546	-0.0112586	-0.00473296
CNTROB	0.00462644	0.0034713	-0.0118704	-0.00161023	-0.00544529	0.0020988	0.0105188	0.000512164	0.00549102	-0.00406685	-0.00299121	-0.00258076	0.00609377	-0.00617776	-0.00304627	0.00148198	-0.00899475	0.00417892	0.00562017	-0.00435966	0.00617301	-0.00440726	-0.00188374	-5.27486e-05	-0.00384833	0.00145351	0.0048185	-0.00517588	0.00731554	0.00117276
BRE-AS1	-0.0128885	0.00492354	-0.0118697	-0.0104914	0.00497073	0.00691615	0.00567508	0.00722799	-0.00201016	-0.00525458	-0.00870398	0.0167219	-0.0110605	0.0067374	0.00828296	0.00587591	0.00329743	0.0108925	-0.00914166	0.00132108	-0.000605675	0.00344875	0.00376401	-0.00745476	0.0109373	0.0169097	0.00582933	0.005043	0.000560933	-0.0017501
UTP14C	0.00277557	-0.000903823	-0.0118606	-0.0161966	0.0109258	0.00592303	-0.0106203	-0.00046685	0.00355622	-0.0062614	0.00526248	-0.00755927	0.00157397	-0.0021036	-0.00405099	0.00384593	-0.0114881	0.00100147	0.00814881	-0.00288259	0.013665	0.00308353	0.00994183	0.00208761	-0.00287792	-0.00419933	0.00313336	-0.00187617	0.00431557	-0.00091733
ZFPM1	-0.00316663	0.0154973	-0.01186	-0.00676736	-0.00204175	0.000515732	0.00819816	0.00169248	0.00391757	-0.0113739	0.00385315	-0.00291625	0.00764375	-0.00920012	0.00880773	0.0104806	0.0070752	0.00447326	-0.00821852	0.00525108	0.00436067	0.000923528	0.00889563	0.00698673	-0.00210273	0.00181294	-0.00279755	-0.00429826	-0.00128396	-0.0031791
RGL3	-0.000737558	-0.00693308	-0.0118583	-0.00316833	0.00994474	-0.0038539	0.00506974	-0.0139985	0.00186162	-0.0109696	-0.0148565	0.000427606	0.00771657	-0.0177756	-0.0013319	0.00052602	0.00620421	-0.00510232	0.00191266	-0.002538	0.00149036	0.00672361	-0.000164306	0.00434211	0.00527411	0.00367932	0.0107491	-0.00896725	0.00301467	0.00127634
PRKCA	-0.00462395	0.00950377	-0.0118574	-0.00398574	0.00276157	0.00350415	-0.0135554	0.0140169	-0.00335352	0.000883863	0.00547845	-0.0092081	-0.0114785	-0.00344184	-0.0063318	0.000218636	0.00733809	0.0238631	0.0032685	0.000899147	-0.00592468	0.0155193	0.00312082	-0.0161934	0.00642361	0.00206241	0.00283991	-0.00495531	-0.000977225	0.00264828
NCKAP5L	-0.00163003	0.00373628	-0.0118537	-0.00119022	-0.00315194	0.00637852	0.0186993	0.0119442	-0.00018022	-0.00994503	0.0033338	-0.00302576	0.00465487	-0.00288076	0.00827379	-0.0102979	0.00329507	0.00257968	0.00328612	0.00395407	0.0110725	-0.00264913	0.0059564	0.00832942	0.0086011	-0.000397509	0.00388793	-0.0048911	0.00090854	-0.00380009
CC2D1B	0.00214754	0.00483933	-0.0118507	-0.00480534	-0.00709236	0.00142044	0.0102026	-0.00959307	0.000808269	-0.00193813	-0.00712199	-0.00433162	0.00705507	-0.00403877	-0.00424841	-0.0197661	0.00427433	-0.00322209	-0.00937266	-0.00614319	-0.00370103	-0.0112876	-0.00216871	-0.000371769	-0.00294983	0.00683344	-0.0048898	0.00553033	0.00755133	-0.000934538
DSE	-0.0125553	-9.2143e-05	-0.0118491	0.00693077	-0.0102744	-0.00246743	-0.00714568	0.00527904	-0.0130973	-0.000791951	0.00624886	0.0116904	0.00437388	-0.00888621	0.00310576	0.00722464	-0.0128421	-0.000851983	0.00423688	0.0110041	0.0162576	0.0149109	0.00962963	0.00834146	-0.0124841	-0.0016331	-0.00144278	0.00586549	-0.00834831	0.0037
PHF10	0.000306345	0.000544584	-0.0118449	-0.0155808	-0.00735695	0.0039445	0.0105268	-0.00989173	-0.00228074	0.0052414	0.000135654	0.00346456	-0.00899543	0.00241758	-0.00724568	0.00185385	-0.0038981	-0.00898464	0.0060048	-0.00374574	-0.00806536	-0.0125922	0.000945628	0.00469655	-0.00143532	-0.00819361	0.00281592	0.00134578	-0.00496161	-0.00411062
DPYD	0.0192423	-0.00514561	-0.011833	-0.00542844	0.000492714	-0.0123563	-0.00359316	-0.00927533	-0.00167358	0.0116106	0.00393477	0.00561571	0.00541406	0.00271223	0.00382287	-0.0106088	0.000249043	-0.00986289	0.00542536	0.00294125	-0.0161436	-0.0180292	-0.0121392	-0.00059332	0.00014803	-0.00096585	-0.0061464	-0.0128768	0.00538495	-0.00325446
JAM3	-0.0226014	-0.0120116	-0.01183	-0.00229214	-0.0275867	0.00309639	-0.0142524	-0.00329378	0.000854934	-0.0114492	-0.00156214	0.0248932	0.0079856	0.016197	-0.000978073	0.00831112	0.00582455	0.00842864	0.000567017	-0.00373357	0.00875183	0.00169827	-0.00454264	-0.0141162	-0.0160406	-0.0122278	-0.0130373	-0.0120872	4.49498e-05	0.00319106
BRAF	-0.000338122	0.00767819	-0.0118251	-0.01448	0.00972068	0.00718179	-0.00946322	-0.0091597	0.000474492	0.0100014	0.00637852	-0.00456095	-0.000677459	-0.00546653	-0.0013351	-0.00231307	-0.00261836	-0.0139533	-0.0151923	-0.000625182	-0.0046464	0.00445763	-0.0103421	0.00367376	-0.0158702	0.0034529	-0.000846368	-0.00969516	0.0051795	0.00188663
RCC2	0.00381801	0.000531837	-0.011818	-0.00868294	-0.00652903	0.0133597	-0.00296609	0.0084014	0.0104571	0.000666857	-0.00610809	-0.0113753	-0.00376398	5.15651e-06	0.00601057	-0.00114858	-0.00611672	0.00422752	-0.00141786	0.00450861	0.00638749	-0.000953476	0.00605624	-0.00565662	-0.00209271	0.0015279	-0.00396342	-0.00392972	-0.00075917	-0.00447625
STIM1	0.0106903	0.00866124	-0.0118135	-0.00275657	0.00362656	0.00448098	-0.00198801	-0.00434044	0.0082638	-0.00233179	-9.0637e-05	-0.00916285	0.00909477	-0.00394581	-0.000942217	-0.00122918	0.000439187	-0.00415431	-0.00231605	0.012688	-0.00569798	0.00364233	-0.00525479	-0.00367973	-0.000638485	0.00565938	0.00108529	-0.00803166	0.00499166	-0.00313741
PPP4R2	0.00683118	0.00044524	-0.0118094	-0.0088361	-0.00591967	0.00479267	0.00121691	-0.00427723	-0.00174563	0.00616909	0.0059252	-0.00120955	0.000550993	-0.0047291	-0.00558294	0.00858346	-0.0131324	0.000144878	0.00751182	-0.0064468	0.00138473	0.00221651	0.000274815	-0.00237569	-0.0041091	-0.0063198	-0.00163219	-0.00192227	0.000897046	0.000649821
SOGA1	0.00129825	-0.00277326	-0.011805	-0.00097097	-0.00757315	0.000103278	0.0115697	-0.00131595	0.00892493	-0.00634642	-0.00385101	-0.0113019	0.00189703	-0.00674657	-0.00437933	-0.0135647	-0.00766315	0.00771597	-0.00956478	-0.00063779	-0.00125689	-0.00586144	-0.00559933	0.00797039	0.00616611	0.00252351	-0.0101895	-0.00157815	-0.00490703	-0.00526181
KLF8	-0.00203945	0.00194045	-0.0118026	0.00421488	0.00330951	0.00352984	0.0090555	0.00654331	0.00473038	-0.0133313	0.00236442	0.000440133	0.0117785	-0.00226146	-0.0068506	-0.00955882	-0.00725092	0.00725441	4.40875e-05	-0.00455048	0.00350329	0.0071046	-0.00647015	-0.00602669	-0.012529	0.00321394	-0.003704	0.0072531	-0.00428794	0.00294899
GPC4	-0.00987074	-0.0113222	-0.0117883	0.0082023	0.010614	-0.0123611	0.00371726	0.00759797	0.00299954	0.00607973	0.00342102	0.0082394	-0.0259491	0.0059041	0.0213577	-0.0133053	-0.00863287	-0.00886078	0.00909758	0.00155799	-0.00543631	0.00817995	-0.0126817	0.00735949	0.0183937	-0.018754	-0.025763	0.00151161	-0.00557929	0.000254976
HES4	-0.00335914	-0.00278592	-0.0117798	-0.00566273	0.0187978	0.00388869	0.0117708	-0.00790709	-0.00572841	0.00412121	3.87399e-05	0.0092266	-0.00530492	-0.0094436	0.00231615	-0.00472825	-0.000220987	-0.00231378	-0.0041069	-0.0023573	0.00166409	-0.00534303	-0.0141474	-0.00525687	0.0121583	0.0127461	-0.0043831	-0.00952396	0.00503792	-0.00209812
RIC8B	-0.00144263	0.00611734	-0.0117746	-0.00164009	-0.00731978	0.00370447	0.0188241	0.00394542	0.00522463	-0.0125304	0.00765135	-0.0072635	0.0148859	-0.00488039	-0.00221139	-0.0031465	0.00101437	-0.00566961	0.00824679	-0.00366482	-0.00388714	0.00912268	0.00458844	0.0037124	-0.00137869	0.00696246	0.0106436	-0.00118222	-0.00711868	0.0016928
CPS1	0.000972544	-0.00973334	-0.0117711	0.000918278	-0.002866	-0.00644552	-0.0173492	-0.0066206	-0.00872794	-0.00624478	-0.00410959	-0.00219532	0.00303432	0.000649468	0.00100948	-0.0106515	-0.00100985	-0.0011605	0.00310529	0.00415885	-0.00734074	0.0104405	0.0022704	-0.0127599	-0.00029357	0.00268131	0.00665247	-0.00669755	0.00893937	0.000109547
LPHN1	0.00681462	-0.000874582	-0.0117701	0.00413433	-0.0119343	-6.47899e-05	0.000899521	-0.000116178	0.0084308	0.000133008	-0.00805408	-0.0119049	-0.00349396	-0.00397142	0.00393118	-0.00470492	0.000617634	-0.00416541	-0.00358	0.00261962	0.00166897	-0.00212392	-0.000548449	-0.0016089	-0.00134977	0.00560036	-0.000835913	-0.00525873	-0.00117089	0.000149987
C11orf24	-0.00718847	-0.00515808	-0.0117675	-0.00265265	-0.00046559	-0.00727626	-0.00749168	-0.000546151	0.00592158	-0.00142392	0.00148689	-0.00546829	0.00171791	0.00870588	0.000887447	0.00329813	-0.00134673	0.00631365	0.00312244	0.00239611	-0.000560096	0.00568081	0.00444624	0.00482227	-0.00395114	0.00311597	0.00175562	0.0026005	0.0016305	-0.00244604
GBA2	0.00268917	0.000946836	-0.011764	-0.00479665	-0.0108064	0.00836792	0.00416508	-0.00672334	0.00521618	0.00408832	-0.00330973	-0.00147343	-0.00993762	-0.00416939	0.00201847	-0.00356761	-0.000189849	0.0028691	-0.00637415	-0.0017414	0.000941913	-0.000949415	0.000551811	-0.00368127	-0.00689193	-0.00378102	-0.000936345	0.0112896	0.00961647	0.00163512
QSOX2	-0.00498587	0.00317215	-0.0117575	-0.0067811	-0.0119202	0.00726409	-0.00280712	0.0124241	0.00548284	-0.00474762	-0.0063123	-0.0135086	-0.00272923	0.00497348	-0.0137584	0.0028312	-0.000943852	0.0151323	0.0021018	-0.00126037	-0.00109323	0.00287899	-0.00420869	0.00049407	-0.00463686	-0.012579	-0.00423904	-0.000351023	-0.00682475	0.000648371
CTSK	-0.00767199	-0.0107958	-0.0117567	-0.0203525	-0.00877488	-0.0250217	-0.00116438	0.0242987	0.00737975	0.00276449	0.000226628	0.0196585	-0.00562095	-0.00615637	-0.00308145	-0.00799808	-0.00321107	-0.0142284	0.010496	0.0121086	-0.0123563	-0.0158756	0.0133	-0.00804071	-0.00519164	-0.00416428	0.00514885	0.00492767	-0.00222837	0.00158967
KLHL23	-0.00103509	-0.00296491	-0.0117538	0.00550564	0.00705337	0.00605925	0.00436915	-0.000653242	-0.00103545	-0.00587815	0.0146752	0.000444653	-0.0186683	-0.012496	0.00472511	-0.0122612	0.00112873	-0.00578001	0.00764602	0.00132845	-0.00135856	0.00155989	0.00245076	0.0034272	0.00254337	0.00526269	0.00419536	0.00313146	0.00314098	0.00277637
FOXO3B	-0.000272427	-0.00084334	-0.0117366	-0.000333017	-0.00384827	0.00175323	0.00453231	-0.000164991	0.00578979	0.00120996	0.00550667	-0.0120119	0.000931536	-0.0043185	-0.000561011	-0.00609286	0.00405765	-0.00612238	0.000961793	-0.0019008	0.00504616	0.00812297	-0.000451848	0.00314303	-0.000425654	-0.00815206	0.00658468	-0.000154497	-0.00673749	-0.00201494
URB1	0.00417885	-0.00898342	-0.0117365	-0.000209628	-0.0127301	0.0118004	-0.000835234	0.00760497	0.0039571	0.00150135	0.00238633	-0.0102122	-0.00804922	-0.00129725	0.000690315	-0.00113383	0.00504511	-0.00610131	-0.00372145	-0.00148844	0.00528833	0.00355932	-0.000751249	0.00583669	-0.000810018	0.00117002	0.00426228	-0.00518332	0.00757232	0.00476659
CCDC144B	-0.00898128	0.00605222	-0.0117349	-0.00244363	0.00324894	-0.00987512	0.0155663	0.0115194	-0.00654841	-0.00732405	0.00671227	-0.00592971	-0.0069382	0.000448997	0.000540573	0.0029204	0.0139071	0.00597356	0.0120858	-0.0350279	0.00245402	0.00770743	-0.00130478	-0.000591789	-0.0225021	-0.00614929	-0.00825864	-0.0152704	-0.000160013	0.00205631
BCL6	0.00691185	-0.00874139	-0.0117328	0.00596144	0.00302217	0.00022501	0.00518931	-0.00408477	-0.00235959	0.00428389	-0.0049784	-0.00563991	0.000298205	-0.00241363	0.00212587	-0.00163457	0.0089422	-0.00715892	-0.00329115	-0.00764863	-0.00106824	-0.00503726	0.00129829	0.00291352	-0.00079893	-0.0012978	0.00265733	-0.00669764	0.00428703	0.00470154
POLR1E	0.00713242	0.00248981	-0.0117263	-0.00119317	-0.00941449	0.00178848	0.00347368	0.00324164	-0.00744022	0.00755139	0.00425604	-0.00876169	0.00507329	0.00526692	-0.00435261	0.00417365	0.00223282	-0.00294264	-0.000561594	-0.00131146	0.00591843	-0.000291227	-0.0037284	-0.00544148	0.00500413	-0.0181564	-0.00677999	-0.00648396	0.00250614	0.00380511
YAP1	-0.00154222	-0.0295577	-0.0117262	0.0100415	0.00982111	-0.00810918	3.33009e-05	0.000866963	0.0031671	0.000452383	0.0104693	-0.00372188	-0.00635523	-0.00713117	0.00439559	-0.0130607	0.000494176	0.00103654	0.00192462	-0.00414717	-0.00225212	-0.00205429	0.00279901	0.0022681	-0.00107452	0.00109042	-0.00259512	-0.00433193	0.000754523	-0.00249084
ATP2A2	-0.00857321	-0.0104296	-0.0117245	0.00719551	0.0038187	-0.00165112	-0.00765199	0.00528032	-0.00393584	-0.00217371	0.00525102	0.00762827	-0.00653642	0.00842596	-0.00388246	-0.0168457	-0.0151741	-0.000936677	-0.00180557	-0.000537767	-0.00725554	0.00236628	0.00341758	0.0102	-0.000677362	0.000971141	-0.00146046	-0.00131597	-0.000737662	-0.00503533
MSI1	0.00388384	-0.0117168	-0.0117184	-0.00679067	0.00488084	-0.0120868	-0.00810765	-0.0138163	0.00863475	0.00207403	-0.000393831	-0.00256405	-0.00435369	-0.00444593	0.000474496	0.00798678	0.00396344	-0.000881747	-0.00978944	0.00428265	0.00541775	0.00428225	-0.00602565	0.0010437	-0.000101984	0.00508076	0.00356226	-0.00173644	-0.00585602	0.00372367
LOC100129361	0.00146213	-0.00066112	-0.0117131	-0.0034626	-0.00404527	0.00573662	-0.00500574	-0.0072861	-0.0012833	0.00762321	0.00373921	-0.00484601	0.00328751	-0.00772531	-0.00163083	-0.00350446	-0.000127869	0.00194692	0.00506289	-0.00180972	0.00505964	-0.0096883	0.00438534	-0.00270933	5.5549e-05	-0.00296724	0.00497886	0.00148167	-0.0163286	0.00292252
ZNF687	0.0033298	0.0038651	-0.0117001	0.00289216	-0.00122934	0.0110628	0.00730934	0.00238811	0.00930662	0.00414709	-0.00134015	-0.00940506	-0.0112316	-0.00312059	0.00971268	0.00483973	0.00386709	0.00110398	0.000797902	0.014623	-0.0019863	0.00279881	0.00599807	-0.00210396	-0.00481852	-0.00623748	-0.00396192	0.000596922	-0.00215897	-3.0233e-05
ISG20L2	0.00393289	0.00390251	-0.0116963	-0.00582671	-0.000959735	0.0104936	0.00257848	-0.000791372	0.00124407	-0.00236266	0.00667842	-0.00538444	0.0024524	0.00503937	-0.0112052	-0.0021631	-0.00393267	-0.00232288	-0.00245282	0.00974068	0.00915361	0.00212078	0.00544191	0.000519956	0.000319535	-0.0057839	0.00171897	-0.000435641	0.00436583	0.0047548
FAM168A	0.00307817	0.00378897	-0.0116939	-0.00641801	0.0114451	0.00402631	-0.00826857	0.00222546	0.00552289	0.00969163	0.00027324	-0.0111033	0.00733899	0.00567391	-0.00468556	-0.00691024	0.00469672	0.00612421	0.00283074	0.00588296	0.000840398	-0.000147279	-0.0017916	0.00406702	-0.0219822	0.00532781	0.00621122	-0.00633074	0.00178541	0.00241762
SUV420H1	0.00884863	-6.63903e-05	-0.0116881	-0.00115926	0.000127003	0.0121236	0.0041692	0.00390915	0.000801491	0.00285899	-0.00406749	-0.00729905	-0.000110332	-0.00111879	-0.00093116	0.0109123	-0.00475055	-0.00651466	0.00832096	-0.00759575	-0.00300273	0.00125482	0.00511706	-0.00261214	0.002112	-0.00282846	0.000295745	0.00611013	-0.00467338	0.00292533
MAPKAPK5	0.0057676	-0.000199798	-0.0116873	-0.00328083	-0.00905879	0.00803886	0.00712237	-0.00366805	0.00824814	0.00534935	-0.00496246	-0.00528337	-0.00076324	-0.00216309	-0.00737383	0.00719195	-0.00869906	-0.00640823	-0.00304148	0.00328807	0.00172672	-0.00194149	0.00259064	0.00500391	-0.000319153	-0.00283783	0.00617179	0.00595231	-0.000481684	-0.000365189
WISP1	-0.0077634	-0.00986856	-0.0116856	-0.0219078	-0.000540079	-0.0230088	0.00234668	0.016487	-0.00448657	0.0202723	0.00903039	-0.000779406	0.00566566	0.0121063	-0.00555601	-0.0166421	-0.00402192	0.00931545	0.0254139	0.021659	-0.0260149	-0.0274019	0.0235371	-0.0200939	0.005229	0.0159523	0.0164972	0.00187896	-0.000800211	0.000440722
NDUFB9	0.00464413	-0.00332657	-0.0116846	-0.00615671	-0.00692134	0.0116492	-9.74538e-05	-0.00840728	-0.00820497	-0.00236907	0.000851825	-0.00115053	0.00283115	0.00511794	0.000103621	-0.00330647	0.000661144	0.00518947	-0.00820044	-0.00189563	-0.00393379	0.000843043	-0.000125585	-0.00761829	0.00832572	0.00175134	0.000374327	0.00168977	-0.00707952	0.00269015
AIMP1	0.00468298	-0.00253976	-0.011677	-0.00969602	0.00730062	0.0130739	0.000149144	0.00400874	-0.0101616	-0.00629487	-0.00697044	-0.00239362	0.00412923	0.00156889	-0.00323014	0.0144319	-0.0103627	-0.006257	0.00513875	-0.00242167	-0.00406121	-0.00861594	-0.012806	-0.00399762	0.00736624	0.00168506	0.000192927	0.00997901	-0.00501775	0.00523532
GGCX	0.00200848	-0.00418997	-0.0116765	-0.00852831	-0.000753281	0.00655684	-0.00010525	5.9131e-06	0.00938541	0.00217069	-0.00588165	-0.0106318	-0.00208607	0.00683429	-0.00423983	-0.00050917	0.00328304	-0.00172802	-0.00154487	-0.0039136	0.00531674	-0.00601636	-0.00973106	-0.000345071	0.00104581	0.005892	0.00412707	-0.00545812	0.00359125	-0.00029311
COPE	0.0064292	-0.00149368	-0.0116748	-0.00876316	-0.00773447	0.0131649	0.00615469	-0.00414098	0.00470669	0.00376062	0.00385001	-0.00265737	-0.00185217	0.00431444	0.00121715	-0.00492328	0.00311969	-0.000667962	-0.0101824	0.00334423	0.0066825	0.0022495	-0.000337553	-0.000384512	0.00279984	-0.00139153	-0.00266423	0.00707416	0.00424833	8.52812e-05
IPO5	-0.00290338	-0.00565942	-0.011673	-0.0031612	-0.00183607	0.00516085	-0.00114377	0.00137057	-0.0117145	0.00654781	0.00265469	-0.00282089	-0.0083424	0.00316772	-0.00397173	0.00535808	-0.00576515	-0.000791899	-0.000861812	-0.00967985	-0.00934823	0.000376233	0.000281977	0.00821146	0.00462414	-0.00687008	-0.00173146	-0.00514781	0.00442405	-0.00398288
SNX21	-0.00256063	-0.00518855	-0.0116618	-0.0142972	0.00893147	-0.00158726	0.00350584	0.00560222	-0.00520122	-0.0076527	-0.00150313	0.00129725	0.000283289	0.00134535	-0.00567402	-0.00636027	0.0015806	0.00813695	-0.00424936	0.0114011	0.0139194	-0.00450837	0.00507501	0.00540096	-0.00233967	-0.000337891	-0.00485102	0.0059295	-0.00134299	0.00108706
RPF1	-0.00163258	0.000808517	-0.0116615	-0.0135351	0.00965044	0.0193003	-0.0145282	0.00583542	0.00367333	0.000894465	-0.000632786	-0.00252223	-0.00231285	-0.00354289	-0.00775398	0.000108426	0.00435876	-0.0117342	0.00374604	-0.00734814	-0.00296384	-0.00419543	0.00120891	-0.000800454	0.00684686	-0.000326032	-0.00309133	0.00661914	-0.00186732	-0.00465536
EPOR	-0.00963394	0.00296336	-0.011661	-0.00348671	0.00536042	0.00886972	-0.00480555	-0.00675416	0.00575776	0.00281713	-0.00507974	0.00227535	-0.00637167	-0.00386255	0.00324215	-0.0030077	0.0132091	0.00109411	-0.00345601	-0.000364947	0.00888869	-0.00356069	0.0048115	0.00163028	-0.0101454	0.00602022	0.000435531	-0.0107934	0.00958844	0.000440258
ELF3	0.0432533	-0.0182676	-0.0116596	0.021555	0.00846855	0.00509827	0.00639098	0.00331119	-0.00349254	0.00524368	-0.0160261	0.0126072	0.00398373	-0.0131301	0.0137415	0.01187	0.0131685	0.00580052	-0.00524728	0.00399696	0.00169296	-0.0056691	-0.00334974	0.00847671	-0.00974609	-0.00342072	-0.015757	0.0052559	-0.00155873	0.000754085
ZCCHC24	-0.0171567	-0.0050406	-0.011658	0.00704126	-0.00818431	-0.010386	-0.00706172	0.0115943	0.00690402	-0.00911197	0.00268121	-0.0103835	-0.0123033	0.001659	-0.0182277	-0.000464494	-0.000787084	0.00105865	0.00501094	0.0064003	-0.0192437	-0.0011225	0.00751478	-0.00410502	-0.00253552	-0.0124514	-0.000574019	-0.0161598	-0.00145615	0.00207034
RNF149	9.63734e-06	0.00419425	-0.0116521	-0.00369355	-0.00171814	0.00379954	0.00409335	0.00237266	0.00658784	0.00616488	-0.00599363	0.00012092	-0.005564	-0.00162893	-0.00794131	0.00699585	0.00184906	-0.00278846	-0.0117679	-0.00287228	0.00141243	0.00191431	0.0081076	0.00604196	0.013127	-0.0105768	-0.00196645	0.00597584	-0.00933686	0.00133619
ZNF330	0.00491354	-0.00144153	-0.0116511	-0.00549198	-0.00474561	0.00608242	-0.00184136	0.00113997	-0.00326491	0.00214205	0.0104289	-0.00102162	0.000201283	-0.00863523	-0.00639634	0.00526881	-0.0130892	0.000522578	-0.00135706	-0.00760388	0.00595848	-0.000815586	0.00177533	0.00138091	0.00751038	0.00121097	0.00584132	-0.0095142	0.00387273	0.00211694
COX6C	0.00881167	0.000908042	-0.011645	-0.00597681	-0.00591738	0.0199552	0.00374313	-0.00728124	0.000377465	-0.000268386	0.00889884	0.000550026	-0.00876992	-0.00456992	0.000801445	0.00609454	-0.00801061	0.000627971	-0.0036829	0.00319058	-0.00624176	0.000737407	0.00131279	-0.0130935	-0.00301264	0.00854998	0.00706452	0.00713	0.00157059	0.0002865
PAPD5	-0.000456869	0.0119838	-0.0116445	-0.00413712	-0.00458871	0.00401201	-0.00117732	-0.00245347	0.000903784	0.00583966	2.92696e-05	-0.00202136	0.00999861	-0.00577941	-0.00585429	0.00406681	0.00278948	-0.0101994	0.00301815	-0.00268882	-5.14873e-05	0.0108162	-0.000236729	-0.00389896	0.0075567	0.000196458	-0.000779087	-0.00573426	-0.00801184	-0.00359151
GCNT4	-0.00861642	0.00397381	-0.0116431	-0.0048277	0.00529868	0.00461806	-0.00112489	0.0105517	-0.000364705	-0.00824329	0.00096093	0.0133047	0.00343447	0.00435458	-0.00608047	-0.00284764	-0.000331716	-0.00351661	0.00196636	-0.00656106	-0.0107323	0.00134442	-0.0126543	0.0123571	-0.00164416	0.00321273	0.00621537	-0.0140466	0.00293703	0.00145505
DES	-0.00832534	-0.00562346	-0.0116405	-0.00620981	0.00286288	-0.00768133	0.00473502	-0.0188785	-0.0086303	-0.00142701	-0.0182644	0.00701223	0.0158361	-0.0230658	-0.0119078	0.00974982	0.00484556	-0.00640638	-0.00229816	-0.00589527	0.00057472	0.00250843	0.00461132	-0.00162934	0.0133826	0.0187916	0.00720919	-0.00895492	-0.00796533	-0.002109
ARMCX3	0.00325701	-0.00145689	-0.0116386	-0.0191273	0.0117946	0.00626248	-0.010056	0.00217442	-0.000763307	0.00223512	0.00385073	-0.000766422	-0.0006228	-0.00111286	0.00549257	0.00618874	-0.00749506	-0.00568276	0.00677712	-0.0153188	0.00200895	-0.00413574	-0.00361814	-0.000902358	0.00258487	0.00771283	0.00101327	-0.00260466	-0.00166791	-0.000610363
CPA3	-0.00684862	0.0235071	-0.0116367	0.0125941	0.0152153	0.013184	-0.00188566	0.035549	0.00661643	-0.00215558	-0.00172472	0.00865246	0.0146015	-0.0272567	0.00894695	-0.00402074	-0.012774	0.0180536	-0.00610882	0.00139611	-0.012077	-7.75197e-05	0.00148623	0.000818072	-0.0124747	-0.0121389	-0.00938163	0.00940797	-0.0118683	-0.00137747
C9orf78	0.00459825	0.0099155	-0.0116347	-0.0110696	0.000982599	0.00399291	-0.00699165	-0.00383301	0.000898075	-0.0014697	0.000546166	-0.00241129	0.000593265	-0.00896233	0.00405181	0.00496915	-0.00270188	-0.0126259	0.0121203	-0.00683879	0.0018207	-0.000757916	0.00411686	-0.00313919	-0.000998943	-0.00776464	0.00362486	-0.00135607	0.00411742	0.00118425
FAM134B	0.012042	0.000568734	-0.0116338	-0.000417213	-0.0148481	-0.0132692	-0.00990772	-0.000533825	-0.00465499	0.00888295	0.000961331	-0.00796138	0.0236735	-0.0133122	-9.0789e-05	0.0224571	0.00445086	0.0126291	0.0155022	0.0380637	0.000590217	-0.018879	-0.00712484	-0.0159961	0.0152307	0.00451147	0.0248206	-0.00388882	-0.00624915	0.00042783
CA12	0.0266773	-0.0140083	-0.0116288	-0.0182625	0.0187828	-0.0267468	-0.00287998	-0.00310301	0.0107986	0.0111095	0.0083267	0.00697194	0.00266933	-0.00395781	-0.00502534	-0.00478901	-0.0152654	0.00061213	-0.0349762	-0.0122226	0.00341177	-0.0139128	0.00311337	0.00329796	0.018046	-0.0364069	-0.00852759	0.005114	0.00273191	0.00426789
KCNK3	-0.00357767	-0.00714705	-0.0116225	0.000477297	-0.00449364	-0.00188386	-0.0173795	-0.0153254	-0.0110555	-0.00518514	0.0025248	0.0142092	-0.0109645	0.00569587	-0.00734537	-0.00854882	-0.00592383	-0.00168854	-0.0068844	0.0046762	-0.00505992	-0.000657579	0.0304987	-0.0109258	0.00139965	0.00105171	0.00750731	0.0012923	-0.00945925	0.00199167
BEX1	-0.00225044	-0.00406391	-0.0116127	0.00301491	0.00705498	0.00378296	-0.00641222	-0.00101411	-0.00489817	-0.0189054	0.0071724	0.0163516	0.00361904	-0.00270721	-0.0156937	-0.00725941	0.00792971	0.00564844	0.00552525	0.0136715	0.00812015	-0.00312756	-0.00383813	-0.00672496	-1.26259e-05	0.00305902	-0.00535442	-0.0114828	0.00758535	0.000769876
FAM127B	0.00261045	-0.000670733	-0.0116012	-0.0101971	0.0157542	0.00543888	0.00729989	-0.00328244	0.00401875	-0.0170302	0.00908541	-0.00720996	0.00549531	-0.00433391	-0.00441102	-0.00819989	-0.00214909	0.00758704	-0.000926107	0.00294759	-0.00298756	-0.00295996	-0.00469786	0.00239609	-0.00679478	0.00146154	0.00252794	-0.00214094	0.00302204	0.000414701
CYGB	-0.00822002	-0.0103242	-0.011594	-0.0117256	-0.0198017	-0.00638875	0.00608094	-0.00371458	-0.0116671	0.0131231	-0.00912796	-0.00780518	0.0139532	0.00541208	0.0109428	0.00984553	0.00612855	0.0282314	-0.00206354	0.00521365	-0.00683335	-0.00268239	-0.0121187	0.0177575	0.0188477	-0.000693245	0.0102108	0.00816316	0.00313697	-0.00171911
PDE4A	-0.00591739	0.0168793	-0.0115876	-0.0134975	0.00975174	-0.00365088	0.0105764	-0.00106547	0.0189366	-0.00293628	-0.00668678	-0.00563565	0.00781166	-0.0190246	0.00105191	0.0107166	0.00337628	0.00972311	0.00276683	0.00606016	-0.0055531	-0.00818163	0.00667644	-0.0131133	-0.00668423	-0.00178048	-0.00477174	0.00116613	-0.0109174	-0.00377418
AOC3	-0.0189606	-0.00472785	-0.011587	-0.00981385	0.00777632	0.0228271	0.00463164	-0.0145387	-0.00653228	0.00571755	-0.019659	0.0173317	-0.00386128	0.00175698	-0.015904	-0.00779079	0.00816973	0.00820896	0.011045	0.000579094	-0.0141699	-0.0136296	0.010809	-0.0222089	-0.00467889	-0.0176045	-0.0126635	0.000151401	-0.00408493	-0.00295536
PTPLA	-0.00083943	-0.00580984	-0.0115849	0.00511423	0.00379392	0.00536893	-0.0152909	-0.0021554	-0.000675572	-0.0028593	-0.00393008	0.0111032	-0.00113084	-0.00120623	-0.00736618	-0.0194407	0.00687724	-0.0126403	-0.00451266	-0.000377371	-0.0151067	0.0112404	-0.00736419	0.00200445	0.00693961	0.00389937	0.00237176	0.0143937	0.0110199	-0.000914851
TFRC	-0.00334505	-0.00366324	-0.01158	0.00706409	-0.00187986	-0.000775415	-0.00262624	8.26012e-05	0.0075713	-0.00339361	0.00476301	0.00951649	-0.000275924	-0.0125434	0.00346252	0.00683771	-0.00197834	0.00819723	-0.0123258	-0.00587276	-0.00918185	0.00592443	0.00815111	0.0165558	0.00562647	-0.0040081	-0.0033332	-0.0007881	-0.00771919	0.000999974
MKRN2	-0.00133693	0.00109677	-0.0115737	-0.0122655	0.0127137	0.0118748	0.00131618	0.0106812	-0.00480933	-0.0205722	0.00665017	0.00441466	-0.000660727	-0.00647647	0.0066976	-0.00203869	0.00403124	-0.0122611	0.000903178	-0.000903202	0.00313732	-0.00224541	-0.000796667	-0.00297794	-0.00155826	0.0011334	-0.00883378	-0.00535201	-0.00388754	0.00170324
SCNN1A	0.0289842	-0.0161686	-0.0115722	0.0276255	-0.00602424	0.0034886	-0.0117312	0.000465579	0.0295075	-0.00915332	-0.000330219	0.0182334	0.0274648	-0.021717	-0.0119245	-0.0054558	0.0133376	0.0244187	0.0073002	0.0041951	0.00932876	0.014768	-0.00191253	0.00962625	-0.0178633	-0.00577587	-0.00878136	-0.00242103	-0.00310363	0.00162986
EOGT	0.00287268	-0.00884171	-0.0115711	-0.00363928	-0.00805764	0.0201608	-0.0135722	0.0120984	-0.000110155	-0.00147251	-0.00395291	0.0138849	0.00534017	0.016595	-0.0095319	-0.00264851	0.00648626	-0.00538326	0.0080115	0.00493044	0.00165356	0.00318422	0.00141466	0.0141445	0.000540741	-0.00465291	4.44733e-05	-0.0019928	0.00389332	-0.0022125
DESI2	0.00382568	-0.00560951	-0.0115708	-0.00403016	-0.00384265	0.0178992	-0.00148825	0.00984329	0.00237134	0.00676955	0.00942659	0.000872267	0.00211105	0.000272436	-0.00847652	-0.00247436	-0.000269989	-0.00187415	0.0069072	0.00266951	0.00298756	0.00705594	-0.00351558	0.00639157	0.00733318	-0.00243675	0.00259213	-0.000376969	-0.00203627	0.00145705
CSRNP2	0.00364587	-0.00269844	-0.011565	-0.00503129	0.00366363	0.0109916	0.00417501	0.00434841	0.00689617	-0.00087417	0.0015265	-0.00466756	-0.0162356	-0.00198242	0.00520445	0.00970398	-0.00144176	0.00494284	0.00192793	0.00448152	-0.00144824	0.00163044	0.00239749	0.0050676	0.00374848	0.00554117	0.00779971	-0.00426212	-0.00206941	-0.00309792
DDI2	-0.00200245	0.00754183	-0.0115644	-0.0121784	0.0111636	0.0104223	-0.00598262	0.000658475	0.00236528	-0.00231858	-0.00738858	-0.0138911	0.00864713	-0.000995575	-0.00149523	0.0134115	-0.000463452	-0.00686216	0.0142566	0.0135072	0.0022321	0.00720532	0.000914519	-0.00594654	0.00745822	0.00221529	-0.00196966	-0.00204929	0.0160332	-0.00335303
CDS2	0.00376311	0.00554246	-0.0115622	-0.00678747	-0.0111597	0.00932004	0.000685132	-0.0176014	0.00347246	0.00459741	0.0103735	-0.0036402	-0.00304407	-0.00245194	-0.00712029	0.00481409	0.00291596	-0.00138266	-0.00134822	0.0117857	-0.0108455	0.00411032	-0.000356087	0.00157237	-0.00624333	0.000585441	-0.00688372	-0.00620554	-0.0038658	0.00206677
ZNF142	0.00131418	0.0080594	-0.0115571	-0.00272201	-0.0047857	0.00610675	0.0119011	-0.0041454	0.00267833	-0.00618663	-0.00120156	-0.00564078	0.000523	-0.00257743	0.0019446	-0.00708279	0.00433788	0.00566295	-0.002942	0.007124	0.00859241	-0.000780432	-0.00221803	0.00554062	-2.80784e-05	0.00400018	-0.00783202	-0.00373087	0.00212018	0.000479538
TMED9	0.00409491	-0.00258473	-0.0115544	-0.0086216	-0.00748488	0.017667	0.0025314	0.00227753	0.00315696	0.000771917	0.00400971	-0.000562852	0.00451069	0.0118721	-0.00300605	0.00350228	-0.00269119	0.00794966	-0.00235706	0.0013793	0.00376038	0.00578036	-0.00579384	0.00463604	-0.00289209	-0.00194918	0.00602111	0.00117827	0.00491513	-0.00176085
CHMP2B	0.00956189	-0.00521143	-0.0115536	-0.00422298	-0.00314344	0.0126255	0.000142425	-0.000234391	0.00291333	0.00395966	0.0115021	0.00346836	-0.00247055	-0.00228607	-0.0151247	0.00825786	-0.0133042	0.000409224	-0.000387666	-0.0013388	0.00322615	0.00539896	-0.000720178	0.00300816	0.0030627	0.00249766	0.00665294	-0.00064202	-0.0089119	0.00383445
CC2D1A	0.0098007	0.00173895	-0.0115515	0.00306403	-0.00150352	0.00924189	0.00384861	-0.000219871	0.00812509	-0.00177627	-0.0174094	-0.00334096	-0.00963562	0.00327773	0.00102019	-0.0139908	0.00285781	0.00252939	0.00723786	0.000872902	0.000950826	-0.00602555	0.00611284	0.0100716	-0.00741216	0.00391207	0.00472683	0.00519872	-0.0031362	-0.000183409
RAD17	0.00692887	0.00377989	-0.0115501	-0.000392898	-0.0029906	0.00313963	0.00542915	0.00205722	0.000865099	-0.00511008	0.00303087	-0.00104459	0.00104151	-0.00403202	-0.0027983	0.000574817	4.03562e-05	-0.00455981	0.0107046	-0.0106327	-0.00745746	0.00362989	0.00644489	-0.00406842	-0.0018483	0.00124471	-0.00436833	0.00401879	-0.00259243	-0.000163435
MIR205HG	0.0242321	-0.0197253	-0.0115464	0.0230109	-0.0218429	-0.00104568	0.000463668	-0.00401849	-0.0134806	-0.00937174	-0.00796881	0.0131584	0.000827934	-0.0168161	-0.00657408	0.0132074	0.00619751	0.00240944	-0.0047686	0.0114622	0.00316265	-0.0150484	0.0103197	0.00155798	-0.0263202	0.00395476	0.000217678	0.00445316	0.00463138	0.00560676
TTLL7	-0.00226173	-0.0025109	-0.0115421	0.000276921	0.005927	0.00234428	-0.00641175	-0.0111964	-6.85843e-05	0.00213165	-0.0101315	0.0119512	-0.00473241	0.0015843	-0.0147214	-0.000725394	-0.00121495	-0.00195684	0.00186464	-0.00221704	0.00428236	-0.00375483	0.00095061	-0.00130782	0.00552895	0.00699554	-0.00466977	-0.00436879	-0.00607043	0.00247485
LDOC1L	0.0041936	0.00361944	-0.0115392	-0.0126193	0.00257013	0.00356458	-8.53053e-05	-0.00135199	0.00558939	-0.00698499	0.00325351	-0.00523594	0.00609912	-0.000584278	0.00586536	-0.00538019	-0.00279753	-0.00678015	0.000458842	0.0142407	-0.00108686	0.00381503	0.00361384	0.00691044	-0.00476285	-0.00789849	-0.0001072	-0.00746227	-0.000128558	-0.00234847
NIPAL1	-0.00058703	-0.00563261	-0.0115229	0.0029009	0.0134457	0.00338738	0.000266475	0.00246332	-0.00551217	-0.011334	0.00296468	-0.00540623	0.00243241	-0.00945812	-0.0100603	-0.00123673	0.00128233	0.00336622	-0.00441817	0.0097215	0.00334811	-0.00478616	0.00526875	0.00838766	-0.00334564	-0.00411225	-0.00343966	0.00034283	-0.00984014	-0.00133543
TRNP1	0.00173957	-0.0052942	-0.0115201	0.00893699	0.00598844	0.00483457	0.00136012	0.00880066	-0.0020158	-0.0212981	0.00135208	0.00632809	-0.00977753	-0.0030728	0.00392516	-0.00331115	0.000482669	0.00436295	0.013283	0.00824054	0.00174762	0.00239943	-0.00495433	-0.00328512	0.00645387	0.00159459	0.00745047	-0.00567381	0.0099361	0.000760166
GNAO1	-0.00364265	0.0187832	-0.0115154	0.00270505	0.00541548	0.00121977	-0.010606	0.00321019	0.00920156	0.0169426	0.0011805	0.00770401	0.00601064	0.00378921	-0.00902305	0.00379655	0.00583634	0.00633219	0.0147906	0.0171259	0.0160571	-0.0076517	0.00646273	-0.0217948	-0.00284809	0.00447819	-0.00517146	0.00090585	0.00108641	-0.00224252
SNRPA1	0.00367533	-0.000206245	-0.0115035	-0.00142243	-0.0132713	0.016076	0.00442362	0.0018272	0.000589415	-0.000403582	-0.00517406	-0.00578303	0.00192442	0.00481501	-0.00502826	0.0121559	-0.00977431	0.00144994	-0.0027556	-0.00843068	-0.00570724	-0.00212038	-0.00643213	0.00130517	-0.00477516	-0.00810258	-0.00212232	0.00177442	-0.00266597	0.00042525
SMIM13	-0.00307795	-0.00542836	-0.0115024	-6.07872e-05	-0.00904673	0.00467555	0.00335066	-0.00160623	0.00484982	0.0047367	0.00207926	-0.000647528	0.0068868	-5.15247e-05	-0.00420394	0.00169396	0.00859139	-0.0071409	-0.000891789	-0.00748678	-0.0198969	0.00590074	0.00789443	0.0114375	0.00303524	0.00332702	0.00561277	-0.00294642	-0.00291423	0.00203767
FAM219A	-0.00255009	-0.00563263	-0.0114983	-0.00912286	-0.00288841	0.0139399	0.00588201	-0.012125	0.00342069	-0.000901808	-0.00319903	0.00365467	-0.00209822	-0.00035325	0.000422932	0.0108193	-0.0030827	0.0125698	-0.0121962	0.00206968	-0.0033373	-4.55887e-05	0.00168437	0.00563678	-0.00787767	-0.00681252	-0.000967878	-0.00464152	-0.00875895	0.00254545
N4BP1	0.00840398	0.0092741	-0.0114907	-0.0054391	-0.00362598	0.00948244	0.000221166	0.00150867	-3.67189e-05	0.00884025	0.00613836	-0.0136689	0.00237481	-0.00164254	0.000875718	-9.35482e-05	5.6133e-05	-0.00158054	0.000641595	0.00375988	-0.000333179	-0.004396	0.000885037	0.00301606	-0.00860711	-0.0043941	0.000775721	-0.00969182	-0.011156	0.000147536
MAGED1	0.0046526	-0.00151934	-0.011485	-0.00614577	-0.00590445	0.0122766	0.00402735	0.00155635	0.00836239	0.0122806	0.0126327	-0.00267569	0.00602513	0.00752716	-0.00272218	0.00145211	-0.00905125	0.0133199	0.00816384	-0.00718532	0.00218698	0.00444835	-0.00975458	-0.00251933	-0.00431958	0.00772109	-0.0120583	0.00327105	0.00789548	-0.00376165
ATXN1	-0.0011922	0.0131993	-0.0114763	0.00840314	0.00254707	-0.00575144	-0.00264295	-0.00391406	0.0138642	0.00148	0.00730129	0.0106086	0.00135325	0.00692595	-0.00143465	0.0022105	0.00578501	-0.00892894	0.0101259	0.0129257	-0.00533007	0.00073726	-0.00575204	0.00349822	-0.00837389	0.00216251	0.0101912	0.00183587	0.00377773	-0.00410438
ATP5F1	0.00703146	-0.00293738	-0.0114754	-0.0052012	0.00526827	0.0155641	-0.00543621	0.00270782	-0.00220873	0.00389264	0.00485633	-0.0067378	0.00507287	-0.00443602	-0.00433877	-0.00853506	0.00171995	-0.00415232	0.00160694	-0.00113683	0.000818126	-0.00743415	0.00301794	-0.00110376	0.000802301	-0.00107789	-0.00187489	0.00396919	0.00155831	0.000239568
CPEB2	0.000276624	0.00590482	-0.0114751	-0.00686315	0.0174756	0.0132845	-0.00273033	-0.00382356	0.0135865	0.00961649	-0.000318094	0.0106829	0.00811661	-0.00654847	-0.00666018	-0.00641077	0.010279	-0.0051975	-0.0157083	-0.00460689	0.00474362	-0.0101799	0.0115987	0.0182332	0.00147315	-0.00668263	-0.00439357	-0.00753934	0.00281821	0.00120642
NTRK3	0.000705885	-0.00722459	-0.0114726	0.014005	-0.00788691	0.00268039	-0.0019908	0.0105382	0.00404039	-0.0115731	0.000692061	0.00485947	-0.00634904	-0.00235929	0.00199511	-0.00115529	0.00746666	0.00908931	0.010797	0.00472009	0.0115545	-0.0254596	-0.0164694	0.00342535	-0.00801064	-0.0208621	-0.0053018	-0.0193511	0.0275999	0.0013894
ATP13A3	-0.0178895	-0.00478882	-0.0114725	-0.0157152	0.0122048	-0.00425489	0.00179079	0.00173667	-0.00899456	0.00399191	-0.00315052	0.000980824	0.00474916	-0.00890808	0.00198209	0.0105149	-0.0023772	0.00309728	-0.0166691	-0.00457362	-0.0119806	-0.00337831	-0.00653257	0.0144876	-0.00153806	-0.00378813	-0.012941	-0.00466752	-0.00331129	-0.0038187
GPC3	-0.00732772	-0.0126224	-0.011469	-0.0198691	-0.0113578	-0.0231353	-0.00578291	0.0306803	0.00682585	0.00098227	0.00353022	0.0127188	0.0134884	-0.002581	-0.0208668	-0.00251067	0.00131551	-0.00290742	-0.0169485	-0.00557615	0.00376177	0.00120718	-0.0155075	0.00276582	0.0130414	-0.0169201	-0.00415155	-0.0106456	-0.000333824	-2.97428e-05
SEC61G	7.23576e-05	-0.00681441	-0.0114677	-0.0233148	0.0104407	0.0131679	-0.00893861	0.00344951	-0.00820997	-0.00469143	0.0132084	0.00362255	-0.000136674	0.00919782	0.00412099	0.00247827	0.00552583	0.00506127	-0.0158169	0.00315797	0.00108088	-0.00202238	-0.00105545	0.0078125	-0.0049068	0.00216181	0.00374034	0.00827533	-0.000897766	0.00112573
RRP1B	0.00506265	0.00513133	-0.0114641	-0.00905732	-0.00677799	0.0105354	-0.00840389	0.00567619	-0.0029544	0.00189695	-0.00397613	-0.00724136	-0.00111236	-0.0018837	0.00632412	-0.00196792	-0.000686073	-0.00164834	0.00713942	-0.00142301	0.00408189	0.00751088	-0.00239525	0.000392873	-0.00108328	-0.00815194	-0.00765274	-0.00561411	0.00378058	0.00209819
DNAJA3	0.00638536	0.00186891	-0.0114603	-0.000255589	-0.00477295	0.00840195	7.54872e-05	0.00464316	0.0075519	0.0056727	-0.00127468	-0.00603649	0.00573266	0.000333487	-0.00413002	-0.00312026	-0.00376608	0.00308534	0.000259063	0.00144528	0.00518904	-0.00110054	-0.00451782	0.00436586	0.00729209	0.00410479	-0.00135165	0.0083045	0.00187536	-0.00239402
FGF10	-0.00992558	-0.00853842	-0.0114599	-0.0160042	-0.00257932	-0.0192812	0.00386655	0.00736381	0.00533663	0.0121663	-0.00638	-0.00142816	0.0155662	-0.00829789	-0.00786488	0.0105084	-0.000553245	-0.00487854	-0.00672632	0.00572533	-0.00113227	0.00518327	-0.00320358	0.00856335	-0.00377436	0.0090578	-0.00491388	-0.00612806	-0.00574308	0.000418389
GPS2	0.00359984	0.00514261	-0.0114545	-0.00686679	-0.0122723	0.0132703	0.00876972	-0.00770222	0.00808855	-0.00318686	-0.00337017	-0.00385854	-0.00305732	-0.00485274	-0.000320645	-0.000956412	-0.00203634	0.00162182	-0.00153213	-0.00611094	-0.00109049	-0.00740106	0.00656179	-0.00315595	-0.00142232	-0.00343073	0.00992384	0.00540992	0.00576708	0.00289505
PRKCB	-0.00522536	0.0403974	-0.011446	0.00384736	0.00271938	0.0027776	-0.00166151	0.0165048	-0.00859759	-0.000415338	0.000212219	0.0243643	-0.00852915	-0.0130598	-0.0129837	0.00415751	0.00584536	-0.00598321	-0.0106267	-0.000726619	-0.00239381	-0.00079476	-0.0136398	-0.00715354	0.0118887	0.00659025	0.00542221	-0.00998911	0.0174265	-0.00373256
FOS	0.0111532	0.0104576	-0.0114388	0.0194117	0.00699989	0.00318946	0.00770681	-0.0134172	-0.00391574	0.0122332	-0.00226008	0.00140756	0.023305	0.00895413	0.0254589	0.0255749	-0.0278139	-0.00852889	0.00571457	0.0106978	0.0144783	0.00326838	-0.00863505	0.0412445	-0.00519207	0.0283587	0.027829	-0.0145672	-0.0515087	-0.000878151
FOSB	0.00118482	0.00540486	-0.0114316	0.0173946	8.51367e-07	0.00349053	0.0153953	-0.00601275	-0.00474245	0.0135781	-0.000390542	0.00902226	0.0168957	0.000263141	0.0204599	0.0327203	-0.0288345	-0.00915789	0.00136262	0.0274833	0.0344683	0.0156152	-0.00035266	0.0371983	-0.0220076	0.015842	0.0280853	-0.00567594	-0.0616456	-0.00353723
EIF3J	0.00659598	-6.33774e-05	-0.0114303	-0.00938825	-0.00306725	0.0142996	0.00838017	0.01001	-0.00797555	-0.0023319	0.00626588	0.00167429	0.000251218	0.000843312	-0.00323714	0.0119704	-0.0151738	0.0036123	0.00554184	-0.00521933	0.0122222	0.000884354	0.00149732	-0.00465617	0.013042	-0.00630031	0.012572	-0.00198697	-0.0042059	-0.00268255
DIXDC1	-0.0023709	-0.0107912	-0.0114279	0.0181258	0.00505529	0.000960763	-0.000284831	0.00281607	0.00788238	0.00088473	0.00718909	0.0210308	0.0013147	0.00705463	-0.00225084	-0.00218837	0.00787201	-0.00366815	0.0249991	0.0172438	-0.00312441	-0.00495873	0.00580217	-0.0122193	0.0107948	0.00072921	-0.00671924	-0.00158443	-0.00624933	-0.000773841
CYCS	-0.00147717	-0.00190988	-0.0114259	-0.00640372	-0.000585843	0.00916472	0.00515629	-0.00146425	-0.00952192	-0.00948563	0.00606344	0.0159567	-0.00662749	-0.00243955	0.00331292	0.00488239	-0.00571959	-0.00660761	-0.00224269	-0.00827729	-0.000370406	-0.00171899	3.28062e-05	0.00192718	0.00507605	0.00221597	0.00631255	0.0107155	-0.00924241	0.00445495
MICAL2	0.00179789	-0.00539361	-0.0114223	0.0221232	0.00806726	-0.0107106	-0.0021839	-0.0052073	0.00711318	-0.0082802	0.00376339	-0.0116377	-0.013004	-0.0181227	-0.0102084	-0.00251859	-0.00844848	-0.00706224	0.00817871	0.0174836	-0.0105648	0.00155078	0.00864635	-0.00229973	-1.50138e-05	-0.00867042	-0.00907071	-0.00860931	-0.00766771	0.00334254
CTBP1	0.00303753	0.00673783	-0.0114196	-0.0097232	0.00116699	0.00867354	0.0033761	-0.0019806	0.00615819	-0.0032419	0.00496108	-0.00703946	-0.00094436	0.000610903	-0.00123333	-0.0071207	0.000409579	0.00536839	0.00956944	0.00929504	-0.00251362	0.00116198	0.000147637	0.000700657	0.00286563	-0.00503171	0.000133202	0.000371581	0.00245176	0.0022993
ZBTB38	-0.00633911	0.00361002	-0.0114188	0.0048969	0.0106629	-0.00932109	0.00896864	-0.00764561	0.00802881	0.00922233	4.03397e-05	-0.00832165	-0.00363235	-0.00376009	-0.000795749	0.00785196	0.000974352	0.0019831	0.011536	0.00517734	-0.00876139	-0.0128183	-0.00582896	0.00919071	9.94991e-05	0.000879191	-0.00732048	-0.00349985	0.00452309	-0.00154049
PDE8B	-0.0055531	-0.0011118	-0.0114188	-0.008513	-0.000137454	-0.0103421	0.00307731	-0.0125276	-0.00670019	-0.0020225	-0.0112405	0.00256261	0.00798537	-0.00451303	-0.0140826	0.0215653	0.0135334	0.0289101	0.0081908	-0.00141517	-0.000376106	0.00786012	0.00402369	-0.0173006	0.00652997	0.0207776	0.0083434	0.000725979	-0.00237768	-0.000435136
C5orf51	-0.00133917	0.000322306	-0.0114035	-0.0118641	0.00932083	0.00871661	-0.00718296	0.00103278	0.00239054	-0.00377841	0.00924241	-0.00733353	0.00666481	-0.00847445	0.0102621	-0.0051056	0.00420759	-0.00161857	-0.00411988	-0.00061308	9.1011e-05	0.00654784	0.0132375	0.0122006	-0.0039958	0.015596	0.00543037	0.00210247	0.00323964	-0.00382924
POLE3	0.00536523	0.00294806	-0.0113969	-0.00782714	-0.0124639	0.00572039	-0.0046071	-0.00822413	0.000436714	0.0020214	0.00781616	0.00191776	0.00129045	-0.00177093	-0.00854492	-0.00132578	-0.00573053	-0.00665547	-0.002198	0.00119321	-0.00110186	0.00629165	-0.00273828	0.00413879	8.23326e-05	-0.00763416	0.0122499	0.00413062	0.000317321	-0.000246804
PHLPP2	-0.00342388	0.00608459	-0.0113929	-0.00645187	-0.00446304	0.000748457	0.0190743	0.00495203	0.00202565	-0.0110365	0.00833662	0.000755097	-0.00350443	-0.00144824	-0.0155914	0.00111414	0.00415399	0.00152153	-0.00343288	0.00836267	-0.0066646	-0.000263556	-0.000455923	0.0108862	0.00839499	-0.00463307	-0.00218997	-0.00517484	-0.00757249	0.00324003
KDM6A	0.00534532	0.0101441	-0.0113909	-0.00341988	-0.00258415	0.00667555	0.00972094	0.00566533	-0.00465354	-0.00553048	0.0108931	-0.00209948	-0.00910562	-0.00808843	0.000182942	0.00775624	-0.000775565	0.0028982	-0.00316517	0.00235242	0.00550637	0.0077854	0.00280618	0.0047328	0.00525743	0.00543517	0.000355826	-0.00988555	0.00651361	-0.00107743
GFPT2	-0.015912	0.00180943	-0.0113788	-0.00937444	0.00021906	-0.0350603	0.0127829	0.0344017	-0.010284	0.0154649	0.000122659	0.0157345	0.00926867	-0.0164288	0.000987115	0.00193334	-0.0134385	-0.0113862	-0.0224114	0.0114729	0.0124701	0.00346258	0.0140364	0.00643691	-0.00894393	-0.0120451	-0.0174051	-0.00178758	0.00983463	-0.00343219
SMTN	-0.00594764	-0.0176011	-0.011374	0.00170687	-0.004089	0.0112174	0.00642877	-0.00254002	0.00567751	-0.00923695	-0.0172037	0.00794924	0.00202989	0.00794554	0.00609591	-0.00173351	0.00126217	0.01018	-0.013262	-0.0029431	-0.00764606	-0.00710587	-0.0176146	-0.00409591	0.00593044	0.00154004	0.00171189	0.00472949	0.00920805	-0.00497901
ZXDC	-0.00304838	0.00694841	-0.0113711	-0.00228303	0.00788341	-0.000600383	-0.000519607	-0.0019159	-0.00327023	-0.00507839	-0.000644339	-0.00446429	-0.00200017	0.00241045	0.0013412	0.00102569	0.00190487	0.00285837	-0.00300034	-0.00149336	-0.00830024	-0.00733995	-0.00318391	0.00138612	-0.0121438	-0.00120593	0.00250357	0.00498625	-0.00553022	-0.00145512
UTP18	0.00266003	-0.000721864	-0.0113689	-0.0104768	-0.00760811	0.0128539	0.00103312	0.00434864	-0.00635112	-0.000296776	0.00563985	-0.00696243	0.00208337	-0.00183123	-0.00259596	0.00558929	-0.00862606	0.00230238	0.000505021	-0.00655024	-0.0068411	-0.00206236	-0.00100334	0.0029062	0.0106442	-0.000464732	-0.00210662	-0.0023615	0.00358599	0.00213475
SMS	0.0206853	-0.00189292	-0.0113632	-0.00324549	0.000871164	-0.00221666	0.00389383	0.000704576	-0.00357524	0.0128191	0.0100101	-0.00292811	-0.00142469	0.00735772	-0.0224677	0.00434204	-0.00657928	-0.00241698	-0.00473468	0.000333925	0.00112904	-0.00219298	-0.00486929	0.00445817	0.00591716	-0.00768316	0.00871027	0.00339894	-0.00134429	0.00518423
SH3KBP1	-0.00478002	0.0187888	-0.0113628	-0.0246057	-0.0023134	-0.0085452	-0.0058146	-0.00995078	0.00398584	0.027671	-0.00380617	-0.00616289	-0.0115489	-0.0135497	-0.000362464	0.00786894	-0.00414061	-0.00102827	0.0198293	0.00867392	0.00976407	-0.00688956	-0.00722787	-0.0182058	0.0116291	-0.0101004	0.00826556	-0.0154023	0.0171746	-0.00366775
VPS16	0.00646157	-0.000287808	-0.0113526	-0.000498113	-0.00784461	0.00534467	0.0128968	-0.00212795	0.0080948	-0.0013742	-0.00523258	-0.012497	-0.00707178	-0.0023286	-0.000275049	0.00136471	0.00376142	0.00202727	0.00661749	0.00340497	-0.00888876	-0.0016391	0.0016829	-0.00515607	-0.000596605	0.00193998	0.000560322	-0.00803477	0.00874219	-0.00425592
C14orf28	-0.000551211	0.00453606	-0.0113508	-0.00607114	0.0108959	0.000243273	0.000523362	0.000708023	-0.00579264	-0.00724081	0.00400586	0.00251148	0.00198137	0.0088721	-0.00359113	0.00364819	0.00137522	0.00130033	0.00603464	0.00631013	-0.00453766	-0.00150153	-0.0107031	0.0157394	0.00297862	0.0137722	0.000440451	0.00669994	0.00649284	0.00329498
[truncated: 20,408 more rows]

## Sheet: PCA_Endothelial Removed
Genes	PC1	PC2	PC3	PC4	PC5	PC6	PC7	PC8	PC9	PC10	PC11	PC12	PC13	PC14	PC15	PC16	PC17	PC18	PC19	PC20	PC21	PC22	PC23	PC24	PC25
[truncated: 21,559 more rows]
