# Supplementary material for: Transcriptomic analysis of the 12 major human breast cell types reveals mechanisms of cell and tissue function
Source: PLoS Biol. 2024 Nov 5;22(11):e3002820. doi: 10.1371/journal.pbio.3002820 (PMC11537416; doi:10.1371/journal.pbio.3002820)
Supplement: S4 Data — Tabulated pathway enrichment results (ClueGo/Reactome/Gene Ontology Biological Processes) that used the 200 loading factors associated with the 4 cell lineages: (a) Epithelial end of PC1, (b) Leukocyte end of PC2, (c) Mesenchymal end of PC1No Endo, (d) Endothelial end of PC3, and the perivascular and myoepithelial lineage subtypes (e) Perivascular cell end of PC3, and (f) myoepithelial end of PC4. (XLSX) [file pbio.3002820.s005.xlsx]

## Sheet: ClueGo_Results_GO_BP PC1 Epi
% Associated Genes	% Common Gene	%Genes Cluster #	All Associated Genes	Associated Genes Found	CEREBRAL_DOWNSTRAM_INFO	CEREBRAL_DOWNSTRAM_INFO_ALL	CEREBRAL_LOCALIZATION_INFO	CEREBRAL_LOCALIZATION_INFO_ALL	Cluster	Common Genes	ENSEMBL_GENE_ID	GeneType	GOGroups	GOID	GOLevels	GOTerm	Group PValue	Group PValue Corrected with Bonferroni step down	Input Gene ID	name	Nr. Genes	Ontology Source	OverViewTerm	selected	shared name	Term PValue	Term PValue Corrected with Bonferroni step down	UniProtKB_AC	UNIQUE_ID
3.84615			[ADAM8, BST1, C1QBP, C3AR1, C5AR1, C5AR2, CAMK1D, CCL1, CCL11, CCL13, CCL14, CCL15, CCL15-CCL14, CCL16, CCL17, CCL18, CCL19, CCL2, CCL20, CCL21, CCL22, CCL23, CCL24, CCL25, CCL26, CCL3, CCL3L1, CCL4, CCL4L1, CCL5, CCL7, CCL8, CCR7, CD177, CD300H, CD74, CD99, CD99L2, CKLF, CLSTN1, CSF3R, CX3CL1, CXADR, CXCL1, CXCL10, CXCL11, CXCL13, CXCL2, CXCL3, CXCL5, CXCL6, CXCL8, CXCL9, CXCR1, CXCR2, DAPK2, DN…	[S100A8, S100A9, SAA1, SAA2, VAV3]									[Group138]	GO:1990266	[5, 7, 8]	neutrophil migration	{Group138=4.3276810533489915E-19}	{Group138=5.799092611487648E-17}		neutrophil%20migration	5	GO_BiologicalProcess-EBI-UniProt-GOA-ACAP-ARAP_08.05.2020_00h00	FALSE	FALSE	neutrophil%20migration	0.00893808	1		GO:1990266
4.13223			[ADAM10, ADAM17, ADAM8, ADTRP, AIF1, AIRE, AKT1, APOD, APP, ARTN, C10orf99, CCL1, CCL11, CCL13, CCL14, CCL15, CCL15-CCL14, CCL16, CCL17, CCL18, CCL19, CCL2, CCL20, CCL21, CCL22, CCL23, CCL24, CCL25, CCL26, CCL27, CCL3, CCL3L1, CCL4, CCL4L1, CCL5, CCL7, CCL8, CCR2, CCR6, CCR7, CD200, CD200R1, CD99, CD99L2, CH25H, CKLF, CLSTN1, CRK, CRKL, CRTAM, CX3CL1, CXCL10, CXCL11, CXCL12, CXCL13, CXCL14, CXCL1…	[CXCL16, GATA3, PADI2, SAA1, SAA2]									[Group138]	GO:0072676	[3, 5, 6]	lymphocyte migration	{Group138=4.3276810533489915E-19}	{Group138=5.799092611487648E-17}		lymphocyte%20migration	5	GO_BiologicalProcess-EBI-UniProt-GOA-ACAP-ARAP_08.05.2020_00h00	FALSE	FALSE	lymphocyte%20migration	0.00665515	1		GO:0072676
2.22635			[ABL1, ABL2, ACKR2, ACKR3, ACKR4, ADCY5, ADCY8, ADCYAP1, ADCYAP1R1, ADM, ADORA1, ADRA1A, ADRA1B, ADRA1D, AFG3L2, AGT, AGTR1, AGXT, AKAP6, ANK2, ANXA6, ANXA7, AP3D1, APEX1, APLNR, APOE, APP, ATF4, ATG5, ATP13A1, ATP13A2, ATP13A3, ATP13A4, ATP13A5, ATP1A2, ATP1B1, ATP2A1, ATP2A2, ATP2A3, ATP2B1, ATP2B2, ATP2B3, ATP2B4, ATP2C1, ATP2C2, ATP7B, AVP, AVPR1A, AVPR1B, BAK1, BAX, BBC3, BCAP31, BCL2, BDKRB…	[ATP1B1, CCL28, CD24, CLU, CYP27B1, ESR1, S100A8, S100A9, SAA1, SAA2, STC2, VDR]									[Group138]	GO:0072503	[6, 8]	cellular divalent inorganic cation homeostasis	{Group138=4.3276810533489915E-19}	{Group138=5.799092611487648E-17}		cellular%20divalent%20inorganic%20cation%20homeostasis	12	GO_BiologicalProcess-EBI-UniProt-GOA-ACAP-ARAP_08.05.2020_00h00	FALSE	FALSE	cellular%20divalent%20inorganic%20cation%20homeostasis	0.0067209	1		GO:0072503
2.6738			[ACSL1, ADAM17, ADAM8, ADAM9, ADIPOQ, ADORA1, ADORA2B, ADRA2A, ADRA2B, ADRB2, AGER, AGT, AGXT, AJUBA, AKAP13, AKT1, ALK, ALS2, AMH, ARAF, ARHGEF5, ARHGEF7, ARRB1, ATP2B4, AVPI1, BIRC7, BMP2, BMP4, BRAF, C1QTNF2, C5, C5AR1, CAB39, CAB39L, CALM1, CALM2, CALM3, CAMK1, CARTPT, CCL19, CCNB1, CCND1, CCND2, CCND3, CCNK, CCNT1, CCNT2, CCNY, CCNYL1, CCNYL2, CCNYL3, CD24, CD40, CD40LG, CD74, CD81, CDC6, CD…	[ARHGEF5, CD24, CXCL17, ERBB2, LTF, S100A8, S100A9, SAA1, SAA2, TPD52L1]									[Group138]	GO:0071902	[8, 9, 10, 11]	positive regulation of protein serine/threonine kinase activity	{Group138=4.3276810533489915E-19}	{Group138=5.799092611487648E-17}		positive%20regulation%20of%20protein%20serine/threonine%20kinase%20activity	10	GO_BiologicalProcess-EBI-UniProt-GOA-ACAP-ARAP_08.05.2020_00h00	FALSE	FALSE	positive%20regulation%20of%20protein%20serine/threonine%20kinase%20activity	0.00376296	1		GO:0071902
2.16998			[ABL1, ACSL1, ACTB, ADAM17, ADAM8, ADAM9, ADIPOQ, ADORA1, ADORA2B, ADRA2A, ADRA2B, ADRB2, AGER, AGT, AGXT, AIDA, AJUBA, AKAP13, AKT1, ALK, ALS2, AMH, ANKS1B, APC, APOE, ARAF, ARHGEF5, ARHGEF7, ARRB1, ATP2B4, AVPI1, BCCIP, BIRC7, BLM, BMP2, BMP4, BMP7, BRAF, C1QTNF2, C5, C5AR1, CAB39, CAB39L, CALM1, CALM2, CALM3, CAMK1, CARTPT, CASP3, CAV1, CAV3, CBLC, CCL19, CCNA1, CCNA2, CCNB1, CCNB2, CCNB3, CCN…	[ARHGEF5, CD24, CXCL17, ERBB2, LTF, S100A8, S100A9, SAA1, SAA2, SERPINB3, SFN, TPD52L1]									[Group138]	GO:0071900	[7, 8, 9, 10]	regulation of protein serine/threonine kinase activity	{Group138=4.3276810533489915E-19}	{Group138=5.799092611487648E-17}		regulation%20of%20protein%20serine/threonine%20kinase%20activity	12	GO_BiologicalProcess-EBI-UniProt-GOA-ACAP-ARAP_08.05.2020_00h00	FALSE	FALSE	regulation%20of%20protein%20serine/threonine%20kinase%20activity	0.0122975	1		GO:0071900
3.22581			[ADA, AGER, AIF1, AMH, ANXA1, ATAD5, BCL2, BCL6, BST1, BST2, BTNL2, CARD11, CCDC88B, CCL19, CCL5, CCR2, CD1D, CD209, CD24, CD274, CD276, CD28, CD320, CD38, CD3E, CD4, CD40, CD40LG, CD46, CD55, CD6, CD70, CD74, CD80, CD81, CD86, CDKN1A, CHRNB2, CLCF1, CLECL1, CORO1A, CSF1, CSF1R, DNAJA3, EBI3, EFNB1, EPO, EPX, FADD, FCRL3, FGF10, FLT3LG, FOXP3, GATD3A, GPAM, GPR183, HAVCR2, HES1, HHLA2, HLA-A, HLA…	[CD24, S100A8, S100A9, VAV3, VTCN1]									[Group138]	GO:0070665	[4, 5, 6]	positive regulation of leukocyte proliferation	{Group138=4.3276810533489915E-19}	{Group138=5.799092611487648E-17}		positive%20regulation%20of%20leukocyte%20proliferation	5	GO_BiologicalProcess-EBI-UniProt-GOA-ACAP-ARAP_08.05.2020_00h00	FALSE	FALSE	positive%20regulation%20of%20leukocyte%20proliferation	0.0179896	1		GO:0070665
3.52113			[ADA, AGER, AIF1, AMH, ANXA1, ATAD5, BCL2, BCL6, BST1, BTNL2, CARD11, CCDC88B, CCL19, CCL5, CCR2, CD1D, CD209, CD24, CD274, CD276, CD28, CD320, CD38, CD3E, CD4, CD40, CD40LG, CD46, CD55, CD6, CD70, CD74, CD80, CD81, CD86, CDKN1A, CHRNB2, CLCF1, CLECL1, CORO1A, DNAJA3, EBI3, EFNB1, EPO, EPX, FADD, FCRL3, FGF10, FLT3LG, FOXP3, GATD3A, GPAM, GPR183, HAVCR2, HES1, HHLA2, HLA-A, HLA-DMB, HLA-DPA1, HLA…	[CD24, S100A8, S100A9, VAV3, VTCN1]									[Group138]	GO:0050671	[5, 6, 7, 8]	positive regulation of lymphocyte proliferation	{Group138=4.3276810533489915E-19}	{Group138=5.799092611487648E-17}		positive%20regulation%20of%20lymphocyte%20proliferation	5	GO_BiologicalProcess-EBI-UniProt-GOA-ACAP-ARAP_08.05.2020_00h00	FALSE	FALSE	positive%20regulation%20of%20lymphocyte%20proliferation	0.0127535	1		GO:0050671
2.40964			[ABCA7, ABL1, ACKR3, ADAM8, ADAM9, ADCYAP1, ADORA1, ADORA2B, ADRA1A, ADRA1B, ADRA1D, ADRA2A, ADRA2B, ADRA2C, ADRB2, ADRB3, AGER, AGT, AGXT, AJUBA, AKAP12, AKAP13, AKR1B1, ALK, ALKAL1, ALKAL2, ALOX12B, ALOX15, AMH, ANGPT1, ANKRD6, APELA, APOE, APP, AR, ARAF, AREG, ARHGAP8, ARHGEF5, ARHGEF7, ARL6IP5, ARRB1, ARRB2, ATP6AP1, AVPI1, AVPR1B, AXIN1, BANK1, BCAR3, BIRC7, BMP2, BMP4, BMPER, BNIP2, BRAF, C…	[ARHGEF5, CD24, CHI3L1, CXCL17, EFNA1, ERBB2, GCNT2, S100A8, S100A9, SAA1, SAA2, TPD52L1, WWC1, XDH]									[Group138]	GO:0043410	[5, 6, 7, 8, 9, 10, 11]	positive regulation of MAPK cascade	{Group138=4.3276810533489915E-19}	{Group138=5.799092611487648E-17}		positive%20regulation%20of%20MAPK%20cascade	14	GO_BiologicalProcess-EBI-UniProt-GOA-ACAP-ARAP_08.05.2020_00h00	FALSE	FALSE	positive%20regulation%20of%20MAPK%20cascade	0.00172059	0.598766		GO:0043410
3.13589			[ADAM8, ADAM9, ADORA1, ADORA2B, ADRA2A, ADRA2B, AGER, AGT, AGXT, AJUBA, AKAP13, ALK, AMH, ARAF, ARHGEF5, ARHGEF7, ARRB1, AVPI1, BIRC7, BMP2, BMP4, BRAF, C1QTNF2, C5, C5AR1, CARTPT, CCL19, CD24, CD40, CD40LG, CD74, CD81, CDK1, CHRFAM7A, CHRNA7, CRK, CRKL, CSK, CSPG4, CXCL17, CXCR4, DAB2IP, DAXX, DBNL, DKK1, DRD4, DUSP19, DUSP5, DUSP6, DUSP7, DUSP9, DVL2, DVL3, EDN1, EDN3, EGF, EGFR, EIF2AK2, ELANE…	[ARHGEF5, CD24, CXCL17, ERBB2, S100A8, S100A9, SAA1, SAA2, TPD52L1]									[Group138]	GO:0043406	[6, 7, 8, 9, 10, 11, 12]	positive regulation of MAP kinase activity	{Group138=4.3276810533489915E-19}	{Group138=5.799092611487648E-17}		positive%20regulation%20of%20MAP%20kinase%20activity	9	GO_BiologicalProcess-EBI-UniProt-GOA-ACAP-ARAP_08.05.2020_00h00	FALSE	FALSE	positive%20regulation%20of%20MAP%20kinase%20activity	0.00206692	0.686217		GO:0043406
2.73224			[ADAM8, ADAM9, ADIPOQ, ADORA1, ADORA2B, ADRA2A, ADRA2B, AGER, AGT, AGXT, AIDA, AJUBA, AKAP13, ALK, AMH, ANKS1B, APOE, ARAF, ARHGEF5, ARHGEF7, ARRB1, AVPI1, BIRC7, BMP2, BMP4, BMP7, BRAF, C1QTNF2, C5, C5AR1, CARTPT, CAV1, CAV3, CBLC, CCL19, CD24, CD300A, CD40, CD40LG, CD74, CD81, CDK1, CDK12, CDK5RAP3, CHRFAM7A, CHRNA7, CRK, CRKL, CSK, CSPG4, CXCL17, CXCR4, DAB2IP, DAXX, DBNL, DEFB114, DKK1, DNAJA…	[ARHGEF5, CD24, CXCL17, ERBB2, S100A8, S100A9, SAA1, SAA2, SERPINB3, TPD52L1]									[Group138]	GO:0043405	[6, 7, 8, 9, 10, 11]	regulation of MAP kinase activity	{Group138=4.3276810533489915E-19}	{Group138=5.799092611487648E-17}		regulation%20of%20MAP%20kinase%20activity	10	GO_BiologicalProcess-EBI-UniProt-GOA-ACAP-ARAP_08.05.2020_00h00	FALSE	FALSE	regulation%20of%20MAP%20kinase%20activity	0.0032307	0.969212		GO:0043405
3.4965			[ADA, AGER, AIF1, AMH, ANXA1, ATAD5, BCL2, BCL6, BST1, BTNL2, CARD11, CCDC88B, CCL19, CCL5, CCR2, CD1D, CD209, CD24, CD274, CD276, CD28, CD320, CD38, CD3E, CD4, CD40, CD40LG, CD46, CD55, CD6, CD70, CD74, CD80, CD81, CD86, CDKN1A, CHRNB2, CLCF1, CLECL1, CORO1A, CSF1, DNAJA3, EBI3, EFNB1, EPO, EPX, FADD, FCRL3, FGF10, FLT3LG, FOXP3, GATD3A, GPAM, GPR183, HAVCR2, HES1, HHLA2, HLA-A, HLA-DMB, HLA-DPA…	[CD24, S100A8, S100A9, VAV3, VTCN1]									[Group138]	GO:0032946	[5, 6, 7]	positive regulation of mononuclear cell proliferation	{Group138=4.3276810533489915E-19}	{Group138=5.799092611487648E-17}		positive%20regulation%20of%20mononuclear%20cell%20proliferation	5	GO_BiologicalProcess-EBI-UniProt-GOA-ACAP-ARAP_08.05.2020_00h00	FALSE	FALSE	positive%20regulation%20of%20mononuclear%20cell%20proliferation	0.0131141	1		GO:0032946
2.20264			[A2M, ABCD1, ABCD2, ABR, ACOD1, ACP5, ADA, ADAR, ADCY7, ADCYAP1, ADIPOQ, ADORA1, ADORA2A, AGER, ALOX5, AOAH, APCS, APLP2, APOA1, APOD, APOE, APPL2, ARG1, ARG2, ARRB2, ASH1L, BCR, C1QBP, C1QTNF12, C1QTNF3, CACTIN, CALCRL, CCK, CCN3, CD200, CD200R1, CD96, CDH5, CEACAM1, CHID1, CLEC12B, CNOT7, CNR2, CR1, CRK, CST7, CUEDC2, CX3CL1, CXCL17, CYP19A1, DCST1, DHX58, DRD2, DUSP10, ELANE, ENPP3, ETS1, F2, …	[CXCL17, GATA3, SAA1, SAA2, SERPINB4]									[Group138]	GO:0031348	[3, 4, 5, 6]	negative regulation of defense response	{Group138=4.3276810533489915E-19}	{Group138=5.799092611487648E-17}		negative%20regulation%20of%20defense%20response	5	GO_BiologicalProcess-EBI-UniProt-GOA-ACAP-ARAP_08.05.2020_00h00	FALSE	FALSE	negative%20regulation%20of%20defense%20response	0.0715681	1		GO:0031348
2.1978			[ABHD17A, ABHD17B, ACHE, ALPG, ALPI, ALPL, ALPP, ART1, ART3, ART4, BCAN, BST1, BST2, CA4, CD109, CD14, CD160, CD177, CD2, CD24, CD48, CD52, CD55, CD59, CDH13, CEACAM5, CEACAM6, CEACAM7, CEACAM8, CFC1, CNTFR, CNTN1, CNTN2, CNTN3, CNTN4, CNTN5, CNTN6, CPLX3, CPM, CPO, CPOX, DNAJC5, DPEP1, DPEP2, DPEP3, EEPD1, EFNA1, EFNA2, EFNA3, EFNA4, EFNA5, ENPP6, FCGR3B, FLOT2, FOLR1, FOLR2, FOLR3, FOXM1, GAD2,…	[CD24, EFNA1, RAB27B, VNN1]									[Group138]	GO:0031225	[3, 4]	anchored component of membrane	{Group138=4.3276810533489915E-19}	{Group138=5.799092611487648E-17}		anchored%20component%20of%20membrane	4	GO_CellularComponent-EBI-UniProt-GOA-ACAP-ARAP_08.05.2020_00h00	FALSE	FALSE	anchored%20component%20of%20membrane	0.102456	0.819649		GO:0031225
4.5045			[BST1, C1QBP, C3AR1, C5AR1, C5AR2, CAMK1D, CCL1, CCL11, CCL13, CCL14, CCL15, CCL15-CCL14, CCL16, CCL17, CCL18, CCL19, CCL2, CCL20, CCL21, CCL22, CCL23, CCL24, CCL25, CCL26, CCL3, CCL3L1, CCL4, CCL4L1, CCL5, CCL7, CCL8, CCR7, CD300H, CD74, CKLF, CLSTN1, CSF3R, CX3CL1, CXADR, CXCL1, CXCL10, CXCL11, CXCL13, CXCL2, CXCL3, CXCL5, CXCL6, CXCL8, CXCL9, CXCR1, CXCR2, DAPK2, DNM1L, DPEP1, DPP4, DYSF, EDN1…	[S100A8, S100A9, SAA1, SAA2, VAV3]									[Group138]	GO:0030593	[5, 6, 7, 8, 9]	neutrophil chemotaxis	{Group138=4.3276810533489915E-19}	{Group138=5.799092611487648E-17}		neutrophil%20chemotaxis	5	GO_BiologicalProcess-EBI-UniProt-GOA-ACAP-ARAP_08.05.2020_00h00	FALSE	FALSE	neutrophil%20chemotaxis	0.00463676	1		GO:0030593
2.15311			[AATK, ABI1, ABI2, ABL1, ABL2, ACE, ACVR1, ADAM17, ADIPOQ, ADNP, ADORA1, ADRA1A, ADRA1D, ADRA2A, AFAP1L2, AGT, AGXT, ALK, ALKAL1, ALKAL2, AMH, ANGPT1, ANGPT4, APP, AREG, ARHGEF2, ARL2BP, ARRB2, AXL, BANK1, BAZ1B, BDNF, BDNF-AS, BLK, BMP6, BMX, BRAF, BST1, BTC, BTK, CADM4, CAMKK2, CASS4, CAV1, CBL, CBLB, CBLC, CCK, CCL13, CCL5, CCM2, CD24, CD300A, CD36, CD3E, CD4, CD40, CD44, CD74, CD80, CD81, CEP…	[CD24, DDR1, EFNA1, ERBB2, ERBB3, FRK, PRLR, S100A8, S100A9]									[Group138]	GO:0018212	[7, 8]	peptidyl-tyrosine modification	{Group138=4.3276810533489915E-19}	{Group138=5.799092611487648E-17}		peptidyl-tyrosine%20modification	9	GO_BiologicalProcess-EBI-UniProt-GOA-ACAP-ARAP_08.05.2020_00h00	FALSE	FALSE	peptidyl-tyrosine%20modification	0.021643	1		GO:0018212
2.16867			[AATK, ABI1, ABI2, ABL1, ABL2, ACE, ACVR1, ADAM17, ADIPOQ, ADNP, ADORA1, ADRA1A, ADRA1D, ADRA2A, AFAP1L2, AGT, AGXT, ALK, ALKAL1, ALKAL2, AMH, ANGPT1, ANGPT4, APP, AREG, ARHGEF2, ARL2BP, ARRB2, AXL, BANK1, BAZ1B, BDNF, BDNF-AS, BLK, BMP6, BMX, BRAF, BST1, BTC, BTK, CADM4, CAMKK2, CASS4, CAV1, CBL, CBLB, CBLC, CCK, CCL13, CCL5, CCM2, CD24, CD300A, CD36, CD3E, CD4, CD40, CD44, CD74, CD80, CD81, CEP…	[CD24, DDR1, EFNA1, ERBB2, ERBB3, FRK, PRLR, S100A8, S100A9]									[Group138]	GO:0018108	[7, 8, 9]	peptidyl-tyrosine phosphorylation	{Group138=4.3276810533489915E-19}	{Group138=5.799092611487648E-17}		peptidyl-tyrosine%20phosphorylation	9	GO_BiologicalProcess-EBI-UniProt-GOA-ACAP-ARAP_08.05.2020_00h00	FALSE	FALSE	peptidyl-tyrosine%20phosphorylation	0.0207737	1		GO:0018108
2.34375			[AATK, ABI1, ABL1, ABL2, ACE, ADAM17, ADORA1, ADRA1A, ADRA1D, ADRA2A, AFAP1L2, AGT, AGXT, ALK, ALKAL1, ALKAL2, ANGPT4, APP, AREG, AXL, BAZ1B, BDNF, BDNF-AS, BLK, BMX, BRAF, BTC, BTK, CAMKK2, CASS4, CAV1, CBL, CBLB, CBLC, CCL13, CCL5, CD24, CEP43, CHMP6, CLK1, CLK2, CLK3, CLK4, COLEC11, COQ7, CRIM1, CSF1R, CSK, DDR1, DDR2, DGKQ, DLG3, DLG4, DOCK3, DOK7, DSTYK, DUSP22, DVL2, DYRK1A, DYRK1B, DYRK2, …	[CD24, DDR1, EFNA1, ERBB2, ERBB3, FRK]									[Group138]	GO:0004713	[8, 9, 10]	protein tyrosine kinase activity	{Group138=4.3276810533489915E-19}	{Group138=5.799092611487648E-17}		protein%20tyrosine%20kinase%20activity	6	GO_BiologicalProcess-EBI-UniProt-GOA-ACAP-ARAP_08.05.2020_00h00	FALSE	FALSE	protein%20tyrosine%20kinase%20activity	0.03968	1		GO:0004713
2.65957			[ADAM8, ADAM9, ADIPOQ, ADORA1, ADORA2B, ADRA2A, ADRA2B, AGER, AGT, AGXT, AIDA, AJUBA, AKAP13, ALK, AMH, ANKS1B, APOE, ARAF, ARHGEF5, ARHGEF7, ARRB1, AVPI1, BIRC7, BMP2, BMP4, BMP7, BRAF, C1QTNF2, C5, C5AR1, CARTPT, CAV1, CAV3, CBLC, CCL19, CD24, CD300A, CD40, CD40LG, CD74, CD81, CDK1, CDK12, CDK5RAP3, CHRFAM7A, CHRNA7, CRK, CRKL, CSK, CSPG4, CXCL17, CXCR4, DAB2IP, DAXX, DBNL, DEFB114, DKK1, DNAJA…	[ARHGEF5, CD24, CXCL17, ERBB2, S100A8, S100A9, SAA1, SAA2, SERPINB3, TPD52L1]									[Group138]	GO:0004707	[5, 6, 7, 9, 10]	MAP kinase activity	{Group138=4.3276810533489915E-19}	{Group138=5.799092611487648E-17}		MAP%20kinase%20activity	10	GO_BiologicalProcess-EBI-UniProt-GOA-ACAP-ARAP_08.05.2020_00h00	FALSE	FALSE	MAP%20kinase%20activity	0.00390633	1		GO:0004707
5.42636			[ACVR1, ADAM8, ADCYAP1, ADORA1, AHSG, ALOX5AP, ANO6, APCS, APOA2, APOL2, ASH1L, ASS1, B4GALT1, BTK, C2CD4A, C2CD4B, C3, CCM2, CCR7, CD163, CD6, CEBPB, CNR1, CNTN1, CREB3L3, CRP, CSRP1, CTNNBIP1, CXCR2, DLC1, DNASE1, DNASE1L3, EDNRB, EHHADH, EIF2AK1, EIF2AK2, ELANE, EPHB6, EPO, EPX, F12, F2, F3, F8, FCER1G, FCGR2B, FFAR2, FFAR3, FN1, FUT7, GATA3, GSTP1, HAMP, HFE, HLA-E, HP, HPR, ICAM1, IL1A, IL1B…	[GATA3, S100A8, SAA1, SAA2, SERPINA1, SERPINA3, VNN1]									[Group138]	GO:0002526	[5]	acute inflammatory response	{Group138=4.3276810533489915E-19}	{Group138=5.799092611487648E-17}		acute%20inflammatory%20response	7	GO_BiologicalProcess-EBI-UniProt-GOA-ACAP-ARAP_08.05.2020_00h00	FALSE	FALSE	acute%20inflammatory%20response	0.000274	0.116972		GO:0002526
2.52366			[ACE, ADA2, ADCYAP1, ADM, ADORA1, ADORA2A, ADRA2A, ADRA2C, ADRB1, AGRP, AGT, AGTR1, AGXT, AKAP5, APELA, APLN, APLP1, ARAP1, ARHGEF1, ARHGEF11, ARHGEF12, ARR3, ARRB1, ARRB2, ARRDC3, ASIP, ATP2A2, AVP, AVPR1A, BAMBI, BBS1, BDKRB1, BDKRB2, BICD1, C10orf99, C1QBP, C1QTNF1, C3, C5, CALCA, CALCB, CALM3, CCDC88C, CCKBR, CCL1, CCL11, CCL13, CCL14, CCL15, CCL15-CCL14, CCL16, CCL17, CCL18, CCL19, CCL2, CCL…	[CCL28, CLIC6, CXCL16, HOMER2, PPP1R1B, S100A14, SAA1, SAA2]									[Group138]	GO:0001664	[4]	G protein-coupled receptor binding	{Group138=4.3276810533489915E-19}	{Group138=5.799092611487648E-17}		G%20protein-coupled%20receptor%20binding	8	GO_MolecularFunction-EBI-UniProt-GOA-ACAP-ARAP_08.05.2020_00h00	FALSE	FALSE	G%20protein-coupled%20receptor%20binding	0.0127078	1		GO:0001664
3.7037			[ADAM10, AFP, AHSG, ALB, AMBN, AMELX, AMTN, ANO8, APLP2, APOA1, APOA2, APOA5, APOB, APOE, APOL1, APP, BMP15, BMP4, BPIFB2, C3, C4A, C4B, CALU, CCN1, CDH2, CHGB, CHRDL1, CKAP4, CP, CSF1, CST3, DMP1, DNAJC3, ENAM, EVA1A, F5, FAM20A, FAM20C, FBN1, FGA, FGF23, FGG, FN1, FSTL1, FSTL3, FUCA2, GAS6, GOLM1, GPC3, HRC, HSP90B1, IGFBP1, IGFBP3, IGFBP4, IGFBP5, IGFBP7, IL6, ITIH2, KNG1, KTN1, LAMB1, LAMB2, …	[CP, SERPINA1, SPP1, STC2]									[Group137]	R-HSA:8957275	[-1]	Post-translational protein phosphorylation	{Group137=1.0260217571862924E-15}	{Group137=1.3133078491984543E-13}		Post-translational%20protein%20phosphorylation	4	REACTOME_Pathways_08.05.2020	FALSE	FALSE	Post-translational%20protein%20phosphorylation	0.0213289	1		R-HSA:8957275
3.2			[ADAM10, AFP, AHSG, ALB, AMBN, AMELX, AMTN, ANO8, APLP2, APOA1, APOA2, APOA5, APOB, APOE, APOL1, APP, BMP15, BMP4, BPIFB2, C3, C4A, C4B, CALU, CCN1, CDH2, CHGB, CHRDL1, CKAP4, CP, CSF1, CST3, CTSG, DMP1, DNAJC3, ENAM, EVA1A, F2, F5, FAM20A, FAM20C, FBN1, FGA, FGF23, FGG, FN1, FSTL1, FSTL3, FUCA2, GAS6, GOLM1, GPC3, GZMH, HRC, HSP90B1, IGF1, IGF2, IGFALS, IGFBP1, IGFBP2, IGFBP3, IGFBP4, IGFBP5, IG…	[CP, SERPINA1, SPP1, STC2]									[Group137]	R-HSA:381426	[-1]	Regulation of Insulin-like Growth Factor (IGF) transport and uptake by Insulin-like Growth Factor Binding Proteins (IGFBPs)	{Group137=1.0260217571862924E-15}	{Group137=1.3133078491984543E-13}		Regulation%20of%20Insulin-like%20Growth%20Factor%20(IGF)%20transport%20and%20uptake%20by%20Insulin-like%20Growth%20Factor%20Binding%20Proteins%20(IGFBPs)	4	REACTOME_Pathways_08.05.2020	FALSE	FALSE	Regulation%20of%20Insulin-like%20Growth%20Factor%20(IGF)%20transport%20and%20uptake%20by%20Insulin-like%20Growth%20Factor%20Binding%20Proteins%20(IGFBPs)	0.0340162	1		R-HSA:381426
2.27273			[AAAS, AKR1B1, AQP1, AR, AREG, AXL, BAZ2A, BAZ2B, BICD1, CCNA1, CCNA2, CCNB1, CCNB2, CCNB3, CCNC, CCND1, CCND2, CCND3, CCNE1, CCNE2, CCNF, CCNH, CCNJ, CCNJL, CCNK, CCNL1, CCNL2, CCNO, CCNP, CCNQ, CCNT1, CCNT2, CD209, CLEC4M, CNOT2, CNOT3, CNOT7, CREBBP, CYP27B1, DPEP1, DPEP2, DPEP3, DYNLT1, EHF, ELF3, ELF5, EP300, ERCC4, ERG, ESR1, ESR2, ESRRA, ESRRB, ESRRG, ETS1, ETS2, ETV6, ETV7, FLI1, FMR1, FM…	[CYP27B1, EHF, ELF3, ESR1, RORC, VDR]									[Group137]	GO:0043657	[3]	host cell	{Group137=1.0260217571862924E-15}	{Group137=1.3133078491984543E-13}		host%20cell	6	GO_CellularComponent-EBI-UniProt-GOA-ACAP-ARAP_08.05.2020_00h00	FALSE	FALSE	host%20cell	0.0449279	1		GO:0043657
2.87081			[AKR1B1, AQP1, AR, AREG, BAZ2A, BAZ2B, BICD1, CCNA1, CCNA2, CCNB1, CCNB2, CCNB3, CCNC, CCND1, CCND2, CCND3, CCNE1, CCNE2, CCNF, CCNH, CCNJ, CCNJL, CCNK, CCNL1, CCNL2, CCNO, CCNP, CCNQ, CCNT1, CCNT2, CNOT2, CNOT3, CNOT7, CREBBP, CYP27B1, DPEP1, DPEP2, DPEP3, EHF, ELF3, ELF5, EP300, ERCC4, ERG, ESR1, ESR2, ESRRA, ESRRB, ESRRG, ETS1, ETS2, ETV6, ETV7, FLI1, FMR1, FMR1-IT1, FRAXA, GABPA, GBP2, GBP4, …	[CYP27B1, EHF, ELF3, ESR1, RORC, VDR]									[Group137]	GO:0043656	[4, 5]	host intracellular region	{Group137=1.0260217571862924E-15}	{Group137=1.3133078491984543E-13}		host%20intracellular%20region	6	GO_CellularComponent-EBI-UniProt-GOA-ACAP-ARAP_08.05.2020_00h00	FALSE	FALSE	host%20intracellular%20region	0.0167457	1		GO:0043656
3.0303			[AKR1B1, AR, AREG, BAZ2A, BAZ2B, CCNA1, CCNA2, CCNB1, CCNB2, CCNB3, CCNC, CCND1, CCND2, CCND3, CCNE1, CCNE2, CCNF, CCNH, CCNJ, CCNJL, CCNK, CCNL1, CCNL2, CCNO, CCNP, CCNQ, CCNT1, CCNT2, CNOT2, CNOT3, CNOT7, CREBBP, CYP27B1, DPEP1, DPEP2, DPEP3, EHF, ELF3, ELF5, EP300, ERCC4, ERG, ESR1, ESR2, ESRRA, ESRRB, ESRRG, ETS1, ETS2, ETV6, ETV7, FLI1, FMR1, FMR1-IT1, FRAXA, GABPA, H1-0, H1-1, H1-10, H1-2, …	[CYP27B1, EHF, ELF3, ESR1, RORC, VDR]									[Group137]	GO:0042025	[7, 8, 9]	host cell nucleus	{Group137=1.0260217571862924E-15}	{Group137=1.3133078491984543E-13}		host%20cell%20nucleus	6	GO_CellularComponent-EBI-UniProt-GOA-ACAP-ARAP_08.05.2020_00h00	FALSE	FALSE	host%20cell%20nucleus	0.013148	1		GO:0042025
3			[AKR1B1, AR, AREG, BAZ2A, BAZ2B, BICD1, CCNA1, CCNA2, CCNB1, CCNB2, CCNB3, CCNC, CCND1, CCND2, CCND3, CCNE1, CCNE2, CCNF, CCNH, CCNJ, CCNJL, CCNK, CCNL1, CCNL2, CCNO, CCNP, CCNQ, CCNT1, CCNT2, CNOT2, CNOT3, CNOT7, CREBBP, CYP27B1, DPEP1, DPEP2, DPEP3, EHF, ELF3, ELF5, EP300, ERCC4, ERG, ESR1, ESR2, ESRRA, ESRRB, ESRRG, ETS1, ETS2, ETV6, ETV7, FLI1, FMR1, FMR1-IT1, FRAXA, GABPA, H1-0, H1-1, H1-10,…	[CYP27B1, EHF, ELF3, ESR1, RORC, VDR]									[Group137]	GO:0033648	[6, 7, 8]	host intracellular membrane-bounded organelle	{Group137=1.0260217571862924E-15}	{Group137=1.3133078491984543E-13}		host%20intracellular%20membrane-bounded%20organelle	6	GO_CellularComponent-EBI-UniProt-GOA-ACAP-ARAP_08.05.2020_00h00	FALSE	FALSE	host%20intracellular%20membrane-bounded%20organelle	0.0137575	1		GO:0033648
3			[AKR1B1, AR, AREG, BAZ2A, BAZ2B, BICD1, CCNA1, CCNA2, CCNB1, CCNB2, CCNB3, CCNC, CCND1, CCND2, CCND3, CCNE1, CCNE2, CCNF, CCNH, CCNJ, CCNJL, CCNK, CCNL1, CCNL2, CCNO, CCNP, CCNQ, CCNT1, CCNT2, CNOT2, CNOT3, CNOT7, CREBBP, CYP27B1, DPEP1, DPEP2, DPEP3, EHF, ELF3, ELF5, EP300, ERCC4, ERG, ESR1, ESR2, ESRRA, ESRRB, ESRRG, ETS1, ETS2, ETV6, ETV7, FLI1, FMR1, FMR1-IT1, FRAXA, GABPA, H1-0, H1-1, H1-10,…	[CYP27B1, EHF, ELF3, ESR1, RORC, VDR]									[Group137]	GO:0033647	[5, 6, 7]	host intracellular organelle	{Group137=1.0260217571862924E-15}	{Group137=1.3133078491984543E-13}		host%20intracellular%20organelle	6	GO_CellularComponent-EBI-UniProt-GOA-ACAP-ARAP_08.05.2020_00h00	FALSE	FALSE	host%20intracellular%20organelle	0.0137575	1		GO:0033647
2.87081			[AKR1B1, AQP1, AR, AREG, BAZ2A, BAZ2B, BICD1, CCNA1, CCNA2, CCNB1, CCNB2, CCNB3, CCNC, CCND1, CCND2, CCND3, CCNE1, CCNE2, CCNF, CCNH, CCNJ, CCNJL, CCNK, CCNL1, CCNL2, CCNO, CCNP, CCNQ, CCNT1, CCNT2, CNOT2, CNOT3, CNOT7, CREBBP, CYP27B1, DPEP1, DPEP2, DPEP3, EHF, ELF3, ELF5, EP300, ERCC4, ERG, ESR1, ESR2, ESRRA, ESRRB, ESRRG, ETS1, ETS2, ETV6, ETV7, FLI1, FMR1, FMR1-IT1, FRAXA, GABPA, GBP2, GBP4, …	[CYP27B1, EHF, ELF3, ESR1, RORC, VDR]									[Group137]	GO:0033646	[4, 5, 6]	host intracellular part	{Group137=1.0260217571862924E-15}	{Group137=1.3133078491984543E-13}		host%20intracellular%20part	6	GO_CellularComponent-EBI-UniProt-GOA-ACAP-ARAP_08.05.2020_00h00	FALSE	FALSE	host%20intracellular%20part	0.0167457	1		GO:0033646
2.8436			[AKR1B1, AQP1, AR, AREG, AXL, BAZ2A, BAZ2B, BICD1, CCNA1, CCNA2, CCNB1, CCNB2, CCNB3, CCNC, CCND1, CCND2, CCND3, CCNE1, CCNE2, CCNF, CCNH, CCNJ, CCNJL, CCNK, CCNL1, CCNL2, CCNO, CCNP, CCNQ, CCNT1, CCNT2, CNOT2, CNOT3, CNOT7, CREBBP, CYP27B1, DPEP1, DPEP2, DPEP3, EHF, ELF3, ELF5, EP300, ERCC4, ERG, ESR1, ESR2, ESRRA, ESRRB, ESRRG, ETS1, ETS2, ETV6, ETV7, FLI1, FMR1, FMR1-IT1, FRAXA, GABPA, GBP2, G…	[CYP27B1, EHF, ELF3, ESR1, RORC, VDR]									[Group137]	GO:0033643	[3, 4]	host cell part	{Group137=1.0260217571862924E-15}	{Group137=1.3133078491984543E-13}		host%20cell%20part	6	GO_CellularComponent-EBI-UniProt-GOA-ACAP-ARAP_08.05.2020_00h00	FALSE	FALSE	host%20cell%20part	0.017466	1		GO:0033643
6.66667			[A1CF, ACOD1, ACVR1B, ACVR1C, AGO2, APELA, ARHGDIB, ARID1A, BSG, C1QBP, CALCA, CALR, CST3, CXXC1, DDR1, EMP2, EPO, EPX, FBLN1, FKBP4, FKBPL, FUT7, GJA1, H3-3A, H3-3B, HMX3, IGFBP7, IL1B, LIF, MMP2, MMP9, MST1, NODAL, PCSK5, POLR1B, PPARD, PRDM14, PRLR, PTGIS, PTGS2, RECK, RPL29, RXRA, SCGB1A1, SMURF2, SOD1, SPP1, STC1, STC2, STK4, SYDE1, TGFBR2, TIMP1, TPPP3, TRIM28, TRO, UBE2Q1, UBTFL1, VEGFA, V…	[DDR1, PRLR, SPP1, STC2]									[Group137]	GO:0007566	[2, 3, 4, 5]	embryo implantation	{Group137=1.0260217571862924E-15}	{Group137=1.3133078491984543E-13}		embryo%20implantation	4	GO_BiologicalProcess-EBI-UniProt-GOA-ACAP-ARAP_08.05.2020_00h00	FALSE	FALSE	embryo%20implantation	0.00277857	0.853019		GO:0007566
3.0303			[AAK1, ADAM10, ADAM17, AGXT, AKT1, ANGPT4, ANXA4, APH1A, APH1B, APP, ARRB1, ARRDC1, ASCL1, ATOH1, BCL6, BEND6, BMP2, BMP2K, BMP2KL, BMP7, CBFA2T2, CCN3, CD46, CDH6, CDK6, CDKN1B, CEBPA, CFD, CHAC1, CNTN1, CNTN6, CREBBP, CRTC1, DLGAP5, DLK1, DLK2, DLL1, DLL3, DLL4, DLX1, DLX2, DNER, DTX1, DTX2, DTX3, DTX3L, DTX4, EGF, EGFL7, EGFR, ELF3, ENHO, EP300, EPN1, EPN2, ETV2, FAT4, FBXW7, FCER2, FGF10, FOX…	[ELF3, FOXA1, KRT19, PERP, SOX9, WWC1]									[Group137]	GO:0007219	[4, 5, 6]	Notch signaling pathway	{Group137=1.0260217571862924E-15}	{Group137=1.3133078491984543E-13}		Notch%20signaling%20pathway	6	GO_BiologicalProcess-EBI-UniProt-GOA-ACAP-ARAP_08.05.2020_00h00	FALSE	FALSE	Notch%20signaling%20pathway	0.013148	1		GO:0007219
2.17391			[ABCA1, ABCG1, ACAA2, ACACA, ACACB, ACADL, ACADVL, ACAT2, ACLY, ACO2, AKR1D1, ANGPTL3, APOA1, APOA2, APOA4, APOA5, APOB, APOBR, APOC1, APOE, APOF, APOL1, APOL2, APP, ARV1, CAT, CEBPA, CEL, CES1, CETP, CFTR, CH25H, CLN6, CLN8, CNBP, CRAT, CUBN, CYB5R3, CYP11A1, CYP11B1, CYP11B2, CYP1A2, CYP26A1, CYP26B1, CYP26C1, CYP27A1, CYP27B1, CYP2C9, CYP2D6, CYP2D7, CYP2R1, CYP39A1, CYP3A4, CYP46A1, CYP51A1, …	[CYP27B1, DHCR24, IDH2, VDR]									[Group137, Group138]	GO:1902652	[4, 5]	secondary alcohol metabolic process	{Group137=1.0260217571862924E-15, Group138=4.3276810533489915E-19}	{Group137=1.3133078491984543E-13, Group138=5.799092611487648E-17}		secondary%20alcohol%20metabolic%20process	4	GO_BiologicalProcess-EBI-UniProt-GOA-ACAP-ARAP_08.05.2020_00h00	FALSE	FALSE	secondary%20alcohol%20metabolic%20process	0.105542	0.738795		GO:1902652
7.79221			[ACTB, ACTG1, ACTN2, ACTN3, ATP2A1, ATP2A2, ATP2A3, CACNA1C, CACNA1D, CACNA1F, CACNA1S, CACNA2D1, CACNA2D2, CACNA2D3, CACNA2D4, CACNB1, CACNB2, CACNB3, CACNB4, CACNG1, CACNG2, CACNG3, CACNG4, CACNG5, CACNG6, CACNG7, CACNG8, CDH2, CTNNA1, CTNNA2, CTNNA3, CTNNB1, DAG1, DES, DMD, DSC2, DSG2, DSP, EMD, GJA1, ITGA1, ITGA10, ITGA11, ITGA2, ITGA2B, ITGA3, ITGA4, ITGA5, ITGA6, ITGA7, ITGA8, ITGA9, ITGAV,…	[DSC2, DSG2, DSP, ITGB6, ITGB8, PKP2]									[Group136]	KEGG:05412	[-1]	Arrhythmogenic right ventricular cardiomyopathy (ARVC)	{Group136=9.072868801060236E-15}	{Group136=1.1250357313314692E-12}		Arrhythmogenic%20right%20ventricular%20cardiomyopathy%20(ARVC)	6	KEGG_08.05.2020	FALSE	FALSE	Arrhythmogenic%20right%20ventricular%20cardiomyopathy%20(ARVC)	0.000105	0.049137		KEGG:05412
5.69106			[ACTA1, ACTC1, ACTN2, ACTN3, ADORA1, AKAP9, ANK2, ATP1A1, ATP1A2, ATP1A3, ATP1A4, ATP2A1, ATP2A2, BIN1, CACNA1C, CACNA1D, CACNA1G, CACNA2D1, CACNB2, CAMK2D, CAV1, CAV3, CCDC88C, CTNNA3, DES, DLG1, DMD, DSC2, DSC3, DSG2, DSP, DSPP, EMP2, EPB41L5, FGF12, FGF13, FLNA, FRMD6, GATA4, GJA1, GJA5, GJC1, GJD3, GPD1L, HCN4, JUP, KCNA5, KCND3, KCNE1, KCNE1B, KCNE2, KCNE3, KCNE4, KCNE5, KCNH2, KCNJ2, KCNJ3,…	[DSC2, DSG2, DSP, LIMCH1, PKP2, SHTN1, TPM1]									[Group136]	GO:0070252	[4]	actin-mediated cell contraction	{Group136=9.072868801060236E-15}	{Group136=1.1250357313314692E-12}		actin-mediated%20cell%20contraction	7	GO_BiologicalProcess-EBI-UniProt-GOA-ACAP-ARAP_08.05.2020_00h00	FALSE	FALSE	actin-mediated%20cell%20contraction	0.000204	0.0893341		GO:0070252
3.7037			[ACE2, ACTC1, ACTN3, ADORA1, ADRA1A, ADRA1B, ADRA1D, AKAP9, ALDOA, ANK2, ARG2, ARHGEF11, ASB3, ATP1A1, ATP1A2, ATP1A3, ATP1A4, ATP1B1, ATP2A1, ATP2A2, ATP8A2, BIN1, BMP10, C12orf57, CACNA1C, CACNA1D, CACNA1G, CACNA2D1, CACNB2, CALM1, CALM2, CALM3, CAMK2D, CASQ1, CASQ2, CAV1, CAV3, CCDC78, CCN2, CHGA, CHRNA1, CHRNB1, CHRND, CHUK, CLIC2, CSRP3, CTNNA3, CXCR4, DLG1, DMD, DMPK, DSC2, DSC3, DSG2, DSP,…	[ATP1B1, DSC2, DSG2, DSP, MYH14, PKP2, TPM1]									[Group136]	GO:0006941	[5]	striated muscle contraction	{Group136=9.072868801060236E-15}	{Group136=1.1250357313314692E-12}		striated%20muscle%20contraction	7	GO_BiologicalProcess-EBI-UniProt-GOA-ACAP-ARAP_08.05.2020_00h00	FALSE	FALSE	striated%20muscle%20contraction	0.00257185	0.797275		GO:0006941
2.16216			[ABAT, ACE2, ACTA1, ACTA2, ACTC1, ACTG2, ACTN2, ACTN3, ADA, ADORA1, ADORA2B, ADRA1A, ADRA1B, ADRA1D, ADRA2A, ADRA2B, ADRA2C, ADRB2, AGT, AGXT, AKAP9, ALDOA, ANK2, ANKRD2, ANXA6, ARG2, ARHGAP42, ARHGEF11, ASB3, ASPH, ATP1A1, ATP1A2, ATP1A3, ATP1A4, ATP1B1, ATP2A1, ATP2A2, ATP2B1, ATP2B4, ATP8A2, BBS2, BDKRB1, BDKRB2, BIN1, BMP10, C12orf57, CACNA1C, CACNA1D, CACNA1G, CACNA1H, CACNA1S, CACNA2D1, CAC…	[ATP1B1, DSC2, DSG2, DSP, MYH14, MYOF, PKP2, TPM1]									[Group136]	GO:0006936	[4]	muscle contraction	{Group136=9.072868801060236E-15}	{Group136=1.1250357313314692E-12}		muscle%20contraction	8	GO_BiologicalProcess-EBI-UniProt-GOA-ACAP-ARAP_08.05.2020_00h00	FALSE	FALSE	muscle%20contraction	0.0288932	1		GO:0006936
7.76699			[ABL1, ADM, ALX1, APAF1, ARHGAP35, ARID1A, BBS4, BCL10, BMP4, BRD2, CASP3, CC2D2A, CECR2, CELSR1, CITED2, COBL, CSRP3, CTHRC1, DEAF1, DLC1, DLEC1, DVL1, DVL1P1, DVL2, DVL3, DYNLL1, FGF10, FOLR1, FOLR2, FUZ, FZD1, FZD2, FZD3, FZD6, FZD9, GLMN, GRHL2, GRHL3, IFT122, IFT172, IFT57, KAT2A, KDM2B, KDM6A, KIF20B, LHX2, LIAS, LMO4, LRP2, LRP6, MED12, MKS1, MTHFD1, MTHFD1L, MTHFR, NOG, NPHP3, NPHP3-ACAD1…	[COBL, GRHL2, LRP2, SDC4, SHROOM3, SPINT1, SPINT2, ST14]									[Group135]	GO:0060606	[4, 5, 6, 7]	tube closure	{Group135=2.1803806974970493E-15}	{Group135=2.747279678846282E-13}		tube%20closure	8	GO_BiologicalProcess-EBI-UniProt-GOA-ACAP-ARAP_08.05.2020_00h00	FALSE	FALSE	tube%20closure	7.56e-06	0.00428623		GO:0060606
4.97238			[ABL1, ADM, ALDH1A2, ALX1, AMBRA1, APAF1, ARHGAP35, ARID1A, ARL13B, ATP6AP2, BBS4, BCL10, BMP4, BMP5, BMP7, BRD2, C2CD3, CASP3, CBY1, CC2D2A, CECR2, CELSR1, CFL1, CHRD, CITED2, COBL, CSRP3, CTHRC1, DACT1, DCHS1, DEAF1, DLC1, DLEC1, DVL1, DVL1P1, DVL2, DVL3, DYNLL1, DZIP1L, EN1, EPHA2, FERD3L, FGF8, FKBP8, FOLR1, FOLR2, FOXA1, FOXB1, FUZ, FZD1, FZD2, FZD3, FZD6, FZD9, GATD3A, GBX2, GDF7, GLI2, GLI…	[COBL, FOXA1, GRHL2, LRP2, SDC4, SHROOM3, SPINT1, SPINT2, ST14]									[Group135]	GO:0021915	[4, 5, 6, 7]	neural tube development	{Group135=2.1803806974970493E-15}	{Group135=2.747279678846282E-13}		neural%20tube%20development	9	GO_BiologicalProcess-EBI-UniProt-GOA-ACAP-ARAP_08.05.2020_00h00	FALSE	FALSE	neural%20tube%20development	7.29e-05	0.0349796		GO:0021915
7.27273			[ABL1, ADM, ALX1, APAF1, ARHGAP35, ARID1A, BBS4, BCL10, BMP4, BMP5, BMP7, BRD2, CASP3, CC2D2A, CECR2, CELSR1, CFL1, CITED2, COBL, CSRP3, CTHRC1, DEAF1, DLC1, DLEC1, DVL1, DVL1P1, DVL2, DVL3, DYNLL1, FOLR1, FOLR2, FUZ, FZD1, FZD2, FZD3, FZD6, FZD9, GLMN, GRHL2, GRHL3, HIF1A, IFT122, IFT172, IFT57, KAT2A, KDM2B, KDM6A, KIF20B, LHX2, LIAS, LMO4, LRP2, LRP6, LUZP1, MED12, MKS1, MTHFD1, MTHFD1L, MTHFR…	[COBL, GRHL2, LRP2, SDC4, SHROOM3, SPINT1, SPINT2, ST14]									[Group135]	GO:0014020	[6, 7, 8, 9, 10]	primary neural tube formation	{Group135=2.1803806974970493E-15}	{Group135=2.747279678846282E-13}		primary%20neural%20tube%20formation	8	GO_BiologicalProcess-EBI-UniProt-GOA-ACAP-ARAP_08.05.2020_00h00	FALSE	FALSE	primary%20neural%20tube%20formation	1.23e-05	0.00676081		GO:0014020
2.02822			[ABI1, ABL1, ABR, ACSL4, ACTL6A, ACVR1, ACVR1B, ACVR1C, ACVR2A, ACVR2B, ACVRL1, ADA, ADAM10, ADAMTS3, ADCY9, ADD1, ADGRF5, ADIPOQ, ADM, AFF3, AHI1, AKAP3, AKIRIN2, AKR1B1, AKT1, ALDH1A2, ALDH1A3, ALKBH1, ALS2, ALX1, ALX3, ALX4, AMBRA1, AMOT, ANGPT1, ANKRD11, ANKS6, APAF1, APBA1, APBA2, APBA3, APELA, APLN, APLNR, APOA1, APOB, AR, AREG, ARFRP1, ARHGAP35, ARHGDIG, ARID1A, ARID2, ARL13B, ARNT, ARNT2,…	[COBL, CRABP2, DSC2, EFNA1, ELF3, FOXA1, GATA3, GRHL2, KRT19, KRT8, LAMB3, LRP2, MUC1, SDC4, SHROOM3, SLC34A2, SOX10, SOX9, SPINT1, SPINT2, ST14, TFAP2A, TPM1]									[Group135]	GO:0009790	[3, 4]	embryo development	{Group135=2.1803806974970493E-15}	{Group135=2.747279678846282E-13}		embryo%20development	23	GO_BiologicalProcess-EBI-UniProt-GOA-ACAP-ARAP_08.05.2020_00h00	FALSE	FALSE	embryo%20development	0.000839	0.319472		GO:0009790
4.74138			[ABI2, ACTA2, ADAMTSL4, ADD1, ADIPOQ, AFD1, AFDN, AKR1B1, AR, AREG, ARHGEF26, ARID4A, ARID4B, ARNTL, ASXL1, ATRX, B4GALT1, BAD, BCL11B, BFSP1, BFSP2, BMP15, BMP4, BMP5, BMP6, C1GALT1, CCDC88C, CCM2, CDH5, CDK6, CDKN1A, CDSN, CLDN1, CLDN3, CLDN5, CLIC4, CLOCK, CLRN1, CNMD, COL18A1, CRYGB, CST3, CTNNB1, CXCR4, DACT2, DHX15, DLL1, DMD, DMRT1, DNASE1L2, E2F4, ENG, EPB41L5, EPHA2, ESR1, EXPH5, EZR, F1…	[CLDN1, CLDN3, ESR1, FOXA1, GRHL2, SDC1, SFN, SHROOM3, SOX9, SPINT2, ST14]									[Group135]	GO:0002064	[4, 5, 6]	epithelial cell development	{Group135=2.1803806974970493E-15}	{Group135=2.747279678846282E-13}		epithelial%20cell%20development	11	GO_BiologicalProcess-EBI-UniProt-GOA-ACAP-ARAP_08.05.2020_00h00	FALSE	FALSE	epithelial%20cell%20development	1.79e-05	0.00963791		GO:0002064
7.84314			[ABL1, ADM, ALX1, APAF1, ARHGAP35, ARID1A, BBS4, BCL10, BMP4, BRD2, CASP3, CC2D2A, CECR2, CELSR1, CITED2, COBL, CSRP3, CTHRC1, DEAF1, DLC1, DLEC1, DVL1, DVL1P1, DVL2, DVL3, DYNLL1, FOLR1, FOLR2, FUZ, FZD1, FZD2, FZD3, FZD6, FZD9, GLMN, GRHL2, GRHL3, IFT122, IFT172, IFT57, KAT2A, KDM2B, KDM6A, KIF20B, LHX2, LIAS, LMO4, LRP2, LRP6, MED12, MKS1, MTHFD1, MTHFD1L, MTHFR, NOG, NPHP3, NPHP3-ACAD11, PAX2…	[COBL, GRHL2, LRP2, SDC4, SHROOM3, SPINT1, SPINT2, ST14]									[Group135]	GO:0001843	[5, 6, 7, 8, 9, 10, 11]	neural tube closure	{Group135=2.1803806974970493E-15}	{Group135=2.747279678846282E-13}		neural%20tube%20closure	8	GO_BiologicalProcess-EBI-UniProt-GOA-ACAP-ARAP_08.05.2020_00h00	FALSE	FALSE	neural%20tube%20closure	7.03e-06	0.0040073		GO:0001843
6.72269			[ABL1, ADM, ALX1, APAF1, ARHGAP35, ARID1A, BBS4, BCL10, BMP4, BMP5, BMP7, BRD2, CASP3, CC2D2A, CECR2, CELSR1, CFL1, CITED2, COBL, CSRP3, CTHRC1, DEAF1, DLC1, DLEC1, DVL1, DVL1P1, DVL2, DVL3, DYNLL1, FOLR1, FOLR2, FUZ, FZD1, FZD2, FZD3, FZD6, FZD9, GDF7, GLMN, GRHL2, GRHL3, HIF1A, IFT122, IFT172, IFT52, IFT57, KAT2A, KDM2B, KDM6A, KIF20B, LHX2, LIAS, LMO4, LRP2, LRP6, LUZP1, MED12, MIB1, MKS1, MTH…	[COBL, GRHL2, LRP2, SDC4, SHROOM3, SPINT1, SPINT2, ST14]									[Group135]	GO:0001841	[5, 6, 7, 8, 9]	neural tube formation	{Group135=2.1803806974970493E-15}	{Group135=2.747279678846282E-13}		neural%20tube%20formation	8	GO_BiologicalProcess-EBI-UniProt-GOA-ACAP-ARAP_08.05.2020_00h00	FALSE	FALSE	neural%20tube%20formation	2.18e-05	0.0115753		GO:0001841
2.41935			[ABR, ADAM10, ADGRV1, AHI1, ALDH1A3, ANP32B, ATG5, ATOH1, ATP6V1B1, ATP8A2, ATP8B1, BCL2, BCL2L11, BCR, BDNF, BDNF-AS, BMP2, BMP4, BMP5, BMPER, C1QB, C1QTNF5, CACNA1A, CALB1, CCM2, CCNA2, CDH23, CDKN1B, CEBPA, CEBPD, CECR2, CELSR1, CEP290, CHD7, CHRNA10, CHRNA9, CLRN1, COL11A1, COL2A1, CTHRC1, CXCL14, CYTL1, DCANP1, DCHS1, DDR1, DLL1, DLX5, DLX6, DUOX2, DVL1, DVL1P1, DVL2, ECE1, EDN1, EPHA4, EPHB…	[DDR1, ESRP1, GATA3, SDC4, SOX9, TFAP2A]									[Group135, Group137]	GO:0043583	[5, 6, 7]	ear development	{Group135=2.1803806974970493E-15, Group137=1.0260217571862924E-15}	{Group135=2.747279678846282E-13, Group137=1.3133078491984543E-13}		ear%20development	6	GO_BiologicalProcess-EBI-UniProt-GOA-ACAP-ARAP_08.05.2020_00h00	FALSE	FALSE	ear%20development	0.0348401	1		GO:0043583
6.54762			[ABL1, ADM, AKR1B1, ALDH1A2, ALDH1A3, ALX1, APAF1, AR, AREG, ARHGAP35, ARID1A, BBS4, BCL10, BMP4, BMP5, BMP7, BRD2, CASP3, CC2D2A, CECR2, CELSR1, CFL1, CITED2, COBL, CSRP3, CTHRC1, CTNNB1, DEAF1, DLC1, DLEC1, DVL1, DVL1P1, DVL2, DVL3, DYNLL1, EPB41L5, FGF10, FGF8, FGFR2, FOLR1, FOLR2, FUZ, FZD1, FZD2, FZD3, FZD6, FZD9, GATA3, GDF7, GDNF, GLI2, GLMN, GREM1, GRHL2, GRHL3, GRSF1, HAND1, HES5, HIF1A,…	[COBL, GATA3, GRHL2, LRP2, SDC4, SHROOM3, SOX9, SPINT1, SPINT2, ST14, TFAP2A]									[Group135, Group137]	GO:0016331	[4, 5, 6]	morphogenesis of embryonic epithelium	{Group135=2.1803806974970493E-15, Group137=1.0260217571862924E-15}	{Group135=2.747279678846282E-13, Group137=1.3133078491984543E-13}		morphogenesis%20of%20embryonic%20epithelium	11	GO_BiologicalProcess-EBI-UniProt-GOA-ACAP-ARAP_08.05.2020_00h00	FALSE	FALSE	morphogenesis%20of%20embryonic%20epithelium	8.05e-07	0.000492		GO:0016331
3.9604			[ABCF2, ABI1, ABL1, ACTB, ACTG1, ARF1, ARF6, ARHGEF1, ARHGEF11, ARHGEF12, ARHGEF2, ARHGEF25, ARPC1A, ARPC1B, ARPC2, ARPC3, ARPC4, ARPC5, ARPC5L, BAIAP2, BAIAP2L1, BAK1, BAX, BRK1, CASP1, CASP3, CASP4, CASP7, CASP8, CASP9, CDC42, CHUK, CLDN1, CLDN10, CLDN11, CLDN14, CLDN15, CLDN16, CLDN17, CLDN18, CLDN19, CLDN2, CLDN20, CLDN22, CLDN23, CLDN24, CLDN25, CLDN3, CLDN4, CLDN5, CLDN6, CLDN7, CLDN8, CLDN…	[BAIAP2L1, CLDN1, CLDN3, CLDN4, CLDN7, MYH14, MYO5B, TNFSF10]									[Group134]	KEGG:05130	[-1]	Pathogenic Escherichia coli infection	{Group134=2.329236919981505E-27}	{Group134=3.2143469495744773E-25}		Pathogenic%20Escherichia%20coli%20infection	8	KEGG_08.05.2020	FALSE	FALSE	Pathogenic%20Escherichia%20coli%20infection	0.000839	0.318902		KEGG:05130
5.30973			[ACTB, ACTG1, ACTN1, ACTN4, AFDN, ARHGAP35, ARHGAP5, BCAR1, CD99, CD99L2, CDC42, CDH5, CLDN1, CLDN10, CLDN11, CLDN14, CLDN15, CLDN16, CLDN17, CLDN18, CLDN19, CLDN2, CLDN20, CLDN22, CLDN23, CLDN24, CLDN25, CLDN3, CLDN4, CLDN5, CLDN6, CLDN7, CLDN8, CLDN9, CTNNA1, CTNNA2, CTNNA3, CTNNB1, CTNND1, CXCL12, CXCR4, CYBA, CYBB, ESAM, EZR, F11R, GNAI1, GNAI2, GNAI3, ICAM1, ITGA4, ITGAL, ITGAM, ITGB1, ITGB2…	[CLDN1, CLDN3, CLDN4, CLDN7, PIK3R3, VAV3]									[Group134]	KEGG:04670	[-1]	Leukocyte transendothelial migration	{Group134=2.329236919981505E-27}	{Group134=3.2143469495744773E-25}		Leukocyte%20transendothelial%20migration	6	KEGG_08.05.2020	FALSE	FALSE	Leukocyte%20transendothelial%20migration	0.000842	0.319007		KEGG:04670
5.32544			[ACTB, ACTG1, ACTN1, ACTN4, ACTR2, ACTR3, ACTR3B, ACTR3C, AFDN, AMOT, AMOTL1, AMOTL2, ARHGAP17, ARHGEF18, ARHGEF2, BVES, CACNA1D, CCND1, CD1A, CD1B, CD1C, CD1D, CD1E, CDC42, CDK4, CFTR, CGN, CGNL1, CLDN1, CLDN10, CLDN11, CLDN14, CLDN15, CLDN16, CLDN17, CLDN18, CLDN19, CLDN2, CLDN20, CLDN22, CLDN23, CLDN24, CLDN25, CLDN3, CLDN4, CLDN5, CLDN6, CLDN7, CLDN8, CLDN9, CRB3, CTTN, DLG1, DLG2, DLG3, EPB4…	[CGN, CLDN1, CLDN3, CLDN4, CLDN7, EPB41L4B, ERBB2, MYH14, TJP3]									[Group134]	KEGG:04530	[-1]	Tight junction	{Group134=2.329236919981505E-27}	{Group134=3.2143469495744773E-25}		Tight%20junction	9	KEGG_08.05.2020	FALSE	FALSE	Tight%20junction	4.28e-05	0.021275		KEGG:04530
7.43243			[ALCAM, CADM1, CADM3, CD2, CD22, CD226, CD274, CD276, CD28, CD34, CD4, CD40, CD40LG, CD58, CD6, CD80, CD86, CD8A, CD8B, CD8B2, CD99, CD99L2, CDH1, CDH15, CDH2, CDH3, CDH4, CDH5, CLDN1, CLDN10, CLDN11, CLDN14, CLDN15, CLDN16, CLDN17, CLDN18, CLDN19, CLDN2, CLDN20, CLDN22, CLDN23, CLDN24, CLDN25, CLDN3, CLDN4, CLDN5, CLDN6, CLDN7, CLDN8, CLDN9, CNTN1, CNTN2, CNTNAP1, CNTNAP2, CTLA4, ESAM, F11R, GLG…	[CDH1, CDH3, CLDN1, CLDN3, CLDN4, CLDN7, ITGB8, PTPRF, SDC1, SDC4, VTCN1]									[Group134]	KEGG:04514	[-1]	Cell adhesion molecules (CAMs)	{Group134=2.329236919981505E-27}	{Group134=3.2143469495744773E-25}		Cell%20adhesion%20molecules%20(CAMs)	11	KEGG_08.05.2020	FALSE	FALSE	Cell%20adhesion%20molecules%20(CAMs)	2.26e-07	0.000144		KEGG:04514
2.31214			[AACS, ACADM, ACAT1, ACO2, ACOD1, ADA, AK4, ALDH1A2, ANXA1, ARF6, ARG1, ARID5B, ASNS, ASS1, ATP7A, AURKA, AZF1, BAAT, CAD, CCDC39, CCDC40, CCND1, CEACAM1, CEBPA, CEBPB, CEBPG, CFLAR, CITED2, CLDN1, COBL, CPB2, CPS1, CSNK2A2, CSNK2B, CUL3, CYP1A1, CYP21A2, DBP, DDX39B, DFFB, DNAAF1, E2F7, E2F8, EGFR, EZH2, FBXW7, FGF1, FGL1, FPGS, FRZB, GATA6, GATD3A, GC, GFER, GLI1, GLI3, GNPNAT1, HAMP, HES1, HFE…	[CLDN1, COBL, LSR, SOX9]									[Group134]	GO:0061008	[4, 5]	hepaticobiliary system development	{Group134=2.329236919981505E-27}	{Group134=3.2143469495744773E-25}		hepaticobiliary%20system%20development	4	GO_BiologicalProcess-EBI-UniProt-GOA-ACAP-ARAP_08.05.2020_00h00	FALSE	FALSE	hepaticobiliary%20system%20development	0.0891042	1		GO:0061008
2.25225			[ACOD1, ADAM15, ADM, AKIRIN1, ANGPT2, ANXA1, ANXA3, APOA1, APOA2, APOA5, APOD, ATIC, AURKA, AXL, BAAT, BAK1, BCL2, BCL9, BIN3, BRAF, C1D, C5AR1, CAD, CAPN3, CCN3, CCNA2, CCNB1, CCND1, CD81, CD9, CDK1, CDK4, CDKN1A, CDKN1B, CEBPB, CERS2, CFLAR, CLDN1, CNTF, COASY, CPB2, CPQ, CSNK2A2, CSNK2B, CTNNA1, CXCL12, CXXC1, CYTB, DAG1, DFFB, DHFR, DMD, DUSP10, DYSF, EGFR, ELAVL4, ENO3, EPHA4, EPPK1, ERBB4, …	[ANXA3, CLDN1, EPPK1, PTPRF, SPP1]									[Group134]	GO:0031099	[3]	regeneration	{Group134=2.329236919981505E-27}	{Group134=3.2143469495744773E-25}		regeneration	5	GO_BiologicalProcess-EBI-UniProt-GOA-ACAP-ARAP_08.05.2020_00h00	FALSE	FALSE	regeneration	0.0664159	1		GO:0031099
28.5714			[CLDN3, CLDN4, CLDN5, CLDN6, CLDN7, CLDN8, CXADR, EPPK1, FZD6, JUP, KRT19, KRT8, LNX1, MPDZ, MTCL1, NEDD4, OCLN, PALM, THBD, TJP1, TMEM114]	[CLDN3, CLDN4, CLDN7, EPPK1, KRT19, KRT8]									[Group134]	GO:0016327	[4, 5]	apicolateral plasma membrane	{Group134=2.329236919981505E-27}	{Group134=3.2143469495744773E-25}		apicolateral%20plasma%20membrane	6	GO_CellularComponent-EBI-UniProt-GOA-ACAP-ARAP_08.05.2020_00h00	FALSE	FALSE	apicolateral%20plasma%20membrane	3.79e-08	2.5e-05		GO:0016327
2.26244			[ABHD14A-ACY1, ACE, ACE2, ACY1, ADAM10, ADAM11, ADAM12, ADAM15, ADAM17, ADAM18, ADAM19, ADAM2, ADAM20, ADAM21, ADAM22, ADAM23, ADAM28, ADAM29, ADAM30, ADAM32, ADAM33, ADAM7, ADAM8, ADAM9, ADAMDEC1, ADAMTS1, ADAMTS10, ADAMTS12, ADAMTS13, ADAMTS14, ADAMTS15, ADAMTS16, ADAMTS17, ADAMTS18, ADAMTS19, ADAMTS2, ADAMTS20, ADAMTS3, ADAMTS4, ADAMTS5, ADAMTS6, ADAMTS7, ADAMTS8, ADAMTS9, AEBP1, AFG3L2, AGBL1…	[CLDN3, CLDN4, HOMER2, MMP7, RARRES1]									[Group134]	GO:0008237	[7, 8]	metallopeptidase activity	{Group134=2.329236919981505E-27}	{Group134=3.2143469495744773E-25}		metallopeptidase%20activity	5	GO_BiologicalProcess-EBI-UniProt-GOA-ACAP-ARAP_08.05.2020_00h00	FALSE	FALSE	metallopeptidase%20activity	0.0654113	1		GO:0008237
6.06061			[ACE, ACE2, ACTB, ACTG1, ACTN4, AFD1, AFDN, AGT, AGXT, ANK2, APC, ARL2, ARVCF, CAV1, CBFB, CD9, CDH1, CDH10, CDH11, CDH12, CDH13, CDH15, CDH17, CDH18, CDH19, CDH2, CDH23, CDH24, CDH26, CDH3, CDH4, CDH5, CDH6, CDH7, CDH8, CDH9, CDHR3, CHAF1B, CLDN1, CLDN10, CLDN11, CLDN14, CLDN15, CLDN16, CLDN17, CLDN18, CLDN19, CLDN2, CLDN20, CLDN22, CLDN23, CLDN24, CLDN25, CLDN3, CLDN34, CLDN4, CLDN5, CLDN6, CLD…	[CDH1, CDH3, CLDN1, CLDN3, CLDN4, CLDN7, GRHL2, LSR, PKP2, PKP3]									[Group134]	GO:0007043	[6]	cell-cell junction assembly	{Group134=2.329236919981505E-27}	{Group134=3.2143469495744773E-25}		cell-cell%20junction%20assembly	10	GO_BiologicalProcess-EBI-UniProt-GOA-ACAP-ARAP_08.05.2020_00h00	FALSE	FALSE	cell-cell%20junction%20assembly	5.15e-06	0.00297537		GO:0007043
2.35294			[AACS, ACADM, ACAT1, ACO2, ACOD1, ADA, AK4, ALDH1A2, ANXA1, ARF6, ARG1, ARID5B, ASNS, ASS1, ATP7A, AURKA, AZF1, BAAT, CAD, CCDC39, CCDC40, CCND1, CEACAM1, CEBPA, CEBPB, CEBPG, CFLAR, CITED2, CLDN1, COBL, CPB2, CPS1, CSNK2A2, CSNK2B, CUL3, CYP1A1, CYP21A2, DBP, DDX39B, DFFB, DNAAF1, E2F7, E2F8, EGFR, EZH2, FBXW7, FGF1, FGL1, FPGS, FRZB, GATA6, GATD3A, GC, GFER, GLI1, GLI3, GNPNAT1, HAMP, HES1, HFE…	[CLDN1, COBL, LSR, SOX9]									[Group134]	GO:0001889	[5, 6, 7]	liver development	{Group134=2.329236919981505E-27}	{Group134=3.2143469495744773E-25}		liver%20development	4	GO_BiologicalProcess-EBI-UniProt-GOA-ACAP-ARAP_08.05.2020_00h00	FALSE	FALSE	liver%20development	0.0848532	1		GO:0001889
10.5263			[AKR1B1, AR, AREG, ARHGEF26, BCL11B, CCDC88C, CLDN3, CLIC4, CNMD, COL18A1, DACT2, DHX15, EPB41L5, FAT1, FLNB, FRMD6, GRHL2, HEG1, HRH2, ID1, IHH, MET, NOTCH4, PALLD, PECAM1, PLOD3, POF1B, RAB25, RILPL1, RILPL2, RNMT, ROCK1, SIPA1L3, SPINT2, ST14, STC1, TNMD, VSIG1]	[CLDN3, GRHL2, SPINT2, ST14]									[Group134, Group135]	GO:0003382	[5, 6, 7]	epithelial cell morphogenesis	{Group134=2.329236919981505E-27, Group135=2.1803806974970493E-15}	{Group134=3.2143469495744773E-25, Group135=2.747279678846282E-13}		epithelial%20cell%20morphogenesis	4	GO_BiologicalProcess-EBI-UniProt-GOA-ACAP-ARAP_08.05.2020_00h00	FALSE	FALSE	epithelial%20cell%20morphogenesis	0.000497	0.199188		GO:0003382
2.37226			[A1BG, A2M, ABCA12, ABCA13, ABCA3, ABCC4, ABCC8, ABHD2, ACAA1, ACLY, ACP3, ACR, ACRBP, ACRV1, ACTN1, ACTN2, ACTN4, ACTR10, ACTR1B, ACTR2, ADA2, ADAM10, ADAM15, ADAM8, ADGRE3, ADGRE5, ADGRG3, AGA, AGL, AGPAT2, AHSG, AIFM2, AKAP3, ALAD, ALB, ALDH3B1, ALDOA, ALDOC, ALOX5, AMH, AMPD3, AMPH, ANGPTL6, ANO6, ANPEP, ANXA11, ANXA2, ANXA3, ANXA7, AOC1, AP1M1, AP2A2, APAF1, APBA1, APBA2, APEH, APEX1, APH1A,…	[ANXA3, CHI3L1, CLU, DSP, FRK, LCN2, LTF, MGST1, OLFM4, PADI2, PIGR, PRSS8, RAB27B, S100A8, S100A9, SCNN1A, SERPINA1, SERPINA3, SERPINB3, SLPI, STXBP2, SYT7, SYTL2, TLR2, VAMP8, VNN1]									[Group133]	GO:0099503	[4, 5, 6, 7]	secretory vesicle	{Group133=2.152989042126219E-8}	{Group133=2.152989042126219E-6}		secretory%20vesicle	26	GO_CellularComponent-EBI-UniProt-GOA-ACAP-ARAP_08.05.2020_00h00	FALSE	FALSE	secretory%20vesicle	2.42e-05	0.0126335		GO:0099503
2.12314			[A1BG, ABCA13, ABL1, ABR, ACAA1, ACKR2, ACLY, ACP3, ACTR10, ACTR1B, ACTR2, ADA, ADA2, ADAM10, ADAM17, ADAM8, ADAM9, ADGRE2, ADGRE3, ADGRE5, ADGRF5, ADGRG3, ADORA2A, ADORA2B, AGA, AGER, AGL, AGPAT2, AHR, AHSG, AICDA, AIF1, AIFM2, AIRE, AKAP17A, AKT1, ALAD, ALDH3B1, ALDOA, ALDOC, ALOX5, AMH, AMPD3, ANO6, ANPEP, ANXA1, ANXA2, ANXA3, AOC1, AP1G1, AP1M1, AP2A2, AP3B1, AP3D1, APAF1, APBB1IP, APEH, APLF…	[ANXA3, CD24, CHI3L1, CLU, DSP, ERBB2, FRK, GATA3, LCN2, LTF, MGST1, OLFM4, PADI2, PIGR, PRSS8, RORC, S100A8, S100A9, SDC4, SERPINA1, SERPINA3, SERPINB3, SLPI, STXBP2, TLR2, TPD52, VAMP8, VAV3, VNN1, VTCN1]									[Group133]	GO:0045321	[2, 3]	leukocyte activation	{Group133=2.152989042126219E-8}	{Group133=2.152989042126219E-6}		leukocyte%20activation	30	GO_BiologicalProcess-EBI-UniProt-GOA-ACAP-ARAP_08.05.2020_00h00	FALSE	FALSE	leukocyte%20activation	5.37e-05	0.0263626		GO:0045321
2.73973			[A1BG, A2M, ABCA12, ABCA13, ABCC4, ABR, ACAA1, ACLY, ACP3, ACTN1, ACTN2, ACTN4, ACTR10, ACTR1B, ACTR2, ADA2, ADAM10, ADAM8, ADCY1, ADGRE2, ADGRE3, ADGRE5, ADGRG3, ADORA2A, ADORA2B, ADRA1A, ADRA1D, ADRA2A, AGA, AGL, AGPAT2, AHSG, AIFM2, ALAD, ALB, ALDH3B1, ALDOA, ALDOC, ALOX5, AMH, AMPD3, ANO6, ANPEP, ANXA2, ANXA3, ANXA5, AOC1, AP1G1, AP1M1, AP2A2, APAF1, APBA1, APBA2, APEH, APLP2, APOA1, APOH, AP…	[ANXA3, CHI3L1, CLU, DSP, FRK, LCN2, LTF, MGST1, OLFM4, PADI2, PIGR, PRSS8, RAB27B, S100A8, S100A9, SERPINA1, SERPINA3, SERPINB3, SLPI, STXBP2, SYT7, TLR2, VAMP8, VNN1]									[Group133]	GO:0045055	[4, 5, 6, 7]	regulated exocytosis	{Group133=2.152989042126219E-8}	{Group133=2.152989042126219E-6}		regulated%20exocytosis	24	GO_BiologicalProcess-EBI-UniProt-GOA-ACAP-ARAP_08.05.2020_00h00	FALSE	FALSE	regulated%20exocytosis	4.87e-06	0.00283477		GO:0045055
2.70856			[A1BG, A2M, ABCA12, ABCA13, ABCA3, ABCC4, ABHD2, ACAA1, ACLY, ACP3, ACR, ACRBP, ACRV1, ACTN1, ACTN2, ACTN4, ACTR10, ACTR1B, ACTR2, ADA2, ADAM10, ADAM15, ADAM8, ADGRE3, ADGRE5, ADGRG3, AGA, AGL, AGPAT2, AHSG, AIFM2, AKAP3, ALAD, ALB, ALDH3B1, ALDOA, ALDOC, ALOX5, AMH, AMPD3, ANGPTL6, ANO6, ANPEP, ANXA11, ANXA2, ANXA3, ANXA7, AOC1, AP1M1, AP2A2, APAF1, APEH, APLP2, APOA1, APOH, APOOL, APP, APRT, AR…	[ANXA3, CHI3L1, CLU, DSP, FRK, LCN2, LTF, MGST1, OLFM4, PADI2, PIGR, PRSS8, RAB27B, S100A8, S100A9, SCNN1A, SERPINA1, SERPINA3, SERPINB3, SLPI, STXBP2, SYT7, TLR2, VAMP8, VNN1]									[Group133]	GO:0030141	[3, 5, 6, 7, 8]	secretory granule	{Group133=2.152989042126219E-8}	{Group133=2.152989042126219E-6}		secretory%20granule	25	GO_CellularComponent-EBI-UniProt-GOA-ACAP-ARAP_08.05.2020_00h00	FALSE	FALSE	secretory%20granule	3.71e-06	0.00217982		GO:0030141
3.0888			[A1BG, ABCA13, ABL1, ABR, ACAA1, ACLY, ACP3, ACTR10, ACTR1B, ACTR2, ADA, ADA2, ADAM10, ADAM8, ADGRE2, ADGRE3, ADGRE5, ADGRG3, ADORA2B, AGA, AGL, AGPAT2, AHSG, AICDA, AIFM2, ALAD, ALDH3B1, ALDOA, ALDOC, ALOX5, AMH, AMPD3, ANO6, ANPEP, ANXA1, ANXA2, ANXA3, AOC1, AP1G1, AP1M1, AP2A2, APAF1, APBB1IP, APEH, APLF, APRT, ARG1, ARHGAP45, ARHGAP9, ARL8A, ARMC8, ARPC5, ARSA, ARSB, ARTN, ASAH1, ATAD3B, ATAD…	[ANXA3, CHI3L1, CLU, DSP, FRK, GATA3, LCN2, LTF, MGST1, OLFM4, PADI2, PIGR, PRSS8, RORC, S100A8, S100A9, SERPINA1, SERPINA3, SERPINB3, SLPI, STXBP2, TLR2, VAMP8, VNN1]									[Group133]	GO:0002366	[3, 4]	leukocyte activation involved in immune response	{Group133=2.152989042126219E-8}	{Group133=2.152989042126219E-6}		leukocyte%20activation%20involved%20in%20immune%20response	24	GO_BiologicalProcess-EBI-UniProt-GOA-ACAP-ARAP_08.05.2020_00h00	FALSE	FALSE	leukocyte%20activation%20involved%20in%20immune%20response	6.07e-07	0.000376		GO:0002366
3.06905			[A1BG, ABCA13, ABL1, ABR, ACAA1, ACLY, ACP3, ACTR10, ACTR1B, ACTR2, ADA, ADA2, ADAM10, ADAM8, ADGRE2, ADGRE3, ADGRE5, ADGRG3, ADORA2B, AGA, AGL, AGPAT2, AHSG, AICDA, AIFM2, ALAD, ALDH3B1, ALDOA, ALDOC, ALOX5, AMH, AMPD3, ANO6, ANPEP, ANXA1, ANXA2, ANXA3, AOC1, AP1G1, AP1M1, AP2A2, APAF1, APBB1IP, APEH, APLF, APP, APRT, ARG1, ARHGAP45, ARHGAP9, ARL8A, ARMC8, ARPC5, ARSA, ARSB, ARTN, ASAH1, ATAD3B,…	[ANXA3, CHI3L1, CLU, DSP, FRK, GATA3, LCN2, LTF, MGST1, OLFM4, PADI2, PIGR, PRSS8, RORC, S100A8, S100A9, SERPINA1, SERPINA3, SERPINB3, SLPI, STXBP2, TLR2, VAMP8, VNN1]									[Group133]	GO:0002263	[3]	cell activation involved in immune response	{Group133=2.152989042126219E-8}	{Group133=2.152989042126219E-6}		cell%20activation%20involved%20in%20immune%20response	24	GO_BiologicalProcess-EBI-UniProt-GOA-ACAP-ARAP_08.05.2020_00h00	FALSE	FALSE	cell%20activation%20involved%20in%20immune%20response	6.8e-07	0.00042		GO:0002263
3.75			[A1BG, ABCA13, ACAA1, ACLY, ACP3, ACTR10, ACTR1B, ACTR2, ADA2, ADAM10, ADAM8, ADGRE3, ADGRE5, ADGRG3, AGA, AGL, AGPAT2, AHSG, ALAD, ALDH3B1, ALDOA, ALDOC, ALOX5, AMPD3, ANO6, ANPEP, ANXA2, AOC1, AP1M1, AP2A2, APAF1, APEH, APRT, ARG1, ARHGAP45, ARHGAP9, ARL8A, ARMC8, ARPC5, ARSA, ARSB, ASAH1, ATAD3B, ATG7, ATP11A, ATP11B, ATP6AP2, ATP6V0A1, ATP6V0C, ATP6V1D, ATP8A1, ATP8B4, AZU1, B2M, B4GALT1, BIN…	[CHI3L1, DSP, FRK, LCN2, LTF, MGST1, OLFM4, PADI2, PIGR, S100A8, S100A9, SERPINA1, SERPINA3, SERPINB3, SLPI, TLR2, VAMP8, VNN1]									[Group133, Group138]	R-HSA:6798695	[-1]	Neutrophil degranulation	{Group133=2.152989042126219E-8, Group138=4.3276810533489915E-19}	{Group133=2.152989042126219E-6, Group138=5.799092611487648E-17}		Neutrophil%20degranulation	18	REACTOME_Pathways_08.05.2020	FALSE	FALSE	Neutrophil%20degranulation	1.16e-06	0.000698		R-HSA:6798695
2.21566			[AACS, ABAT, ABCA1, ABCC8, ABCG1, ABL1, ACHE, ACSL4, ACVR1C, ACVR2B, ADAM8, ADAM9, ADCY5, ADCY8, ADCYAP1, ADORA2A, ADRA2A, ADRA2C, ADTRP, AFM, AGER, AGT, AGTR2, AGXT, AIF1, AIM2, AKAP12, ALOX15B, ALOX5, AMH, ANG, ANGPT1, ANKRD1, ANO1, ANXA1, ANXA4, APBB1, APOA1, APOA2, APOE, ARF1, ARF1P1, ARF6, ARFGAP3, ARFIP1, ARG2, ARL2, ARL2BP, ARL4D, ARNTL, ARRB1, ATG5, ATP13A2, BAD, BAIAP3, BANK1, BIRC5, BLK…	[CHI3L1, CLU, GATA3, HOOK1, IDH2, ITGB6, S100A8, S100A9, SAA1, SAA2, STEAP3, SYT7, TFAP2B, TLR2, VTCN1]									[Group133, Group138]	GO:0071692	[4]	protein localization to extracellular region	{Group133=2.152989042126219E-8, Group138=4.3276810533489915E-19}	{Group133=2.152989042126219E-6, Group138=5.799092611487648E-17}		protein%20localization%20to%20extracellular%20region	15	GO_BiologicalProcess-EBI-UniProt-GOA-ACAP-ARAP_08.05.2020_00h00	FALSE	FALSE	protein%20localization%20to%20extracellular%20region	0.00385137	1		GO:0071692
2.27704			[AACS, ABAT, ABCC8, ABCG1, ABL1, ACHE, ACSL4, ACVR1C, ADAM8, ADAM9, ADCY5, ADCY8, ADORA2A, ADRA2A, ADRA2C, ADTRP, AGER, AGTR2, AIF1, AIM2, AKAP12, ALOX15B, ALOX5, AMH, ANG, ANGPT1, ANKRD1, ANO1, ANXA1, ANXA4, APBB1, APOA1, APOA2, APOE, ARF1, ARF1P1, ARF6, ARFIP1, ARG2, ARL2, ARL2BP, ARNTL, ARRB1, ATG5, ATP13A2, BAD, BAIAP3, BANK1, BIRC5, BLK, BMP6, BMP8A, BRSK2, BTN2A2, BTNL2, C1D, C1QTNF1, C1QTN…	[CLU, GATA3, HOOK1, IDH2, S100A8, S100A9, SAA1, SAA2, SYT7, TFAP2B, TLR2, VTCN1]									[Group133, Group138]	GO:0050708	[4, 5, 6, 7, 8, 9]	regulation of protein secretion	{Group133=2.152989042126219E-8, Group138=4.3276810533489915E-19}	{Group133=2.152989042126219E-6, Group138=5.799092611487648E-17}		regulation%20of%20protein%20secretion	12	GO_BiologicalProcess-EBI-UniProt-GOA-ACAP-ARAP_08.05.2020_00h00	FALSE	FALSE	regulation%20of%20protein%20secretion	0.00565524	1		GO:0050708
2.56831			[A1BG, A2M, AACS, ABAT, ABCA1, ABCA12, ABCA13, ABCB11, ABCB4, ABCC2, ABCC3, ABCC4, ABCC8, ABCG1, ABL1, ABR, ACAA1, ACE, ACHE, ACLY, ACOD1, ACP3, ACSL3, ACSL4, ACTN1, ACTN2, ACTN4, ACTR10, ACTR1B, ACTR2, ACVR1C, ACVR2B, ADA, ADA2, ADAM10, ADAM8, ADAM9, ADCY1, ADCY5, ADCY8, ADCYAP1, ADGRE2, ADGRE3, ADGRE5, ADGRG3, ADIPOQ, ADM, ADORA1, ADORA2A, ADORA2B, ADRA1A, ADRA1D, ADRA2A, ADRA2B, ADRA2C, ADTRP,…	[AGR2, ANXA3, CELSR2, CHI3L1, CLU, CYP27B1, DDR1, DSP, ERBB3, FRK, GATA3, HOOK1, IDH2, ITGB6, LCN2, LTF, MGST1, OLFM4, PADI2, PIGR, PPP1R9A, PRLR, PRSS8, RAB27B, S100A8, S100A9, SAA1, SAA2, SDC1, SDC4, SERPINA1, SERPINA3, SERPINB3, SLPI, SPP1, STEAP3, STXBP2, SYT7, SYTL2, TFAP2B, TLR2, TPD52, VAMP8, VDR, VNN1, VTCN1, XDH]									[Group133, Group138]	GO:0046903	[4]	secretion	{Group133=2.152989042126219E-8, Group138=4.3276810533489915E-19}	{Group133=2.152989042126219E-6, Group138=5.799092611487648E-17}		secretion	47	GO_BiologicalProcess-EBI-UniProt-GOA-ACAP-ARAP_08.05.2020_00h00	TRUE	FALSE	secretion	4.46e-10	3.04e-07		GO:0046903
4.08163			[A1BG, ABCA13, ABR, ACAA1, ACLY, ACP3, ACTR10, ACTR1B, ACTR2, ADA2, ADAM10, ADAM8, ADGRE3, ADGRE5, ADGRG3, AGA, AGL, AGPAT2, AHSG, AIFM2, ALAD, ALDH3B1, ALDOA, ALDOC, ALOX5, AMH, AMPD3, ANO6, ANPEP, ANXA2, ANXA3, AOC1, AP1M1, AP2A2, APAF1, APEH, APRT, ARG1, ARHGAP45, ARHGAP9, ARL8A, ARMC8, ARPC5, ARSA, ARSB, ASAH1, ATAD3B, ATG7, ATP11A, ATP11B, ATP6AP2, ATP6V0A1, ATP6V0C, ATP6V1D, ATP8A1, ATP8B4,…	[ANXA3, CHI3L1, CLU, DSP, FRK, LCN2, LTF, MGST1, OLFM4, PADI2, PIGR, PRSS8, S100A8, S100A9, SERPINA1, SERPINA3, SERPINB3, SLPI, STXBP2, TLR2, VAMP8, VNN1]									[Group133, Group138]	GO:0043312	[4, 5, 6, 7, 8, 9]	neutrophil degranulation	{Group133=2.152989042126219E-8, Group138=4.3276810533489915E-19}	{Group133=2.152989042126219E-6, Group138=5.799092611487648E-17}		neutrophil%20degranulation	22	GO_BiologicalProcess-EBI-UniProt-GOA-ACAP-ARAP_08.05.2020_00h00	FALSE	FALSE	neutrophil%20degranulation	1.56e-08	1.04e-05		GO:0043312
3.71622			[A1BG, ABCA13, ABR, ACAA1, ACLY, ACP3, ACTR10, ACTR1B, ACTR2, ADA2, ADAM10, ADAM8, ADGRE2, ADGRE3, ADGRE5, ADGRG3, ADORA2B, AGA, AGL, AGPAT2, AHSG, AIFM2, ALAD, ALDH3B1, ALDOA, ALDOC, ALOX5, AMH, AMPD3, ANO6, ANPEP, ANXA2, ANXA3, AOC1, AP1G1, AP1M1, AP2A2, APAF1, APEH, APRT, ARG1, ARHGAP45, ARHGAP9, ARL8A, ARMC8, ARPC5, ARSA, ARSB, ASAH1, ATAD3B, ATG7, ATP11A, ATP11B, ATP6AP2, ATP6V0A1, ATP6V0C, …	[ANXA3, CHI3L1, CLU, DSP, FRK, LCN2, LTF, MGST1, OLFM4, PADI2, PIGR, PRSS8, S100A8, S100A9, SERPINA1, SERPINA3, SERPINB3, SLPI, STXBP2, TLR2, VAMP8, VNN1]									[Group133, Group138]	GO:0043299	[3, 4, 5, 6, 7, 8]	leukocyte degranulation	{Group133=2.152989042126219E-8, Group138=4.3276810533489915E-19}	{Group133=2.152989042126219E-6, Group138=5.799092611487648E-17}		leukocyte%20degranulation	22	GO_BiologicalProcess-EBI-UniProt-GOA-ACAP-ARAP_08.05.2020_00h00	FALSE	FALSE	leukocyte%20degranulation	8.19e-08	5.31e-05		GO:0043299
3.9783			[A1BG, ABCA13, ABR, ACAA1, ACLY, ACP3, ACTR10, ACTR1B, ACTR2, ADA2, ADAM10, ADAM8, ADGRE3, ADGRE5, ADGRG3, AGA, AGL, AGPAT2, AHSG, AIFM2, ALAD, ALDH3B1, ALDOA, ALDOC, ALOX5, AMH, AMPD3, ANO6, ANPEP, ANXA2, ANXA3, AOC1, AP1M1, AP2A2, APAF1, APEH, APRT, ARG1, ARHGAP45, ARHGAP9, ARL8A, ARMC8, ARPC5, ARSA, ARSB, ASAH1, ATAD3B, ATG7, ATP11A, ATP11B, ATP6AP2, ATP6V0A1, ATP6V0C, ATP6V1D, ATP8A1, ATP8B4,…	[ANXA3, CHI3L1, CLU, DSP, FRK, LCN2, LTF, MGST1, OLFM4, PADI2, PIGR, PRSS8, S100A8, S100A9, SERPINA1, SERPINA3, SERPINB3, SLPI, STXBP2, TLR2, VAMP8, VNN1]									[Group133, Group138]	GO:0042119	[5, 6]	neutrophil activation	{Group133=2.152989042126219E-8, Group138=4.3276810533489915E-19}	{Group133=2.152989042126219E-6, Group138=5.799092611487648E-17}		neutrophil%20activation	22	GO_BiologicalProcess-EBI-UniProt-GOA-ACAP-ARAP_08.05.2020_00h00	FALSE	FALSE	neutrophil%20activation	2.47e-08	1.64e-05		GO:0042119
3.92857			[A1BG, ABCA13, ABR, ACAA1, ACLY, ACP3, ACTR10, ACTR1B, ACTR2, ADA2, ADAM10, ADAM8, ADGRE3, ADGRE5, ADGRG3, AGA, AGL, AGPAT2, AHSG, AIFM2, ALAD, ALDH3B1, ALDOA, ALDOC, ALOX5, AMH, AMPD3, ANO6, ANPEP, ANXA2, ANXA3, AOC1, AP1M1, AP2A2, APAF1, APEH, APRT, ARG1, ARHGAP45, ARHGAP9, ARL8A, ARMC8, ARPC5, ARSA, ARSB, ASAH1, ATAD3B, ATG7, ATP11A, ATP11B, ATP6AP2, ATP6V0A1, ATP6V0C, ATP6V1D, ATP8A1, ATP8B4,…	[ANXA3, CHI3L1, CLU, DSP, FRK, LCN2, LTF, MGST1, OLFM4, PADI2, PIGR, PRSS8, S100A8, S100A9, SERPINA1, SERPINA3, SERPINB3, SLPI, STXBP2, TLR2, VAMP8, VNN1]									[Group133, Group138]	GO:0036230	[4, 5]	granulocyte activation	{Group133=2.152989042126219E-8, Group138=4.3276810533489915E-19}	{Group133=2.152989042126219E-6, Group138=5.799092611487648E-17}		granulocyte%20activation	22	GO_BiologicalProcess-EBI-UniProt-GOA-ACAP-ARAP_08.05.2020_00h00	FALSE	FALSE	granulocyte%20activation	3.09e-08	2.04e-05		GO:0036230
2.24551			[AACS, ABAT, ABCA1, ABCC8, ABCG1, ABL1, ACHE, ACSL4, ACVR1C, ACVR2B, ADAM8, ADAM9, ADCY5, ADCY8, ADCYAP1, ADORA2A, ADRA2A, ADRA2C, ADTRP, AFM, AGER, AGT, AGTR2, AGXT, AIF1, AIM2, AKAP12, ALOX15B, ALOX5, AMH, ANG, ANGPT1, ANKRD1, ANO1, ANXA1, ANXA4, APBB1, APOA1, APOA2, APOE, ARF1, ARF1P1, ARF6, ARFGAP3, ARFIP1, ARG2, ARL2, ARL2BP, ARL4D, ARNTL, ARRB1, ATG5, ATP13A2, BAD, BAIAP3, BANK1, BIRC5, BLK…	[CHI3L1, CLU, GATA3, HOOK1, IDH2, ITGB6, S100A8, S100A9, SAA1, SAA2, STEAP3, SYT7, TFAP2B, TLR2, VTCN1]									[Group133, Group138]	GO:0035592	[4, 5]	establishment of protein localization to extracellular region	{Group133=2.152989042126219E-8, Group138=4.3276810533489915E-19}	{Group133=2.152989042126219E-6, Group138=5.799092611487648E-17}		establishment%20of%20protein%20localization%20to%20extracellular%20region	15	GO_BiologicalProcess-EBI-UniProt-GOA-ACAP-ARAP_08.05.2020_00h00	FALSE	FALSE	establishment%20of%20protein%20localization%20to%20extracellular%20region	0.00364676	1		GO:0035592
8.69565			[ACAA1, AIFM2, AOC1, ARG1, ARMC8, B2M, BPI, CAMP, CANT1, CEP290, CFP, CHAMP1, CHI3L1, CHIT1, CNN2, CRACR2A, CRISP3, CTSD, CTSZ, CXCL1, CYFIP1, DEFA4, DLC1, DNASE1L1, DOCK2, EGFL7, ELANE, ERP44, FOLR3, FRK, GGH, GHDC, GSDMD, HP, HPR, HPSE, ILF2, JUP, KPNB1, LCN2, LRG1, LRRC7, LTF, LYZ, MMP8, NEU1, NFKB1, NIT2, OLFM4, ORM1, ORM2, OSCAR, PDXK, PGLYRP1, PITX3, PRG3, PTPN6, PTX3, QPCT, QSOX1, RAB27A, …	[CHI3L1, FRK, LCN2, LTF, OLFM4, SLPI]									[Group133, Group138]	GO:0035580	[5, 6, 7, 8, 9, 10]	specific granule lumen	{Group133=2.152989042126219E-8, Group138=4.3276810533489915E-19}	{Group133=2.152989042126219E-6, Group138=5.799092611487648E-17}		specific%20granule%20lumen	6	GO_CellularComponent-EBI-UniProt-GOA-ACAP-ARAP_08.05.2020_00h00	FALSE	FALSE	specific%20granule%20lumen	5.69e-05	0.0277483		GO:0035580
2.24888			[AACS, ABAT, ABCA1, ABCC8, ABCG1, ABL1, ACHE, ACSL4, ACVR1C, ACVR2B, ADAM8, ADAM9, ADCY5, ADCY8, ADCYAP1, ADORA2A, ADRA2A, ADRA2C, ADTRP, AGER, AGT, AGTR2, AGXT, AIF1, AIM2, AKAP12, ALOX15B, ALOX5, AMH, ANG, ANGPT1, ANKRD1, ANO1, ANXA1, ANXA4, APBB1, APOA1, APOA2, APOE, ARF1, ARF1P1, ARF6, ARFGAP3, ARFIP1, ARG2, ARL2, ARL2BP, ARL4D, ARNTL, ARRB1, ATG5, ATP13A2, BAD, BAIAP3, BANK1, BIRC5, BLK, BLO…	[CHI3L1, CLU, GATA3, HOOK1, IDH2, ITGB6, S100A8, S100A9, SAA1, SAA2, STEAP3, SYT7, TFAP2B, TLR2, VTCN1]									[Group133, Group138]	GO:0009306	[4, 5, 6, 7, 8]	protein secretion	{Group133=2.152989042126219E-8, Group138=4.3276810533489915E-19}	{Group133=2.152989042126219E-6, Group138=5.799092611487648E-17}		protein%20secretion	15	GO_BiologicalProcess-EBI-UniProt-GOA-ACAP-ARAP_08.05.2020_00h00	FALSE	FALSE	protein%20secretion	0.0036267	1		GO:0009306
2.7163			[A1BG, A2M, ABCA12, ABCA13, ABCC4, ABR, ACAA1, ACLY, ACP3, ACTN1, ACTN2, ACTN4, ACTR10, ACTR1B, ACTR2, ADA2, ADAM10, ADAM8, ADCY1, ADGRE2, ADGRE3, ADGRE5, ADGRG3, ADORA2A, ADORA2B, ADRA1A, ADRA1D, ADRA2A, AGA, AGL, AGPAT2, AHSG, AIFM2, ALAD, ALB, ALDH3B1, ALDOA, ALDOC, ALOX5, AMH, AMPD3, ANK1, ANO6, ANPEP, ANXA1, ANXA2, ANXA3, ANXA5, AOC1, AP1G1, AP1M1, AP2A2, APAF1, APBA1, APBA2, APEH, APEX1, AP…	[ANXA3, CHI3L1, CLU, DSP, FRK, LCN2, LTF, MGST1, OLFM4, PADI2, PIGR, PRSS8, RAB27B, S100A8, S100A9, SDC1, SDC4, SERPINA1, SERPINA3, SERPINB3, SLPI, STXBP2, SYT7, SYTL2, TLR2, VAMP8, VNN1]									[Group133, Group138]	GO:0006887	[3, 4, 5, 6]	exocytosis	{Group133=2.152989042126219E-8, Group138=4.3276810533489915E-19}	{Group133=2.152989042126219E-6, Group138=5.799092611487648E-17}		exocytosis	27	GO_BiologicalProcess-EBI-UniProt-GOA-ACAP-ARAP_08.05.2020_00h00	FALSE	FALSE	exocytosis	1.38e-06	0.000829		GO:0006887
2.14286			[AACS, ABAT, ABCC8, ABCG1, ABL1, ACHE, ACSL4, ACVR1C, ADAM8, ADAM9, ADCY5, ADCY8, ADCYAP1, ADORA1, ADORA2A, ADRA2A, ADRA2C, ADTRP, AGER, AGTR2, AIF1, AIM2, AIMP1, AKAP12, ALOX15B, ALOX5, AMH, ANG, ANGPT1, ANKRD1, ANO1, ANXA1, ANXA4, APBB1, APLN, APOA1, APOA2, APOE, ARF1, ARF1P1, ARF6, ARFIP1, ARG2, ARHGEF7, ARL2, ARL2BP, ARNTL, ARRB1, ATG5, ATP13A2, BAD, BAIAP3, BANK1, BIRC5, BLK, BMP6, BMP8A, BR…	[CLU, GATA3, HOOK1, IDH2, S100A8, S100A9, SAA1, SAA2, SYT7, TFAP2B, TLR2, VTCN1]									[Group133, Group138]	GO:0002791	[5, 6, 7, 8]	regulation of peptide secretion	{Group133=2.152989042126219E-8, Group138=4.3276810533489915E-19}	{Group133=2.152989042126219E-6, Group138=5.799092611487648E-17}		regulation%20of%20peptide%20secretion	12	GO_BiologicalProcess-EBI-UniProt-GOA-ACAP-ARAP_08.05.2020_00h00	FALSE	FALSE	regulation%20of%20peptide%20secretion	0.01282	1		GO:0002791
2.12164			[AACS, ABAT, ABCA1, ABCC8, ABCG1, ABL1, ACHE, ACSL4, ACVR1C, ACVR2B, ADAM8, ADAM9, ADCY5, ADCY8, ADCYAP1, ADORA1, ADORA2A, ADRA2A, ADRA2C, ADTRP, AGER, AGT, AGTR2, AGXT, AIF1, AIM2, AIMP1, AKAP12, ALOX15B, ALOX5, AMH, ANG, ANGPT1, ANKRD1, ANO1, ANXA1, ANXA4, APBB1, APLN, APOA1, APOA2, APOE, ARF1, ARF1P1, ARF6, ARFGAP3, ARFIP1, ARG2, ARHGEF7, ARL2, ARL2BP, ARL4D, ARNTL, ARRB1, ATG5, ATP13A2, BAD, …	[CHI3L1, CLU, GATA3, HOOK1, IDH2, ITGB6, S100A8, S100A9, SAA1, SAA2, STEAP3, SYT7, TFAP2B, TLR2, VTCN1]									[Group133, Group138]	GO:0002790	[5, 6, 7]	peptide secretion	{Group133=2.152989042126219E-8, Group138=4.3276810533489915E-19}	{Group133=2.152989042126219E-6, Group138=5.799092611487648E-17}		peptide%20secretion	15	GO_BiologicalProcess-EBI-UniProt-GOA-ACAP-ARAP_08.05.2020_00h00	FALSE	FALSE	peptide%20secretion	0.00486669	1		GO:0002790
3.9783			[A1BG, ABCA13, ABR, ACAA1, ACE, ACLY, ACP3, ACTR10, ACTR1B, ACTR2, ADA2, ADAM10, ADAM17, ADAM8, ADGRE3, ADGRE5, ADGRG3, AGA, AGL, AGPAT2, AHSG, AIFM2, ALAD, ALDH3B1, ALDOA, ALDOC, ALOX5, AMH, AMPD3, ANO6, ANPEP, ANXA2, ANXA3, AOC1, AP1M1, AP2A2, APAF1, APEH, APRT, ARG1, ARHGAP45, ARHGAP9, ARL8A, ARMC8, ARPC5, ARSA, ARSB, ASAH1, ATAD3B, ATG7, ATP11A, ATP11B, ATP6AP2, ATP6V0A1, ATP6V0C, ATP6V1D, AT…	[ANXA3, CHI3L1, CLU, DSP, FRK, LCN2, LTF, MGST1, OLFM4, PADI2, PIGR, PRSS8, S100A8, S100A9, SERPINA1, SERPINA3, SERPINB3, SLPI, STXBP2, TLR2, VAMP8, VNN1]									[Group133, Group138]	GO:0002446	[5]	neutrophil mediated immunity	{Group133=2.152989042126219E-8, Group138=4.3276810533489915E-19}	{Group133=2.152989042126219E-6, Group138=5.799092611487648E-17}		neutrophil%20mediated%20immunity	22	GO_BiologicalProcess-EBI-UniProt-GOA-ACAP-ARAP_08.05.2020_00h00	FALSE	FALSE	neutrophil%20mediated%20immunity	2.47e-08	1.64e-05		GO:0002446
3.59477			[A1BG, ABCA13, ABR, ACAA1, ACE, ACLY, ACP3, ACTR10, ACTR1B, ACTR2, ADA2, ADAM10, ADAM17, ADAM8, ADGRE2, ADGRE3, ADGRE5, ADGRG3, ADORA2B, AGA, AGL, AGPAT2, AHSG, AIFM2, ALAD, ALDH3B1, ALDOA, ALDOC, ALOX5, AMH, AMPD3, ANO6, ANPEP, ANXA2, ANXA3, AOC1, AP1M1, AP2A2, APAF1, APEH, APRT, ARG1, ARHGAP45, ARHGAP9, ARL8A, ARMC8, ARPC5, ARSA, ARSB, ASAH1, ATAD3B, ATG7, ATP11A, ATP11B, ATP6AP2, ATP6V0A1, ATP…	[ANXA3, CHI3L1, CLU, DSP, FRK, LCN2, LTF, MGST1, OLFM4, PADI2, PIGR, PRSS8, S100A8, S100A9, SERPINA1, SERPINA3, SERPINB3, SLPI, STXBP2, TLR2, VAMP8, VNN1]									[Group133, Group138]	GO:0002444	[4]	myeloid leukocyte mediated immunity	{Group133=2.152989042126219E-8, Group138=4.3276810533489915E-19}	{Group133=2.152989042126219E-6, Group138=5.799092611487648E-17}		myeloid%20leukocyte%20mediated%20immunity	22	GO_BiologicalProcess-EBI-UniProt-GOA-ACAP-ARAP_08.05.2020_00h00	FALSE	FALSE	myeloid%20leukocyte%20mediated%20immunity	1.45e-07	9.33e-05		GO:0002444
4.05904			[A1BG, ABCA13, ABR, ACAA1, ACLY, ACP3, ACTR10, ACTR1B, ACTR2, ADA2, ADAM10, ADAM8, ADGRE3, ADGRE5, ADGRG3, AGA, AGL, AGPAT2, AHSG, AIFM2, ALAD, ALDH3B1, ALDOA, ALDOC, ALOX5, AMH, AMPD3, ANO6, ANPEP, ANXA2, ANXA3, AOC1, AP1M1, AP2A2, APAF1, APEH, APRT, ARG1, ARHGAP45, ARHGAP9, ARL8A, ARMC8, ARPC5, ARSA, ARSB, ASAH1, ATAD3B, ATG7, ATP11A, ATP11B, ATP6AP2, ATP6V0A1, ATP6V0C, ATP6V1D, ATP8A1, ATP8B4,…	[ANXA3, CHI3L1, CLU, DSP, FRK, LCN2, LTF, MGST1, OLFM4, PADI2, PIGR, PRSS8, S100A8, S100A9, SERPINA1, SERPINA3, SERPINB3, SLPI, STXBP2, TLR2, VAMP8, VNN1]									[Group133, Group138]	GO:0002283	[5, 6, 7]	neutrophil activation involved in immune response	{Group133=2.152989042126219E-8, Group138=4.3276810533489915E-19}	{Group133=2.152989042126219E-6, Group138=5.799092611487648E-17}		neutrophil%20activation%20involved%20in%20immune%20response	22	GO_BiologicalProcess-EBI-UniProt-GOA-ACAP-ARAP_08.05.2020_00h00	FALSE	FALSE	neutrophil%20activation%20involved%20in%20immune%20response	1.73e-08	1.15e-05		GO:0002283
3.63636			[A1BG, ABCA13, ABR, ACAA1, ACLY, ACP3, ACTR10, ACTR1B, ACTR2, ADA2, ADAM10, ADAM8, ADGRE2, ADGRE3, ADGRE5, ADGRG3, ADORA2B, AGA, AGL, AGPAT2, AHSG, AIFM2, ALAD, ALDH3B1, ALDOA, ALDOC, ALOX5, AMH, AMPD3, ANO6, ANPEP, ANXA2, ANXA3, AOC1, AP1M1, AP2A2, APAF1, APEH, APRT, ARG1, ARHGAP45, ARHGAP9, ARL8A, ARMC8, ARPC5, ARSA, ARSB, ASAH1, ATAD3B, ATG7, ATP11A, ATP11B, ATP6AP2, ATP6V0A1, ATP6V0C, ATP6V1D…	[ANXA3, CHI3L1, CLU, DSP, FRK, LCN2, LTF, MGST1, OLFM4, PADI2, PIGR, PRSS8, S100A8, S100A9, SERPINA1, SERPINA3, SERPINB3, SLPI, STXBP2, TLR2, VAMP8, VNN1]									[Group133, Group138]	GO:0002275	[4, 5]	myeloid cell activation involved in immune response	{Group133=2.152989042126219E-8, Group138=4.3276810533489915E-19}	{Group133=2.152989042126219E-6, Group138=5.799092611487648E-17}		myeloid%20cell%20activation%20involved%20in%20immune%20response	22	GO_BiologicalProcess-EBI-UniProt-GOA-ACAP-ARAP_08.05.2020_00h00	FALSE	FALSE	myeloid%20cell%20activation%20involved%20in%20immune%20response	1.19e-07	7.69e-05		GO:0002275
3.06407			[A1BG, ABCA13, ABR, ACAA1, ACLY, ACP3, ACTR10, ACTR1B, ACTR2, ADA2, ADAM10, ADAM8, ADAM9, ADGRE2, ADGRE3, ADGRE5, ADGRF5, ADGRG3, ADORA2B, AGA, AGER, AGL, AGPAT2, AHSG, AIF1, AIFM2, ALAD, ALDH3B1, ALDOA, ALDOC, ALOX5, AMH, AMPD3, ANO6, ANPEP, ANXA2, ANXA3, AOC1, AP1M1, AP2A2, APAF1, APEH, APP, APRT, ARG1, ARHGAP45, ARHGAP9, ARL8A, ARMC8, ARPC5, ARSA, ARSB, ASAH1, ATAD3B, ATG7, ATM, ATP11A, ATP11B…	[ANXA3, CHI3L1, CLU, DSP, FRK, LCN2, LTF, MGST1, OLFM4, PADI2, PIGR, PRSS8, S100A8, S100A9, SERPINA1, SERPINA3, SERPINB3, SLPI, STXBP2, TLR2, VAMP8, VNN1]									[Group133, Group138]	GO:0002274	[3, 4]	myeloid leukocyte activation	{Group133=2.152989042126219E-8, Group138=4.3276810533489915E-19}	{Group133=2.152989042126219E-6, Group138=5.799092611487648E-17}		myeloid%20leukocyte%20activation	22	GO_BiologicalProcess-EBI-UniProt-GOA-ACAP-ARAP_08.05.2020_00h00	FALSE	FALSE	myeloid%20leukocyte%20activation	2.11e-06	0.00125138		GO:0002274
2.74725			[AAAS, AR, AURKA, AURKB, BIRC5, BLM, BMI1, BRCA1, CASP8AP2, CBX2, CBX4, CBX5, CBX8, CDCA8, CDKN2A, CETN2, CHD3, COMMD3-BMI1, CREBBP, CTBP1, DAXX, DDX17, DDX5, DNMT1, DNMT3A, DNMT3B, EID3, EP300, ESR1, FOXL2, H4-16, H4C1, H4C11, H4C12, H4C13, H4C14, H4C15, H4C2, H4C3, H4C4, H4C5, H4C6, H4C8, H4C9, HDAC1, HDAC2, HDAC4, HDAC7, HERC2, HIC1, HIPK2, HNRNPC, HNRNPK, IKBKE, IKBKG, INCENP, ING2, L3MBTL2, …	[ESR1, TFAP2A, TFAP2B, TFAP2C, VDR]									[Group132, Group137]	R-HSA:3108232	[-1]	SUMO E3 ligases SUMOylate target proteins	{Group132=3.9046429942893746E-4, Group137=1.0260217571862924E-15}	{Group132=0.01718042917487325, Group137=1.3133078491984543E-13}		SUMO%20E3%20ligases%20SUMOylate%20target%20proteins	5	REACTOME_Pathways_08.05.2020	FALSE	FALSE	SUMO%20E3%20ligases%20SUMOylate%20target%20proteins	0.0329768	1		R-HSA:3108232
2.65957			[AAAS, AR, AURKA, AURKB, BIRC5, BLM, BMI1, BRCA1, CASP8AP2, CBX2, CBX4, CBX5, CBX8, CDCA8, CDKN2A, CETN2, CHD3, COMMD3-BMI1, CREBBP, CTBP1, DAXX, DDX17, DDX5, DNMT1, DNMT3A, DNMT3B, EID3, EP300, ESR1, FOXL2, H4-16, H4C1, H4C11, H4C12, H4C13, H4C14, H4C15, H4C2, H4C3, H4C4, H4C5, H4C6, H4C8, H4C9, HDAC1, HDAC2, HDAC4, HDAC7, HERC2, HIC1, HIPK2, HNRNPC, HNRNPK, IKBKE, IKBKG, INCENP, ING2, L3MBTL2, …	[ESR1, TFAP2A, TFAP2B, TFAP2C, VDR]									[Group132, Group137]	R-HSA:2990846	[-1]	SUMOylation	{Group132=3.9046429942893746E-4, Group137=1.0260217571862924E-15}	{Group132=0.01718042917487325, Group137=1.3133078491984543E-13}		SUMOylation	5	REACTOME_Pathways_08.05.2020	FALSE	FALSE	SUMOylation	0.037116	1		R-HSA:2990846
3.76176			[ACAT1, ACE, ACTA2, ACVR2B, ADAMTS1, ADAMTS16, ADIPOQ, AGT, AGTR1, AGTR2, AGXT, AHI1, AKR1B1, ALDH1A2, AMER1, ANGPT1, ANGPT2, ANHX, APAF1, APH1A, AQP11, AQP2, ARG2, ARID5B, ARL3, ASS1, ASXL1, BAG6, BASP1, BAX, BCL2, BCL2L11, BDNF, BDNF-AS, BMP2, BMP4, BMP6, BMP7, BMPER, C1GALT1, C3CER1, CA2, CALB1, CASP9, CAT, CD24, CD34, CENPF, CEP290, CER1, CFLAR, CITED1, COASY, COL4A1, COL4A3, COL4A4, CPLANE1,…	[CD24, DCHS2, EPCAM, GATA3, PROM1, SDC1, SDC4, SERPINB7, SOX9, TACSTD2, TFAP2A, TFAP2B]									[Group132, Group137]	GO:0072001	[4, 5, 6]	renal system development	{Group132=3.9046429942893746E-4, Group137=1.0260217571862924E-15}	{Group132=0.01718042917487325, Group137=1.3133078491984543E-13}		renal%20system%20development	12	GO_BiologicalProcess-EBI-UniProt-GOA-ACAP-ARAP_08.05.2020_00h00	FALSE	FALSE	renal%20system%20development	7.23e-05	0.0347977		GO:0072001
8.33333			[ADARB1, ASCL1, CTNNB1, EDNRA, EDNRB, EGR2, FN1, FZD3, FZD9, GATA3, GATD3A, GBX2, GDNF, GFRA3, HAND2, HES1, HES3, HLX, HOXB1, HOXB2, INSM1, KIF26A, NAV2, NELL1, NELL2, NF1, NRP1, NRP2, NTRK1, PHACTR4, PHOX2A, PHOX2B, PLXNA3, PLXNA4, PRLH, RET, SEMA3A, SEMA3F, SIX1, SOX10, SOX11, SOX4, SOX8, TBX1, TFAP2A, TFAP2B, TLX2, TP63]	[GATA3, SOX10, TFAP2A, TFAP2B]									[Group132, Group137]	GO:0048483	[4, 5, 6]	autonomic nervous system development	{Group132=3.9046429942893746E-4, Group137=1.0260217571862924E-15}	{Group132=0.01718042917487325, Group137=1.3133078491984543E-13}		autonomic%20nervous%20system%20development	4	GO_BiologicalProcess-EBI-UniProt-GOA-ACAP-ARAP_08.05.2020_00h00	FALSE	FALSE	autonomic%20nervous%20system%20development	0.00121387	0.440634		GO:0048483
2.07469			[AACS, AAMDC, ADGRF5, ADIG, ADIPOQ, ADIRF, ADRB1, ADRB2, AKT1, AKT2, ALDH6A1, ALOX5, ALOXE3, ANGPTL8, ANKRD26, ARID5B, ARL4A, ARL4D, ARL6, ARNTL, ASXL1, ASXL2, ATAT1, ATF2, ATF5, BBS12, BBS2, BBS4, BBS7, BBS9, BMP2, BMP7, BNIP3, BSCL2, C1QL4, C1QTNF3, CARM1, CBY1, CCDC3, CCDC71L, CCDC85B, CCN4, CCND1, CDS1, CEBPA, CEBPB, CEBPD, CHEK2, CLIP3, CMKLR1, CREB1, CREBL2, CTBP1, CTBP2, DDIT3, DIO2, DKKL1…	[CDS1, GATA3, LAMB3, RORC, TFAP2B]									[Group132, Group137]	GO:0045444	[4]	fat cell differentiation	{Group132=3.9046429942893746E-4, Group137=1.0260217571862924E-15}	{Group132=0.01718042917487325, Group137=1.3133078491984543E-13}		fat%20cell%20differentiation	5	GO_BiologicalProcess-EBI-UniProt-GOA-ACAP-ARAP_08.05.2020_00h00	FALSE	FALSE	fat%20cell%20differentiation	0.0871254	1		GO:0045444
3.8961			[ACAT1, ACE, ACTA2, ACVR2B, ADAMTS1, ADAMTS16, ADIPOQ, AGT, AGTR1, AGTR2, AGXT, AHI1, AKR1B1, ALDH1A2, AMER1, ANGPT1, ANGPT2, ANHX, APAF1, APH1A, AQP11, AQP2, ARG2, ARID5B, ARL3, ASS1, ASXL1, BAG6, BASP1, BAX, BCL2, BCL2L11, BDNF, BDNF-AS, BMP2, BMP4, BMP6, BMP7, BMPER, C1GALT1, C3CER1, CA2, CALB1, CASP9, CAT, CD24, CD34, CENPF, CEP290, CER1, CFLAR, CITED1, COASY, COL4A3, COL4A4, CPLANE1, CRAT, C…	[CD24, DCHS2, EPCAM, GATA3, PROM1, SDC1, SDC4, SERPINB7, SOX9, TACSTD2, TFAP2A, TFAP2B]									[Group132, Group137]	GO:0001822	[4, 5, 6, 7]	kidney development	{Group132=3.9046429942893746E-4, Group137=1.0260217571862924E-15}	{Group132=0.01718042917487325, Group137=1.3133078491984543E-13}		kidney%20development	12	GO_BiologicalProcess-EBI-UniProt-GOA-ACAP-ARAP_08.05.2020_00h00	FALSE	FALSE	kidney%20development	5.17e-05	0.0254918		GO:0001822
7.86517			[ACTN2, ACTR2, AKAP13, ANLN, CALB1, CALB2, CALD1, CAP1, CAP2, CAPN2, CDH1, CDH2, CFL1, CFL2, CIB2, CLDN5, COBL, CORO1A, COTL1, CTTN, DBN1, DBNL, DCDC2, DCDC2B, DCDC2C, DLC1, DLEC1, DSTN, DYNLL1, EEF1A1, EPB41L2, FCHSD1, FLOT1, FLOT2, FZR1, GCOM1, GSN, GYS2, HCLS1, HFE, KNCN, KRT19, LANCL2, LASP1, LLGL1, LLGL2, MAEA, MB, MED28, MISP, MLPH, MOBP, MTSS2, MYADM, MYH9, MYO1A, MYRIP, MYZAP, NF2, PLEKHH…	[CDH1, COBL, KRT19, PLS1, PPP1R9A, PRSS8, SHROOM3]									[Group131]	GO:0030864	[5, 6, 7]	cortical actin cytoskeleton	{Group131=2.1912438807918053E-9}	{Group131=2.3665433912551496E-7}		cortical%20actin%20cytoskeleton	7	GO_CellularComponent-EBI-UniProt-GOA-ACAP-ARAP_08.05.2020_00h00	FALSE	FALSE	cortical%20actin%20cytoskeleton	2.62e-05	0.013537		GO:0030864
5.78512			[ACTB, ACTN2, ACTN4, ACTR2, AKAP13, ANLN, BSN, CALB1, CALB2, CALD1, CAP1, CAP2, CAPN2, CAPZA2, CAPZA3, CAPZB, CDH1, CDH2, CFL1, CFL2, CIB2, CLASP1, CLDN5, COBL, CORO1A, COTL1, CTTN, DBN1, DBNL, DCDC2, DCDC2B, DCDC2C, DLC1, DLEC1, DLG4, DMTN, DSTN, DYNLL1, EEF1A1, EPB41, EPB41L2, EPB42, EZR, FCHSD1, FLNA, FLOT1, FLOT2, FZR1, GCOM1, GSN, GYPC, GYS2, HCLS1, HFE, KIF20B, KNCN, KRT19, LANCL2, LASP1, L…	[CDH1, COBL, KRT19, PLS1, PPP1R9A, PRSS8, SHROOM3]									[Group131]	GO:0030863	[4, 5, 6]	cortical cytoskeleton	{Group131=2.1912438807918053E-9}	{Group131=2.3665433912551496E-7}		cortical%20cytoskeleton	7	GO_CellularComponent-EBI-UniProt-GOA-ACAP-ARAP_08.05.2020_00h00	FALSE	FALSE	cortical%20cytoskeleton	0.000185	0.0812765		GO:0030863
2.7027			[ACTB, ACTN2, ACTN4, ACTR10, ACTR1A, ACTR1B, ACTR2, ADD3, AGTRAP, AKAP12, AKAP13, AKT2, ANLN, ANXA2, AQP7, ARC, ARF6, ARFIP2, ARHGAP32, ARHGEF7, ARV1, ASPH, ASTN2, BFSP1, BFSP2, BIN2, BSN, C2CD2L, C2CD5, CABP1, CALB1, CALB2, CALD1, CAP1, CAP2, CAPN2, CAPZA2, CAPZA3, CAPZB, CAV1, CCN2, CD302, CDC42, CDH1, CDH2, CFL1, CFL2, CIB2, CLASP1, CLASP2, CLDN5, CLIC5, CLIP1, CLIP2, CLIP3, CLIP4, CLTA, CLTB,…	[CDH1, COBL, KRT19, MYO5B, PLS1, PPP1R9A, PRSS8, RHOV, SHROOM3]									[Group131]	GO:0005938	[3]	cell cortex	{Group131=2.1912438807918053E-9}	{Group131=2.3665433912551496E-7}		cell%20cortex	9	GO_CellularComponent-EBI-UniProt-GOA-ACAP-ARAP_08.05.2020_00h00	FALSE	FALSE	cell%20cortex	0.00548752	1		GO:0005938
2.66667			[ABI2, ABL1, ACTN2, ACTR2, ACTR3, ACTR3B, ACTR3C, AKAP9, ALOX15, ANKRD53, AP1AR, APOA1, APOE, APP, ARF1, ARF1P1, ARF6, ARFIP1, ARFIP2, ARHGEF10, ARHGEF10L, ARHGEF15, ARHGEF5, ARL2, ARL2-SNX15, ARPC1A, ARPC1B, ARPC2, ARPC3, ARPC4, ARPC4-TTLL3, ARPC5, ARPC5L, ARPIN, ARPIN-AP3S2, BAG4, BAIAP2, BAIAP2L1, BAIAP2L2, BIN1, BMP10, BRAF, BRK1, C15orf62, CARMIL1, CARMIL2, CAV3, CCDC88A, CCL11, CCL21, CCL24…	[ARHGEF5, BAIAP2L1, CLU, LIMCH1, SDC4, TPM1]									[Group131, Group136]	GO:1902905	[4, 5, 6]	positive regulation of supramolecular fiber organization	{Group131=2.1912438807918053E-9, Group136=9.072868801060236E-15}	{Group131=2.3665433912551496E-7, Group136=1.1250357313314692E-12}		positive%20regulation%20of%20supramolecular%20fiber%20organization	6	GO_BiologicalProcess-EBI-UniProt-GOA-ACAP-ARAP_08.05.2020_00h00	FALSE	FALSE	positive%20regulation%20of%20supramolecular%20fiber%20organization	0.0231114	1		GO:1902905
3.06604			[ABI2, ABITRAM, ABL1, ABL2, ABRACL, ACTG1, ACTN2, ACTR2, ACTR3, ACTR3B, ACTR3C, ADD1, ADD2, ADD3, ADORA1, AKAP13, AKAP9, ALMS1, ALOX15, ANK2, AP1AR, APOA1, ARAP1, ARF1, ARF1P1, ARF6, ARFGEF1, ARFIP1, ARFIP2, ARHGAP17, ARHGAP18, ARHGAP28, ARHGAP35, ARHGAP40, ARHGAP44, ARHGAP6, ARHGDIA, ARHGDIB, ARHGEF10, ARHGEF10L, ARHGEF15, ARHGEF18, ARHGEF19, ARHGEF5, ARHGEF7, ARPC1A, ARPC1B, ARPC2, ARPC3, ARPC4…	[ARHGEF5, BAIAP2L1, CLU, DSC2, DSG2, DSP, LIMCH1, PKP2, PPP1R9A, RHOV, SDC4, TACSTD2, TPM1]									[Group131, Group136]	GO:0032970	[3, 4]	regulation of actin filament-based process	{Group131=2.1912438807918053E-9, Group136=9.072868801060236E-15}	{Group131=2.3665433912551496E-7, Group136=1.1250357313314692E-12}		regulation%20of%20actin%20filament-based%20process	13	GO_BiologicalProcess-EBI-UniProt-GOA-ACAP-ARAP_08.05.2020_00h00	FALSE	FALSE	regulation%20of%20actin%20filament-based%20process	0.000277	0.117347		GO:0032970
2.53165			[884327, 904054, 949101, AGER, APOB, APP, ATF1, ATF2, BIRC2, BIRC3, BPI, BTK, BTRC, CASP8, CD14, CD180, CD36, CHUK, CNPY3, CREB1, CTSB, CTSK, CTSL, CTSS, CTSV, CUL1, DNM1, DNM2, DNM3, DUSP3, DUSP4, DUSP6, DUSP7, ECSIT, EEA1, ELK1, FADD, FBXW11, FGA, FGB, FGG, FOS, HMGB1, HSP90B1, IKBKB, IKBKE, IKBKG, IRAK1, IRAK2, IRAK3, IRAK4, IRF3, IRF7, ITGAM, ITGB2, JUN, LBP, LGMN, LY86, LY96, MAP2K1, MAP2K3,…	[S100A8, S100A9, SAA1, TLR2]									[Group130, Group138]	R-HSA:168898	[-1]	Toll-like Receptor Cascades	{Group130=1.1908588227975818E-4, Group138=4.3276810533489915E-19}	{Group130=0.006787895289946216, Group138=5.799092611487648E-17}		Toll-like%20Receptor%20Cascades	4	REACTOME_Pathways_08.05.2020	FALSE	FALSE	Toll-like%20Receptor%20Cascades	0.068889	1		R-HSA:168898
2.95858			[ABCC8, ACP5, ADAM8, ADIPOQ, AGER, AKAP12, AKAP8, AMH, ANGPT1, APP, ARFGEF2, ARG2, ARHGEF2, ARRB2, AXL, AZU1, BCL3, BPI, C1QTNF4, C5AR2, CACTIN, CARD9, CCL19, CCL3, CCR2, CD14, CD2, CD274, CD33, CD34, CD36, CD47, CD86, CHRFAM7A, CHRNA7, CIDEA, CLEC4A, CLEC7A, CLU, CX3CL1, CX3CR1, CYBA, CYBB, DDT, DDTL, DDX58, DEAF1, DEFB114, DHX9, DICER1, EHHADH, ERRFI1, FADD, FCER1G, FOXP1, FOXP3, FRMD8, FZD5, G…	[CLU, LTF, S100A8, S100A9, TLR2]									[Group130, Group138]	GO:1903555	[4, 5, 6, 7]	regulation of tumor necrosis factor superfamily cytokine production	{Group130=1.1908588227975818E-4, Group138=4.3276810533489915E-19}	{Group130=0.006787895289946216, Group138=5.799092611487648E-17}		regulation%20of%20tumor%20necrosis%20factor%20superfamily%20cytokine%20production	5	GO_BiologicalProcess-EBI-UniProt-GOA-ACAP-ARAP_08.05.2020_00h00	FALSE	FALSE	regulation%20of%20tumor%20necrosis%20factor%20superfamily%20cytokine%20production	0.0250349	1		GO:1903555
2.10526			[AACS, ABCC1, ABCD1, ABHD16A, ACACA, ACAT1, ACLY, ACOT7, ACOX1, ACSBG1, ACSBG2, ACSF3, ACSL1, ACSL3, ACSL4, ACSL5, ACSL6, ACSM2A, ACSS3, AIFM2, AKR1C1, AKR1C2, AKR1C3, AKR1C4, ALOX12, ALOX12B, ALOX15, ALOX15B, ALOX5, ALOX5AP, ALOXE3, AMH, ANXA1, ATP6V1B1, AVP, AVPR1A, AWAT1, AWAT2, BDH1, BDH2, CBR1, CBR4, CD74, CES1, CES2, CPA1, CYP1A1, CYP1A2, CYP1B1, CYP2A13, CYP2A6, CYP2A7, CYP2B6, CYP2C18, CY…	[FAAH2, S100A8, S100A9, TLR2]									[Group130, Group138]	GO:1901568	[3]	fatty acid derivative metabolic process	{Group130=1.1908588227975818E-4, Group138=4.3276810533489915E-19}	{Group130=0.006787895289946216, Group138=5.799092611487648E-17}		fatty%20acid%20derivative%20metabolic%20process	4	GO_BiologicalProcess-EBI-UniProt-GOA-ACAP-ARAP_08.05.2020_00h00	FALSE	FALSE	fatty%20acid%20derivative%20metabolic%20process	0.11505	0.575249		GO:1901568
2.82486			[ABCC8, ACP5, ADAM8, ADIPOQ, AGER, AKAP12, AKAP8, AMH, ANGPT1, APP, ARFGEF2, ARG2, ARHGEF2, ARRB2, AXL, AZI2, AZIN2, AZU1, BCL10, BCL3, BPI, C1QTNF4, C5AR2, CACTIN, CARD9, CCL19, CCL3, CCR2, CD14, CD2, CD274, CD33, CD34, CD36, CD47, CD86, CHRFAM7A, CHRNA7, CIDEA, CLEC4A, CLEC7A, CLU, CX3CL1, CX3CR1, CYBA, CYBB, DDT, DDTL, DDX58, DEAF1, DEFB114, DHX9, DICER1, EHHADH, ERRFI1, FADD, FCER1G, FOXP1, F…	[CLU, LTF, S100A8, S100A9, TLR2]									[Group130, Group138]	GO:0071706	[3, 6]	tumor necrosis factor superfamily cytokine production	{Group130=1.1908588227975818E-4, Group138=4.3276810533489915E-19}	{Group130=0.006787895289946216, Group138=5.799092611487648E-17}		tumor%20necrosis%20factor%20superfamily%20cytokine%20production	5	GO_BiologicalProcess-EBI-UniProt-GOA-ACAP-ARAP_08.05.2020_00h00	FALSE	FALSE	tumor%20necrosis%20factor%20superfamily%20cytokine%20production	0.0297579	1		GO:0071706
3.61446			[ADAM8, AGER, AGT, AGXT, AIM2, AKR1B1, ALK, AMH, APP, AR, AREG, ARHGEF2, BCL10, BTK, CAMK2A, CAPN3, CARD11, CARD14, CARD16, CARM1, CAT, CAV1, CD36, CD40, CD40LG, CFLAR, CHUK, CIB1, CLOCK, CLU, CRAT, CRNN, CTH, CX3CL1, CX3CR1, DDRGK1, DHX33, DHX9, EDA, EDA2R, EIF2AK2, ERC1, FER, FLOT1, FLOT2, GLYAT, GREM1, HSPA1A, HSPA1B, ICAM1, IKBKB, IKBKG, IL18, IL18R1, IL18RAP, IL1B, IL1RAP, INS, IRAK1, IRAK2,…	[CLU, LTF, S100A8, S100A9, TLR2, TRIM14]									[Group130, Group138]	GO:0051092	[3, 4, 5, 8, 9, 10, 11, 12, 13, 14]	positive regulation of NF-kappaB transcription factor activity	{Group130=1.1908588227975818E-4, Group138=4.3276810533489915E-19}	{Group130=0.006787895289946216, Group138=5.799092611487648E-17}		positive%20regulation%20of%20NF-kappaB%20transcription%20factor%20activity	6	GO_BiologicalProcess-EBI-UniProt-GOA-ACAP-ARAP_08.05.2020_00h00	FALSE	FALSE	positive%20regulation%20of%20NF-kappaB%20transcription%20factor%20activity	0.00579295	1		GO:0051092
3.33333			[ABCA2, ABCD1, ABCD2, ACER3, ACSBG1, ADAM22, ADGRG6, AFG3L2, AKT1, AKT2, AMIGO1, ANK2, ARHGEF10, ASPA, ATRN, B4GALT5, B4GALT6, BCAS1, CD9, CLDN5, CLU, CMTM8, CNTN2, CNTNAP1, CST7, CTNNB1, CTSC, CXCR4, DAG1, DEGS1, DHH, DICER1, DLG1, EGR2, EIF2AK3, EIF2B2, EIF2B4, EIF2B5, EPB41L3, ERBB2, ERCC2, FA2H, FAM126A, FIG4, GAL3ST1, GALC, GJC3, GNPAT, GPC1, HES5, HEXB, HGF, ID4, IL6, ILK, ITGAX, JAM2, JAM3…	[CLU, ERBB2, MAL2, SOX10, TLR2]									[Group130, Group138]	GO:0042552	[4, 7, 8]	myelination	{Group130=1.1908588227975818E-4, Group138=4.3276810533489915E-19}	{Group130=0.006787895289946216, Group138=5.799092611487648E-17}		myelination	5	GO_BiologicalProcess-EBI-UniProt-GOA-ACAP-ARAP_08.05.2020_00h00	FALSE	FALSE	myelination	0.0158328	1		GO:0042552
3.01205			[ABCC8, ACP5, ADIPOQ, AGER, AKAP12, AKAP8, AMH, ANGPT1, APP, ARFGEF2, ARG2, ARHGEF2, ARRB2, AXL, AZU1, BCL3, BPI, C1QTNF4, C5AR2, CACTIN, CARD9, CCL19, CCL3, CCR2, CD14, CD2, CD33, CD34, CD36, CD47, CHRFAM7A, CHRNA7, CIDEA, CLEC4A, CLEC7A, CLU, CX3CL1, CX3CR1, CYBA, CYBB, DDT, DDTL, DDX58, DEAF1, DEFB114, DHX9, DICER1, EHHADH, ERRFI1, FADD, FCER1G, FOXP1, FOXP3, FRMD8, FZD5, GAS6, GHRL, GHSR, GPN…	[CLU, LTF, S100A8, S100A9, TLR2]									[Group130, Group138]	GO:0032680	[5, 6, 7, 8]	regulation of tumor necrosis factor production	{Group130=1.1908588227975818E-4, Group138=4.3276810533489915E-19}	{Group130=0.006787895289946216, Group138=5.799092611487648E-17}		regulation%20of%20tumor%20necrosis%20factor%20production	5	GO_BiologicalProcess-EBI-UniProt-GOA-ACAP-ARAP_08.05.2020_00h00	FALSE	FALSE	regulation%20of%20tumor%20necrosis%20factor%20production	0.0233967	1		GO:0032680
2.90698			[ABCC8, ACP5, ADIPOQ, AGER, AKAP12, AKAP8, AMH, ANGPT1, APP, ARFGEF2, ARG2, ARHGEF2, ARRB2, AXL, AZI2, AZIN2, AZU1, BCL3, BPI, C1QTNF4, C5AR2, CACTIN, CARD9, CCL19, CCL3, CCR2, CD14, CD2, CD33, CD34, CD36, CD47, CHRFAM7A, CHRNA7, CIDEA, CLEC4A, CLEC7A, CLU, CX3CL1, CX3CR1, CYBA, CYBB, DDT, DDTL, DDX58, DEAF1, DEFB114, DHX9, DICER1, EHHADH, ERRFI1, FADD, FCER1G, FOXP1, FOXP3, FRMD8, FZD5, GAS6, GH…	[CLU, LTF, S100A8, S100A9, TLR2]									[Group130, Group138]	GO:0032640	[4, 7]	tumor necrosis factor production	{Group130=1.1908588227975818E-4, Group138=4.3276810533489915E-19}	{Group130=0.006787895289946216, Group138=5.799092611487648E-17}		tumor%20necrosis%20factor%20production	5	GO_BiologicalProcess-EBI-UniProt-GOA-ACAP-ARAP_08.05.2020_00h00	FALSE	FALSE	tumor%20necrosis%20factor%20production	0.0267451	1		GO:0032640
3.25203			[ABCA2, ADAM22, ADGRG6, ADORA2A, AGER, AKT1, AKT2, APP, ARHGEF10, ASCL1, ASPA, B4GALT5, B4GALT6, BACE2, C1D, C1QA, C5AR1, CD9, CDK5, CDK6, CLU, CNTF, CNTN2, CNTNAP1, CSPG5, DAG1, DICER1, DLL1, DMD, DRD1, EGFR, EIF2B1, EIF2B2, EIF2B3, EIF2B4, EIF2B5, ERCC2, FA2H, FPR2, GFAP, GRN, GSN, GSTP1, HDAC10, HDAC11, HES5, ID2, ID4, IFNG, IFNGR1, IL1B, IL6, ILK, KCNJ10, KRAS, LAMB2, LAMC1, LAMC3, LDLR, LGI4…	[CLU, S100A8, SOX10, TLR2]									[Group130, Group138]	GO:0021782	[4, 5, 7, 8, 9]	glial cell development	{Group130=1.1908588227975818E-4, Group138=4.3276810533489915E-19}	{Group130=0.006787895289946216, Group138=5.799092611487648E-17}		glial%20cell%20development	4	GO_BiologicalProcess-EBI-UniProt-GOA-ACAP-ARAP_08.05.2020_00h00	FALSE	FALSE	glial%20cell%20development	0.0323388	1		GO:0021782
3.24675			[ABCA2, ABCD1, ABCD2, ACER3, ACSBG1, ADAM22, ADGRG6, AFG3L2, AKT1, AKT2, AMIGO1, ANK2, ARHGEF10, ASPA, ATRN, B4GALT5, B4GALT6, BCAS1, CD9, CLDN11, CLDN5, CLU, CMTM8, CNTN2, CNTNAP1, CST7, CTNNB1, CTSC, CXCR4, DAG1, DEGS1, DHH, DICER1, DLG1, EGR2, EIF2AK3, EIF2B2, EIF2B4, EIF2B5, EPB41L3, ERBB2, ERCC2, FA2H, FAM126A, FIG4, GAL3ST1, GALC, GJC3, GNPAT, GPC1, HES5, HEXB, HGF, ID4, IL6, ILK, ITGAX, JA…	[CLU, ERBB2, MAL2, SOX10, TLR2]									[Group130, Group138]	GO:0008366	[3, 6, 7]	axon ensheathment	{Group130=1.1908588227975818E-4, Group138=4.3276810533489915E-19}	{Group130=0.006787895289946216, Group138=5.799092611487648E-17}		axon%20ensheathment	5	GO_BiologicalProcess-EBI-UniProt-GOA-ACAP-ARAP_08.05.2020_00h00	FALSE	FALSE	axon%20ensheathment	0.0175436	1		GO:0008366
3.24675			[ABCA2, ABCD1, ABCD2, ACER3, ACSBG1, ADAM22, ADGRG6, AFG3L2, AKT1, AKT2, AMIGO1, ANK2, ARHGEF10, ASPA, ATRN, B4GALT5, B4GALT6, BCAS1, CD9, CLDN11, CLDN5, CLU, CMTM8, CNTN2, CNTNAP1, CST7, CTNNB1, CTSC, CXCR4, DAG1, DEGS1, DHH, DICER1, DLG1, EGR2, EIF2AK3, EIF2B2, EIF2B4, EIF2B5, EPB41L3, ERBB2, ERCC2, FA2H, FAM126A, FIG4, GAL3ST1, GALC, GJC3, GNPAT, GPC1, HES5, HEXB, HGF, ID4, IL6, ILK, ITGAX, JA…	[CLU, ERBB2, MAL2, SOX10, TLR2]									[Group130, Group138]	GO:0007272	[2, 5, 6]	ensheathment of neurons	{Group130=1.1908588227975818E-4, Group138=4.3276810533489915E-19}	{Group130=0.006787895289946216, Group138=5.799092611487648E-17}		ensheathment%20of%20neurons	5	GO_BiologicalProcess-EBI-UniProt-GOA-ACAP-ARAP_08.05.2020_00h00	FALSE	FALSE	ensheathment%20of%20neurons	0.0175436	1		GO:0007272
3.00752			[ABCC1, ABHD16A, ACOX1, AIFM2, AKR1C1, AKR1C2, AKR1C3, AKR1C4, ALOX12, ALOX12B, ALOX15, ALOX15B, ALOX5, ALOX5AP, ALOXE3, AMH, ANXA1, ATP6V1B1, AVP, AVPR1A, AWAT1, CBR1, CD74, CES1, CES2, CPA1, CYP1A1, CYP1A2, CYP1B1, CYP2A13, CYP2A6, CYP2A7, CYP2B6, CYP2C18, CYP2C19, CYP2C8, CYP2C9, CYP2D6, CYP2D7, CYP2E1, CYP2F1, CYP2G1P, CYP2J2, CYP2S1, CYP2U1, CYP4A11, CYP4A22, CYP4F11, CYP4F12, CYP4F2, CYP4F2…	[FAAH2, S100A8, S100A9, TLR2]									[Group130, Group138]	GO:0006690	[4, 6]	icosanoid metabolic process	{Group130=1.1908588227975818E-4, Group138=4.3276810533489915E-19}	{Group130=0.006787895289946216, Group138=5.799092611487648E-17}		icosanoid%20metabolic%20process	4	GO_BiologicalProcess-EBI-UniProt-GOA-ACAP-ARAP_08.05.2020_00h00	FALSE	FALSE	icosanoid%20metabolic%20process	0.0412254	1		GO:0006690
4.12371			[ADCYAP1, ADGRG1, AFD1, AFDN, APLP2, APPL2, ASCL1, ASPM, BDNF, BDNF-AS, BTG2, CDH2, CDON, CEND1, CIP2A, CTNNA1, CTNNB1, CTSZ, CX3CL1, CX3CR1, DCT, DISC1, DISP3, DLL4, DMRTA2, DRD2, EGF, ELL3, EMX1, FLNA, FOXG1, FOXO1, FOXO3, FZD3, FZD9, GATA2, GJC2, GLI1, GLI2, GLI3, GNAI2, GPR37L1, HIF1A, ID2, ILK, INSM1, KDM1A, KDM2B, LHX1, LHX2, LHX5, LIMS2, LRP2, LRRK2, LYN, MDK, MMDK, NAP1L1, NES, NF1, NF2, …	[LRP2, SOX10, SPINT1, SPINT2]									[Group130, Group135]	GO:2000177	[4, 5]	regulation of neural precursor cell proliferation	{Group130=1.1908588227975818E-4, Group135=2.1803806974970493E-15}	{Group130=0.006787895289946216, Group135=2.747279678846282E-13}		regulation%20of%20neural%20precursor%20cell%20proliferation	4	GO_BiologicalProcess-EBI-UniProt-GOA-ACAP-ARAP_08.05.2020_00h00	FALSE	FALSE	regulation%20of%20neural%20precursor%20cell%20proliferation	0.0149641	1		GO:2000177
3.01205			[ADCYAP1, ADGRG1, AFD1, AFDN, AKNA, APLP2, APPL2, ARHGEF2, ARTN, ARX, ASCL1, ASPM, ATF5, BDNF, BDNF-AS, BTG2, C5AR1, CDH2, CDON, CEND1, CEP120, CIP2A, CTNNA1, CTNNB1, CTSZ, CX3CL1, CX3CR1, DAGLA, DAGLB, DBN1, DCT, DISC1, DISP3, DIXDC1, DLL4, DMRTA2, DOCK7, DRD2, EGF, ELL3, EML1, EMX1, EMX2, EPHB1, FABP7, FGF13, FGF8, FGFR1, FGFR2, FLNA, FOXG1, FOXO1, FOXO3, FRS2, FZD3, FZD6, FZD9, GATA2, GBX2, GJ…	[FABP7, LRP2, SOX10, SPINT1, SPINT2]									[Group130, Group135]	GO:0061351	[3]	neural precursor cell proliferation	{Group130=1.1908588227975818E-4, Group135=2.1803806974970493E-15}	{Group130=0.006787895289946216, Group135=2.747279678846282E-13}		neural%20precursor%20cell%20proliferation	5	GO_BiologicalProcess-EBI-UniProt-GOA-ACAP-ARAP_08.05.2020_00h00	FALSE	FALSE	neural%20precursor%20cell%20proliferation	0.0233967	1		GO:0061351
5.06329			[ASPA, BIN1, BMP2, C1D, CCL3, CCR2, CLCF1, CRKL, CSF1, CX3CL1, CX3CR1, CXCR4, DAG1, DICER1, E2F1, EGR2, ETV5, GATD3A, GFAP, GJC2, GSX2, HDAC1, HDAC2, HES1, ID2, IL1B, IL34, IL6, IL6ST, LIF, LRP1, LRP2, LTA, LYN, MAG, MDK, MMDK, MTOR, MYB, MYC, NKX2-2, NKX6-1, NKX6-2, NOTCH1, OLIG2, P2RX4, P2RY12, PLAG1, PPARG, PPP1CC, PRKCH, PRKCI, PRMT5, PRPF19, PTN, PTPRZ1, RELA, RHEB, RHEBP1, RNF112, SERPINE2,…	[LRP2, SOX10, SPINT1, TLR2]									[Group130, Group135, Group138]	GO:0014015	[5, 6, 7, 8, 9, 10]	positive regulation of gliogenesis	{Group130=1.1908588227975818E-4, Group135=2.1803806974970493E-15, Group138=4.3276810533489915E-19}	{Group130=0.006787895289946216, Group135=2.747279678846282E-13, Group138=5.799092611487648E-17}		positive%20regulation%20of%20gliogenesis	4	GO_BiologicalProcess-EBI-UniProt-GOA-ACAP-ARAP_08.05.2020_00h00	FALSE	FALSE	positive%20regulation%20of%20gliogenesis	0.00742248	1		GO:0014015
3.7594			[ABCC8, ADCYAP1, AFD1, AFDN, ASCL2, ASPA, ATP1B2, BIN1, BMERB1, BMP2, C1D, CCL3, CCR2, CDH2, CDK1, CERS2, CHRM1, CLCF1, CNTN2, CREB1, CRKL, CSF1, CTNNB1, CX3CL1, CX3CR1, CXCR4, DAAM2, DAB1, DAG1, DICER1, DLX1, DLX2, DNAAF3, DPEP1, DRD3, DUSP10, E2F1, EGR2, EMX1, EPHA4, ETV5, EZH2, F2, GATD3A, GFAP, GJC2, GPR183, GPR37L1, GSX2, HDAC1, HDAC2, HES1, HES5, ID2, ID4, IDH2, IL1B, IL34, IL6, IL6ST, LDLR…	[IDH2, LRP2, SOX10, SPINT1, TLR2]									[Group130, Group135, Group138]	GO:0014013	[6, 7, 8, 9]	regulation of gliogenesis	{Group130=1.1908588227975818E-4, Group135=2.1803806974970493E-15, Group138=4.3276810533489915E-19}	{Group130=0.006787895289946216, Group135=2.747279678846282E-13, Group138=5.799092611487648E-17}		regulation%20of%20gliogenesis	5	GO_BiologicalProcess-EBI-UniProt-GOA-ACAP-ARAP_08.05.2020_00h00	FALSE	FALSE	regulation%20of%20gliogenesis	0.00980592	1		GO:0014013
2.41503			[ABL1, ABL2, ABLIM1, ABLIM2, ABLIM3, ACTB, ACTG1, ACTR2, ACTR3, ACVR1B, ACVR1C, ACVR2A, ACVR2B, ADAM10, ADAM11, ADAM22, ADAM23, ADGRG6, ADGRV1, ADIPOQ, ADIRF, AGAP2, AGRN, AJUBA, AKAP5, AKT1, AKT2, AKT3, ALCAM, ANGPTL4, ANK1, ANK2, ANK3, AP2A1, AP2A2, AP2B1, AP2M1, AP2S1, APH1A, APH1B, ARHGAP35, ARHGAP39, ARHGEF11, ARHGEF12, ARHGEF28, ARHGEF7, ARPC1A, ARPC1B, ARPC2, ARPC3, ARPC4, ARPC5, ARTN, ASH…	[ANK3, CD24, DSC2, DSG2, DSP, EFNA1, ERBB2, GRB7, KRT15, KRT16, KRT18, KRT19, KRT23, KRT6B, KRT7, KRT8, MYH14, PERP, PIK3R3, PKP2, PKP3, PPL, PRSS8, SHTN1, SOX10, ST14, VAV3]									[Group129]	R-HSA:1266738	[-1]	Developmental Biology	{Group129=1.0055827173763315E-14}	{Group129=1.2368667423728878E-12}		Developmental%20Biology	27	REACTOME_Pathways_08.05.2020	FALSE	FALSE	Developmental%20Biology	1.21e-05	0.00666355		R-HSA:1266738
6.25			[C1QA, C1QB, C1QC, C1R, C1S, C2, C3, C3AR1, C4A, C4B, C5, C5AR1, CAMP, CFB, CFD, CFH, CFI, DEFA1, DEFA1B, DEFA3, DEFA4, DEFA5, DEFA6, DEFB1, DEFB103A, DEFB103B, DEFB4A, DEFB4B, DSG1, FCAR, FCGR1A, FCGR2A, FCGR2B, FCGR2C, FCGR3A, FCGR3B, FGG, FPR1, FPR2, FPR3, HLA-DMA, HLA-DMB, HLA-DOA, HLA-DOB, HLA-DPA1, HLA-DPB1, HLA-DQA1, HLA-DQA2, HLA-DQB1, HLA-DRA, HLA-DRB1, HLA-DRB3, HLA-DRB4, HLA-DRB5, ICAM…	[CFB, KRT15, KRT16, KRT18, KRT19, KRT23]									[Group129]	KEGG:05150	[-1]	Staphylococcus aureus infection	{Group129=1.0055827173763315E-14}	{Group129=1.2368667423728878E-12}		Staphylococcus%20aureus%20infection	6	KEGG_08.05.2020	FALSE	FALSE	Staphylococcus%20aureus%20infection	0.000354	0.146874		KEGG:05150
5.07246			[ADCY1, ADCY2, ADCY3, ADCY4, ADCY5, ADCY6, ADCY7, ADCY8, ADCY9, AKT1, AKT2, AKT3, ATF2, ATF4, ATF6B, BCL2, CALM1, CALM2, CALM3, CALML3, CALML4, CALML5, CALML6, CREB1, CREB3, CREB3L1, CREB3L2, CREB3L3, CREB3L4, CREB5, CTSD, EBAG9, EGFR, ESR1, ESR2, FKBP4, FKBP5, FOS, GABBR1, GABBR2, GNAI1, GNAI2, GNAI3, GNAO1, GNAQ, GNAS, GPER1, GRB2, GRM1, HBEGF, HRAS, HSP90AA1, HSP90AB1, HSP90B1, HSPA1A, HSPA1B,…	[ESR1, KRT15, KRT16, KRT18, KRT19, KRT23, PIK3R3]									[Group129]	KEGG:04915	[-1]	Estrogen signaling pathway	{Group129=1.0055827173763315E-14}	{Group129=1.2368667423728878E-12}		Estrogen%20signaling%20pathway	7	KEGG_08.05.2020	FALSE	FALSE	Estrogen%20signaling%20pathway	0.000413	0.169194		KEGG:04915
9.25926			[ACTA1, ACTB, ACTBL2, ACTG1, ACTL6B, ACTL7A, ACTL7B, ACTL8, ACTR2, ACTR3, ADD1, ADD2, ADD3, AGRN, ANK1, ANK2, ANK3, ARPC1B, ARPC2, ARPC3, ARPC4, ARPC4-TTLL3, ARPC5, BFSP1, BFSP2, BICD1, CCDC6, CD2AP, CROCC, CTNNA2, CYLC1, CYLC2, DES, DMD, DSP, DSPP, EPB41, EPB41L3, EPB41L4B, EPB42, ERBIN, GFAP, HIP1, HLA-DRB1, INA, KRT14, KRT15, KRT16, KRT19, KRT2, KRT20, KRT31, KRT5, KRT6A, KRT6B, KRT84, KRT9, L…	[ANK3, DSP, EPB41L4B, KRT15, KRT16, KRT19, KRT6B, PLS1, PPL, TPM1]									[Group129]	GO:0005200	[6]	structural constituent of cytoskeleton	{Group129=1.0055827173763315E-14}	{Group129=1.2368667423728878E-12}		structural%20constituent%20of%20cytoskeleton	10	GO_BiologicalProcess-EBI-UniProt-GOA-ACAP-ARAP_08.05.2020_00h00	FALSE	FALSE	structural%20constituent%20of%20cytoskeleton	1.03e-07	6.67e-05		GO:0005200
13.0769			[CAPN1, CAPNS1, CASP14, CDSN, CELA2A, CSTA, DSC1, DSC2, DSC3, DSG1, DSG2, DSG3, DSG4, DSP, EVPL, FLG, FURIN, IVL, JUP, KAZN, KLK12, KLK13, KLK14, KLK5, KLK8, KRT1, KRT10, KRT12, KRT13, KRT14, KRT15, KRT16, KRT17, KRT18, KRT19, KRT2, KRT20, KRT23, KRT24, KRT25, KRT26, KRT27, KRT28, KRT3, KRT31, KRT32, KRT33A, KRT33B, KRT34, KRT35, KRT36, KRT37, KRT38, KRT39, KRT4, KRT40, KRT5, KRT6A, KRT6B, KRT6C,…	[DSC2, DSG2, DSP, KRT15, KRT16, KRT18, KRT19, KRT23, KRT6B, KRT7, KRT8, PERP, PKP2, PKP3, PPL, PRSS8, ST14]									[Group129, Group136]	R-HSA:6809371	[-1]	Formation of the cornified envelope	{Group129=1.0055827173763315E-14, Group136=9.072868801060236E-15}	{Group129=1.2368667423728878E-12, Group136=1.1250357313314692E-12}		Formation%20of%20the%20cornified%20envelope	17	REACTOME_Pathways_08.05.2020	FALSE	FALSE	Formation%20of%20the%20cornified%20envelope	9.84e-15	6.92e-12		R-HSA:6809371
7.94393			[CAPN1, CAPNS1, CASP14, CDSN, CELA2A, CSTA, DSC1, DSC2, DSC3, DSG1, DSG2, DSG3, DSG4, DSP, EVPL, FLG, FURIN, IVL, JUP, KAZN, KLK12, KLK13, KLK14, KLK5, KLK8, KRT1, KRT10, KRT12, KRT13, KRT14, KRT15, KRT16, KRT17, KRT18, KRT19, KRT2, KRT20, KRT23, KRT24, KRT25, KRT26, KRT27, KRT28, KRT3, KRT31, KRT32, KRT33A, KRT33B, KRT34, KRT35, KRT36, KRT37, KRT38, KRT39, KRT4, KRT40, KRT5, KRT6A, KRT6B, KRT6C,…	[DSC2, DSG2, DSP, KRT15, KRT16, KRT18, KRT19, KRT23, KRT6B, KRT7, KRT8, PERP, PKP2, PKP3, PPL, PRSS8, ST14]									[Group129, Group136]	R-HSA:6805567	[-1]	Keratinization	{Group129=1.0055827173763315E-14, Group136=9.072868801060236E-15}	{Group129=1.2368667423728878E-12, Group136=1.1250357313314692E-12}		Keratinization	17	REACTOME_Pathways_08.05.2020	FALSE	FALSE	Keratinization	3.59e-11	2.48e-08		R-HSA:6805567
14.6552			[CAPN1, CAPNS1, CASP14, CDSN, CELA2A, CERS3, CSTA, CYP26B1, DSC1, DSC2, DSC3, DSG1, DSG2, DSG3, DSG4, DSP, DSPP, EVPL, FGFR1, FLG, FURIN, IVL, JUP, KAZN, KLK12, KLK13, KLK14, KLK5, KRT1, KRT10, KRT12, KRT13, KRT14, KRT15, KRT16, KRT17, KRT18, KRT19, KRT2, KRT20, KRT23, KRT24, KRT25, KRT26, KRT27, KRT28, KRT3, KRT31, KRT32, KRT33A, KRT33B, KRT34, KRT35, KRT36, KRT37, KRT38, KRT39, KRT4, KRT40, KRT…	[DSC2, DSG2, DSP, KRT15, KRT16, KRT18, KRT19, KRT23, KRT6B, KRT7, KRT8, PERP, PKP2, PKP3, PPL, PRSS8, ST14]									[Group129, Group136]	GO:0070268	[3, 4, 7, 8, 9]	cornification	{Group129=1.0055827173763315E-14, Group136=9.072868801060236E-15}	{Group129=1.2368667423728878E-12, Group136=1.1250357313314692E-12}		cornification	17	GO_BiologicalProcess-EBI-UniProt-GOA-ACAP-ARAP_08.05.2020_00h00	TRUE	FALSE	cornification	1.39e-15	9.81e-13		GO:0070268
9.23077			[ADIPOQ, AGER, ALOX15, APOA1, BMP7, CD1D, CD2, CD200, CD200R1, CD44, CD47, CD58, CEACAM6, CTNNA3, CXADR, DSC2, DSC3, DSG2, DSP, DSPP, FGA, FGB, FGG, FLOT1, GCNT2, GLDN, IL10, IL1B, IL1RN, ITGA4, ITGA5, ITGA7, ITGAD, ITGAV, ITGAX, ITGB1, ITGB2, ITGB3, ITGB7, IZUMO1, JAM3, JUP, KLF4, LCK, LILRB2, MADCAM1, MAP2K5, MAPK7, MBL2, MBP, MYADM, NFASC, NRCAM, PARVA, PERP, PKP2, PRG2, PTPRC, RNASE10, SIRPA,…	[DSC2, DSG2, DSP, GCNT2, PERP, PKP2]									[Group129, Group136]	GO:0034113	[4]	heterotypic cell-cell adhesion	{Group129=1.0055827173763315E-14, Group136=9.072868801060236E-15}	{Group129=1.2368667423728878E-12, Group136=1.1250357313314692E-12}		heterotypic%20cell-cell%20adhesion	6	GO_BiologicalProcess-EBI-UniProt-GOA-ACAP-ARAP_08.05.2020_00h00	FALSE	FALSE	heterotypic%20cell-cell%20adhesion	4.05e-05	0.0202313		GO:0034113
8.18966			[ABCA12, CAPN1, CAPNS1, CASP14, CDH15, CDH3, CDSN, CELA2A, CERS3, CNFN, CSTA, CYP26B1, DSC1, DSC2, DSC3, DSG1, DSG2, DSG3, DSG4, DSP, DSPP, EVPL, FGFR1, FLG, FURIN, HRNR, IVL, JUP, KAZN, KLK12, KLK13, KLK14, KLK5, KRT1, KRT10, KRT12, KRT13, KRT14, KRT15, KRT16, KRT17, KRT18, KRT19, KRT2, KRT20, KRT23, KRT24, KRT25, KRT26, KRT27, KRT28, KRT3, KRT31, KRT32, KRT33A, KRT33B, KRT34, KRT35, KRT36, KRT3…	[CDH3, DSC2, DSG2, DSP, KRT15, KRT16, KRT18, KRT19, KRT23, KRT6B, KRT7, KRT8, PERP, PKP2, PKP3, PPL, PRSS8, SFN, ST14]									[Group129, Group136]	GO:0031424	[2, 6, 7, 8]	keratinization	{Group129=1.0055827173763315E-14, Group136=9.072868801060236E-15}	{Group129=1.2368667423728878E-12, Group136=1.1250357313314692E-12}		keratinization	19	GO_BiologicalProcess-EBI-UniProt-GOA-ACAP-ARAP_08.05.2020_00h00	FALSE	FALSE	keratinization	1.39e-12	9.72e-10		GO:0031424
7.64331			[ABCA12, ACER1, ADAM9, AKR1C3, ALOX15B, ANXA1, AQP3, ASAH1, BCL11B, BCR, CAPN1, CAPNS1, CASP14, CASP3, CBFB, CD109, CDH15, CDH3, CDSN, CELA2A, CERS3, CLIC4, CNFN, CSTA, CTSK, CTSL, CTSV, CYP26B1, CYP27B1, DNASE1L2, DSC1, DSC2, DSC3, DSG1, DSG2, DSG3, DSG4, DSP, DSPP, EPHA2, EREG, ERRFI1, EVPL, EXPH5, FGFR1, FLG, FLNB, FOSL2, FOXC1, FOXN1, FURIN, GRHL1, GRHL2, HOXA7, HRNR, IFT74, IL20, INTU, IRF6,…	[CDH3, CYP27B1, DSC2, DSG2, DSP, GRHL1, GRHL2, IRF6, KRT15, KRT16, KRT18, KRT19, KRT23, KRT6B, KRT7, KRT8, PERP, PKP2, PKP3, PPL, PRSS8, SFN, ST14, VDR]									[Group129, Group136]	GO:0030216	[5, 6, 7]	keratinocyte differentiation	{Group129=1.0055827173763315E-14, Group136=9.072868801060236E-15}	{Group129=1.2368667423728878E-12, Group136=1.1250357313314692E-12}		keratinocyte%20differentiation	24	GO_BiologicalProcess-EBI-UniProt-GOA-ACAP-ARAP_08.05.2020_00h00	FALSE	FALSE	keratinocyte%20differentiation	6.16e-15	4.34e-12		GO:0030216
54.5455			[DSG2, DSP, DSPP, GRHL1, JUP, NECTIN1, PERP, PKP2, PKP3, PRKCA, SNAI2]	[DSG2, DSP, GRHL1, PERP, PKP2, PKP3]									[Group129, Group134, Group136]	GO:0002934	[6]	desmosome organization	{Group129=1.0055827173763315E-14, Group134=2.329236919981505E-27, Group136=9.072868801060236E-15}	{Group129=1.2368667423728878E-12, Group134=3.2143469495744773E-25, Group136=1.1250357313314692E-12}		desmosome%20organization	6	GO_BiologicalProcess-EBI-UniProt-GOA-ACAP-ARAP_08.05.2020_00h00	FALSE	FALSE	desmosome%20organization	3.5e-10	2.4e-07		GO:0002934
10.1695			[ADIPOQ, AGT, AGTR2, AGXT, BASP1, BMP4, BMP7, CD24, CFLAR, CITED1, CTNNB1, EGR1, FAT4, FLCN, FOXD1, GATA3, GDNF, GREM1, HNF1B, HOXB7, IL6R, LGR4, LHX1, LIF, LIN28A, MAGED1, MMP9, MYC, NOG, OSR1, OXSR1, PAX2, PAX8, PDGFA, PDGFB, PDGFD, PDGFRB, PRKX, PROM1, RET, SERPINB7, SHH, SIX1, SIX2, SIX4, SMO, SMOX, SOX8, SOX9, STAT1, TACSTD2, TGFB1, VEGFA, WNT2B, WNT4, WNT9B, WT1, WWTR1, YAP1]	[CD24, GATA3, PROM1, SERPINB7, SOX9, TACSTD2]									[Group128, Group137]	GO:0090183	[4, 5, 6, 7, 8]	regulation of kidney development	{Group128=3.0382774172819416E-19, Group137=1.0260217571862924E-15}	{Group128=4.1016745133306214E-17, Group137=1.3133078491984543E-13}		regulation%20of%20kidney%20development	6	GO_BiologicalProcess-EBI-UniProt-GOA-ACAP-ARAP_08.05.2020_00h00	FALSE	FALSE	regulation%20of%20kidney%20development	2.32e-05	0.0122088		GO:0090183
9.375			[ALOX15B, AQP3, ATOH1, BMP4, CBFB, CD109, CDSN, CTSK, CTSL, CTSV, CYP27B1, DLL1, ERRFI1, ESRP1, EZH2, FOXC1, GATD3A, GDF3, GRHL1, GRHL2, HES1, HES5, HEY2, HOXA7, IL20, KDF1, KEAP1, KLF7, KRT36, KRT84, MACROH2A1, MACROH2A2, MAFF, MAFG, MBD4, MED1, MSX2, MYCL, NCOA3, NME2, NOTCH1, NUMA1, OVOL2, PLAAT4, PRKCH, PTCH1, PTCH2, REG3A, REG3G, REXO2, ROCK1, ROCK2, RUNX1, SERPINB13, SFN, SFRP4, SGPP1, SRSF…	[CYP27B1, ESRP1, GRHL1, GRHL2, SFN, VDR]									[Group128, Group137]	GO:0045604	[4, 5, 6, 7]	regulation of epidermal cell differentiation	{Group128=3.0382774172819416E-19, Group137=1.0260217571862924E-15}	{Group128=4.1016745133306214E-17, Group137=1.3133078491984543E-13}		regulation%20of%20epidermal%20cell%20differentiation	6	GO_BiologicalProcess-EBI-UniProt-GOA-ACAP-ARAP_08.05.2020_00h00	FALSE	FALSE	regulation%20of%20epidermal%20cell%20differentiation	3.7e-05	0.0187346		GO:0045604
12			[AREG, BCL11B, CASK, CD109, CDH13, CDH15, CDH3, CYP27B1, EFNB2, EPPK1, EREG, FERMT1, FGF10, FGF7, FGFR2, FST, HAS2, INTU, IRF6, KDF1, KLF9, KLK8, KRT2, MBD4, MDK, MED1, MMDK, NOTCH2, OVOL2, PPARD, PRKD1, PTCH1, PTPRK, REG3A, REG3G, REXO2, SDR16C5, SFN, SLURP1, SNAI2, SRSF6, STXBP4, TGM1, TLR4, TP63, VDR, WNT16, YAP1, ZFP36, ZFP36L1]	[CDH3, CYP27B1, EPPK1, IRF6, SFN, VDR]									[Group128, Group137]	GO:0043616	[4]	keratinocyte proliferation	{Group128=3.0382774172819416E-19, Group137=1.0260217571862924E-15}	{Group128=4.1016745133306214E-17, Group137=1.3133078491984543E-13}		keratinocyte%20proliferation	6	GO_BiologicalProcess-EBI-UniProt-GOA-ACAP-ARAP_08.05.2020_00h00	FALSE	FALSE	keratinocyte%20proliferation	8.79e-06	0.00495538		GO:0043616
9.375			[ACVRL1, ADD1, ADIPOQ, AHI1, ALOX15B, ATOH1, ATOH8, BAD, BMP4, BMP6, BTG1, CD24, CDH5, CLDN5, CTNNB1, CYP27B1, ETV2, F11R, FGF13, FGF2, FOXC1, FOXJ1, FOXN1, GDF2, GDNF, IL13, IL20, KDF1, LHX1, LIF, MACROH2A1, MACROH2A2, MBD4, MED1, MESP1, NCOA3, NKX6-1, NME2, NOTCH1, NUMA1, OVOL2, PAX2, PAX6, PAX8, PLAAT4, PRKCH, PROC, PROM1, PTCH1, PTCH2, REXO2, RFX3, S1PR2, SERPINE1, SFN, SFRP4, SOX9, SULT2B1, …	[CD24, CYP27B1, PROM1, SFN, SOX9, VDR]									[Group128, Group137]	GO:0030858	[4, 5, 6, 7]	positive regulation of epithelial cell differentiation	{Group128=3.0382774172819416E-19, Group137=1.0260217571862924E-15}	{Group128=4.1016745133306214E-17, Group137=1.3133078491984543E-13}		positive%20regulation%20of%20epithelial%20cell%20differentiation	6	GO_BiologicalProcess-EBI-UniProt-GOA-ACAP-ARAP_08.05.2020_00h00	FALSE	FALSE	positive%20regulation%20of%20epithelial%20cell%20differentiation	3.7e-05	0.0187346		GO:0030858
7.64331			[ACVRL1, ADD1, ADIPOQ, AHI1, AJAP1, ALOX15B, APOLD1, AQP3, ARNTL, ASCL1, ATOH1, ATOH8, BAD, BMP4, BMP6, BTG1, CAV1, CBFB, CCND1, CD109, CD24, CDH5, CDKN1B, CDSN, CEACAM1, CEBPB, CITED1, CLDN5, CLOCK, CTNNB1, CTSK, CTSL, CTSV, CYP27B1, DLL1, DSPP, ERRFI1, ESRP1, ETV2, EZH2, F11R, FAT4, FGF13, FGF2, FOXC1, FOXE3, FOXJ1, FOXJ2, FOXN1, FRZB, GATA3, GATD3A, GDF2, GDF3, GDNF, GRHL1, GRHL2, GSK3A, GSK3B…	[CD24, CYP27B1, ESRP1, GATA3, GRHL1, GRHL2, PRLR, PROM1, SFN, SOX9, VDR, XDH]									[Group128, Group137]	GO:0030856	[4, 5, 6]	regulation of epithelial cell differentiation	{Group128=3.0382774172819416E-19, Group137=1.0260217571862924E-15}	{Group128=4.1016745133306214E-17, Group137=1.3133078491984543E-13}		regulation%20of%20epithelial%20cell%20differentiation	12	GO_BiologicalProcess-EBI-UniProt-GOA-ACAP-ARAP_08.05.2020_00h00	FALSE	FALSE	regulation%20of%20epithelial%20cell%20differentiation	4.61e-08	3.02e-05		GO:0030856
5.45455			[ABCG5, ABCG8, ACO1, ADRA2A, AKR1C1, APOA1, APOA2, APOA4, APOA5, AQP1, AQP5, CCKBR, CD36, CEL, CHRM1, CHRM3, CHRM5, COPA, CRACD, CRH, CYP27B1, DCANP1, DHX15, DRD3, ENPP7, EPB41, EZR, F11R, FABP1, FABP2, FGF10, FLNB, GCNT3, GHRL, GHSR, HAMP, HIP1R, HRH2, INAVA, IREB2, KCNN4, KCNQ1, LDLR, LEP, LIMA1, LPAL2, MINDY4, MOGAT2, MUC13, MUC2, MUC4, MUC6, NEUROD1, NEUROG1, NMU, NOD2, NPC1L1, NPR3, NPRL3, N…	[CYP27B1, MUC4, PLS1, SERPINA3, SOX9, VDR]									[Group128, Group137]	GO:0022600	[3]	digestive system process	{Group128=3.0382774172819416E-19, Group137=1.0260217571862924E-15}	{Group128=4.1016745133306214E-17, Group137=1.3133078491984543E-13}		digestive%20system%20process	6	GO_BiologicalProcess-EBI-UniProt-GOA-ACAP-ARAP_08.05.2020_00h00	FALSE	FALSE	digestive%20system%20process	0.000731	0.282853		GO:0022600
12.8205			[AREG, BCL11B, CASK, CD109, CDH15, CDH3, CYP27B1, EFNB2, EPPK1, FGF10, FGF7, FGFR2, HAS2, INTU, KDF1, KLF9, MBD4, MDK, MED1, MMDK, NOTCH2, OVOL2, PRKD1, PTPRK, REG3A, REG3G, REXO2, SFN, SLURP1, SNAI2, SRSF6, STXBP4, TGM1, TLR4, TP63, VDR, YAP1, ZFP36, ZFP36L1]	[CDH3, CYP27B1, EPPK1, SFN, VDR]									[Group128, Group137]	GO:0010837	[5, 6]	regulation of keratinocyte proliferation	{Group128=3.0382774172819416E-19, Group137=1.0260217571862924E-15}	{Group128=4.1016745133306214E-17, Group137=1.3133078491984543E-13}		regulation%20of%20keratinocyte%20proliferation	5	GO_BiologicalProcess-EBI-UniProt-GOA-ACAP-ARAP_08.05.2020_00h00	FALSE	FALSE	regulation%20of%20keratinocyte%20proliferation	3.66e-05	0.0185575		GO:0010837
5.35714			[ABCA1, ABCG1, AKR1B1, AKR1D1, ANXA6, APOA1, APOA2, APOA4, APOA5, APOC3, APOD, APOF, AR, AREG, ATP1A1, ATP1A2, ATP1A3, ATP1A4, CALB1, CAV1, CD81, CETP, CTDSP2, CYP21A2, CYP27B1, CYP2R1, CYP3A4, ERLIN1, ERLIN2, ESR1, ESR2, ESRRA, ESRRB, ESRRG, GBAP1, GC, GPER1, GPR183, GRAMD1A, GRAMD1B, GRAMD1C, GUCY2C, HSD11B1, HSD11B2, HSD17B1, IRX5, KL, LPAL2, NFE2L1, NPC1, NPC2, NPCA1, NR1H3, NR1H4, NR3C1, NR3…	[CYP27B1, ESR1, PROM1, PROM2, RORC, VDR]									[Group128, Group137]	GO:0005496	[3]	steroid binding	{Group128=3.0382774172819416E-19, Group137=1.0260217571862924E-15}	{Group128=4.1016745133306214E-17, Group137=1.3133078491984543E-13}		steroid%20binding	6	GO_MolecularFunction-EBI-UniProt-GOA-ACAP-ARAP_08.05.2020_00h00	FALSE	FALSE	steroid%20binding	0.000803	0.306906		GO:0005496
3.77358			[ADCY1, ADCY2, ADCY3, ADCY4, ADCY5, ADCY6, ADCY7, ADCY8, ADCY9, AKAP13, ARAF, ARHGEF1, ARHGEF11, ARRB1, ARRB2, ATF2, ATF4, ATF6B, BCL2, BGLAP, BRAF, CASR, CDKN1A, CREB1, CREB3, CREB3L1, CREB3L2, CREB3L3, CREB3L4, CREB5, CYP24A1, CYP27B1, EGFR, EGR1, FGF23, FGFR1, FOS, GATA3, GCM1, GCM2, GNA11, GNA12, GNA13, GNAI1, GNAI2, GNAI3, GNAQ, GNAS, HBEGF, ITPR1, ITPR2, ITPR3, JUND, KL, LRP5, LRP6, MAFB, M…	[CYP27B1, GATA3, SLC34A2, VDR]									[Group128, Group137, Group138]	KEGG:04928	[-1]	Parathyroid hormone synthesis, secretion and action	{Group128=3.0382774172819416E-19, Group137=1.0260217571862924E-15, Group138=4.3276810533489915E-19}	{Group128=4.1016745133306214E-17, Group137=1.3133078491984543E-13, Group138=5.799092611487648E-17}		Parathyroid%20hormone%20synthesis,%20secretion%20and%20action	4	KEGG_08.05.2020	FALSE	FALSE	Parathyroid%20hormone%20synthesis,%20secretion%20and%20action	0.0200666	1		KEGG:04928
6.34921			[ABL1, ABL2, AGT, AGTR1, AGTR2, AGXT, AKT1, APOE, ATP7A, CALM3, CCS, CDH15, CDH3, COA8, COX17, CYBA, CYP27B1, DHFR, EDN1, EDN2, FCER2, FGF23, FTMT, FXN, GCH1, GDNF, GNAI2, GNAI3, HIF1A, HTR2B, IFNG, IL1B, INS, KRAS, NOD1, NOD2, NOS1AP, NPR3, NPRL3, NUS1, NUS1P3, PARK7, PDP1, PDP2, PLPP6, POR, PPM1H, PPM1J, PPM1M, PTK2B, RFK, RGN, RIPK3, RNU1-93P, S100A1, SCARB1, SIRT3, SNCA, TERF2, TERT, TNF, VDA…	[CDH3, CYP27B1, PPM1H, VDR]									[Group128, Group137, Group138]	GO:0051353	[3, 4, 5]	positive regulation of oxidoreductase activity	{Group128=3.0382774172819416E-19, Group137=1.0260217571862924E-15, Group138=4.3276810533489915E-19}	{Group128=4.1016745133306214E-17, Group137=1.3133078491984543E-13, Group138=5.799092611487648E-17}		positive%20regulation%20of%20oxidoreductase%20activity	4	GO_BiologicalProcess-EBI-UniProt-GOA-ACAP-ARAP_08.05.2020_00h00	FALSE	FALSE	positive%20regulation%20of%20oxidoreductase%20activity	0.00331829	0.982214		GO:0051353
3.25203			[ABL1, ABL2, ACVR2A, AGT, AGTR1, AGTR2, AGXT, AKT1, AOC3, APOE, ATP2B4, ATP7A, BCKDK, CALM1, CALM3, CAV1, CAV3, CCS, CDH15, CDH3, CNR1, CNR2, COA8, COX17, CYBA, CYGB, CYP27B1, DAOA, DDAH1, DDAH2, DHFR, DLC1, DNM2, DRD5, ECSIT, EDN1, EDN2, EGFR, ETFBKMT, FCER2, FGF23, FTMT, FXN, GCH1, GDNF, GFI1, GLA, GNAI2, GNAI3, GZMA, GZMK, HDAC6, HIF1A, HP, HPR, HSP90AA1, HTR2B, IFNG, IL13, IL1B, INS, KRAS, LE…	[CDH3, CYP27B1, PPM1H, VDR]									[Group128, Group137, Group138]	GO:0051341	[3, 4]	regulation of oxidoreductase activity	{Group128=3.0382774172819416E-19, Group137=1.0260217571862924E-15, Group138=4.3276810533489915E-19}	{Group128=4.1016745133306214E-17, Group137=1.3133078491984543E-13, Group138=5.799092611487648E-17}		regulation%20of%20oxidoreductase%20activity	4	GO_BiologicalProcess-EBI-UniProt-GOA-ACAP-ARAP_08.05.2020_00h00	FALSE	FALSE	regulation%20of%20oxidoreductase%20activity	0.0323388	1		GO:0051341
9.52381			[ALOX15B, AQP3, CBFB, CD109, CDSN, CTSK, CTSL, CTSV, CYP27B1, ERRFI1, FOXC1, GRHL1, GRHL2, HOXA7, IL20, KRT36, KRT84, MACROH2A1, MACROH2A2, MBD4, MED1, MSX2, NCOA3, NME2, NOTCH1, NUMA1, OVOL2, PLAAT4, PRKCH, REG3A, REG3G, ROCK1, ROCK2, RUNX1, SERPINB13, SGPP1, SRSF6, TP63, TRIM16, VDR, ZFP36, ZFP36L1]	[CYP27B1, GRHL1, GRHL2, VDR]									[Group128, Group137, Group138]	GO:0045616	[5, 6, 7, 8]	regulation of keratinocyte differentiation	{Group128=3.0382774172819416E-19, Group137=1.0260217571862924E-15, Group138=4.3276810533489915E-19}	{Group128=4.1016745133306214E-17, Group137=1.3133078491984543E-13, Group138=5.799092611487648E-17}		regulation%20of%20keratinocyte%20differentiation	4	GO_BiologicalProcess-EBI-UniProt-GOA-ACAP-ARAP_08.05.2020_00h00	FALSE	FALSE	regulation%20of%20keratinocyte%20differentiation	0.000731	0.283518		GO:0045616
23.5294			[CASK, CD109, CYP27B1, EFNB2, EPPK1, FGFR2, INTU, KDF1, KLF9, MBD4, MED1, PTPRK, REXO2, SFN, SLURP1, SNAI2, VDR]	[CYP27B1, EPPK1, SFN, VDR]									[Group128, Group137, Group138]	GO:0010839	[5, 6, 7]	negative regulation of keratinocyte proliferation	{Group128=3.0382774172819416E-19, Group137=1.0260217571862924E-15, Group138=4.3276810533489915E-19}	{Group128=4.1016745133306214E-17, Group137=1.3133078491984543E-13, Group138=5.799092611487648E-17}		negative%20regulation%20of%20keratinocyte%20proliferation	4	GO_BiologicalProcess-EBI-UniProt-GOA-ACAP-ARAP_08.05.2020_00h00	FALSE	FALSE	negative%20regulation%20of%20keratinocyte%20proliferation	1.88e-05	0.0100724		GO:0010839
2.28571			[ACVR2A, AGMO, AGTR2, AKR1C1, AKR1C2, AKR1C3, AKR1C4, AKR1D1, AKT1, APOE, ATP2B4, CALM1, CALM3, CAV1, CAV3, CDH15, CDH3, CH25H, CNR1, CNR2, COQ6, COQ7, CYGB, CYP11A1, CYP11B1, CYP11B2, CYP17A1, CYP19A1, CYP1A1, CYP1A2, CYP1B1, CYP20A1, CYP21A2, CYP24A1, CYP26A1, CYP26B1, CYP26C1, CYP27A1, CYP27B1, CYP27C1, CYP2A13, CYP2A6, CYP2A7, CYP2B6, CYP2C18, CYP2C19, CYP2C8, CYP2C9, CYP2D6, CYP2D7, CYP2E1, …	[CDH3, CYP27B1, ESR1, VDR]									[Group128, Group132, Group137, Group138]	GO:0004497	[4]	monooxygenase activity	{Group128=3.0382774172819416E-19, Group132=3.9046429942893746E-4, Group137=1.0260217571862924E-15, Group138=4.3276810533489915E-19}	{Group128=4.1016745133306214E-17, Group132=0.01718042917487325, Group137=1.3133078491984543E-13, Group138=5.799092611487648E-17}		monooxygenase%20activity	4	GO_BiologicalProcess-EBI-UniProt-GOA-ACAP-ARAP_08.05.2020_00h00	FALSE	FALSE	monooxygenase%20activity	0.0919943	1		GO:0004497
5.94059			[ACAT1, ADAMTS16, AGT, AGTR2, AGXT, AHI1, AQP11, BCL2, BMP2, BMP4, CALB1, CD24, CITED1, CTNNB1, CTNNBIP1, DCHS1, DLG1, DLL1, EYA1, FAT4, FGF1, FGF13, FGF2, FGF8, FMN1, FOXD1, GATA3, GATD3A, GDNF, GLI3, GPC3, GREB1L, GREM1, GZF1, HES1, HES5, HEYL, HNF1B, HOXA11, HOXB7, HOXD11, ILK, IRX1, IRX3, JAG1, KIF26B, KLHL3, LAMA5, LGR4, LHX1, LIF, LZTS2, MAGED1, MEF2C, MTSS1, MYC, NOG, NOTCH1, NOTCH2, NPNT,…	[CD24, GATA3, PROM1, SOX9, TACSTD2, TFAP2B]									[Group128, Group132, Group135, Group137]	GO:0072080	[5, 6, 7, 8, 9, 10]	nephron tubule development	{Group128=3.0382774172819416E-19, Group132=3.9046429942893746E-4, Group135=2.1803806974970493E-15, Group137=1.0260217571862924E-15}	{Group128=4.1016745133306214E-17, Group132=0.01718042917487325, Group135=2.747279678846282E-13, Group137=1.3133078491984543E-13}		nephron%20tubule%20development	6	GO_BiologicalProcess-EBI-UniProt-GOA-ACAP-ARAP_08.05.2020_00h00	FALSE	FALSE	nephron%20tubule%20development	0.000465	0.187316		GO:0072080
4.95868			[ACAT1, ADAMTS16, ADIPOQ, AGT, AGTR2, AGXT, AHI1, AQP11, ASXL1, BASP1, BCL2, BMP2, BMP4, CALB1, CD24, CD34, CITED1, CTNNB1, CTNNBIP1, DCHS1, DLG1, DLL1, EYA1, FAT4, FGF1, FGF13, FGF2, FGF8, FMN1, FOXC1, FOXC2, FOXD1, FOXJ1, GATA3, GATD3A, GDNF, GLI3, GPC3, GREB1L, GREM1, GZF1, HES1, HES5, HEYL, HNF1B, HOXA11, HOXB7, HOXD11, ILK, IQGAP1, IRX1, IRX3, JAG1, KIF26B, KLF15, KLHL3, LAMA5, LAMB2, LAMC1,…	[CD24, GATA3, PROM1, SOX9, TACSTD2, TFAP2B]									[Group128, Group132, Group135, Group137]	GO:0072009	[4, 6, 7, 8, 9]	nephron epithelium development	{Group128=3.0382774172819416E-19, Group132=3.9046429942893746E-4, Group135=2.1803806974970493E-15, Group137=1.0260217571862924E-15}	{Group128=4.1016745133306214E-17, Group132=0.01718042917487325, Group135=2.747279678846282E-13, Group137=1.3133078491984543E-13}		nephron%20epithelium%20development	6	GO_BiologicalProcess-EBI-UniProt-GOA-ACAP-ARAP_08.05.2020_00h00	FALSE	FALSE	nephron%20epithelium%20development	0.00120103	0.437175		GO:0072009
5.19481			[ACAT1, ACTA2, ADAMTS16, ADIPOQ, AGT, AGTR2, AGXT, AHI1, ANGPT1, ANGPT2, AQP11, ASXL1, BASP1, BCL2, BMP2, BMP4, BMP7, CALB1, CD24, CD34, CFLAR, CITED1, COL4A3, COL4A4, CTNNB1, CTNNBIP1, DCHS1, DCHS2, DLG1, DLL1, EGR1, ENPEP, EYA1, FAT4, FGF1, FGF13, FGF2, FGF8, FMN1, FOXC1, FOXC2, FOXD1, FOXJ1, GATA3, GATD3A, GDNF, GLI3, GPC3, GPR4, GREB1L, GREM1, GZF1, HES1, HES5, HEYL, HNF1B, HOXA11, HOXB7, HOX…	[CD24, DCHS2, GATA3, PROM1, SERPINB7, SOX9, TACSTD2, TFAP2B]									[Group128, Group132, Group135, Group137]	GO:0072006	[3, 5, 6, 7, 8]	nephron development	{Group128=3.0382774172819416E-19, Group132=3.9046429942893746E-4, Group135=2.1803806974970493E-15, Group137=1.0260217571862924E-15}	{Group128=4.1016745133306214E-17, Group132=0.01718042917487325, Group135=2.747279678846282E-13, Group137=1.3133078491984543E-13}		nephron%20development	8	GO_BiologicalProcess-EBI-UniProt-GOA-ACAP-ARAP_08.05.2020_00h00	FALSE	FALSE	nephron%20development	0.000136	0.0617462		GO:0072006
5.76923			[ACAT1, ADAMTS16, AGT, AGTR2, AGXT, AHI1, AQP11, BCL2, BMP2, BMP4, CALB1, CD24, CITED1, COL4A1, CTNNB1, CTNNBIP1, DCHS1, DLG1, DLL1, EYA1, FAT4, FGF1, FGF13, FGF2, FGF8, FMN1, FOXD1, GATA3, GATD3A, GDNF, GLI3, GPC3, GREB1L, GREM1, GZF1, HES1, HES5, HEYL, HNF1B, HOXA11, HOXB7, HOXD11, ILK, IRX1, IRX3, JAG1, KIF26B, KLHL3, LAMA5, LGR4, LGR5, LHX1, LIF, LZTS2, MAGED1, MEF2C, MTSS1, MYC, NOG, NOTCH1,…	[CD24, GATA3, PROM1, SOX9, TACSTD2, TFAP2B]									[Group128, Group132, Group135, Group137]	GO:0061326	[4, 5, 6, 7]	renal tubule development	{Group128=3.0382774172819416E-19, Group132=3.9046429942893746E-4, Group135=2.1803806974970493E-15, Group137=1.0260217571862924E-15}	{Group128=4.1016745133306214E-17, Group132=0.01718042917487325, Group135=2.747279678846282E-13, Group137=1.3133078491984543E-13}		renal%20tubule%20development	6	GO_BiologicalProcess-EBI-UniProt-GOA-ACAP-ARAP_08.05.2020_00h00	FALSE	FALSE	renal%20tubule%20development	0.000543	0.21677		GO:0061326
7.6087			[ALOX15B, AQP3, ATOH1, BMP4, CBFB, CD109, CDH15, CDH3, CDSN, CTNNB1, CTSK, CTSL, CTSV, CYP27B1, DKK4, DLL1, ERRFI1, ESRP1, EZH2, FERMT1, FOXC1, FOXN1, FST, GAL, GATD3A, GDF3, GRHL1, GRHL2, HES1, HES5, HEY2, HOXA7, HPSE, IL20, KDF1, KEAP1, KIAA1324L, KLF7, KRT10, KRT17, KRT2, KRT36, KRT84, MACROH2A1, MACROH2A2, MAFF, MAFG, MBD4, MED1, MSX2, MYCL, MYSM1, NAB1, NAB2, NCOA3, NGFR, NME2, NOTCH1, NUMA1…	[CDH3, CYP27B1, ESRP1, GRHL1, GRHL2, SFN, VDR]									[Group128, Group129, Group137]	GO:0045682	[3, 4, 5]	regulation of epidermis development	{Group128=3.0382774172819416E-19, Group129=1.0055827173763315E-14, Group137=1.0260217571862924E-15}	{Group128=4.1016745133306214E-17, Group129=1.2368667423728878E-12, Group137=1.3133078491984543E-13}		regulation%20of%20epidermis%20development	7	GO_BiologicalProcess-EBI-UniProt-GOA-ACAP-ARAP_08.05.2020_00h00	FALSE	FALSE	regulation%20of%20epidermis%20development	3.25e-05	0.0165665		GO:0045682
6.64894			[ABCA12, ACER1, ADAM9, AKR1C3, ALOX15B, ANXA1, AQP3, ASAH1, ATOH1, BCL11B, BCR, BMP4, CAPN1, CAPNS1, CASP14, CASP3, CBFB, CD109, CDH15, CDH3, CDSN, CELA2A, CERS3, CLIC4, CLRN1, CNFN, CSTA, CTNNB1, CTSK, CTSL, CTSV, CYP26B1, CYP27B1, DLL1, DNASE1L2, DSC1, DSC2, DSC3, DSG1, DSG2, DSG3, DSG4, DSP, DSPP, EPHA2, ERCC2, ERCC3, EREG, ERRFI1, ESRP1, EVPL, EXPH5, EZH2, FA2H, FGFR1, FLG, FLNB, FOSL2, FOXC1…	[CDH3, CYP27B1, DSC2, DSG2, DSP, ESRP1, GRHL1, GRHL2, IRF6, KRT15, KRT16, KRT18, KRT19, KRT23, KRT6B, KRT7, KRT8, PERP, PKP2, PKP3, PPL, PRSS8, SFN, ST14, VDR]									[Group128, Group129, Group136]	GO:0009913	[5, 6]	epidermal cell differentiation	{Group128=3.0382774172819416E-19, Group129=1.0055827173763315E-14, Group136=9.072868801060236E-15}	{Group128=4.1016745133306214E-17, Group129=1.2368667423728878E-12, Group136=1.1250357313314692E-12}		epidermal%20cell%20differentiation	25	GO_BiologicalProcess-EBI-UniProt-GOA-ACAP-ARAP_08.05.2020_00h00	TRUE	FALSE	epidermal%20cell%20differentiation	3.97e-14	2.78e-11		GO:0009913
3.7037			[ADORA2A, AKT1, AQP1, ARL6IP1, ARRB1, ARRB2, AVP, BCL2L12, BEX3, BIRC2, BIRC3, BIRC5, BIRC7, BIRC8, CAAP1, CARD16, CARD18, CARD8, CAST, CD27, CD3EAP, CD44, CDKN2D, CFLAR, COPS2, CRYAB, CSN2, CSNK2A1, CSNK2A2, CST7, DDX3X, DHCR24, DNAJB6, DPEP1, ERC2, FABP1, FNIP1, GAS6, GNPDA1, GPI, GPX1, HERPUD1, HGF, IFI16, IFI6, IFNAR1, IGBP1, IL6, KLF4, LAMP3, LAMTOR5, LEF1, LTF, MAGEA3, MAP2K5, MDM2, MICAL1,…	[DHCR24, LTF, SFN, TFAP2B]									[Group127, Group138]	GO:2000117	[8, 9, 10, 11]	negative regulation of cysteine-type endopeptidase activity	{Group127=5.246591478748338E-9, Group138=4.3276810533489915E-19}	{Group127=5.508921052685756E-7, Group138=5.799092611487648E-17}		negative%20regulation%20of%20cysteine-type%20endopeptidase%20activity	4	GO_BiologicalProcess-EBI-UniProt-GOA-ACAP-ARAP_08.05.2020_00h00	FALSE	FALSE	negative%20regulation%20of%20cysteine-type%20endopeptidase%20activity	0.0213289	1		GO:2000117
5.82524			[A2M, A2ML1, ABCA2, ADRM1, AGT, AGXT, AHSG, AMBP, ANOS1, ANXA2, APLP2, APP, ARRB1, AVP, BIN1, BIRC2, BIRC3, BIRC5, BIRC6, BIRC7, BIRC8, BST2, C3, C3P1, C4A, C4B, C4B_2, C5, CARD16, CARD17, CARD18, CAST, CD109, CD27, CD3EAP, CEP295NL, COL28A1, COL4A3, COL6A3, COL7A1, COPS2, CPAMD8, CRB2, CRIM1, CSN2, CST1, CST11, CST2, CST3, CST4, CST5, CST6, CST7, CST8, CST9, CST9L, CST9LP1, CSTA, CSTB, CSTL1, DP…	[LTF, RARRES1, SERPINA1, SERPINA3, SERPINB3, SERPINB4, SERPINB7, SLPI, SPINT1, SPINT2, TFAP2B, WFDC2]									[Group127, Group138]	GO:0061135	[6, 7, 8, 9, 10]	endopeptidase regulator activity	{Group127=5.246591478748338E-9, Group138=4.3276810533489915E-19}	{Group127=5.508921052685756E-7, Group138=5.799092611487648E-17}		endopeptidase%20regulator%20activity	12	GO_BiologicalProcess-EBI-UniProt-GOA-ACAP-ARAP_08.05.2020_00h00	FALSE	FALSE	endopeptidase%20regulator%20activity	8.79e-07	0.000535		GO:0061135
4.91803			[A2M, A2ML1, ABCA2, ADRM1, AGT, AGXT, AHSG, AMBP, ANOS1, ANXA2, APAF1, APLP2, APP, ARRB1, ATP2A3, AVP, BAD, BCL2L13, BEX3, BIN1, BIRC2, BIRC3, BIRC5, BIRC6, BIRC7, BIRC8, BST2, C3, C3P1, C4A, C4B, C4B_2, C5, CARD16, CARD17, CARD18, CARD8, CASP1, CASP8AP2, CAST, CAV1, CD109, CD27, CD3EAP, CEP295NL, CFLAR, CLPX, COL28A1, COL4A3, COL6A3, COL7A1, COPS2, CPAMD8, CRB2, CRIM1, CSN2, CST1, CST11, CST2, C…	[LTF, RARRES1, SERPINA1, SERPINA3, SERPINB3, SERPINB4, SERPINB7, SLPI, SPINT1, SPINT2, TFAP2B, WFDC2]									[Group127, Group138]	GO:0061134	[5, 6, 7, 8]	peptidase regulator activity	{Group127=5.246591478748338E-9, Group138=4.3276810533489915E-19}	{Group127=5.508921052685756E-7, Group138=5.799092611487648E-17}		peptidase%20regulator%20activity	12	GO_BiologicalProcess-EBI-UniProt-GOA-ACAP-ARAP_08.05.2020_00h00	FALSE	FALSE	peptidase%20regulator%20activity	5.12e-06	0.00296477		GO:0061134
3.21285			[A2M, A2ML1, ABCE1, ABL1, ADCYAP1, ADORA2A, AGT, AGXT, AHSG, AIP, AKT1, AMBP, AMOT, ANGPTL3, ANGPTL4, ANOS1, ANXA1, ANXA2, ANXA8, ANXA8L1, APCS, APLP2, APOA1, APOA2, APOC1, APOC3, APP, AQP1, ARFGEF1, ARFGEF3, ARL2, ARL6IP1, ARPP19, ARRB1, ARRB2, ATP5IF1, AURKAIP1, AVP, BAG4, BBS4, BCAS3, BCL2L12, BEX3, BICD1, BIN1, BIRC2, BIRC3, BIRC5, BIRC6, BIRC7, BIRC8, BOD1, BOD1L1, BOD1L2, BST2, C1D, C3, C3P…	[DHCR24, LTF, PPP1R1B, RARRES1, SERPINA1, SERPINA3, SERPINB3, SERPINB4, SERPINB7, SFN, SLPI, SPINT1, SPINT2, SYTL2, TFAP2B, WFDC2]									[Group127, Group138]	GO:0051346	[5]	negative regulation of hydrolase activity	{Group127=5.246591478748338E-9, Group138=4.3276810533489915E-19}	{Group127=5.508921052685756E-7, Group138=5.799092611487648E-17}		negative%20regulation%20of%20hydrolase%20activity	16	GO_BiologicalProcess-EBI-UniProt-GOA-ACAP-ARAP_08.05.2020_00h00	FALSE	FALSE	negative%20regulation%20of%20hydrolase%20activity	3.15e-05	0.0161203		GO:0051346
3.91645			[A2M, A2ML1, ACP4, ADORA2A, AGT, AGXT, AHSG, AKT1, ALAD, AMBP, ANOS1, ANXA2, ANXA8, ANXA8L1, APLP2, APP, AQP1, AQP11, ARL6IP1, ARRB1, ARRB2, AVP, BAG5, BAG6, BCL2L12, BEX3, BIN1, BIRC2, BIRC3, BIRC5, BIRC6, BIRC7, BIRC8, BST2, C1D, C3, C3P1, C4A, C4B, C4B_2, C5, CAAP1, CAMK2N1, CAMLG, CARD16, CARD17, CARD18, CARD8, CAST, CCAR2, CD109, CD27, CD3EAP, CD44, CDK5, CDKN2A, CDKN2D, CEP295NL, CFLAR, CHA…	[DHCR24, EFNA1, LTF, RARRES1, SERPINA1, SERPINA3, SERPINB3, SERPINB4, SERPINB7, SFN, SLPI, SPINT1, SPINT2, TFAP2B, WFDC2]									[Group127, Group138]	GO:0045861	[5, 6, 7, 8]	negative regulation of proteolysis	{Group127=5.246591478748338E-9, Group138=4.3276810533489915E-19}	{Group127=5.508921052685756E-7, Group138=5.799092611487648E-17}		negative%20regulation%20of%20proteolysis	15	GO_BiologicalProcess-EBI-UniProt-GOA-ACAP-ARAP_08.05.2020_00h00	FALSE	FALSE	negative%20regulation%20of%20proteolysis	5.56e-06	0.00319189		GO:0045861
5.91133			[A2M, A2ML1, AGT, AGXT, AHSG, AMBP, ANOS1, ANXA2, APLP2, APP, ARRB1, AVP, BIN1, BIRC2, BIRC3, BIRC5, BIRC6, BIRC7, BIRC8, BST2, C3, C3P1, C4A, C4B, C4B_2, C5, CARD16, CARD17, CARD18, CAST, CD109, CD27, CD3EAP, CEP295NL, COL28A1, COL4A3, COL6A3, COL7A1, COPS2, CPAMD8, CRB2, CRIM1, CSN2, CST1, CST11, CST2, CST3, CST4, CST5, CST6, CST7, CST8, CST9, CST9L, CST9LP1, CSTA, CSTB, CSTL1, DPEP1, EPPIN, EP…	[LTF, RARRES1, SERPINA1, SERPINA3, SERPINB3, SERPINB4, SERPINB7, SLPI, SPINT1, SPINT2, TFAP2B, WFDC2]									[Group127, Group138]	GO:0030414	[6, 7, 8, 9, 10]	peptidase inhibitor activity	{Group127=5.246591478748338E-9, Group138=4.3276810533489915E-19}	{Group127=5.508921052685756E-7, Group138=5.799092611487648E-17}		peptidase%20inhibitor%20activity	12	GO_BiologicalProcess-EBI-UniProt-GOA-ACAP-ARAP_08.05.2020_00h00	FALSE	FALSE	peptidase%20inhibitor%20activity	7.53e-07	0.000461		GO:0030414
5.71429			[A2M, A2ML1, AADAC, ACD, ACE, ACHE, ACR, ADAM8, AGT, AGXT, AMBP, ANOS1, ANXA2, ANXA8, ANXA8L1, APEH, APLP2, APP, AZU1, C1R, C1RL, C1S, C2, CAPN5, CD109, CD5L, CEL, CELA1, CELA2A, CELA2B, CELA3A, CELA3B, CFB, CFD, CFI, CLPP, CMA1, CNTN1, COL28A1, COL6A3, COL7A1, CORIN, CPAMD8, CPD, CPVL, CR1, CRIM1, CTRB1, CTRB2, CTRC, CTRL, CTSA, CTSC, CTSG, CTSH, DLC1, DPP10, DPP4, DPP6, DPP7, DPP8, DPP9, E2F1, …	[CFB, HOMER2, LTF, MMP7, NCEH1, PRSS8, SERPINA1, SERPINA3, SERPINB3, SERPINB4, SERPINB7, SLPI, SPINT1, SPINT2, ST14, TMPRSS13, TMPRSS2, WFDC2]									[Group127, Group138]	GO:0017171	[4]	serine hydrolase activity	{Group127=5.246591478748338E-9, Group138=4.3276810533489915E-19}	{Group127=5.508921052685756E-7, Group138=5.799092611487648E-17}		serine%20hydrolase%20activity	18	GO_MolecularFunction-EBI-UniProt-GOA-ACAP-ARAP_08.05.2020_00h00	FALSE	FALSE	serine%20hydrolase%20activity	2.02e-09	1.37e-06		GO:0017171
5.71429			[A2M, A2ML1, AADAC, ACD, ACE, ACHE, ACR, ADAM8, AGT, AGXT, AMBP, ANOS1, ANXA2, ANXA8, ANXA8L1, APEH, APLP2, APP, AZU1, C1R, C1RL, C1S, C2, CAPN5, CD109, CD5L, CEL, CELA1, CELA2A, CELA2B, CELA3A, CELA3B, CFB, CFD, CFI, CLPP, CMA1, CNTN1, COL28A1, COL6A3, COL7A1, CORIN, CPAMD8, CPD, CPVL, CR1, CRIM1, CTRB1, CTRB2, CTRC, CTRL, CTSA, CTSC, CTSG, CTSH, DLC1, DPP10, DPP4, DPP6, DPP7, DPP8, DPP9, E2F1, …	[CFB, HOMER2, LTF, MMP7, NCEH1, PRSS8, SERPINA1, SERPINA3, SERPINB3, SERPINB4, SERPINB7, SLPI, SPINT1, SPINT2, ST14, TMPRSS13, TMPRSS2, WFDC2]									[Group127, Group138]	GO:0016825	[3]	hydrolase activity, acting on acid phosphorus-nitrogen bonds	{Group127=5.246591478748338E-9, Group138=4.3276810533489915E-19}	{Group127=5.508921052685756E-7, Group138=5.799092611487648E-17}		hydrolase%20activity,%20acting%20on%20acid%20phosphorus-nitrogen%20bonds	18	GO_MolecularFunction-EBI-UniProt-GOA-ACAP-ARAP_08.05.2020_00h00	TRUE	FALSE	hydrolase%20activity,%20acting%20on%20acid%20phosphorus-nitrogen%20bonds	2.02e-09	1.37e-06		GO:0016825
5.10949			[A2M, A2ML1, ADORA2A, AGT, AGXT, AHSG, AKT1, AMBP, ANOS1, ANXA2, ANXA8, ANXA8L1, APLP2, APP, AQP1, ARL6IP1, ARRB1, ARRB2, AVP, BCL2L12, BEX3, BIN1, BIRC2, BIRC3, BIRC5, BIRC6, BIRC7, BIRC8, BST2, C3, C3P1, C4A, C4B, C4B_2, C5, CAAP1, CARD16, CARD17, CARD18, CARD8, CAST, CD109, CD27, CD3EAP, CD44, CDKN2D, CEP295NL, CFLAR, COL28A1, COL4A3, COL6A3, COL7A1, COPS2, CPAMD8, CR1, CRB2, CRIM1, CRYAB, CSN…	[DHCR24, LTF, RARRES1, SERPINA1, SERPINA3, SERPINB3, SERPINB4, SERPINB7, SFN, SLPI, SPINT1, SPINT2, TFAP2B, WFDC2]									[Group127, Group138]	GO:0010951	[7, 8, 9, 10]	negative regulation of endopeptidase activity	{Group127=5.246591478748338E-9, Group138=4.3276810533489915E-19}	{Group127=5.508921052685756E-7, Group138=5.799092611487648E-17}		negative%20regulation%20of%20endopeptidase%20activity	14	GO_BiologicalProcess-EBI-UniProt-GOA-ACAP-ARAP_08.05.2020_00h00	FALSE	FALSE	negative%20regulation%20of%20endopeptidase%20activity	5.21e-07	0.000326		GO:0010951
4.92958			[A2M, A2ML1, ADORA2A, AGT, AGXT, AHSG, AKT1, AMBP, ANOS1, ANXA2, ANXA8, ANXA8L1, APLP2, APP, AQP1, ARL6IP1, ARRB1, ARRB2, AVP, BCL2L12, BEX3, BIN1, BIRC2, BIRC3, BIRC5, BIRC6, BIRC7, BIRC8, BST2, C1D, C3, C3P1, C4A, C4B, C4B_2, C5, CAAP1, CARD16, CARD17, CARD18, CARD8, CAST, CD109, CD27, CD3EAP, CD44, CDKN2D, CEP295NL, CFLAR, COL28A1, COL4A3, COL6A3, COL7A1, COPS2, CPAMD8, CR1, CRB2, CRIM1, CRYAB…	[DHCR24, LTF, RARRES1, SERPINA1, SERPINA3, SERPINB3, SERPINB4, SERPINB7, SFN, SLPI, SPINT1, SPINT2, TFAP2B, WFDC2]									[Group127, Group138]	GO:0010466	[6, 7, 8, 9]	negative regulation of peptidase activity	{Group127=5.246591478748338E-9, Group138=4.3276810533489915E-19}	{Group127=5.508921052685756E-7, Group138=5.799092611487648E-17}		negative%20regulation%20of%20peptidase%20activity	14	GO_BiologicalProcess-EBI-UniProt-GOA-ACAP-ARAP_08.05.2020_00h00	FALSE	FALSE	negative%20regulation%20of%20peptidase%20activity	8.01e-07	0.00049		GO:0010466
5.48387			[A2M, A2ML1, ACD, ACE, ACR, ADAM8, AGT, AGXT, AMBP, ANOS1, ANXA2, ANXA8, ANXA8L1, APEH, APLP2, APP, AZU1, C1R, C1RL, C1S, C2, CAPN5, CD109, CD5L, CEL, CELA1, CELA2A, CELA2B, CELA3A, CELA3B, CFB, CFD, CFI, CLPP, CMA1, CNTN1, COL28A1, COL6A3, COL7A1, CORIN, CPAMD8, CPD, CPVL, CR1, CRIM1, CTRB1, CTRB2, CTRC, CTRL, CTSA, CTSC, CTSG, CTSH, DLC1, DPP10, DPP4, DPP6, DPP7, DPP8, DPP9, E2F1, ELANE, ENDOU,…	[CFB, HOMER2, LTF, MMP7, PRSS8, SERPINA1, SERPINA3, SERPINB3, SERPINB4, SERPINB7, SLPI, SPINT1, SPINT2, ST14, TMPRSS13, TMPRSS2, WFDC2]									[Group127, Group138]	GO:0008236	[7, 8]	serine-type peptidase activity	{Group127=5.246591478748338E-9, Group138=4.3276810533489915E-19}	{Group127=5.508921052685756E-7, Group138=5.799092611487648E-17}		serine-type%20peptidase%20activity	17	GO_BiologicalProcess-EBI-UniProt-GOA-ACAP-ARAP_08.05.2020_00h00	FALSE	FALSE	serine-type%20peptidase%20activity	1.07e-08	7.12e-06		GO:0008236
6.15385			[AHSG, ARRB1, AVP, BIRC2, BIRC3, BIRC5, BIRC6, BIRC7, BIRC8, CARD16, CARD17, CARD18, CAST, CD27, CD3EAP, COPS2, CSN2, CST1, CST11, CST2, CST3, CST4, CST5, CST6, CST7, CST8, CST9, CST9L, CST9LP1, CSTA, CSTB, CSTL1, DPEP1, ERC2, FETUB, GAS6, HRG, IFNAR1, KNG1, LCN1, LEF1, LTF, MT3, NAIP, NLRP3, NOL3, NRG1, PRDX3, PRDX5, PTTG1, RPS6KA1, RPS6KA3, SERPINB13, SERPINB3, SERPINB9, SNCA, SPOCK1, TFAP2B, T…	[LTF, SERPINB3, TFAP2B, WFDC2]									[Group127, Group138]	GO:0004869	[8, 9, 10, 11, 12]	cysteine-type endopeptidase inhibitor activity	{Group127=5.246591478748338E-9, Group138=4.3276810533489915E-19}	{Group127=5.508921052685756E-7, Group138=5.799092611487648E-17}		cysteine-type%20endopeptidase%20inhibitor%20activity	4	GO_BiologicalProcess-EBI-UniProt-GOA-ACAP-ARAP_08.05.2020_00h00	FALSE	FALSE	cysteine-type%20endopeptidase%20inhibitor%20activity	0.00371526	1		GO:0004869
8.73786			[A2M, A2ML1, AGT, AGXT, AMBP, ANOS1, ANXA2, APLP2, APP, CD109, COL28A1, COL6A3, COL7A1, CPAMD8, CRIM1, EPPIN, EPPIN-WFDC6, FURIN, HMSD, HRG, ITIH1, ITIH2, ITIH3, ITIH4, ITIH5, ITIH6, NRG1, OVOS2, PAPLN, PCSK1N, PEBP1, PI3, PZP, RECK, SERPINA1, SERPINA10, SERPINA11, SERPINA12, SERPINA13P, SERPINA2, SERPINA3, SERPINA4, SERPINA5, SERPINA6, SERPINA7, SERPINA9, SERPINB1, SERPINB10, SERPINB11, SERPINB1…	[SERPINA1, SERPINA3, SERPINB3, SERPINB4, SERPINB7, SLPI, SPINT1, SPINT2, WFDC2]									[Group127, Group138]	GO:0004867	[8, 9, 10, 11, 12]	serine-type endopeptidase inhibitor activity	{Group127=5.246591478748338E-9, Group138=4.3276810533489915E-19}	{Group127=5.508921052685756E-7, Group138=5.799092611487648E-17}		serine-type%20endopeptidase%20inhibitor%20activity	9	GO_BiologicalProcess-EBI-UniProt-GOA-ACAP-ARAP_08.05.2020_00h00	FALSE	FALSE	serine-type%20endopeptidase%20inhibitor%20activity	7.47e-07	0.000459		GO:0004867
6.09137			[A2M, A2ML1, AGT, AGXT, AHSG, AMBP, ANOS1, ANXA2, APLP2, APP, ARRB1, AVP, BIN1, BIRC2, BIRC3, BIRC5, BIRC6, BIRC7, BIRC8, BST2, C3, C3P1, C4A, C4B, C4B_2, C5, CARD16, CARD17, CARD18, CAST, CD109, CD27, CD3EAP, CEP295NL, COL28A1, COL4A3, COL6A3, COL7A1, COPS2, CPAMD8, CRB2, CRIM1, CSN2, CST1, CST11, CST2, CST3, CST4, CST5, CST6, CST7, CST8, CST9, CST9L, CST9LP1, CSTA, CSTB, CSTL1, DPEP1, EPPIN, EP…	[LTF, RARRES1, SERPINA1, SERPINA3, SERPINB3, SERPINB4, SERPINB7, SLPI, SPINT1, SPINT2, TFAP2B, WFDC2]									[Group127, Group138]	GO:0004866	[7, 8, 9, 10, 11]	endopeptidase inhibitor activity	{Group127=5.246591478748338E-9, Group138=4.3276810533489915E-19}	{Group127=5.508921052685756E-7, Group138=5.799092611487648E-17}		endopeptidase%20inhibitor%20activity	12	GO_BiologicalProcess-EBI-UniProt-GOA-ACAP-ARAP_08.05.2020_00h00	FALSE	FALSE	endopeptidase%20inhibitor%20activity	5.47e-07	0.000342		GO:0004866
3.60577			[A2M, A2ML1, ABCE1, AGT, AGXT, AHSG, AMBP, ANGPTL3, ANGPTL4, ANOS1, ANP32E, ANXA1, ANXA2, ANXA2P2, ANXA3, ANXA4, ANXA5, ANXA9, APBA3, APLP2, APOA1, APOA2, APOC1, APOC2, APOC3, APP, ARL2, ARPP19, ARRB1, ATP2B4, ATP5IF1, AVP, BIN1, BIRC2, BIRC3, BIRC5, BIRC6, BIRC7, BIRC8, BOD1, BOD1L1, BOD1L2, BST2, C3, C3P1, C4A, C4B, C4B_2, C5, CABIN1, CABP1, CAMK2N1, CAMK2N2, CARD16, CARD17, CARD18, CASP3, CAST…	[ANXA3, LTF, PPP1R1B, RARRES1, SERPINA1, SERPINA3, SERPINB3, SERPINB4, SERPINB7, SFN, SLPI, SPINT1, SPINT2, TFAP2B, WFDC2]									[Group127, Group138]	GO:0004857	[5]	enzyme inhibitor activity	{Group127=5.246591478748338E-9, Group138=4.3276810533489915E-19}	{Group127=5.508921052685756E-7, Group138=5.799092611487648E-17}		enzyme%20inhibitor%20activity	15	GO_BiologicalProcess-EBI-UniProt-GOA-ACAP-ARAP_08.05.2020_00h00	FALSE	FALSE	enzyme%20inhibitor%20activity	1.48e-05	0.00806034		GO:0004857
5.59441			[A2M, A2ML1, ACD, ACR, ADAM8, AGT, AGXT, AMBP, ANOS1, ANXA2, ANXA8, ANXA8L1, APEH, APLP2, APP, AZU1, C1R, C1RL, C1S, C2, CAPN5, CD109, CD5L, CEL, CELA1, CELA2A, CELA2B, CELA3A, CELA3B, CFB, CFD, CFI, CLPP, CMA1, CNTN1, COL28A1, COL6A3, COL7A1, CORIN, CPAMD8, CR1, CRIM1, CTRB1, CTRB2, CTRC, CTRL, CTSC, CTSG, CTSH, DLC1, DPP4, ELANE, EPPIN, EPPIN-WFDC6, F10, F11, F12, F2, F3, F7, F9, FAM110A, FAP, …	[CFB, LTF, MMP7, PRSS8, SERPINA1, SERPINA3, SERPINB3, SERPINB4, SERPINB7, SLPI, SPINT1, SPINT2, ST14, TMPRSS13, TMPRSS2, WFDC2]									[Group127, Group138]	GO:0004252	[8, 9]	serine-type endopeptidase activity	{Group127=5.246591478748338E-9, Group138=4.3276810533489915E-19}	{Group127=5.508921052685756E-7, Group138=5.799092611487648E-17}		serine-type%20endopeptidase%20activity	16	GO_BiologicalProcess-EBI-UniProt-GOA-ACAP-ARAP_08.05.2020_00h00	FALSE	FALSE	serine-type%20endopeptidase%20activity	2.22e-08	1.47e-05		GO:0004252
2.26537			[ABCC9, ACE, ACE2, ADA, ADM, ADORA1, ADORA3, ADRA1A, ADRA1B, ADRA1D, ADRA2A, ADRA2B, ADRA2C, ADRB1, AGER, AGT, AGTR1, AGTR2, AGXT, AHCYL1, AKAP9, AKT1, ANK2, APELA, APLN, ARHGAP42, ASB3, ASIC2, ASPH, ATP1A1, ATP1A2, ATP1A3, ATP1A4, ATP1B1, ATP1B2, ATP1B3, ATP2A1, ATP2A2, ATP2A3, ATP2B1, ATP2B2, ATP2B3, ATP2B4, ATP5PF, AVP, AVPR1A, AVPR1B, AVPR2, BDKRB1, BDKRB2, BIN1, BMP10, BMPR2, BVES, CACNA1B, …	[ATP1B1, DSC2, DSG2, DSP, FXYD3, PKP2, TPM1]									[Group125, Group136]	GO:1903522	[4, 5]	regulation of blood circulation	{Group125=1.0182693578711388E-4, Group136=9.072868801060236E-15}	{Group125=0.0060077892114397185, Group136=1.1250357313314692E-12}		regulation%20of%20blood%20circulation	7	GO_BiologicalProcess-EBI-UniProt-GOA-ACAP-ARAP_08.05.2020_00h00	FALSE	FALSE	regulation%20of%20blood%20circulation	0.0320616	1		GO:1903522
16.6667			[AKAP9, ANK2, ANK3, ATP2A2, BIN1, CACNA1C, CAMK2D, CAV1, CAV3, CTNNA3, CXADR, DLG1, DSC2, DSC3, DSG2, DSP, DSPP, FGF13, FLNA, GJA5, HCN4, JUP, KCNE3, NOS1AP, PKP2, RANGRF, RNF207, RYR2, SLMAP, TRPM4]	[ANK3, DSC2, DSG2, DSP, PKP2]									[Group125, Group136]	GO:0098901	[3, 4, 5, 6]	regulation of cardiac muscle cell action potential	{Group125=1.0182693578711388E-4, Group136=9.072868801060236E-15}	{Group125=0.0060077892114397185, Group136=1.1250357313314692E-12}		regulation%20of%20cardiac%20muscle%20cell%20action%20potential	5	GO_BiologicalProcess-EBI-UniProt-GOA-ACAP-ARAP_08.05.2020_00h00	TRUE	FALSE	regulation%20of%20cardiac%20muscle%20cell%20action%20potential	9.73e-06	0.00544704		GO:0098901
8.33333			[ADRA1A, ADRA1D, AKAP9, ANK2, ANK3, ATP2A2, BIN1, CACNA1C, CACNA2D1, CACNB3, CAMK2D, CAV1, CAV3, CD36, CHRNB2, CNR1, CNR2, CTNNA3, CXADR, DLG1, DSC2, DSC3, DSG2, DSP, DSPP, FGF12, FGF13, FLNA, FMR1, FMR1-IT1, FRAXA, GBA, GBAP1, GJA5, GPR35, HCN4, JUP, KCNAB2, KCNB1, KCNE3, KCNJ2, MTNR1B, NOS1AP, NPS, NTSR1, PCDHA4, PCDHA6, PCDHA@, PKP2, PTPN3, RANGRF, RNF207, RYR2, SCN5A, SLC8A2, SLC9A1, SLMAP, S…	[ANK3, DSC2, DSG2, DSP, PKP2]									[Group125, Group136]	GO:0098900	[2, 3, 4, 5]	regulation of action potential	{Group125=1.0182693578711388E-4, Group136=9.072868801060236E-15}	{Group125=0.0060077892114397185, Group136=1.1250357313314692E-12}		regulation%20of%20action%20potential	5	GO_BiologicalProcess-EBI-UniProt-GOA-ACAP-ARAP_08.05.2020_00h00	FALSE	FALSE	regulation%20of%20action%20potential	0.000294	0.123898		GO:0098900
8.33333			[ANK2, ATP1A1, ATP1A2, ATP1A3, ATP1A4, ATP1B1, ATP1B2, CACNA1C, CACNA1D, CACNA1G, CACNA2D1, CACNB2, CALM1, CALM2, CALM3, CAMK2D, CASQ2, CAV1, CTNNA3, CXADR, DSC2, DSC3, DSG2, DSP, DSPP, FKBP1B, FLNA, FPGT-TNNI3K, GJA1, GJA5, GJC1, GJC3, GJD3, HCN4, HRC, JUP, KCNA5, KCNE5, KCNJ3, KCNJ5, KCNN2, KCNQ1, NUP155, PDE4D, PKP2, PRKACA, PRKCA, RANGRF, RNF207, RYR2, SCN10A, SCN1B, SCN3B, SCN4B, SCN5A, SLC8…	[ATP1B1, DSC2, DSG2, DSP, PKP2]									[Group125, Group136]	GO:0086065	[3, 4, 7, 8]	cell communication involved in cardiac conduction	{Group125=1.0182693578711388E-4, Group136=9.072868801060236E-15}	{Group125=0.0060077892114397185, Group136=1.1250357313314692E-12}		cell%20communication%20involved%20in%20cardiac%20conduction	5	GO_BiologicalProcess-EBI-UniProt-GOA-ACAP-ARAP_08.05.2020_00h00	FALSE	FALSE	cell%20communication%20involved%20in%20cardiac%20conduction	0.000294	0.123898		GO:0086065
8.10811			[AKAP9, ANK2, ANK3, ATP1A1, ATP1A2, ATP1A3, ATP1A4, ATP1B1, ATP2A2, BIN1, CACNA1C, CACNA1D, CACNA1G, CACNA2D1, CACNB2, CAMK2D, CAV1, CAV3, CTNNA3, CXADR, DLG1, DMD, DSC2, DSC3, DSG2, DSP, DSPP, FGF12, FGF13, FLNA, GJA1, GJA5, GJC1, GJD3, GPD1L, HCN2, HCN4, JUP, KCNA5, KCND3, KCNE1, KCNE1B, KCNE2, KCNE3, KCNE4, KCNE5, KCNH2, KCNIP2, KCNJ2, KCNJ3, KCNJ5, KCNJ8, KCNN2, KCNQ1, NEDD4L, NOS1AP, NUP155,…	[ANK3, ATP1B1, DSC2, DSG2, DSP, PKP2]									[Group125, Group136]	GO:0086001	[5]	cardiac muscle cell action potential	{Group125=1.0182693578711388E-4, Group136=9.072868801060236E-15}	{Group125=0.0060077892114397185, Group136=1.1250357313314692E-12}		cardiac%20muscle%20cell%20action%20potential	6	GO_BiologicalProcess-EBI-UniProt-GOA-ACAP-ARAP_08.05.2020_00h00	FALSE	FALSE	cardiac%20muscle%20cell%20action%20potential	8.44e-05	0.0400063		GO:0086001
3.97351			[ABCC9, ACE2, AGT, AGXT, AHCYL1, AKAP9, ANK2, ASPH, ATP1A1, ATP1A2, ATP1A3, ATP1A4, ATP1B1, ATP1B2, ATP1B3, ATP2A1, ATP2A2, ATP2A3, ATP2B1, ATP2B2, ATP2B3, ATP2B4, BIN1, CACNA1C, CACNA1D, CACNA1F, CACNA1G, CACNA1S, CACNA2D1, CACNA2D2, CACNA2D3, CACNA2D4, CACNB1, CACNB2, CACNB3, CACNB4, CACNG1, CACNG2, CACNG3, CACNG4, CACNG5, CACNG6, CACNG7, CACNG8, CALM1, CALM2, CALM3, CAMK2D, CASQ1, CASQ2, CAV1,…	[ATP1B1, DSC2, DSG2, DSP, FXYD3, PKP2]									[Group125, Group136]	GO:0061337	[3, 6, 7]	cardiac conduction	{Group125=1.0182693578711388E-4, Group136=9.072868801060236E-15}	{Group125=0.0060077892114397185, Group136=1.1250357313314692E-12}		cardiac%20conduction	6	GO_BiologicalProcess-EBI-UniProt-GOA-ACAP-ARAP_08.05.2020_00h00	FALSE	FALSE	cardiac%20conduction	0.00366306	1		GO:0061337
2.4055			[ABCC9, ACE, ACE2, ACTC1, ADA, ADM, ADORA1, ADORA3, ADRA1A, ADRA1B, ADRA1D, ADRB1, AGT, AGTR2, AGXT, AHCYL1, AKAP9, ANK2, APELA, APLN, ASB3, ASPH, ATG5, ATP1A1, ATP1A2, ATP1A3, ATP1A4, ATP1B1, ATP1B2, ATP1B3, ATP2A1, ATP2A2, ATP2A3, ATP2B1, ATP2B2, ATP2B3, ATP2B4, ATP5PF, AVPR1A, BIN1, BMP10, BVES, CACNA1B, CACNA1C, CACNA1D, CACNA1F, CACNA1G, CACNA1H, CACNA1S, CACNA2D1, CACNA2D2, CACNA2D3, CACNA2…	[ATP1B1, DSC2, DSG2, DSP, FXYD3, PKP2, TPM1]									[Group125, Group136]	GO:0060047	[5]	heart contraction	{Group125=1.0182693578711388E-4, Group136=9.072868801060236E-15}	{Group125=0.0060077892114397185, Group136=1.1250357313314692E-12}		heart%20contraction	7	GO_BiologicalProcess-EBI-UniProt-GOA-ACAP-ARAP_08.05.2020_00h00	FALSE	FALSE	heart%20contraction	0.0242012	1		GO:0060047
5.68182			[ACE2, ADORA1, ADRA1A, ADRA1B, ADRA1D, AKAP9, ANK2, ASB3, ATP1A1, ATP1A2, ATP1A3, ATP1A4, ATP1B1, ATP2A1, ATP2A2, BIN1, BMP10, CACNA1C, CALM1, CALM2, CALM3, CAMK2D, CASQ2, CAV1, CAV3, CCN2, CHGA, CLIC2, CTNNA3, DLG1, DMD, DSC2, DSC3, DSG2, DSP, DSPP, EHD3, FGF13, FKBP1B, FLNA, FPGT-TNNI3K, GATA4, GJA5, GPR75-ASB3, GSTM2, GSTO1, HCN4, HDAC4, HRC, JUP, KCNE3, KCNJ2, KCNQ1, NANOS1, NKX2-5, NOS1, NOS…	[ATP1B1, DSC2, DSG2, DSP, PKP2]									[Group125, Group136]	GO:0055117	[6, 7, 8]	regulation of cardiac muscle contraction	{Group125=1.0182693578711388E-4, Group136=9.072868801060236E-15}	{Group125=0.0060077892114397185, Group136=1.1250357313314692E-12}		regulation%20of%20cardiac%20muscle%20contraction	5	GO_BiologicalProcess-EBI-UniProt-GOA-ACAP-ARAP_08.05.2020_00h00	FALSE	FALSE	regulation%20of%20cardiac%20muscle%20contraction	0.00169531	0.591662		GO:0055117
7.22892			[ACTN1, AFD1, AFDN, AHNAK, AJAP1, AKAP6, ANK2, ANK3, ANKRD23, ATP1A1, ATP1A2, ATP1A3, ATP1A4, ATP1B1, BAIAP2L2, CADM4, CAV3, CDH2, CTNNA1, CTNNA3, CTNNB1, CXADR, DES, DLG1, DSC2, DSC3, DSG2, DSP, DSPP, FGF13, FGFRL1, FHOD1, FLCN, FLOT1, FLOT2, FXYD1, GJA1, GJA5, GJC1, GJD3, HAMP, ITGB1, JAM2, JAM3, JUP, KCNA5, KCNJ11, KCNJ2, MYH1, NECTIN1, NECTIN2, NECTIN3, NOL6, NRAP, OBSL1, OPALIN, PAK1, PCDH9,…	[ANK3, ATP1B1, DSC2, DSG2, DSP, PKP2]									[Group125, Group136]	GO:0044291	[5]	cell-cell contact zone	{Group125=1.0182693578711388E-4, Group136=9.072868801060236E-15}	{Group125=0.0060077892114397185, Group136=1.1250357313314692E-12}		cell-cell%20contact%20zone	6	GO_CellularComponent-EBI-UniProt-GOA-ACAP-ARAP_08.05.2020_00h00	FALSE	FALSE	cell-cell%20contact%20zone	0.00016	0.0716599		GO:0044291
5.49451			[ABAT, ACTB, ACTG1, ADAMTS18, ALOX12, ANK3, BLOC1S4, BSG, C1QTNF1, CCL5, CCM2L, CD9, CD99, CEACAM1, CEACAM5, CELA2A, CLIC1, COMP, CSRP1, CTNNA3, CXADR, DMTN, DSC2, DSC3, DSG2, DSP, DSPP, F11R, FERMT3, FGA, FGB, FGG, FIBP, FLNA, GATA1, GNAS, GP1BA, HBB, HSPB1, ILK, ITGA2B, ITGB3, JAK1, JUP, KRT89P, LGALS1, LYN, MEGF10, MEGF11, METAP1, MPL, MYH9, MYL12A, MYL9, P2RY12, PDGFRA, PDPN, PEAR1, PIK3CB, P…	[ANK3, DSC2, DSG2, DSP, PKP2]									[Group125, Group136]	GO:0034109	[4]	homotypic cell-cell adhesion	{Group125=1.0182693578711388E-4, Group136=9.072868801060236E-15}	{Group125=0.0060077892114397185, Group136=1.1250357313314692E-12}		homotypic%20cell-cell%20adhesion	5	GO_BiologicalProcess-EBI-UniProt-GOA-ACAP-ARAP_08.05.2020_00h00	FALSE	FALSE	homotypic%20cell-cell%20adhesion	0.00196588	0.660535		GO:0034109
10.1695			[ACTN1, AKAP6, ANK2, ANK3, ANKRD23, ATP1A1, ATP1A2, ATP1A3, ATP1A4, ATP1B1, CAV3, CDH2, CTNNA1, CTNNA3, CTNNB1, CXADR, DES, DLG1, DSC2, DSC3, DSG2, DSP, DSPP, FGF13, FHOD1, FXYD1, GJA1, GJA5, GJC1, GJD3, HAMP, ITGB1, JUP, KCNA5, KCNJ11, KCNJ2, MYH1, NOL6, NRAP, OBSL1, PAK1, PGM5, PKN1, PKP2, RANGRF, SCN1A, SCN1B, SCN2A, SCN4B, SCN5A, SLC2A1, SLC8A1, SLC9A1, SPTBN4, TJP1, TMEM65, VAMP5, VCL, YWHAH]	[ANK3, ATP1B1, DSC2, DSG2, DSP, PKP2]									[Group125, Group136]	GO:0014704	[6]	intercalated disc	{Group125=1.0182693578711388E-4, Group136=9.072868801060236E-15}	{Group125=0.0060077892114397185, Group136=1.1250357313314692E-12}		intercalated%20disc	6	GO_CellularComponent-EBI-UniProt-GOA-ACAP-ARAP_08.05.2020_00h00	FALSE	FALSE	intercalated%20disc	2.32e-05	0.0122088		GO:0014704
2.73438			[ABCC9, ACE2, ADA, ADM, ADORA1, ADORA3, ADRA1A, ADRA1B, ADRA1D, ADRB1, AGT, AGTR2, AGXT, AHCYL1, AKAP9, ANK2, APELA, APLN, ASB3, ASPH, ATP1A1, ATP1A2, ATP1A3, ATP1A4, ATP1B1, ATP1B2, ATP1B3, ATP2A1, ATP2A2, ATP2A3, ATP2B1, ATP2B2, ATP2B3, ATP2B4, ATP5PF, AVPR1A, BIN1, BMP10, BVES, CACNA1B, CACNA1C, CACNA1D, CACNA1F, CACNA1G, CACNA1H, CACNA1S, CACNA2D1, CACNA2D2, CACNA2D3, CACNA2D4, CACNB1, CACNB2…	[ATP1B1, DSC2, DSG2, DSP, FXYD3, PKP2, TPM1]									[Group125, Group136]	GO:0008016	[5, 6]	regulation of heart contraction	{Group125=1.0182693578711388E-4, Group136=9.072868801060236E-15}	{Group125=0.0060077892114397185, Group136=1.1250357313314692E-12}		regulation%20of%20heart%20contraction	7	GO_BiologicalProcess-EBI-UniProt-GOA-ACAP-ARAP_08.05.2020_00h00	FALSE	FALSE	regulation%20of%20heart%20contraction	0.0129218	1		GO:0008016
4.85437			[ACE2, ACTN3, ADORA1, ADRA1A, ADRA1B, ADRA1D, AKAP9, ANK2, ASB3, ATP1A1, ATP1A2, ATP1A3, ATP1A4, ATP1B1, ATP2A1, ATP2A2, BIN1, BMP10, C12orf57, CACNA1C, CALM1, CALM2, CALM3, CAMK2D, CASQ1, CASQ2, CAV1, CAV3, CCN2, CHGA, CLIC2, CTNNA3, DLG1, DMD, DMPK, DSC2, DSC3, DSG2, DSP, DSPP, EHD3, FGF13, FKBP1B, FLNA, FPGT-TNNI3K, GATA4, GJA5, GPR75-ASB3, GRK2, GSTM2, GSTO1, HCN4, HDAC4, HRC, JUP, KCNE3, KCN…	[ATP1B1, DSC2, DSG2, DSP, PKP2]									[Group125, Group136]	GO:0006942	[6, 7]	regulation of striated muscle contraction	{Group125=1.0182693578711388E-4, Group136=9.072868801060236E-15}	{Group125=0.0060077892114397185, Group136=1.1250357313314692E-12}		regulation%20of%20striated%20muscle%20contraction	5	GO_BiologicalProcess-EBI-UniProt-GOA-ACAP-ARAP_08.05.2020_00h00	FALSE	FALSE	regulation%20of%20striated%20muscle%20contraction	0.00337029	0.990865		GO:0006942
2.33333			[ABCC9, ACE, ACE2, ACTC1, ADA, ADM, ADORA1, ADORA3, ADRA1A, ADRA1B, ADRA1D, ADRB1, AGT, AGTR2, AGXT, AHCYL1, AKAP13, AKAP9, ANK2, APELA, APLN, ASB3, ASPH, ATG5, ATP1A1, ATP1A2, ATP1A3, ATP1A4, ATP1B1, ATP1B2, ATP1B3, ATP2A1, ATP2A2, ATP2A3, ATP2B1, ATP2B2, ATP2B3, ATP2B4, ATP5PF, AVPR1A, BIN1, BMP10, BVES, CACNA1B, CACNA1C, CACNA1D, CACNA1F, CACNA1G, CACNA1H, CACNA1S, CACNA2D1, CACNA2D2, CACNA2D3…	[ATP1B1, DSC2, DSG2, DSP, FXYD3, PKP2, TPM1]									[Group125, Group136]	GO:0003015	[4]	heart process	{Group125=1.0182693578711388E-4, Group136=9.072868801060236E-15}	{Group125=0.0060077892114397185, Group136=1.1250357313314692E-12}		heart%20process	7	GO_BiologicalProcess-EBI-UniProt-GOA-ACAP-ARAP_08.05.2020_00h00	FALSE	FALSE	heart%20process	0.0279437	1		GO:0003015
4.79452			[ADRA1A, ADRA1D, AKAP6, AKAP7, AKAP9, ANK2, ANK3, ATP1A1, ATP1A2, ATP1A3, ATP1A4, ATP1B1, ATP2A2, BIN1, CACNA1C, CACNA1D, CACNA1G, CACNA1H, CACNA1I, CACNA2D1, CACNB2, CACNB3, CAMK2D, CAV1, CAV3, CD36, CHRNA1, CHRNA4, CHRNB2, CHRNB4, CLCN1, CLDN19, CLN3, CNR1, CNR2, CNTNAP1, CTNNA3, CXADR, DLG1, DMD, DRD1, DSC2, DSC3, DSG2, DSP, DSPP, ENTHD1, FGF12, FGF13, FKBP1B, FLNA, FMR1, FMR1-IT1, FRAXA, GBA,…	[ANK3, ATP1B1, DSC2, DSG2, DSP, MYH14, PKP2]									[Group125, Group136]	GO:0001508	[4]	action potential	{Group125=1.0182693578711388E-4, Group136=9.072868801060236E-15}	{Group125=0.0060077892114397185, Group136=1.1250357313314692E-12}		action%20potential	7	GO_BiologicalProcess-EBI-UniProt-GOA-ACAP-ARAP_08.05.2020_00h00	FALSE	FALSE	action%20potential	0.000579	0.229126		GO:0001508
5.55556			[ACACB, ACOX1, ACOX2, ACOX3, ACOXL, ADH5, AFM, AFP, AKR1C1, AKR1C2, AKR1C3, AKR1C4, ALB, ALOX5AP, APOC1, ARHGDIA, CRABP1, CRABP2, CTDSP2, CYP26A1, CYP26B1, CYP26C1, CYP27B1, CYP27C1, CYP2W1, CYP4F11, DBT, FABP1, FABP2, FABP3, FABP4, FABP5, FABP5P1, FFAR4, GPR31, GSTA1, GSTM2, GSTP1, HLCS, HNF1A, HNF4A, ID3, IGF2R, KRT17, LCN12, LRAT, MCCC1, MTCH1, NDUFAB1, NME2, NR1H4, NR2F2, OXER1, PC, PCCA, PLA…	[CRABP2, CYP27B1, S100A8, S100A9, VDR]									[Group124, Group137, Group138]	GO:0033293	[5]	monocarboxylic acid binding	{Group124=0.002803997099016325, Group137=1.0260217571862924E-15, Group138=4.3276810533489915E-19}	{Group124=0.09253190426753873, Group137=1.3133078491984543E-13, Group138=5.799092611487648E-17}		monocarboxylic%20acid%20binding	5	GO_MolecularFunction-EBI-UniProt-GOA-ACAP-ARAP_08.05.2020_00h00	FALSE	FALSE	monocarboxylic%20acid%20binding	0.00187242	0.644111		GO:0033293
2.04082			[AARS1, AARS2, ACACB, ACAN, ACOD1, ACOX1, ACOX2, ACOX3, ACOXL, ADH5, ADIPOQ, AFM, AFP, AGRN, AGXT, AKR1C1, AKR1C2, AKR1C3, AKR1C4, ALAS2, ALB, ALKBH3, ALOX5AP, APOC1, ARHGDIA, ASS1, ATAT1, BCAN, C1QBP, CAD, CASR, CASTOR1, CD22, CD33, CD44, CEMIP, CEP104, CPS1, CRABP1, CRABP2, CTDSP2, CYP21A2, CYP26A1, CYP26B1, CYP26C1, CYP27B1, CYP27C1, CYP2W1, CYP4F11, DBH, DBT, DDAH1, DDAH2, DDC, DFFB, DHFR, DP…	[CRABP2, CYP27B1, S100A8, S100A9, VDR]									[Group124, Group137, Group138]	GO:0031406	[4]	carboxylic acid binding	{Group124=0.002803997099016325, Group137=1.0260217571862924E-15, Group138=4.3276810533489915E-19}	{Group124=0.09253190426753873, Group137=1.3133078491984543E-13, Group138=5.799092611487648E-17}		carboxylic%20acid%20binding	5	GO_MolecularFunction-EBI-UniProt-GOA-ACAP-ARAP_08.05.2020_00h00	FALSE	FALSE	carboxylic%20acid%20binding	0.0918713	1		GO:0031406
2.85714			[ABCA3, ABCD4, ACACA, ACAN, ACY1, ADAMTS1, ADAMTS10, ADAMTS12, ADAMTS13, ADAMTS14, ADAMTS15, ADAMTS16, ADAMTS17, ADAMTS18, ADAMTS19, ADAMTS2, ADAMTS20, ADAMTS3, ADAMTS4, ADAMTS5, ADAMTS6, ADAMTS7, ADAMTS8, ADAMTS9, ADAMTSL1, ADAMTSL2, ADAMTSL3, ADAMTSL4, ADAMTSL5, AGRN, AHCY, ALDOB, ALG1, ALG11, ALG12, ALG13, ALG14, ALG2, ALG3, ALG6, ALG8, ALG9, AMN, ARSB, B3GALT6, B3GAT3, B3GLCT, B4GALT1, B4GALT…	[CYP27B1, GALNT3, MUC1, MUC4, SDC1, SDC4, SLC34A2]									[Group123]	R-HSA:5668914	[-1]	Diseases of metabolism	{Group123=9.166757118616481E-11}	{Group123=1.0541770686408953E-8}		Diseases%20of%20metabolism	7	REACTOME_Pathways_08.05.2020	FALSE	FALSE	Diseases%20of%20metabolism	0.010339	1		R-HSA:5668914
3.4965			[ACAN, ADAMTS1, ADAMTS10, ADAMTS12, ADAMTS13, ADAMTS14, ADAMTS15, ADAMTS16, ADAMTS17, ADAMTS18, ADAMTS19, ADAMTS2, ADAMTS20, ADAMTS3, ADAMTS4, ADAMTS5, ADAMTS6, ADAMTS7, ADAMTS8, ADAMTS9, ADAMTSL1, ADAMTSL2, ADAMTSL3, ADAMTSL4, ADAMTSL5, AGRN, ALG1, ALG11, ALG12, ALG13, ALG14, ALG2, ALG3, ALG6, ALG8, ALG9, B3GALT6, B3GAT3, B3GLCT, B4GALT1, B4GALT7, B4GAT1, BCAN, BGN, C1GALT1, C1GALT1C1, CFP, CHST…	[GALNT3, MUC1, MUC4, SDC1, SDC4]									[Group123]	R-HSA:3781865	[-1]	Diseases of glycosylation	{Group123=9.166757118616481E-11}	{Group123=1.0541770686408953E-8}		Diseases%20of%20glycosylation	5	REACTOME_Pathways_08.05.2020	FALSE	FALSE	Diseases%20of%20glycosylation	0.0131141	1		R-HSA:3781865
2.7933			[ABCC5, ACAN, AGRN, AKT1, ANGPT1, AP2A1, ARSB, B3GALT6, B3GAT1, B3GAT2, B3GAT3, B3GNT2, B3GNT3, B3GNT4, B3GNT5, B3GNT6, B3GNT7, B3GNT8, B3GNT9, B3GNTL1, B4GALT1, B4GALT2, B4GALT3, B4GALT4, B4GALT5, B4GALT6, B4GALT7, B4GAT1, BCAN, BGN, BPNT2, CD44, CEMIP, CEMIP2, CHI3L1, CHI3L2, CHIA, CHIT1, CHORDC1, CHP1, CHPF, CHPF2, CHST1, CHST11, CHST12, CHST13, CHST14, CHST15, CHST2, CHST3, CHST4, CHST5, CHST…	[CHI3L1, CHI3L2, GCNT2, SDC1, SDC4]									[Group123]	GO:0006022	[4]	aminoglycan metabolic process	{Group123=9.166757118616481E-11}	{Group123=1.0541770686408953E-8}		aminoglycan%20metabolic%20process	5	GO_BiologicalProcess-EBI-UniProt-GOA-ACAP-ARAP_08.05.2020_00h00	FALSE	FALSE	aminoglycan%20metabolic%20process	0.0310205	1		GO:0006022
5.6962			[ACAT1, ADAMTS16, ADIPOQ, AGT, AGTR2, AGXT, AHI1, AQP11, ARG2, ASXL1, BASP1, BCL2, BDNF, BDNF-AS, BMP2, BMP4, BMP7, BMPER, C3CER1, CALB1, CAT, CD24, CD34, CER1, CITED1, CRAT, CRLF1, CTNNB1, CTNNBIP1, CXCR2, DCHS1, DLG1, DLL1, EFNB2, EPCAM, EPHA4, EPHA7, EYA1, FAT4, FGF1, FGF13, FGF2, FGF8, FGFR1, FGFR2, FMN1, FOXC1, FOXC2, FOXD1, FOXJ1, GARS1, GATA3, GATD3A, GDF11, GDNF, GLI3, GLYAT, GPC3, GREB1L…	[CD24, EPCAM, GATA3, PROM1, SDC1, SDC4, SOX9, TACSTD2, TFAP2B]									[Group123, Group132, Group137]	GO:0072073	[5, 6, 7, 8]	kidney epithelium development	{Group123=9.166757118616481E-11, Group132=3.9046429942893746E-4, Group137=1.0260217571862924E-15}	{Group123=1.0541770686408953E-8, Group132=0.01718042917487325, Group137=1.3133078491984543E-13}		kidney%20epithelium%20development	9	GO_BiologicalProcess-EBI-UniProt-GOA-ACAP-ARAP_08.05.2020_00h00	TRUE	FALSE	kidney%20epithelium%20development	2.52e-05	0.0130846		GO:0072073
4.81928			[AEN, AMH, ANKRD2, ATAD5, BAG6, BAX, BCL2, BCL2L12, BCL3, BDKRB1, BDKRB2, BOK, BRCA2, CD44, CD74, CDIP1, CDKN1A, CHEK2, DDIT4, DDX5, DYRK2, E2F1, E2F2, EDA2R, ELL3, EP300, FHIT, HINT1, HIPK1, HIPK2, HNRNPK, IFI16, ING2, ING3, INGX, JMY, KDM1A, MARCHF7, MDM2, MIF, MSH2, MSX1, MUC1, MYBBP1A, NUPR1, PDK2, PERP, PHLDA3, PMAIP1, PML, POU4F1, POU4F2, PPP1R13B, PRKN, PTTG1IP, PYCARD, RPL11, RPL26, RPS27…	[MUC1, PERP, S100A8, S100A9]									[Group122, Group138]	GO:0072332	[5, 6, 7]	intrinsic apoptotic signaling pathway by p53 class mediator	{Group122=1.4030137897404802E-5, Group138=4.3276810533489915E-19}	{Group122=0.0011083808938949793, Group138=5.799092611487648E-17}		intrinsic%20apoptotic%20signaling%20pathway%20by%20p53%20class%20mediator	4	GO_BiologicalProcess-EBI-UniProt-GOA-ACAP-ARAP_08.05.2020_00h00	FALSE	FALSE	intrinsic%20apoptotic%20signaling%20pathway%20by%20p53%20class%20mediator	0.00881026	1		GO:0072332
3.44828			[AKT2, AMH, ARID3A, ATM, AURKA, BAX, BIN1, BRCA1, BTG2, CALR, CARM1, CASP2, CCNB1, CCND1, CDC25C, CDK1, CDK2, CDK4, CDK5, CDK5R1, CDK9, CDKN1A, CDKN1B, CEL, CHEK2, CNOT1, CNOT10, CNOT11, CNOT2, CNOT3, CNOT4, CNOT6, CNOT6L, CNOT7, CNOT8, CNOT9, CRADD, CRLF3, DAB2IP, E2F1, E2F4, E2F7, E2F8, EP300, EVI2B, FAP, FGF10, FOXE3, FOXM1, FOXO4, FZD9, GADD45A, GATA6, GLMN, GML, GPER1, GTSE1, HMGA2, HMGN5, H…	[MUC1, S100A8, S100A9, SFN]									[Group122, Group124, Group138]	GO:0071156	[4, 5, 6, 7]	regulation of cell cycle arrest	{Group122=1.4030137897404802E-5, Group124=0.002803997099016325, Group138=4.3276810533489915E-19}	{Group122=0.0011083808938949793, Group124=0.09253190426753873, Group138=5.799092611487648E-17}		regulation%20of%20cell%20cycle%20arrest	4	GO_BiologicalProcess-EBI-UniProt-GOA-ACAP-ARAP_08.05.2020_00h00	FALSE	FALSE	regulation%20of%20cell%20cycle%20arrest	0.0268584	1		GO:0071156
2.75862			[ABL1, ABRAXAS1, ACER2, AMH, ANKRD1, ANTXR1, ARID3A, ARTN, ATAD5, ATM, ATR, ATRX, AURKA, BABAM1, BABAM2, BATF, BAX, BCL3, BID, BRCA1, BRCA2, BRCC3, BTG2, CARM1, CASP2, CASP9, CCNB1, CD44, CD74, CDC14B, CDC25C, CDC5L, CDK1, CDK2, CDKN1A, CDKN1B, CEP63, CHEK1, CHEK2, CNOT1, CNOT10, CNOT11, CNOT2, CNOT3, CNOT4, CNOT6, CNOT6L, CNOT7, CNOT8, CNOT9, CRADD, DDX5, DEPDC1B, DTL, DYRK1A, DYRK3, E2F1, E2F4,…	[MUC1, S100A8, S100A9, SFN]									[Group122, Group124, Group138]	GO:0042770	[4, 5, 6]	signal transduction in response to DNA damage	{Group122=1.4030137897404802E-5, Group124=0.002803997099016325, Group138=4.3276810533489915E-19}	{Group122=0.0011083808938949793, Group124=0.09253190426753873, Group138=5.799092611487648E-17}		signal%20transduction%20in%20response%20to%20DNA%20damage	4	GO_BiologicalProcess-EBI-UniProt-GOA-ACAP-ARAP_08.05.2020_00h00	FALSE	FALSE	signal%20transduction%20in%20response%20to%20DNA%20damage	0.0535399	1		GO:0042770
3.4188			[ACER2, AMH, ANKRD1, ANTXR1, ARID3A, ARTN, ATM, ATR, ATRX, AURKA, BATF, BAX, BCL3, BRCA1, BRCA2, BTG2, CARM1, CASP2, CCNB1, CD44, CD74, CDC25C, CDK1, CDK2, CDKN1A, CDKN1B, CHEK2, CNOT1, CNOT10, CNOT11, CNOT2, CNOT3, CNOT4, CNOT6, CNOT6L, CNOT7, CNOT8, CNOT9, CRADD, DDX5, DYRK1A, DYRK3, E2F1, E2F4, E2F7, E2F8, EEF1E1, EEF1E1-BLOC1S5, EP300, FOXM1, FOXO3, GADD45A, GML, GTSE1, HIC1, HIPK2, ING4, KAT…	[MUC1, S100A8, S100A9, SFN]									[Group122, Group124, Group138]	GO:0030330	[5, 6, 7]	DNA damage response, signal transduction by p53 class mediator	{Group122=1.4030137897404802E-5, Group124=0.002803997099016325, Group138=4.3276810533489915E-19}	{Group122=0.0011083808938949793, Group124=0.09253190426753873, Group138=5.799092611487648E-17}		DNA%20damage%20response,%20signal%20transduction%20by%20p53%20class%20mediator	4	GO_BiologicalProcess-EBI-UniProt-GOA-ACAP-ARAP_08.05.2020_00h00	FALSE	FALSE	DNA%20damage%20response,%20signal%20transduction%20by%20p53%20class%20mediator	0.0276043	1		GO:0030330
2.4			[ABL1, AK1, AKT2, AMH, APBB1, APBB2, APC, ARID3A, ARTN, ATM, AURKA, BARD1, BAX, BIN1, BRCA1, BRINP1, BRINP2, BRINP3, BTG2, BTG4, CAB39, CAB39L, CALR, CARM1, CASP2, CCNB1, CCND1, CDC123, CDC14A, CDC14B, CDC14C, CDC25C, CDK1, CDK2, CDK4, CDK5, CDK5R1, CDK6, CDK7, CDK9, CDKN1A, CDKN1B, CDKN1C, CDKN2A, CDKN2B, CDKN2C, CDKN2D, CDKN3, CEL, CGREF1, CGRRF1, CHEK2, CNOT1, CNOT10, CNOT11, CNOT2, CNOT3, CNO…	[DHCR24, IRF6, MUC1, S100A8, S100A9, SFN]									[Group122, Group124, Group138]	GO:0007050	[3, 4, 5, 6]	cell cycle arrest	{Group122=1.4030137897404802E-5, Group124=0.002803997099016325, Group138=4.3276810533489915E-19}	{Group122=0.0011083808938949793, Group124=0.09253190426753873, Group138=5.799092611487648E-17}		cell%20cycle%20arrest	6	GO_BiologicalProcess-EBI-UniProt-GOA-ACAP-ARAP_08.05.2020_00h00	FALSE	FALSE	cell%20cycle%20arrest	0.0360122	1		GO:0007050
2.43902			[ABAT, ABCC8, ACE2, ACTN3, ADA, ADORA1, ADORA2B, ADRA1A, ADRA1B, ADRA1D, ADRA2A, ADRA2B, ADRA2C, ADRB2, AGT, AGXT, AIF1, AKAP6, AKAP9, ANK2, ANXA6, ARHGAP42, ASB3, ATP1A1, ATP1A2, ATP1A3, ATP1A4, ATP1B1, ATP2A1, ATP2A2, ATP2B1, ATP2B4, BIN1, BMP10, C12orf57, CACNA1C, CALCA, CALCRL, CALM1, CALM2, CALM3, CAMK2B, CAMK2D, CAMK2G, CASQ1, CASQ2, CAV1, CAV3, CCN2, CDK9, CHGA, CHRM2, CHRM3, CHRNA3, CHRNB…	[ATP1B1, DSC2, DSG2, DSP, PKP2, TPM1]									[Group121, Group136]	GO:0090257	[4, 5]	regulation of muscle system process	{Group121=5.052294405742112E-7, Group136=9.072868801060236E-15}	{Group121=4.5975879092253215E-5, Group136=1.1250357313314692E-12}		regulation%20of%20muscle%20system%20process	6	GO_BiologicalProcess-EBI-UniProt-GOA-ACAP-ARAP_08.05.2020_00h00	FALSE	FALSE	regulation%20of%20muscle%20system%20process	0.0336928	1		GO:0090257
5.12821			[ACTC1, ADARB1, ANKRD1, BMP10, BMP2, BMPR1A, CCM2L, CHD7, COL11A1, COL3A1, DLL4, DSP, DSPP, EGLN1, ENG, FGFR2, FKBP1A, FOXC1, FOXC2, FOXH1, FZD1, FZD2, HAND1, HEG1, HEY2, ISL1, LRP2, MBD4, MED1, MYBPC3, MYF5, MYF6, MYH6, MYH7, MYL2, MYL3, MYLK, MYLK2, MYOM1, MYOM2, MYOM3, NKX2-5, NOG, NOTCH1, NRG1, PAX7, PKP2, POU4F1, PROX1, PTCD2, RBPJ, RXRA, RYR2, S1PR1, SHOX2, SIRT6, SMAD4, SMAD7, TBX1, TBX20,…	[DSP, LRP2, PKP2, TPM1]									[Group121, Group136]	GO:0060415	[4, 5, 6, 7, 8]	muscle tissue morphogenesis	{Group121=5.052294405742112E-7, Group136=9.072868801060236E-15}	{Group121=4.5975879092253215E-5, Group136=1.1250357313314692E-12}		muscle%20tissue%20morphogenesis	4	GO_BiologicalProcess-EBI-UniProt-GOA-ACAP-ARAP_08.05.2020_00h00	FALSE	FALSE	muscle%20tissue%20morphogenesis	0.00709964	1		GO:0060415
4.02685			[ACE2, ACTC1, ADORA1, ADRA1A, ADRA1B, ADRA1D, AKAP9, ANK2, ASB3, ATP1A1, ATP1A2, ATP1A3, ATP1A4, ATP1B1, ATP2A1, ATP2A2, BIN1, BMP10, CACNA1C, CACNA1D, CACNA1G, CACNA2D1, CACNB2, CALM1, CALM2, CALM3, CAMK2D, CASQ2, CAV1, CAV3, CCN2, CHGA, CLIC2, CSRP3, CTNNA3, CXCR4, DLG1, DMD, DSC2, DSC3, DSG2, DSP, DSPP, EHD3, FGF12, FGF13, FKBP1B, FLNA, FPGT-TNNI3K, GAA, GATA4, GJA1, GJA5, GJC1, GJD3, GPD1L, G…	[ATP1B1, DSC2, DSG2, DSP, PKP2, TPM1]									[Group121, Group136]	GO:0060048	[6]	cardiac muscle contraction	{Group121=5.052294405742112E-7, Group136=9.072868801060236E-15}	{Group121=4.5975879092253215E-5, Group136=1.1250357313314692E-12}		cardiac%20muscle%20contraction	6	GO_BiologicalProcess-EBI-UniProt-GOA-ACAP-ARAP_08.05.2020_00h00	FALSE	FALSE	cardiac%20muscle%20contraction	0.00343094	1		GO:0060048
8			[BMP10, BMPR1A, CCM2L, CHD7, COL11A1, DLL4, DSP, DSPP, ENG, FGFR2, FKBP1A, FOXC1, FOXC2, FOXH1, HAND1, HEG1, HEY2, ISL1, LRP2, MBD4, MED1, MYBPC3, MYH6, MYH7, MYL2, MYL3, NKX2-5, NOG, NOTCH1, NRG1, PKP2, POU4F1, PROX1, PTCD2, RBPJ, RXRA, RYR2, SMAD4, SMAD7, TGFB1, TGFB2, TGFBR1, TGFBR3, TNNC1, TNNI1, TNNI3, TNNT2, TPM1, UBE4B, ZFPM2]	[DSP, LRP2, PKP2, TPM1]									[Group121, Group136]	GO:0055010	[5, 6, 7, 8, 9, 10]	ventricular cardiac muscle tissue morphogenesis	{Group121=5.052294405742112E-7, Group136=9.072868801060236E-15}	{Group121=4.5975879092253215E-5, Group136=1.1250357313314692E-12}		ventricular%20cardiac%20muscle%20tissue%20morphogenesis	4	GO_BiologicalProcess-EBI-UniProt-GOA-ACAP-ARAP_08.05.2020_00h00	FALSE	FALSE	ventricular%20cardiac%20muscle%20tissue%20morphogenesis	0.00141514	0.503789		GO:0055010
5.97015			[ACTC1, ANKRD1, BMP10, BMP2, BMPR1A, CCM2L, CHD7, COL11A1, DLL4, DSP, DSPP, EGLN1, ENG, FGFR2, FKBP1A, FOXC1, FOXC2, FOXH1, HAND1, HEG1, HEY2, ISL1, LRP2, MBD4, MED1, MYBPC3, MYH6, MYH7, MYL2, MYL3, MYLK2, MYOM1, MYOM2, MYOM3, NKX2-5, NOG, NOTCH1, NRG1, PKP2, POU4F1, PROX1, PTCD2, RBPJ, RXRA, RYR2, S1PR1, SIRT6, SMAD4, SMAD7, TBX20, TCAP, TGFB1, TGFB2, TGFBR1, TGFBR3, TNNC1, TNNI1, TNNI3, TNNT2, …	[DSP, LRP2, PKP2, TPM1]									[Group121, Group136]	GO:0055008	[5, 6, 7, 8, 9]	cardiac muscle tissue morphogenesis	{Group121=5.052294405742112E-7, Group136=9.072868801060236E-15}	{Group121=4.5975879092253215E-5, Group136=1.1250357313314692E-12}		cardiac%20muscle%20tissue%20morphogenesis	4	GO_BiologicalProcess-EBI-UniProt-GOA-ACAP-ARAP_08.05.2020_00h00	FALSE	FALSE	cardiac%20muscle%20tissue%20morphogenesis	0.00414327	1		GO:0055008
2.63158			[ACADM, ACTC1, ACTN2, ACVR1, ADAMTS9, ADRA1A, ADRA1D, AGT, AGTR2, AGXT, AKAP13, AKAP6, ALDH1A2, ALPK2, ALPK3, ANKRD1, ARID1A, ARID2, ARRB2, ATG5, BMP10, BMP2, BMP4, BMP5, BMP7, BMPR1A, BVES, CACYBP, CALR, CAV3, CBY1, CCM2L, CCNB1, CDC42, CDK1, CHD7, CITED2, COL11A1, CREB1, CSRP3, CTDP1, CXADR, DDX39B, DIPK2A, DKK1, DLL1, DLL4, DSG2, DSP, DSPP, EDN1, EFNB2, EGLN1, ENG, ERBB3, ERBB4, FGF13, FGF2, F…	[DSG2, DSP, ERBB3, LRP2, PKP2, TPM1]									[Group121, Group136]	GO:0048738	[5, 6, 7]	cardiac muscle tissue development	{Group121=5.052294405742112E-7, Group136=9.072868801060236E-15}	{Group121=4.5975879092253215E-5, Group136=1.1250357313314692E-12}		cardiac%20muscle%20tissue%20development	6	GO_BiologicalProcess-EBI-UniProt-GOA-ACAP-ARAP_08.05.2020_00h00	FALSE	FALSE	cardiac%20muscle%20tissue%20development	0.0244636	1		GO:0048738
4.70588			[ACTC1, ADARB1, ANKRD1, ARID5B, BMP10, BMP2, BMPR1A, CCM2L, CHD7, CNTF, COL11A1, COL3A1, DLL4, DSP, DSPP, EGLN1, ENG, FGFR2, FKBP1A, FOXC1, FOXC2, FOXH1, FZD1, FZD2, GSC, HAND1, HEG1, HEY2, ISL1, LIF, LRP2, MBD4, MED1, MYBPC3, MYF5, MYF6, MYH6, MYH7, MYL2, MYL3, MYLK, MYLK2, MYOM1, MYOM2, MYOM3, NKX2-5, NOG, NOTCH1, NRG1, PAX7, PKP2, POU4F1, PROX1, PTCD2, RBPJ, RXRA, RYR2, S1PR1, SERP1, SHOX2, SI…	[DSP, LRP2, PKP2, TPM1]									[Group121, Group136]	GO:0048644	[4, 5, 6, 7]	muscle organ morphogenesis	{Group121=5.052294405742112E-7, Group136=9.072868801060236E-15}	{Group121=4.5975879092253215E-5, Group136=1.1250357313314692E-12}		muscle%20organ%20morphogenesis	4	GO_BiologicalProcess-EBI-UniProt-GOA-ACAP-ARAP_08.05.2020_00h00	FALSE	FALSE	muscle%20organ%20morphogenesis	0.00956352	1		GO:0048644
3.48837			[ABAT, ACE2, ACTN3, ADA, ADORA1, ADORA2B, ADRA1A, ADRA1B, ADRA1D, ADRA2A, ADRA2B, ADRA2C, ADRB2, AKAP9, ANK2, ANXA6, ARHGAP42, ASB3, ATP1A1, ATP1A2, ATP1A3, ATP1A4, ATP1B1, ATP2A1, ATP2A2, ATP2B1, BIN1, BMP10, C12orf57, CACNA1C, CALCA, CALCRL, CALM1, CALM2, CALM3, CAMK2D, CASQ1, CASQ2, CAV1, CAV3, CCN2, CHGA, CHRM2, CHRM3, CHRNA3, CHRNB4, CLIC2, CNN1, CTNNA3, CTTN, DAPK3, DLG1, DMD, DMPK, DOCK4, …	[ATP1B1, DSC2, DSG2, DSP, PKP2, TPM1]									[Group121, Group136]	GO:0006937	[5, 6]	regulation of muscle contraction	{Group121=5.052294405742112E-7, Group136=9.072868801060236E-15}	{Group121=4.5975879092253215E-5, Group136=1.1250357313314692E-12}		regulation%20of%20muscle%20contraction	6	GO_BiologicalProcess-EBI-UniProt-GOA-ACAP-ARAP_08.05.2020_00h00	FALSE	FALSE	regulation%20of%20muscle%20contraction	0.0068576	1		GO:0006937
4.37956			[ACVR1, AP2B1, BMP10, BMP4, BMPR1A, BMPR2, CCM2L, CCN1, CCNA2, CHD7, CITED2, COL11A1, CPE, CPLANE1, CSRP3, DAND5, DCTN5, DLL4, DNM2, DSP, DSPP, EGLN1, ENG, FGFR2, FGFRL1, FKBP1A, FOXC1, FOXC2, FOXF1, FOXH1, FRS2, FZD1, FZD2, GATA3, GATA4, GATD3A, GJA5, GREB1L, GRHL2, GSK3A, HAND1, HAND2, HECTD1, HEG1, HES1, HEY1, HEY2, HEYL, HIF1A, ID2, ISL1, JAG1, KCNK2, LMO4, LRP2, LTBP1, LUZP1, MATR3, MBD4, MD…	[DSP, GATA3, GRHL2, LRP2, PKP2, TPM1]									[Group121, Group136]	GO:0003231	[4, 6, 7, 8]	cardiac ventricle development	{Group121=5.052294405742112E-7, Group136=9.072868801060236E-15}	{Group121=4.5975879092253215E-5, Group136=1.1250357313314692E-12}		cardiac%20ventricle%20development	6	GO_BiologicalProcess-EBI-UniProt-GOA-ACAP-ARAP_08.05.2020_00h00	FALSE	FALSE	cardiac%20ventricle%20development	0.00226038	0.732363		GO:0003231
8.77193			[ADAMTS9, BMP10, BMPR1A, CCM2L, CHD7, COL11A1, DLL4, DSG2, DSP, DSPP, ENG, FGFR2, FKBP1A, FOXC1, FOXC2, FOXH1, HAND1, HEG1, HEY2, ID2, ISL1, LRP2, MBD4, MED1, MYBPC3, MYH6, MYH7, MYL2, MYL3, NKX2-5, NOG, NOTCH1, NRG1, PKP2, POU4F1, PPP1R13L, PROX1, PTCD2, RBPJ, RXRA, RYR2, SMAD4, SMAD7, TBX3, TBX5, TGFB1, TGFB2, TGFBR1, TGFBR3, TNNC1, TNNI1, TNNI3, TNNT2, TPM1, UBE4B, ZFPM2, ZMPSTE24]	[DSG2, DSP, LRP2, PKP2, TPM1]									[Group121, Group136]	GO:0003229	[6, 7, 8]	ventricular cardiac muscle tissue development	{Group121=5.052294405742112E-7, Group136=9.072868801060236E-15}	{Group121=4.5975879092253215E-5, Group136=1.1250357313314692E-12}		ventricular%20cardiac%20muscle%20tissue%20development	5	GO_BiologicalProcess-EBI-UniProt-GOA-ACAP-ARAP_08.05.2020_00h00	FALSE	FALSE	ventricular%20cardiac%20muscle%20tissue%20development	0.000231	0.100026		GO:0003229
8.10811			[BMP10, BMPR1A, CCM2L, CHD7, COL11A1, CPE, DLL4, DSP, DSPP, ENG, FGFR2, FKBP1A, FOXC1, FOXC2, FOXF1, FOXH1, GATA3, GATA4, GRHL2, GSK3A, HAND1, HAND2, HEG1, HEY1, HEY2, HEYL, HIF1A, ISL1, JAG1, LRP2, MBD4, MED1, MEF2C, MESP1, MYBPC3, MYH6, MYH7, MYL2, MYL3, NKX2-5, NOG, NOTCH1, NPY2R, NPY5R, NRG1, PKP2, POU4F1, PPP1R13L, PROX1, PTCD2, RBPJ, RXRA, RYR2, SEMA3C, SFRP2, SMAD4, SMAD7, SMARCD3, SOX11, …	[DSP, GATA3, GRHL2, LRP2, PKP2, TPM1]									[Group121, Group136]	GO:0003208	[4, 5, 6, 7, 8, 9]	cardiac ventricle morphogenesis	{Group121=5.052294405742112E-7, Group136=9.072868801060236E-15}	{Group121=4.5975879092253215E-5, Group136=1.1250357313314692E-12}		cardiac%20ventricle%20morphogenesis	6	GO_BiologicalProcess-EBI-UniProt-GOA-ACAP-ARAP_08.05.2020_00h00	FALSE	FALSE	cardiac%20ventricle%20morphogenesis	8.44e-05	0.0400063		GO:0003208
4.31655			[ACVR1, ADAMTS1, ADGRG6, BMP10, BMP4, BMP5, BMP7, BMPR1A, BMPR2, CAV3, CCM2L, CCN1, CCNA2, CHD7, CITED2, COL11A1, CPE, DHRS3, DLL4, DNAH11, DSP, DSPP, EGLN1, ENG, FGF8, FGFR2, FGFRL1, FHL2, FKBP1A, FOXC1, FOXC2, FOXF1, FOXH1, FZD1, FZD2, GATA3, GATA4, GATA6, GATD3A, GJA5, GRHL2, GSK3A, HAND1, HAND2, HEG1, HES1, HEY1, HEY2, HEYL, HIF1A, ID2, ISL1, JAG1, LRP2, MBD4, MDM2, MED1, MEF2C, MESP1, MKS1, …	[DSP, GATA3, GRHL2, LRP2, PKP2, TPM1]									[Group121, Group136]	GO:0003206	[3, 4, 5, 6, 7, 8]	cardiac chamber morphogenesis	{Group121=5.052294405742112E-7, Group136=9.072868801060236E-15}	{Group121=4.5975879092253215E-5, Group136=1.1250357313314692E-12}		cardiac%20chamber%20morphogenesis	6	GO_BiologicalProcess-EBI-UniProt-GOA-ACAP-ARAP_08.05.2020_00h00	FALSE	FALSE	cardiac%20chamber%20morphogenesis	0.00243068	0.772957		GO:0003206
3.26087			[ACVR1, ADAMTS1, ADAMTS6, ADGRG6, ANK2, AP2B1, ARID1A, BMP10, BMP4, BMP5, BMP7, BMPR1A, BMPR2, CAV3, CCM2L, CCN1, CCNA2, CHD7, CITED2, COL11A1, CPE, CPLANE1, CRELD1, CSRP3, DAND5, DCTN5, DHRS3, DLL4, DNAH11, DNM2, DSP, DSPP, EGLN1, ENG, FGF8, FGFR2, FGFRL1, FHL2, FKBP1A, FOXC1, FOXC2, FOXF1, FOXH1, FRS2, FZD1, FZD2, GATA3, GATA4, GATA6, GATD3A, GJA5, GREB1L, GRHL2, GSK3A, HAND1, HAND2, HECTD1, HE…	[DSP, GATA3, GRHL2, LRP2, PKP2, TPM1]									[Group121, Group136]	GO:0003205	[3, 5, 6, 7]	cardiac chamber development	{Group121=5.052294405742112E-7, Group136=9.072868801060236E-15}	{Group121=4.5975879092253215E-5, Group136=1.1250357313314692E-12}		cardiac%20chamber%20development	6	GO_BiologicalProcess-EBI-UniProt-GOA-ACAP-ARAP_08.05.2020_00h00	FALSE	FALSE	cardiac%20chamber%20development	0.0094016	1		GO:0003205
4.90196			[ADA, ADM, ADRA1A, ADRA1D, ADRB1, AGT, AGTR2, AGXT, AKAP9, ANK2, ATP2A2, ATP5PF, AVPR1A, BIN1, BVES, CACNA1C, CACNA1D, CACNA1G, CACNA2D1, CACNB2, CALM1, CALM2, CALM3, CAMK2D, CASQ2, CAV1, CAV3, CTNNA3, DMD, DRD2, DSC2, DSC3, DSG2, DSP, DSPP, EDN1, EDN2, EDN3, EPAS1, FKBP1B, FPGT-TNNI3K, GCH1, GJA5, GPD1L, HCN4, HEY2, HRC, IRX5, JUP, KCNA5, KCND3, KCNE1, KCNE1B, KCNE2, KCNE3, KCNE4, KCNE5, KCNH2, …	[DSC2, DSG2, DSP, PKP2, TPM1]									[Group121, Group136]	GO:0002027	[3, 6, 7]	regulation of heart rate	{Group121=5.052294405742112E-7, Group136=9.072868801060236E-15}	{Group121=4.5975879092253215E-5, Group136=1.1250357313314692E-12}		regulation%20of%20heart%20rate	5	GO_BiologicalProcess-EBI-UniProt-GOA-ACAP-ARAP_08.05.2020_00h00	FALSE	FALSE	regulation%20of%20heart%20rate	0.00323174	0.966289		GO:0002027
6.80272			[ABL1, ADM, ALX1, APAF1, ARHGAP35, ARID1A, BBS4, BCL10, BMP4, BMP5, BMP7, BRD2, CASP3, CC2D2A, CECR2, CELSR1, CEP290, CFL1, CITED2, COBL, CSRP3, CTHRC1, CTNNB1, DEAF1, DLC1, DLEC1, DVL1, DVL1P1, DVL2, DVL3, DYNLL1, FGF10, FGF8, FGFR2, FOLR1, FOLR2, FUZ, FZD1, FZD2, FZD3, FZD6, FZD9, GATA3, GDF7, GDNF, GLMN, GREM1, GRHL2, GRHL3, HAND1, HES5, HESX1, HIF1A, HNF1B, IFT122, IFT172, IFT52, IFT57, IRX1,…	[COBL, GATA3, GRHL2, LRP2, SDC4, SHROOM3, SOX9, SPINT1, SPINT2, ST14]									[Group121, Group135]	GO:0072175	[4, 5, 6, 7]	epithelial tube formation	{Group121=5.052294405742112E-7, Group135=2.1803806974970493E-15}	{Group121=4.5975879092253215E-5, Group135=2.747279678846282E-13}		epithelial%20tube%20formation	10	GO_BiologicalProcess-EBI-UniProt-GOA-ACAP-ARAP_08.05.2020_00h00	FALSE	FALSE	epithelial%20tube%20formation	1.82e-06	0.00108213		GO:0072175
6.13497			[ABL1, ADM, ALX1, APAF1, ARHGAP35, ARID1A, ATOH8, BBS4, BCAS3, BCL10, BCL2L11, BMP4, BMP5, BMP7, BRD2, CASP3, CC2D2A, CECR2, CELSR1, CEP290, CFL1, CITED2, COBL, CSRP3, CTHRC1, CTNNB1, DAB2IP, DEAF1, DICER1, DLC1, DLEC1, DVL1, DVL1P1, DVL2, DVL3, DYNLL1, EDA, EDAR, FGF10, FGF8, FGFR2, FOLR1, FOLR2, FUZ, FZD1, FZD2, FZD3, FZD6, FZD9, GATA3, GDF7, GDNF, GLMN, GREM1, GRHL2, GRHL3, HAND1, HES5, HESX1,…	[COBL, GATA3, GRHL2, LRP2, SDC4, SHROOM3, SOX9, SPINT1, SPINT2, ST14]									[Group121, Group135]	GO:0035148	[3, 4, 5, 6]	tube formation	{Group121=5.052294405742112E-7, Group135=2.1803806974970493E-15}	{Group121=4.5975879092253215E-5, Group135=2.747279678846282E-13}		tube%20formation	10	GO_BiologicalProcess-EBI-UniProt-GOA-ACAP-ARAP_08.05.2020_00h00	FALSE	FALSE	tube%20formation	4.62e-06	0.00269216		GO:0035148
7.19424			[ABL1, ADM, ALX1, APAF1, ARHGAP35, ARID1A, BBS4, BCL10, BMP4, BMP5, BMP7, BRD2, CASP3, CC2D2A, CECR2, CELSR1, CFL1, CITED2, COBL, CSRP3, CTHRC1, CTNNB1, DEAF1, DLC1, DLEC1, DVL1, DVL1P1, DVL2, DVL3, DYNLL1, FOLR1, FOLR2, FUZ, FZD1, FZD2, FZD3, FZD6, FZD9, GATA3, GDF7, GDNF, GLMN, GREM1, GRHL2, GRHL3, HAND1, HES5, HIF1A, HNF1B, IFT122, IFT172, IFT52, IFT57, IRX1, IRX3, KAT2A, KDM2B, KDM6A, KIF20B,…	[COBL, GATA3, GRHL2, LRP2, SDC4, SHROOM3, SOX9, SPINT1, SPINT2, ST14]									[Group121, Group135]	GO:0001838	[5, 6, 7, 8]	embryonic epithelial tube formation	{Group121=5.052294405742112E-7, Group135=2.1803806974970493E-15}	{Group121=4.5975879092253215E-5, Group135=2.747279678846282E-13}		embryonic%20epithelial%20tube%20formation	10	GO_BiologicalProcess-EBI-UniProt-GOA-ACAP-ARAP_08.05.2020_00h00	FALSE	FALSE	embryonic%20epithelial%20tube%20formation	1.09e-06	0.000659		GO:0001838
2.35426			[AACS, ABAT, ABCC8, ABCG1, ABL1, ABR, ACHE, ACSL3, ACSL4, ACVR1C, ADA, ADAM8, ADAM9, ADCY1, ADCY5, ADCY8, ADCYAP1, ADGRE2, ADIPOQ, ADORA1, ADORA2A, ADORA2B, ADRA1A, ADRA1D, ADRA2A, ADRA2B, ADRA2C, ADTRP, AGER, AGT, AGTR1, AGTR2, AGXT, AIF1, AIM2, AIMP1, AKAP12, ALOX12B, ALOX15B, ALOX5, AMH, ANG, ANGPT1, ANKRD1, ANO1, ANXA1, ANXA4, AP1G1, APBA1, APBA2, APBB1, APEX1, APLN, APOA1, APOA2, APOE, AQP1,…	[CLU, ERBB3, GATA3, HOOK1, IDH2, PPP1R9A, RAB27B, S100A8, S100A9, SAA1, SAA2, SDC1, SDC4, SPP1, STXBP2, SYT7, SYTL2, TFAP2B, TLR2, VAMP8, VTCN1]									[Group120, Group133, Group138]	GO:0051046	[4, 5]	regulation of secretion	{Group120=3.6053096064254023E-6, Group133=2.152989042126219E-8, Group138=4.3276810533489915E-19}	{Group120=2.95635387726883E-4, Group133=2.152989042126219E-6, Group138=5.799092611487648E-17}		regulation%20of%20secretion	21	GO_BiologicalProcess-EBI-UniProt-GOA-ACAP-ARAP_08.05.2020_00h00	TRUE	FALSE	regulation%20of%20secretion	0.000172	0.0764776		GO:0051046
2.90621			[ABI1, ABL1, ACD, ACE, ACSL1, ACVR2B, ADAM17, ADAM8, ADAM9, ADCY1, ADCY2, ADCY3, ADCY4, ADCY5, ADCY6, ADCY7, ADCY8, ADCY9, ADCYAP1, ADIPOQ, ADNP, ADORA1, ADORA2B, ADRA1A, ADRA1D, ADRA2A, ADRA2B, ADRA2C, ADRB2, AFAP1L2, AGAP2, AGER, AGT, AGXT, AJUBA, AKAP13, AKT1, ALK, ALKAL1, ALKAL2, ALS2, AMBRA1, AMH, ANG, ANGPT1, ANGPT4, ARAF, AREG, ARHGEF5, ARHGEF7, ARRB1, ARRDC3, ARRDC4, ARTN, ATG13, ATG14, A…	[ARHGEF5, CD24, CHI3L1, CLU, CXCL17, DDR1, EFNA1, ERBB2, ERBB3, GRHL2, LTF, PPP1R9A, PRLR, S100A8, S100A9, SAA1, SAA2, SDC4, SERINC2, TOM1L1, TPD52L1, VAV3]									[Group119, Group138]	GO:0051347	[5]	positive regulation of transferase activity	{Group119=7.816005103863101E-10, Group138=4.3276810533489915E-19}	{Group119=8.675765665288042E-8, Group138=5.799092611487648E-17}		positive%20regulation%20of%20transferase%20activity	22	GO_BiologicalProcess-EBI-UniProt-GOA-ACAP-ARAP_08.05.2020_00h00	FALSE	FALSE	positive%20regulation%20of%20transferase%20activity	4.94e-06	0.00286903		GO:0051347
2.38095			[ABI1, ABL1, ACD, ACE, ACP4, ACSL1, ACTB, ACVR2B, ADAM17, ADAM8, ADAM9, ADAR, ADARB1, ADCY1, ADCY2, ADCY3, ADCY4, ADCY5, ADCY6, ADCY7, ADCY8, ADCY9, ADCYAP1, ADIPOQ, ADNP, ADORA1, ADORA2A, ADORA2B, ADRA1A, ADRA1D, ADRA2A, ADRA2B, ADRA2C, ADRB2, AFAP1L2, AGAP2, AGER, AGT, AGXT, AHSG, AIDA, AJUBA, AKAP11, AKAP13, AKT1, AKT1S1, ALK, ALKAL1, ALKAL2, ALS2, AMBRA1, AMH, ANG, ANGPT1, ANGPT4, ANKRD54, AN…	[ARHGEF5, CD24, CHI3L1, CLU, CXCL17, DDR1, EFNA1, ERBB2, ERBB3, GRHL2, LTF, PIK3R3, PPP1R1B, PPP1R9A, PRLR, S100A8, S100A9, SAA1, SAA2, SDC4, SERINC2, SERPINB3, SFN, TOM1L1, TPD52L1, VAV3]									[Group119, Group138]	GO:0051338	[4]	regulation of transferase activity	{Group119=7.816005103863101E-10, Group138=4.3276810533489915E-19}	{Group119=8.675765665288042E-8, Group138=5.799092611487648E-17}		regulation%20of%20transferase%20activity	26	GO_BiologicalProcess-EBI-UniProt-GOA-ACAP-ARAP_08.05.2020_00h00	FALSE	FALSE	regulation%20of%20transferase%20activity	2.27e-05	0.0120291		GO:0051338
2.24179			[ABCA7, ABI1, ABL1, ACE, ACKR3, ACSL1, ACSL3, ACVR1, ACVR1B, ACVR2A, ACVR2B, ACVRL1, ADAM17, ADAM8, ADAM9, ADCY1, ADCY2, ADCY3, ADCY4, ADCY5, ADCY6, ADCY7, ADCY8, ADCY9, ADCYAP1, ADCYAP1R1, ADGRF5, ADIPOQ, ADNP, ADORA1, ADORA2B, ADRA1A, ADRA1B, ADRA1D, ADRA2A, ADRA2B, ADRA2C, ADRB2, ADRB3, ADTRP, AFAP1L2, AGAP2, AGER, AGT, AGTR2, AGXT, AIF1, AJUBA, AKAP12, AKAP13, AKAP9, AKR1B1, AKT1, AKT2, AKTIP…	[ARHGEF5, CD24, CHI3L1, CLDN3, CLU, CXCL17, DDR1, EFNA1, ERBB2, ERBB3, GCNT2, LIMCH1, LTF, PIK3R3, PPP1R9A, PRLR, PROM2, S100A8, S100A9, SAA1, SAA2, SDC4, SOX9, TOM1L1, TPD52L1, VAV3, WWC1, XDH]									[Group119, Group138]	GO:0045937	[5, 6, 7]	positive regulation of phosphate metabolic process	{Group119=7.816005103863101E-10, Group138=4.3276810533489915E-19}	{Group119=8.675765665288042E-8, Group138=5.799092611487648E-17}		positive%20regulation%20of%20phosphate%20metabolic%20process	28	GO_BiologicalProcess-EBI-UniProt-GOA-ACAP-ARAP_08.05.2020_00h00	FALSE	FALSE	positive%20regulation%20of%20phosphate%20metabolic%20process	3.5e-05	0.0178036		GO:0045937
3.04569			[ABI1, ABL1, ACE, ACSL1, ACVR2B, ADAM17, ADAM8, ADAM9, ADCY1, ADCY2, ADCY3, ADCY4, ADCY5, ADCY6, ADCY7, ADCY8, ADCY9, ADCYAP1, ADIPOQ, ADNP, ADORA1, ADORA2B, ADRA1A, ADRA1D, ADRA2A, ADRA2B, ADRA2C, ADRB2, AFAP1L2, AGAP2, AGER, AGT, AGXT, AJUBA, AKAP13, AKT1, ALK, ALKAL1, ALKAL2, ALS2, AMH, ANG, ANGPT1, ANGPT4, ARAF, AREG, ARHGEF5, ARHGEF7, ARRB1, ATG13, ATP2B4, AVPI1, AXIN1, AZU1, BDNF, BDNF-AS, …	[ARHGEF5, CD24, CHI3L1, CLU, CXCL17, EFNA1, ERBB2, ERBB3, LTF, PPP1R9A, PRLR, S100A8, S100A9, SAA1, SAA2, SDC4, TOM1L1, TPD52L1]									[Group119, Group138]	GO:0045860	[7, 8, 9, 10]	positive regulation of protein kinase activity	{Group119=7.816005103863101E-10, Group138=4.3276810533489915E-19}	{Group119=8.675765665288042E-8, Group138=5.799092611487648E-17}		positive%20regulation%20of%20protein%20kinase%20activity	18	GO_BiologicalProcess-EBI-UniProt-GOA-ACAP-ARAP_08.05.2020_00h00	FALSE	FALSE	positive%20regulation%20of%20protein%20kinase%20activity	2.03e-05	0.0108429		GO:0045860
2.44186			[ABI1, ABL1, ACE, ACP4, ACSL1, ACTB, ACVR2B, ADAM17, ADAM8, ADAM9, ADAR, ADARB1, ADCY1, ADCY2, ADCY3, ADCY4, ADCY5, ADCY6, ADCY7, ADCY8, ADCY9, ADCYAP1, ADIPOQ, ADNP, ADORA1, ADORA2A, ADORA2B, ADRA1A, ADRA1D, ADRA2A, ADRA2B, ADRA2C, ADRB2, AFAP1L2, AGAP2, AGER, AGT, AGXT, AIDA, AJUBA, AKAP13, AKT1, AKT1S1, ALK, ALKAL1, ALKAL2, ALS2, AMH, ANG, ANGPT1, ANGPT4, ANKRD54, ANKS1B, APC, APOE, APP, ARAF,…	[ARHGEF5, CD24, CHI3L1, CLU, CXCL17, EFNA1, ERBB2, ERBB3, LTF, PPP1R1B, PPP1R9A, PRLR, S100A8, S100A9, SAA1, SAA2, SDC4, SERPINB3, SFN, TOM1L1, TPD52L1]									[Group119, Group138]	GO:0045859	[6, 7, 8, 9]	regulation of protein kinase activity	{Group119=7.816005103863101E-10, Group138=4.3276810533489915E-19}	{Group119=8.675765665288042E-8, Group138=5.799092611487648E-17}		regulation%20of%20protein%20kinase%20activity	21	GO_BiologicalProcess-EBI-UniProt-GOA-ACAP-ARAP_08.05.2020_00h00	FALSE	FALSE	regulation%20of%20protein%20kinase%20activity	0.000104	0.0484834		GO:0045859
2.09826			[ABCB1, ABCC8, ABHD5, ABI1, ABL1, ABL2, ABR, ABRA, ACAP1, ACAP2, ACAP3, ACD, ACE, ACER2, ACSL1, ACTN2, ACTN4, ACVR1C, ACVR2B, ADAM17, ADAM8, ADAM9, ADAP1, ADAP2, ADCY1, ADCY2, ADCY3, ADCY4, ADCY5, ADCY6, ADCY7, ADCY8, ADCY9, ADCYAP1, ADCYAP1R1, ADD1, ADD2, ADGRB3, ADGRF1, ADIPOQ, ADNP, ADORA1, ADORA2B, ADPRH, ADRA1A, ADRA1D, ADRA2A, ADRA2B, ADRA2C, ADRB1, ADRB2, ADRM1, AFAP1L2, AFD1, AFDN, AGAP1,…	[ANK3, ANXA3, ARHGEF5, ATP1B1, CD24, CDH3, CHI3L1, CLDN3, CLDN4, CLU, CXCL17, CYP27B1, DDR1, EFNA1, ERBB2, ERBB3, ESR1, FOXA1, GATA3, GRHL2, LTF, PERP, PPM1H, PPP1R9A, PRLR, S100A8, S100A9, SAA1, SAA2, SDC4, SERINC2, SERPINB3, TLR2, TNFSF10, TOM1L1, TPD52L1, TPM1, TRIM14, VAV3, VDR, XDH]									[Group119, Group138]	GO:0044093	[3]	positive regulation of molecular function	{Group119=7.816005103863101E-10, Group138=4.3276810533489915E-19}	{Group119=8.675765665288042E-8, Group138=5.799092611487648E-17}		positive%20regulation%20of%20molecular%20function	41	GO_BiologicalProcess-EBI-UniProt-GOA-ACAP-ARAP_08.05.2020_00h00	FALSE	FALSE	positive%20regulation%20of%20molecular%20function	2.25e-06	0.00133148		GO:0044093
2.46914			[ABI1, ABL1, ACE, ACP4, ACSL1, ACTB, ACVR2B, ADAM17, ADAM8, ADAM9, ADAR, ADARB1, ADCY1, ADCY2, ADCY3, ADCY4, ADCY5, ADCY6, ADCY7, ADCY8, ADCY9, ADCYAP1, ADIPOQ, ADNP, ADORA1, ADORA2A, ADORA2B, ADRA1A, ADRA1D, ADRA2A, ADRA2B, ADRA2C, ADRB2, AFAP1L2, AGAP2, AGER, AGT, AGXT, AHSG, AIDA, AJUBA, AKAP11, AKAP13, AKT1, AKT1S1, ALK, ALKAL1, ALKAL2, ALS2, AMBRA1, AMH, ANG, ANGPT1, ANGPT4, ANKRD54, ANKS1B,…	[ARHGEF5, CD24, CHI3L1, CLU, CXCL17, DDR1, EFNA1, ERBB2, ERBB3, LTF, PIK3R3, PPP1R1B, PPP1R9A, PRLR, S100A8, S100A9, SAA1, SAA2, SDC4, SERPINB3, SFN, TOM1L1, TPD52L1, VAV3]									[Group119, Group138]	GO:0043549	[5, 7, 8]	regulation of kinase activity	{Group119=7.816005103863101E-10, Group138=4.3276810533489915E-19}	{Group119=8.675765665288042E-8, Group138=5.799092611487648E-17}		regulation%20of%20kinase%20activity	24	GO_BiologicalProcess-EBI-UniProt-GOA-ACAP-ARAP_08.05.2020_00h00	FALSE	FALSE	regulation%20of%20kinase%20activity	2.71e-05	0.0139604		GO:0043549
2.218			[ABHD5, ABI1, ABL1, ABL2, ABR, ACAP1, ACAP2, ACAP3, ACD, ACE, ACER2, ACSL1, ACVR1C, ACVR2B, ADAM17, ADAM8, ADAM9, ADAP1, ADAP2, ADCY1, ADCY2, ADCY3, ADCY4, ADCY5, ADCY6, ADCY7, ADCY8, ADCY9, ADCYAP1, ADCYAP1R1, ADGRB3, ADIPOQ, ADNP, ADORA1, ADORA2B, ADPRH, ADRA1A, ADRA1D, ADRA2A, ADRA2B, ADRA2C, ADRB1, ADRB2, ADRM1, AFAP1L2, AFD1, AFDN, AGAP1, AGAP11, AGAP2, AGAP3, AGAP4, AGAP5, AGAP6, AGAP7P, AG…	[ARHGEF5, ATP1B1, CD24, CDH3, CHI3L1, CLDN3, CLDN4, CLU, CXCL17, CYP27B1, DDR1, EFNA1, ERBB2, ERBB3, ESR1, GRHL2, LTF, PERP, PPM1H, PPP1R9A, PRLR, S100A8, S100A9, SAA1, SAA2, SDC4, SERINC2, SERPINB3, TNFSF10, TOM1L1, TPD52L1, TPM1, VAV3, VDR, XDH]									[Group119, Group138]	GO:0043085	[4]	positive regulation of catalytic activity	{Group119=7.816005103863101E-10, Group138=4.3276810533489915E-19}	{Group119=8.675765665288042E-8, Group138=5.799092611487648E-17}		positive%20regulation%20of%20catalytic%20activity	35	GO_BiologicalProcess-EBI-UniProt-GOA-ACAP-ARAP_08.05.2020_00h00	FALSE	FALSE	positive%20regulation%20of%20catalytic%20activity	5.39e-06	0.00311054		GO:0043085
2.39931			[ABCA7, ABI1, ABL1, ACE, ACKR3, ACSL1, ACVR1, ACVR1B, ACVR2A, ACVR2B, ACVRL1, ADAM17, ADAM8, ADAM9, ADCY1, ADCY2, ADCY3, ADCY4, ADCY5, ADCY6, ADCY7, ADCY8, ADCY9, ADCYAP1, ADIPOQ, ADNP, ADORA1, ADORA2B, ADRA1A, ADRA1B, ADRA1D, ADRA2A, ADRA2B, ADRA2C, ADRB2, ADRB3, ADTRP, AFAP1L2, AGAP2, AGER, AGT, AGXT, AIF1, AJUBA, AKAP12, AKAP13, AKAP9, AKR1B1, AKT1, AKT2, AKTIP, ALK, ALKAL1, ALKAL2, ALOX12B, A…	[ARHGEF5, CD24, CHI3L1, CLDN3, CLU, CXCL17, DDR1, EFNA1, ERBB2, ERBB3, GCNT2, LIMCH1, LTF, PIK3R3, PPP1R9A, PRLR, PROM2, S100A8, S100A9, SAA1, SAA2, SDC4, SOX9, TOM1L1, TPD52L1, VAV3, WWC1, XDH]									[Group119, Group138]	GO:0042327	[6, 7, 8]	positive regulation of phosphorylation	{Group119=7.816005103863101E-10, Group138=4.3276810533489915E-19}	{Group119=8.675765665288042E-8, Group138=5.799092611487648E-17}		positive%20regulation%20of%20phosphorylation	28	GO_BiologicalProcess-EBI-UniProt-GOA-ACAP-ARAP_08.05.2020_00h00	FALSE	FALSE	positive%20regulation%20of%20phosphorylation	9.24e-06	0.00518577		GO:0042327
2.98954			[ABI1, ABL1, ACE, ACSL1, ACVR2B, ADAM17, ADAM8, ADAM9, ADCY1, ADCY2, ADCY3, ADCY4, ADCY5, ADCY6, ADCY7, ADCY8, ADCY9, ADCYAP1, ADIPOQ, ADNP, ADORA1, ADORA2B, ADRA1A, ADRA1D, ADRA2A, ADRA2B, ADRA2C, ADRB2, AFAP1L2, AGAP2, AGER, AGT, AGXT, AJUBA, AKAP13, AKT1, ALK, ALKAL1, ALKAL2, ALS2, AMBRA1, AMH, ANG, ANGPT1, ANGPT4, ARAF, AREG, ARHGEF5, ARHGEF7, ARRB1, ARTN, ATG13, ATG14, ATP2B4, AVPI1, AXIN1, …	[ARHGEF5, CD24, CHI3L1, CLU, CXCL17, DDR1, EFNA1, ERBB2, ERBB3, LTF, PPP1R9A, PRLR, S100A8, S100A9, SAA1, SAA2, SDC4, TOM1L1, TPD52L1, VAV3]									[Group119, Group138]	GO:0033674	[6, 7, 8, 9]	positive regulation of kinase activity	{Group119=7.816005103863101E-10, Group138=4.3276810533489915E-19}	{Group119=8.675765665288042E-8, Group138=5.799092611487648E-17}		positive%20regulation%20of%20kinase%20activity	20	GO_BiologicalProcess-EBI-UniProt-GOA-ACAP-ARAP_08.05.2020_00h00	FALSE	FALSE	positive%20regulation%20of%20kinase%20activity	9.06e-06	0.00510119		GO:0033674
2.10368			[ABCA7, ABI1, ABL1, ACE, ACKR3, ACSL1, ACVR1, ACVR1B, ACVR2A, ACVR2B, ACVRL1, ADAM17, ADAM8, ADAM9, ADCY1, ADCY2, ADCY3, ADCY4, ADCY5, ADCY6, ADCY7, ADCY8, ADCY9, ADCYAP1, ADIPOQ, ADNP, ADORA1, ADORA2B, ADRA1A, ADRA1B, ADRA1D, ADRA2A, ADRA2B, ADRA2C, ADRB2, ADRB3, ADTRP, AFAP1L2, AGAP2, AGER, AGT, AGTR2, AGXT, AIF1, AIMP2, AJUBA, AKAP12, AKAP13, AKAP8, AKAP8L, AKAP9, AKR1B1, AKT1, AKT2, AKTIP, AL…	[ARHGEF5, CD24, CHI3L1, CLDN3, CLU, CXCL17, EFNA1, ERBB2, ERBB3, GATA3, GCNT2, LIMCH1, LTF, MUC1, PIK3R3, PPP1R9A, PRLR, PROM2, S100A8, S100A9, SAA1, SAA2, SDC4, SOX9, TOM1L1, TPD52L1, WWC1, XDH]									[Group119, Group138]	GO:0031401	[5, 6, 7, 8]	positive regulation of protein modification process	{Group119=7.816005103863101E-10, Group138=4.3276810533489915E-19}	{Group119=8.675765665288042E-8, Group138=5.799092611487648E-17}		positive%20regulation%20of%20protein%20modification%20process	28	GO_BiologicalProcess-EBI-UniProt-GOA-ACAP-ARAP_08.05.2020_00h00	FALSE	FALSE	positive%20regulation%20of%20protein%20modification%20process	0.000117	0.0542067		GO:0031401
2.24179			[ABCA7, ABI1, ABL1, ACE, ACKR3, ACSL1, ACSL3, ACVR1, ACVR1B, ACVR2A, ACVR2B, ACVRL1, ADAM17, ADAM8, ADAM9, ADCY1, ADCY2, ADCY3, ADCY4, ADCY5, ADCY6, ADCY7, ADCY8, ADCY9, ADCYAP1, ADCYAP1R1, ADGRF5, ADIPOQ, ADNP, ADORA1, ADORA2B, ADRA1A, ADRA1B, ADRA1D, ADRA2A, ADRA2B, ADRA2C, ADRB2, ADRB3, ADTRP, AFAP1L2, AGAP2, AGER, AGT, AGTR2, AGXT, AIF1, AJUBA, AKAP12, AKAP13, AKAP9, AKR1B1, AKT1, AKT2, AKTIP…	[ARHGEF5, CD24, CHI3L1, CLDN3, CLU, CXCL17, DDR1, EFNA1, ERBB2, ERBB3, GCNT2, LIMCH1, LTF, PIK3R3, PPP1R9A, PRLR, PROM2, S100A8, S100A9, SAA1, SAA2, SDC4, SOX9, TOM1L1, TPD52L1, VAV3, WWC1, XDH]									[Group119, Group138]	GO:0010562	[4, 5, 6]	positive regulation of phosphorus metabolic process	{Group119=7.816005103863101E-10, Group138=4.3276810533489915E-19}	{Group119=8.675765665288042E-8, Group138=5.799092611487648E-17}		positive%20regulation%20of%20phosphorus%20metabolic%20process	28	GO_BiologicalProcess-EBI-UniProt-GOA-ACAP-ARAP_08.05.2020_00h00	FALSE	FALSE	positive%20regulation%20of%20phosphorus%20metabolic%20process	3.5e-05	0.0178036		GO:0010562
2.38971			[ABCA7, ABI1, ABL1, ACE, ACKR3, ACSL1, ACVR1, ACVR1B, ACVR2A, ACVR2B, ACVRL1, ADAM17, ADAM8, ADAM9, ADCY1, ADCY2, ADCY3, ADCY4, ADCY5, ADCY6, ADCY7, ADCY8, ADCY9, ADCYAP1, ADIPOQ, ADNP, ADORA1, ADORA2B, ADRA1A, ADRA1B, ADRA1D, ADRA2A, ADRA2B, ADRA2C, ADRB2, ADRB3, ADTRP, AFAP1L2, AGAP2, AGER, AGT, AGXT, AIF1, AJUBA, AKAP12, AKAP13, AKAP9, AKR1B1, AKT1, AKT2, AKTIP, ALK, ALKAL1, ALKAL2, ALOX12B, A…	[ARHGEF5, CD24, CHI3L1, CLDN3, CLU, CXCL17, EFNA1, ERBB2, ERBB3, GCNT2, LIMCH1, LTF, PIK3R3, PPP1R9A, PRLR, PROM2, S100A8, S100A9, SAA1, SAA2, SDC4, SOX9, TOM1L1, TPD52L1, WWC1, XDH]									[Group119, Group138]	GO:0001934	[6, 7, 8, 9]	positive regulation of protein phosphorylation	{Group119=7.816005103863101E-10, Group138=4.3276810533489915E-19}	{Group119=8.675765665288042E-8, Group138=5.799092611487648E-17}		positive%20regulation%20of%20protein%20phosphorylation	26	GO_BiologicalProcess-EBI-UniProt-GOA-ACAP-ARAP_08.05.2020_00h00	FALSE	FALSE	positive%20regulation%20of%20protein%20phosphorylation	2.14e-05	0.0113835		GO:0001934
2.10421			[A2M, A2ML1, ABCA2, ABCC9, ABCE1, ABI1, ABR, ACAP1, ACAP2, ACAP3, ADA2, ADAP1, ADAP2, ADCYAP1, ADGRB3, ADGRV1, ADH7, ADIPOQ, ADM, ADM2, ADPRH, ADRB1, ADRB2, ADRM1, AFAP1L2, AGAP1, AGAP11, AGAP2, AGAP3, AGAP4, AGAP5, AGAP6, AGAP7P, AGAP9, AGFG1, AGFG2, AGRP, AGT, AGTR2, AGXT, AHSA1, AHSA2P, AHSG, AIMP1, AKAP11, AKAP13, AKAP9, AKR1B10, AKT1, ALDH1A1, ALK, ALKAL1, ALKAL2, ALKBH1, ALOX5AP, ALS2, ALS2…	[ANXA3, ARHGEF38, ARHGEF5, ATP1B1, CCL28, CD24, CHI3L1, CXCL16, DENND2D, EPS8L2, ERBB3, ESR1, FXYD3, LTF, PIK3R3, PKP2, PPP1R1B, PRSS8, PSD4, RARRES1, RASGEF1A, S100A8, S100A9, SAA1, SAA2, SERPINA1, SERPINA3, SERPINB3, SERPINB4, SERPINB7, SFN, SLPI, SPINT1, SPINT2, SPP1, STC2, TFAP2B, TNFSF10, TOM1L1, VAMP8, VAV3, WFDC2]									[Group119, Group127, Group138]	GO:0098772	[3]	molecular function regulator	{Group119=7.816005103863101E-10, Group127=5.246591478748338E-9, Group138=4.3276810533489915E-19}	{Group119=8.675765665288042E-8, Group127=5.508921052685756E-7, Group138=5.799092611487648E-17}		molecular%20function%20regulator	42	GO_BiologicalProcess-EBI-UniProt-GOA-ACAP-ARAP_08.05.2020_00h00	FALSE	FALSE	molecular%20function%20regulator	1.51e-06	0.000902		GO:0098772
2.69767			[A2M, A2ML1, ABCA2, ABHD14A-ACY1, ACD, ACE, ACE2, ACER2, ACR, ACVR1C, ACY1, ADAM10, ADAM11, ADAM12, ADAM15, ADAM17, ADAM18, ADAM19, ADAM2, ADAM20, ADAM21, ADAM22, ADAM23, ADAM28, ADAM29, ADAM30, ADAM32, ADAM33, ADAM7, ADAM8, ADAM9, ADAMDEC1, ADAMTS1, ADAMTS10, ADAMTS12, ADAMTS13, ADAMTS14, ADAMTS15, ADAMTS16, ADAMTS17, ADAMTS18, ADAMTS19, ADAMTS2, ADAMTS20, ADAMTS3, ADAMTS4, ADAMTS5, ADAMTS6, ADA…	[CFB, CLDN3, CLDN4, DHCR24, EFNA1, HOMER2, LTF, MMP7, PERP, PRSS8, RARRES1, S100A8, S100A9, SERPINA1, SERPINA3, SERPINB3, SERPINB4, SERPINB7, SFN, SLPI, SPINT1, SPINT2, ST14, TFAP2B, TMPRSS13, TMPRSS2, TNFSF10, WFDC2, XDH]									[Group119, Group127, Group138]	GO:0070011	[6, 7]	peptidase activity, acting on L-amino acid peptides	{Group119=7.816005103863101E-10, Group127=5.246591478748338E-9, Group138=4.3276810533489915E-19}	{Group119=8.675765665288042E-8, Group127=5.508921052685756E-7, Group138=5.799092611487648E-17}		peptidase%20activity,%20acting%20on%20L-amino%20acid%20peptides	29	GO_BiologicalProcess-EBI-UniProt-GOA-ACAP-ARAP_08.05.2020_00h00	FALSE	FALSE	peptidase%20activity,%20acting%20on%20L-amino%20acid%20peptides	6.17e-07	0.000382		GO:0070011
4.40529			[A2M, A2ML1, ABCA2, ACER2, ACVR1C, ADORA2A, ADRM1, AGER, AGT, AGXT, AHSG, AIFM1, AIM2, AKIRIN2, AKT1, ALOX12, AMBP, ANOS1, ANP32B, ANXA2, ANXA8, ANXA8L1, APAF1, APLP2, APP, AQP1, ARL6IP1, ARL6IP5, ARRB1, ARRB2, ASPH, ATP13A2, ATP2A3, AVP, BAD, BAK1, BAX, BBC3, BCAP31, BCL10, BCL2L10, BCL2L11, BCL2L12, BCL2L13, BEX3, BID, BIN1, BIRC2, BIRC3, BIRC5, BIRC6, BIRC7, BIRC8, BLID, BOK, BST2, C3, C3P1, C…	[DHCR24, EFNA1, LTF, PERP, RARRES1, S100A8, S100A9, SERPINA1, SERPINA3, SERPINB3, SERPINB4, SERPINB7, SFN, SLPI, SPINT1, SPINT2, TFAP2B, TNFSF10, WFDC2, XDH]									[Group119, Group127, Group138]	GO:0052548	[6, 7, 8, 9]	regulation of endopeptidase activity	{Group119=7.816005103863101E-10, Group127=5.246591478748338E-9, Group138=4.3276810533489915E-19}	{Group119=8.675765665288042E-8, Group127=5.508921052685756E-7, Group138=5.799092611487648E-17}		regulation%20of%20endopeptidase%20activity	20	GO_BiologicalProcess-EBI-UniProt-GOA-ACAP-ARAP_08.05.2020_00h00	FALSE	FALSE	regulation%20of%20endopeptidase%20activity	2.1e-08	1.39e-05		GO:0052548
4.51745			[A2M, A2ML1, ABCA2, ACER2, ACVR1C, ADORA2A, ADRM1, AGER, AGT, AGXT, AHSG, AIFM1, AIM2, AKIRIN2, AKT1, ALOX12, AMBP, ANOS1, ANP32B, ANTXR1, ANXA2, ANXA8, ANXA8L1, APAF1, APLP2, APP, AQP1, ARL6IP1, ARL6IP5, ARRB1, ARRB2, ASPH, ATP13A2, ATP2A3, AVP, BAD, BAK1, BAX, BBC3, BCAP31, BCL10, BCL2L10, BCL2L11, BCL2L12, BCL2L13, BEX3, BID, BIN1, BIRC2, BIRC3, BIRC5, BIRC6, BIRC7, BIRC8, BLID, BOK, BST2, C1D…	[CLDN3, CLDN4, DHCR24, EFNA1, LTF, PERP, RARRES1, S100A8, S100A9, SERPINA1, SERPINA3, SERPINB3, SERPINB4, SERPINB7, SFN, SLPI, SPINT1, SPINT2, TFAP2B, TNFSF10, WFDC2, XDH]									[Group119, Group127, Group138]	GO:0052547	[5, 6, 7]	regulation of peptidase activity	{Group119=7.816005103863101E-10, Group127=5.246591478748338E-9, Group138=4.3276810533489915E-19}	{Group119=8.675765665288042E-8, Group127=5.508921052685756E-7, Group138=5.799092611487648E-17}		regulation%20of%20peptidase%20activity	22	GO_BiologicalProcess-EBI-UniProt-GOA-ACAP-ARAP_08.05.2020_00h00	TRUE	FALSE	regulation%20of%20peptidase%20activity	2.48e-09	1.68e-06		GO:0052547
2.25948			[A2M, A2ML1, ABCA2, ABCE1, ABHD5, ABL1, ABL2, ABR, ACAP1, ACAP2, ACAP3, ACER2, ACVR1C, ADAP1, ADAP2, ADCYAP1, ADCYAP1R1, ADGRB3, ADORA2A, ADPRH, ADRA1A, ADRA1D, ADRB1, ADRM1, AFD1, AFDN, AGAP1, AGAP11, AGAP2, AGAP3, AGAP4, AGAP5, AGAP6, AGAP7P, AGAP9, AGER, AGFG1, AGFG2, AGRN, AGT, AGTR1, AGTR2, AGXT, AHSA1, AHSA2P, AHSG, AIFM1, AIM2, AIP, AJUBA, AKIRIN2, AKR1B10, AKT1, AKT2, ALDH1A1, ALDOB, ALOX…	[ARHGEF5, ATP1B1, CLDN3, CLDN4, DHCR24, EFNA1, ERBB2, ESR1, LTF, PERP, PPP1R1B, PROM2, RARRES1, S100A8, S100A9, SERPINA1, SERPINA3, SERPINB3, SERPINB4, SERPINB7, SFN, SLPI, SPINT1, SPINT2, SYTL2, TFAP2B, TNFSF10, TPM1, VAV3, WFDC2, XDH]									[Group119, Group127, Group138]	GO:0051336	[4]	regulation of hydrolase activity	{Group119=7.816005103863101E-10, Group127=5.246591478748338E-9, Group138=4.3276810533489915E-19}	{Group119=8.675765665288042E-8, Group127=5.508921052685756E-7, Group138=5.799092611487648E-17}		regulation%20of%20hydrolase%20activity	31	GO_BiologicalProcess-EBI-UniProt-GOA-ACAP-ARAP_08.05.2020_00h00	FALSE	FALSE	regulation%20of%20hydrolase%20activity	1.06e-05	0.0059093		GO:0051336
2.08497			[A2M, A2ML1, ABCA2, ABCE1, ABHD5, ABI1, ABL1, ABL2, ABR, ACACB, ACAP1, ACAP2, ACAP3, ACD, ACE, ACER2, ACP4, ACR, ACSL1, ACTB, ACVR1C, ACVR2A, ACVR2B, ADAM17, ADAM8, ADAM9, ADAP1, ADAP2, ADAR, ADARB1, ADCY1, ADCY2, ADCY3, ADCY4, ADCY5, ADCY6, ADCY7, ADCY8, ADCY9, ADCYAP1, ADCYAP1R1, ADGRB3, ADGRV1, ADIPOQ, ADNP, ADORA1, ADORA2A, ADORA2B, ADORA3, ADPRH, ADRA1A, ADRA1D, ADRA2A, ADRA2B, ADRA2C, ADRB1…	[ANXA3, ARHGEF5, ATP1B1, CD24, CDH3, CHI3L1, CLDN3, CLDN4, CLU, CXCL17, CYP27B1, DDR1, DHCR24, EFNA1, ERBB2, ERBB3, ESR1, GRHL2, LTF, PERP, PIK3R3, PPM1H, PPP1R1B, PPP1R9A, PRLR, PROM2, PRSS8, RARRES1, S100A8, S100A9, SAA1, SAA2, SDC4, SERINC2, SERPINA1, SERPINA3, SERPINB3, SERPINB4, SERPINB7, SFN, SLPI, SPINT1, SPINT2, SYTL2, TFAP2B, TNFSF10, TOM1L1, TPD52L1, TPM1, VAV3, VDR, WFDC2, XDH]									[Group119, Group127, Group138]	GO:0050790	[3]	regulation of catalytic activity	{Group119=7.816005103863101E-10, Group127=5.246591478748338E-9, Group138=4.3276810533489915E-19}	{Group119=8.675765665288042E-8, Group127=5.508921052685756E-7, Group138=5.799092611487648E-17}		regulation%20of%20catalytic%20activity	53	GO_BiologicalProcess-EBI-UniProt-GOA-ACAP-ARAP_08.05.2020_00h00	FALSE	FALSE	regulation%20of%20catalytic%20activity	5.23e-08	3.41e-05		GO:0050790
2.04313			[A2M, A2ML1, ABCE1, ABL1, ACACB, ACP4, ADAR, ADARB1, ADCYAP1, ADGRV1, ADIPOQ, ADORA2A, AGT, AGXT, AHSG, AIDA, AIP, AJUBA, AKAP5, AKAP9, AKT1, AKT1S1, AMBP, AMOT, ANGPTL3, ANGPTL4, ANKS1B, ANOS1, ANP32E, ANXA1, ANXA2, ANXA2P2, ANXA3, ANXA4, ANXA5, ANXA8, ANXA8L1, ANXA9, AOC3, APBA3, APC, APCS, APLP2, APOA1, APOA2, APOC1, APOC2, APOC3, APOE, APP, AQP1, ARFGEF1, ARFGEF3, ARL2, ARL6IP1, ARPP19, ARRB1…	[ANXA3, CYP27B1, DHCR24, LTF, PPP1R1B, RARRES1, SERPINA1, SERPINA3, SERPINB3, SERPINB4, SERPINB7, SFN, SLPI, SPINT1, SPINT2, SYTL2, TFAP2B, WFDC2]									[Group119, Group127, Group138]	GO:0043086	[4]	negative regulation of catalytic activity	{Group119=7.816005103863101E-10, Group127=5.246591478748338E-9, Group138=4.3276810533489915E-19}	{Group119=8.675765665288042E-8, Group127=5.508921052685756E-7, Group138=5.799092611487648E-17}		negative%20regulation%20of%20catalytic%20activity	18	GO_BiologicalProcess-EBI-UniProt-GOA-ACAP-ARAP_08.05.2020_00h00	FALSE	FALSE	negative%20regulation%20of%20catalytic%20activity	0.00397931	1		GO:0043086
3.06513			[A2M, A2ML1, ABCA2, ACER2, ACP4, ACVR1C, ADAM8, ADAM9, ADORA2A, ADRA2A, ADRM1, AGBL4, AGER, AGT, AGTPBP1, AGXT, AHSG, AIFM1, AIM2, AKIRIN2, AKT1, ALAD, ALOX12, AMBP, ANGPTL8, ANKIB1, ANOS1, ANP32B, ANTXR1, ANXA2, ANXA8, ANXA8L1, APAF1, APLP2, APOE, APP, AQP1, AQP11, ARAF, ARIH1, ARIH2, ARL6IP1, ARL6IP5, ARRB1, ARRB2, ASPH, ASTL, ATP13A2, ATP2A3, ATP5IF1, ATXN3, AURKA, AURKAIP1, AVP, AXIN1, BAD, B…	[CLDN3, CLDN4, CLU, DHCR24, EFNA1, LTF, PERP, RARRES1, RNF144B, S100A8, S100A9, SERPINA1, SERPINA3, SERPINB3, SERPINB4, SERPINB7, SFN, SLPI, SPINT1, SPINT2, TFAP2B, TNFSF10, WFDC2, XDH]									[Group119, Group127, Group138]	GO:0030162	[5, 6]	regulation of proteolysis	{Group119=7.816005103863101E-10, Group127=5.246591478748338E-9, Group138=4.3276810533489915E-19}	{Group119=8.675765665288042E-8, Group127=5.508921052685756E-7, Group138=5.799092611487648E-17}		regulation%20of%20proteolysis	24	GO_BiologicalProcess-EBI-UniProt-GOA-ACAP-ARAP_08.05.2020_00h00	FALSE	FALSE	regulation%20of%20proteolysis	6.96e-07	0.000429		GO:0030162
2.59624			[A2M, A2ML1, ABCA2, ABHD14A-ACY1, ABHD5, ACD, ACE, ACE2, ACER2, ACR, ACVR1C, ACY1, ADAM10, ADAM11, ADAM12, ADAM15, ADAM17, ADAM18, ADAM19, ADAM2, ADAM20, ADAM21, ADAM22, ADAM23, ADAM28, ADAM29, ADAM30, ADAM32, ADAM33, ADAM7, ADAM8, ADAM9, ADAMDEC1, ADAMTS1, ADAMTS10, ADAMTS12, ADAMTS13, ADAMTS14, ADAMTS15, ADAMTS16, ADAMTS17, ADAMTS18, ADAMTS19, ADAMTS2, ADAMTS20, ADAMTS3, ADAMTS4, ADAMTS5, ADAMT…	[CFB, CLDN3, CLDN4, DHCR24, EFNA1, HOMER2, LTF, MMP7, PERP, PRSS8, RARRES1, S100A8, S100A9, SERPINA1, SERPINA3, SERPINB3, SERPINB4, SERPINB7, SFN, SLPI, SPINT1, SPINT2, ST14, TFAP2B, TMPRSS13, TMPRSS2, TNFSF10, WFDC2, XDH]									[Group119, Group127, Group138]	GO:0008233	[5, 6]	peptidase activity	{Group119=7.816005103863101E-10, Group127=5.246591478748338E-9, Group138=4.3276810533489915E-19}	{Group119=8.675765665288042E-8, Group127=5.508921052685756E-7, Group138=5.799092611487648E-17}		peptidase%20activity	29	GO_BiologicalProcess-EBI-UniProt-GOA-ACAP-ARAP_08.05.2020_00h00	FALSE	FALSE	peptidase%20activity	1.34e-06	0.000804		GO:0008233
2.94118			[A2M, A2ML1, ABCA2, ACD, ACE, ACE2, ACER2, ACR, ACVR1C, ADAM10, ADAM11, ADAM12, ADAM15, ADAM17, ADAM18, ADAM19, ADAM2, ADAM20, ADAM21, ADAM22, ADAM23, ADAM28, ADAM29, ADAM30, ADAM32, ADAM33, ADAM7, ADAM8, ADAM9, ADAMDEC1, ADAMTS1, ADAMTS10, ADAMTS12, ADAMTS13, ADAMTS14, ADAMTS15, ADAMTS16, ADAMTS17, ADAMTS18, ADAMTS19, ADAMTS2, ADAMTS20, ADAMTS3, ADAMTS4, ADAMTS5, ADAMTS6, ADAMTS7, ADAMTS8, ADAMT…	[CFB, DHCR24, EFNA1, LTF, MMP7, PERP, PRSS8, RARRES1, S100A8, S100A9, SERPINA1, SERPINA3, SERPINB3, SERPINB4, SERPINB7, SFN, SLPI, SPINT1, SPINT2, ST14, TFAP2B, TMPRSS13, TMPRSS2, TNFSF10, WFDC2, XDH]									[Group119, Group127, Group138]	GO:0004175	[7, 8]	endopeptidase activity	{Group119=7.816005103863101E-10, Group127=5.246591478748338E-9, Group138=4.3276810533489915E-19}	{Group119=8.675765665288042E-8, Group127=5.508921052685756E-7, Group138=5.799092611487648E-17}		endopeptidase%20activity	26	GO_BiologicalProcess-EBI-UniProt-GOA-ACAP-ARAP_08.05.2020_00h00	FALSE	FALSE	endopeptidase%20activity	5.03e-07	0.000316		GO:0004175
2.87253			[AAMP, ABL1, ACKR3, ACTG1, ACTN4, ACVR1, ACVR1B, ADAM10, ADAM17, ADAM8, ADAM9, ADAMTS1, ADGRA2, ADRA2A, AGER, AGO2, AGT, AGXT, AIF1, AKAP12, AKIRIN1, AKT1, AKT2, AKT3, ALOX12, AMOTL1, ANGPT1, ANGPT4, ANGPTL3, ANO6, ANXA1, ANXA3, APC, APELA, APP, ARF6, ARHGEF2, ARHGEF39, ARHGEF7, ATM, ATOH8, ATP5F1A, ATP5F1B, ATP7A, ATP8A1, BAG4, BCAR1, BCAS3, BCL2, BDKRB1, BMP2, BMP4, BMP7, BMPR2, C1D, C1QBP, C3A…	[ANXA3, CLDN1, CLDN3, CLDN4, CXCL16, CXCL17, EPB41L4B, FAM83H, GATA3, GCNT2, GRB7, PIK3R3, S100A14, SERPINB3, SHTN1, SOX9]									[Group118]	GO:0030335	[4, 5, 6, 7]	positive regulation of cell migration	{Group118=6.152691599065877E-17}	{Group118=8.0600259947763E-15}		positive%20regulation%20of%20cell%20migration	16	GO_BiologicalProcess-EBI-UniProt-GOA-ACAP-ARAP_08.05.2020_00h00	FALSE	FALSE	positive%20regulation%20of%20cell%20migration	0.000117	0.0543702		GO:0030335
2.30924			[AAAS, AACS, AAK1, AAMP, ABAT, ABCA1, ABCA12, ABCA2, ABCA7, ABCB1, ABCB4, ABCC8, ABCG1, ABCG5, ABCG8, ABHD17A, ABHD17B, ABHD17C, ABHD2, ABHD5, ABHD6, ABI3, ABL1, ABL2, ABLIM3, ABR, ACAA2, ACACB, ACE, ACE2, ACHE, ACKR3, ACSL3, ACSL4, ACSL5, ACSL6, ACTB, ACTG1, ACTN1, ACTN2, ACTN4, ACVR1, ACVR1B, ACVR1C, ACVRL1, ADA, ADAM10, ADAM15, ADAM17, ADAM8, ADAM9, ADAMTS1, ADAMTS9, ADARB1, ADCY1, ADCY5, ADCY…	[AGR2, ANK3, ANXA3, ARHGEF5, ATP1B1, CCL28, CDH1, CDH3, CELSR2, CLDN1, CLDN3, CLDN4, CLDN7, CLIC6, CLU, CXCL16, CXCL17, DSC2, DSG2, DSP, EFNA1, EPB41L4B, EPCAM, EPPK1, ERBB2, ERBB3, FAM83H, FXYD3, GATA3, GCNT2, GRB7, HOMER2, HOOK1, IDH2, KRT16, LIMCH1, PADI2, PIK3R3, PKP2, PLS1, PPP1R9A, PROM2, PRSS8, RAB27B, S100A14, S100A8, S100A9, SAA1, SAA2, SDC1, SDC4, SERPINB3, SFN, SHTN1, SOX9, SPINT2, SPP…									[Group118, Group138]	GO:0032879	[2, 3]	regulation of localization	{Group118=6.152691599065877E-17, Group138=4.3276810533489915E-19}	{Group118=8.0600259947763E-15, Group138=5.799092611487648E-17}		regulation%20of%20localization	69	GO_BiologicalProcess-EBI-UniProt-GOA-ACAP-ARAP_08.05.2020_00h00	TRUE	FALSE	regulation%20of%20localization	1.62e-12	1.13e-09		GO:0032879
3.08452			[AAMP, ABCC1, ABCC8, ABHD2, ABHD6, ABI2, ABI3, ABL1, ABR, ACAP3, ACE, ACKR2, ACKR3, ACKR4, ACTG1, ACTN4, ACVR1, ACVR1B, ACVR1C, ACVRL1, ADA, ADAM10, ADAM15, ADAM17, ADAM8, ADAM9, ADAMTS1, ADAMTS12, ADAMTS9, ADARB1, ADD2, ADGRA2, ADGRB1, ADGRE2, ADGRG1, ADGRG3, ADGRL3, ADIPOQ, ADIPOR1, ADORA1, ADORA3, ADRA2A, ADTRP, AFD1, AFDN, AGER, AGO2, AGT, AGTR1, AGTR2, AGXT, AIF1, AIMP1, AIRE, AJUBA, AKAP12,…	[ANXA3, ARHGEF5, ATP1B1, CCL28, CD24, CDH1, CELSR2, CLDN1, CLDN3, CLDN4, CLU, CXCL16, CXCL17, DDR1, EFNA1, EPB41L4B, EPCAM, EPPK1, FAM83H, GATA3, GCNT2, GRB7, IDH2, ITGB6, ITGB8, KRT16, LAMB3, LIMCH1, PADI2, PIK3R3, PRSS8, PSTPIP2, PTPRF, RASGEF1A, RHOV, S100A14, S100A8, S100A9, SAA1, SAA2, SDC1, SDC4, SERPINB3, SHTN1, SOX10, SOX9, TACSTD2, TPM1, VAV3, WWC1]									[Group118, Group138]	GO:0016477	[3, 4]	cell migration	{Group118=6.152691599065877E-17, Group138=4.3276810533489915E-19}	{Group118=8.0600259947763E-15, Group138=5.799092611487648E-17}		cell%20migration	50	GO_BiologicalProcess-EBI-UniProt-GOA-ACAP-ARAP_08.05.2020_00h00	TRUE	FALSE	cell%20migration	1.21e-13	8.44e-11		GO:0016477
2.9316			[AAMP, ABL1, ACVRL1, ADAM17, ADAM9, ADAMTS9, ADGRA2, ADGRB1, ADIPOR1, ADTRP, AGT, AGTR2, AGXT, AKT1, AKT3, ALOX12, AMOT, AMOTL1, ANGPT1, ANGPT2, ANGPT4, ANLN, ANXA1, ANXA3, APOA1, APOE, APOH, ARF6, ARSB, ATOH8, ATP2B4, ATP5F1A, ATP5F1B, BCAR1, BCAS3, BMP10, BMP4, BMPER, BMPR2, CALCA, CALR, CAPN7, CARD10, CCBE1, CCN3, CCR6, CD40, CDH13, CDH5, CEACAM1, CEL, CIB1, CLASP1, CLASP2, CLEC14A, CORO1B, CO…	[ANXA3, EFNA1, EPB41L4B, EPPK1, GATA3, KRT16, PIK3R3, SOX9, TACSTD2]									[Group118, Group137]	GO:0010631	[4, 5, 6]	epithelial cell migration	{Group118=6.152691599065877E-17, Group137=1.0260217571862924E-15}	{Group118=8.0600259947763E-15, Group137=1.3133078491984543E-13}		epithelial%20cell%20migration	9	GO_BiologicalProcess-EBI-UniProt-GOA-ACAP-ARAP_08.05.2020_00h00	FALSE	FALSE	epithelial%20cell%20migration	0.00324018	0.965573		GO:0010631
2.77136			[AAMP, ABL1, ACVR1, ACVR1B, ACVR1C, ACVRL1, ADAM17, ADAM9, ADAMTS9, ADGRA2, ADGRB1, ADIPOR1, ADTRP, AGO2, AGT, AGTR2, AGXT, AKAP12, AKT1, AKT3, ALOX12, ALX1, AMOT, AMOTL1, AMOTL2, ANGPT1, ANGPT2, ANGPT4, ANLN, ANXA1, ANXA3, ANXA6, APELA, APLP2, APOA1, APOE, APOH, APPL1, APPL2, ARF6, ARHGAP4, ARHGDIB, ARHGEF7, ARID5B, ARSB, ATOH8, ATP2B4, ATP5F1A, ATP5F1B, BAG4, BCAR1, BCAS3, BMP10, BMP4, BMP7, BM…	[ANXA3, EFNA1, EPB41L4B, EPPK1, GATA3, KRT16, PIK3R3, PRSS8, SDC4, SOX10, SOX9, TACSTD2]									[Group118, Group137]	GO:0001667	[4, 5]	ameboidal-type cell migration	{Group118=6.152691599065877E-17, Group137=1.0260217571862924E-15}	{Group118=8.0600259947763E-15, Group137=1.3133078491984543E-13}		ameboidal-type%20cell%20migration	12	GO_BiologicalProcess-EBI-UniProt-GOA-ACAP-ARAP_08.05.2020_00h00	FALSE	FALSE	ameboidal-type%20cell%20migration	0.00114537	0.42035		GO:0001667
3.09811			[AAMP, ABL1, ACKR3, ACTG1, ACTN4, ACVR1, ACVR1B, ADAM10, ADAM17, ADAM8, ADAM9, ADAMTS1, ADGRA2, ADRA2A, AGER, AGO2, AGT, AGXT, AIF1, AKAP12, AKIRIN1, AKT1, AKT2, AKT3, ALOX12, AMOTL1, ANGPT1, ANGPT4, ANGPTL3, ANO6, ANXA1, ANXA3, APC, APELA, APP, ARF6, ARHGEF2, ARHGEF39, ARHGEF7, ATM, ATOH8, ATP5F1A, ATP5F1B, ATP7A, ATP8A1, BAG4, BCAR1, BCAS3, BCL2, BDKRB1, BMP2, BMP4, BMP7, BMPR2, C1D, C1QBP, C1Q…	[ANXA3, CLDN1, CLDN3, CLDN4, CLDN7, CXCL16, CXCL17, EPB41L4B, EPCAM, FAM83H, GATA3, GCNT2, GRB7, PIK3R3, S100A14, SERPINB3, SHTN1, SOX9]									[Group118, Group134]	GO:2000147	[3, 4, 5, 6]	positive regulation of cell motility	{Group118=6.152691599065877E-17, Group134=2.329236919981505E-27}	{Group118=8.0600259947763E-15, Group134=3.2143469495744773E-25}		positive%20regulation%20of%20cell%20motility	18	GO_BiologicalProcess-EBI-UniProt-GOA-ACAP-ARAP_08.05.2020_00h00	FALSE	FALSE	positive%20regulation%20of%20cell%20motility	1.62e-05	0.00872415		GO:2000147
3.00501			[AAMP, ABL1, ACKR3, ACTG1, ACTN4, ACVR1, ACVR1B, ADAM10, ADAM17, ADAM8, ADAM9, ADAMTS1, ADGRA2, ADRA2A, AGER, AGO2, AGT, AGXT, AIF1, AKAP12, AKIRIN1, AKT1, AKT2, AKT3, ALOX12, AMOTL1, ANGPT1, ANGPT4, ANGPTL3, ANO6, ANXA1, ANXA3, APC, APELA, APP, ARF6, ARHGEF2, ARHGEF39, ARHGEF7, ATM, ATOH8, ATP2A1, ATP5F1A, ATP5F1B, ATP7A, ATP8A1, BAG4, BCAR1, BCAS3, BCL2, BCL6, BDKRB1, BMP2, BMP4, BMP7, BMPR2, B…	[ANXA3, CLDN1, CLDN3, CLDN4, CLDN7, CXCL16, CXCL17, EPB41L4B, EPCAM, FAM83H, GATA3, GCNT2, GRB7, PIK3R3, S100A14, SERPINB3, SHTN1, SOX9]									[Group118, Group134]	GO:0051272	[3, 4, 5]	positive regulation of cellular component movement	{Group118=6.152691599065877E-17, Group134=2.329236919981505E-27}	{Group118=8.0600259947763E-15, Group134=3.2143469495744773E-25}		positive%20regulation%20of%20cellular%20component%20movement	18	GO_BiologicalProcess-EBI-UniProt-GOA-ACAP-ARAP_08.05.2020_00h00	FALSE	FALSE	positive%20regulation%20of%20cellular%20component%20movement	2.43e-05	0.0126343		GO:0051272
3.01508			[AAMP, ABL1, ACKR3, ACTG1, ACTN4, ACVR1, ACVR1B, ADAM10, ADAM17, ADAM8, ADAM9, ADAMTS1, ADGRA2, ADRA2A, AGER, AGO2, AGT, AGXT, AIF1, AKAP12, AKIRIN1, AKT1, AKT2, AKT3, ALOX12, AMOTL1, ANGPT1, ANGPT4, ANGPTL3, ANO6, ANXA1, ANXA3, APC, APELA, APP, ARF6, ARHGEF2, ARHGEF39, ARHGEF7, ARTN, ATM, ATOH8, ATP5F1A, ATP5F1B, ATP7A, ATP8A1, AZU1, BAG4, BCAR1, BCAS3, BCL2, BDKRB1, BMP2, BMP4, BMP7, BMPR2, BVE…	[ANXA3, CLDN1, CLDN3, CLDN4, CLDN7, CXCL16, CXCL17, EPB41L4B, EPCAM, FAM83H, GATA3, GCNT2, GRB7, PIK3R3, S100A14, SERPINB3, SHTN1, SOX9]									[Group118, Group134]	GO:0040017	[2, 3, 4]	positive regulation of locomotion	{Group118=6.152691599065877E-17, Group134=2.329236919981505E-27}	{Group118=8.0600259947763E-15, Group134=3.2143469495744773E-25}		positive%20regulation%20of%20locomotion	18	GO_BiologicalProcess-EBI-UniProt-GOA-ACAP-ARAP_08.05.2020_00h00	FALSE	FALSE	positive%20regulation%20of%20locomotion	2.32e-05	0.0122056		GO:0040017
2.3766			[AACS, ABAT, ABCA1, ABCA12, ABCA7, ABCB1, ABCB4, ABCC8, ABCG1, ABL1, ABLIM3, ABR, ACE2, ACHE, ACSL3, ACSL4, ACSL5, ACSL6, ACTB, ACTN2, ACTN4, ADAM8, ADAM9, ADCY8, ADCYAP1, ADCYAP1R1, ADIPOQ, ADIPOR2, ADORA1, ADORA2A, ADORA2B, ADRA2A, ADRB2, AGER, AGT, AGTR2, AGXT, AHCYL1, AHI1, AHSG, AIF1, AIM2, AIMP1, AKAP12, AKAP5, AKAP6, AKAP7, AKAP9, AKT1, AKT2, ALG10B, ALOX12B, ALOX15B, AMH, AMIGO1, ANG, ANG…	[ANK3, ARHGEF5, ATP1B1, CDH1, CDH3, CLU, ERBB2, GATA3, HOOK1, PKP2, PRSS8, RAB27B, S100A8, S100A9, SAA1, SAA2, SDC1, SDC4, SFN, SPP1, SYT7, SYTL2, TLR2, TMEM30B, VAMP8, VTCN1]									[Group118, Group133, Group138]	GO:0051050	[2, 3, 4, 5]	positive regulation of transport	{Group118=6.152691599065877E-17, Group133=2.152989042126219E-8, Group138=4.3276810533489915E-19}	{Group118=8.0600259947763E-15, Group133=2.152989042126219E-6, Group138=5.799092611487648E-17}		positive%20regulation%20of%20transport	26	GO_BiologicalProcess-EBI-UniProt-GOA-ACAP-ARAP_08.05.2020_00h00	FALSE	FALSE	positive%20regulation%20of%20transport	2.35e-05	0.0123167		GO:0051050
3.22581			[AAMP, ABL1, ACVRL1, ADAM17, ADAM9, ADAMTS9, ADGRA2, ADGRB1, ADIPOR1, ADTRP, AGT, AGTR2, AGXT, AKT1, AKT3, ALOX12, AMOT, AMOTL1, ANGPT1, ANGPT2, ANGPT4, ANLN, ANXA1, ANXA3, APELA, APOA1, APOE, APOH, ARF6, ARSB, ATOH8, ATP2B4, ATP5F1A, ATP5F1B, BCAR1, BCAS3, BMP10, BMP4, BMPER, BMPR2, CALCA, CALR, CAPN7, CARD10, CCBE1, CCN3, CCR6, CD40, CDH13, CDH5, CEACAM1, CEL, CIB1, CLASP1, CLASP2, CLEC14A, COR…	[ANXA3, EFNA1, EPB41L4B, EPPK1, GATA3, GRHL2, KRT16, PIK3R3, SOX9, TACSTD2]									[Group118, Group121, Group137]	GO:0090132	[3]	epithelium migration	{Group118=6.152691599065877E-17, Group121=5.052294405742112E-7, Group137=1.0260217571862924E-15}	{Group118=8.0600259947763E-15, Group121=4.5975879092253215E-5, Group137=1.3133078491984543E-13}		epithelium%20migration	10	GO_BiologicalProcess-EBI-UniProt-GOA-ACAP-ARAP_08.05.2020_00h00	FALSE	FALSE	epithelium%20migration	0.000956	0.360503		GO:0090132
5.97015			[AMH, B2M, BCL10, CD160, CD226, CD36, CD74, CD81, CLNK, DDX1, DDX21, DDX56, DDX58, DHX36, F2RL1, FCER1G, FFAR2, FFAR3, FZD5, GATA3, GPRC5B, HK1, HLA-A, HLA-E, HLA-F, HLA-G, HOOK1, IL18, IL18R1, IL1B, IL1R1, IL6, KARS1, KCNA4, KIR2DL4, LILRB1, MALT1, MAP3K7, MAPK14, MAPK3, MAVS, MIF, NLRP3, NOD2, NR4A3, PRKCZ, RAET1G, RNU6-664P, RSAD2, S100A8, S100A9, SASH3, SCIMP, SEMA7A, SPON2, TAC4, TANK, TICAM…	[GATA3, HOOK1, S100A8, S100A9]									[Group117, Group126, Group138]	GO:0002720	[4, 5, 6, 7, 8]	positive regulation of cytokine production involved in immune response	{Group117=4.4220204984319554E-4, Group126=1.6375009496472458E-5, Group138=4.3276810533489915E-19}	{Group117=0.018572486093414213, Group126=0.0012445007217319068, Group138=5.799092611487648E-17}		positive%20regulation%20of%20cytokine%20production%20involved%20in%20immune%20response	4	GO_BiologicalProcess-EBI-UniProt-GOA-ACAP-ARAP_08.05.2020_00h00	FALSE	FALSE	positive%20regulation%20of%20cytokine%20production%20involved%20in%20immune%20response	0.00414327	1		GO:0002720
4			[AMH, ANGPT1, APOA1, APOA2, ARG1, ATG5, B2M, BCL10, BCL6, BST2, BTK, CCR2, CD160, CD226, CD36, CD74, CD81, CD96, CLC, CLCF1, CLNK, CUEDC2, DDX1, DDX21, DDX56, DDX58, DHX36, F2RL1, FCER1G, FFAR2, FFAR3, FOXP3, FZD5, GATA3, GPRC5B, HFE, HK1, HLA-A, HLA-E, HLA-F, HLA-G, HMOX1, HOOK1, IFNA2, IFNB1, IL10, IL18, IL18R1, IL1B, IL1R1, IL6, IRAK3, JAK3, KARS1, KCNA4, KIR2DL4, LILRB1, LPAL2, MALT1, MAP3K7,…	[GATA3, HOOK1, S100A8, S100A9]									[Group117, Group126, Group138]	GO:0002718	[4, 5, 6, 7]	regulation of cytokine production involved in immune response	{Group117=4.4220204984319554E-4, Group126=1.6375009496472458E-5, Group138=4.3276810533489915E-19}	{Group117=0.018572486093414213, Group126=0.0012445007217319068, Group138=5.799092611487648E-17}		regulation%20of%20cytokine%20production%20involved%20in%20immune%20response	4	GO_BiologicalProcess-EBI-UniProt-GOA-ACAP-ARAP_08.05.2020_00h00	FALSE	FALSE	regulation%20of%20cytokine%20production%20involved%20in%20immune%20response	0.0165614	1		GO:0002718
3.36134			[AMH, ATAD5, B2M, BCL10, C17orf99, CD160, CD226, CD244, CD28, CD36, CD40, CD74, CD81, CLCF1, CLNK, DDX1, DDX21, DDX56, DDX58, DHX36, EXOSC3, EXOSC6, F2RL1, FCER1G, FFAR2, FFAR3, FZD5, GATA3, GNPDA1, GPI, GPRC5B, HK1, HLA-A, HLA-E, HLA-F, HLA-G, HMCES, HOOK1, HPX, IL13, IL18, IL18R1, IL1B, IL1R1, IL2, IL33, IL4, IL4R, IL5, IL6, INSL6, KARS1, KCNA4, KIR2DL4, KLK5, KLK7, KMT5B, KMT5C, LILRB1, LRIF1,…	[GATA3, HOOK1, S100A8, S100A9]									[Group117, Group126, Group138]	GO:0002702	[3, 4, 5, 6]	positive regulation of production of molecular mediator of immune response	{Group117=4.4220204984319554E-4, Group126=1.6375009496472458E-5, Group138=4.3276810533489915E-19}	{Group117=0.018572486093414213, Group126=0.0012445007217319068, Group138=5.799092611487648E-17}		positive%20regulation%20of%20production%20of%20molecular%20mediator%20of%20immune%20response	4	GO_BiologicalProcess-EBI-UniProt-GOA-ACAP-ARAP_08.05.2020_00h00	FALSE	FALSE	positive%20regulation%20of%20production%20of%20molecular%20mediator%20of%20immune%20response	0.029133	1		GO:0002702
2.39521			[AMH, ANGPT1, APLF, APOA1, APOA2, ARG1, ATAD5, ATG5, B2M, BCL10, BCL6, BST2, BTK, C17orf99, CCR2, CD160, CD22, CD226, CD244, CD28, CD36, CD40, CD40LG, CD74, CD81, CD96, CGAS, CLC, CLCF1, CLNK, CUEDC2, DDX1, DDX21, DDX56, DDX58, DHX36, EXOSC3, EXOSC6, F2RL1, FCER1G, FCGR2B, FCRL3, FFAR2, FFAR3, FOXP3, FZD5, GATA3, GNPDA1, GPI, GPRC5B, HFE, HK1, HLA-A, HLA-E, HLA-F, HLA-G, HMCES, HMOX1, HOOK1, HPX,…	[GATA3, HOOK1, S100A8, S100A9]									[Group117, Group126, Group138]	GO:0002700	[3, 4, 5]	regulation of production of molecular mediator of immune response	{Group117=4.4220204984319554E-4, Group126=1.6375009496472458E-5, Group138=4.3276810533489915E-19}	{Group117=0.018572486093414213, Group126=0.0012445007217319068, Group138=5.799092611487648E-17}		regulation%20of%20production%20of%20molecular%20mediator%20of%20immune%20response	4	GO_BiologicalProcess-EBI-UniProt-GOA-ACAP-ARAP_08.05.2020_00h00	FALSE	FALSE	regulation%20of%20production%20of%20molecular%20mediator%20of%20immune%20response	0.0807048	1		GO:0002700
4.13223			[AMH, ANGPT1, APOA1, APOA2, ARG1, ATG5, B2M, BCL10, BCL6, BST2, BTK, CCR2, CD160, CD226, CD36, CD55, CD74, CD81, CD96, CHGA, CLC, CLCF1, CLNK, CUEDC2, DDX1, DDX21, DDX56, DDX58, DENND1B, DHX36, DLG1, F2RL1, FCER1G, FFAR2, FFAR3, FOXP3, FZD5, GAS6, GATA3, GPRC5B, HFE, HK1, HLA-A, HLA-E, HLA-F, HLA-G, HMOX1, HOOK1, HSPD1, IFNA2, IFNB1, IL10, IL12A, IL12B, IL18, IL18R1, IL18RAP, IL1B, IL1R1, IL31RA,…	[GATA3, HOOK1, S100A8, S100A9, TLR2]									[Group117, Group126, Group130, Group138]	GO:0002367	[3, 6]	cytokine production involved in immune response	{Group117=4.4220204984319554E-4, Group126=1.6375009496472458E-5, Group130=1.1908588227975818E-4, Group138=4.3276810533489915E-19}	{Group117=0.018572486093414213, Group126=0.0012445007217319068, Group130=0.006787895289946216, Group138=5.799092611487648E-17}		cytokine%20production%20involved%20in%20immune%20response	5	GO_BiologicalProcess-EBI-UniProt-GOA-ACAP-ARAP_08.05.2020_00h00	FALSE	FALSE	cytokine%20production%20involved%20in%20immune%20response	0.00665515	1		GO:0002367
2.3622			[ABCC1, ABCD1, ABCD2, ABHD12, ABR, ACE2, ACOD1, ACP5, ADA, ADAM8, ADAMTS12, ADCY7, ADCYAP1, ADIPOQ, ADORA1, ADORA2A, ADORA2B, AGER, AGT, AGTR1, AGXT, AHSG, AKNA, ALOX15, ALOX5, ALOX5AP, ANXA1, AOAH, APCS, APLP2, APOA1, APOD, APOE, APPL1, APPL2, AREL1, ASH1L, ATM, BAP1, BCL6, BCL6B, BCR, BIRC2, BIRC3, BRD4, BST1, BTK, C1QTNF12, C1QTNF3, C2CD4A, C2CD4B, C3, CALCRL, CASP1, CASP12, CASP4, CASP5, CCL1…	[CXCL17, ESR1, GATA3, S100A8, S100A9, SAA1, SAA2, TLR2, VAMP8]									[Group117, Group120, Group138]	GO:0050727	[4, 5, 6]	regulation of inflammatory response	{Group117=4.4220204984319554E-4, Group120=3.6053096064254023E-6, Group138=4.3276810533489915E-19}	{Group117=0.018572486093414213, Group120=2.95635387726883E-4, Group138=5.799092611487648E-17}		regulation%20of%20inflammatory%20response	9	GO_BiologicalProcess-EBI-UniProt-GOA-ACAP-ARAP_08.05.2020_00h00	FALSE	FALSE	regulation%20of%20inflammatory%20response	0.012608	1		GO:0050727
2.2673			[AACS, ABAT, ABCC8, ABCG1, ABL1, ABR, ACHE, ACSL4, ACVR1C, ADAM8, ADAM9, ADCY1, ADCY5, ADCY8, ADCYAP1, ADGRE2, ADIPOQ, ADORA1, ADORA2A, ADORA2B, ADRA1A, ADRA1D, ADRA2A, ADRA2B, ADRA2C, ADTRP, AGER, AGT, AGTR1, AGTR2, AGXT, AIF1, AIM2, AIMP1, AKAP12, ALOX15B, ALOX5, AMH, ANG, ANGPT1, ANKRD1, ANO1, ANXA1, ANXA4, AP1G1, APBA1, APBA2, APBB1, APEX1, APLN, APOA1, APOA2, APOE, ARF1, ARF1P1, ARF6, ARFIP1…	[CLU, GATA3, HOOK1, IDH2, PPP1R9A, RAB27B, S100A8, S100A9, SAA1, SAA2, SDC1, SDC4, SPP1, STXBP2, SYT7, TFAP2B, TLR2, VAMP8, VTCN1]									[Group117, Group120, Group133, Group138]	GO:1903530	[3, 4, 5, 6]	regulation of secretion by cell	{Group117=4.4220204984319554E-4, Group120=3.6053096064254023E-6, Group133=2.152989042126219E-8, Group138=4.3276810533489915E-19}	{Group117=0.018572486093414213, Group120=2.95635387726883E-4, Group133=2.152989042126219E-6, Group138=5.799092611487648E-17}		regulation%20of%20secretion%20by%20cell	19	GO_BiologicalProcess-EBI-UniProt-GOA-ACAP-ARAP_08.05.2020_00h00	FALSE	FALSE	regulation%20of%20secretion%20by%20cell	0.000791	0.304613		GO:1903530
2.5974			[ABCC1, ADAM8, ADORA2B, AGT, AGTR1, AGXT, ALOX5AP, APPL1, BTK, C2CD4A, C2CD4B, C3, CCL1, CCL24, CCL3, CCM2, CCN4, CCR2, CCR7, CD28, CD47, CD6, CD81, CDK19, CEBPA, CEBPB, CLEC7A, CLOCK, CNR1, CREB3L3, CTSC, CX3CL1, DDT, DDTL, DEFB114, DHX9, EGFR, EHHADH, ETS1, F12, FABP4, FCER1G, FFAR2, FFAR3, GBP5, GPR4, GPRC5B, GPSM3, GRN, HLA-E, HSPD1, HYAL2, IDO1, IFNG, IL12B, IL15, IL16, IL17A, IL17B, IL17D, …	[S100A8, S100A9, TLR2, VAMP8]									[Group117, Group120, Group125, Group130, Group138]	GO:0050729	[4, 5, 6, 7]	positive regulation of inflammatory response	{Group117=4.4220204984319554E-4, Group120=3.6053096064254023E-6, Group125=1.0182693578711388E-4, Group130=1.1908588227975818E-4, Group138=4.3276810533489915E-19}	{Group117=0.018572486093414213, Group120=2.95635387726883E-4, Group125=0.0060077892114397185, Group130=0.006787895289946216, Group138=5.799092611487648E-17}		positive%20regulation%20of%20inflammatory%20response	4	GO_BiologicalProcess-EBI-UniProt-GOA-ACAP-ARAP_08.05.2020_00h00	FALSE	FALSE	positive%20regulation%20of%20inflammatory%20response	0.0639469	1		GO:0050729
2.85714			[A2M, ACAN, ADAM10, ADAM15, ADAM17, ADAM8, ADAM9, ADAMTS1, ADAMTS16, ADAMTS18, ADAMTS4, ADAMTS5, ADAMTS8, ADAMTS9, BCAN, BMP1, BSG, CAPN1, CAPN10, CAPN11, CAPN12, CAPN13, CAPN14, CAPN15, CAPN2, CAPN3, CAPN5, CAPN6, CAPN7, CAPN8, CAPN9, CAPNS1, CAPNS2, CASP3, CAST, CD44, CDH1, CMA1, COL10A1, COL11A1, COL11A2, COL12A1, COL13A1, COL14A1, COL15A1, COL16A1, COL17A1, COL18A1, COL19A1, COL1A1, COL1A2, C…	[CDH1, LAMB3, MMP7, SPP1]									[Group116]	R-HSA:1474228	[-1]	Degradation of the extracellular matrix	{Group116=8.491132373235493E-6}	{Group116=6.87781722232075E-4}		Degradation%20of%20the%20extracellular%20matrix	4	REACTOME_Pathways_08.05.2020	FALSE	FALSE	Degradation%20of%20the%20extracellular%20matrix	0.0481905	1		R-HSA:1474228
2.75			[A2M, ABI3BP, ABL1, ACAN, ADAM10, ADAM12, ADAM15, ADAM19, ADAM8, ADAMTS14, ADAMTS2, ADAMTS20, ADAMTS3, ADAMTS4, ADAMTS5, ADAMTS9, ADAMTSL2, ADAMTSL4, ADTRP, AEBP1, AGRN, AGT, AGXT, ANGPTL7, ANTXR1, ANXA2, APBB2, APP, ATP7A, ATXN1L, B4GALT1, BCAN, BCL3, BGN, BMP1, BSG, BTF3P11, C1D, CAPN1, CAPN2, CAPNS1, CAPNS2, CARMIL2, CAV1, CAV2, CCDC80, CCN1, CCN2, CCNA2, CD44, CD47, CDH1, CEL, CFLAR, CHADL, C…	[CDH1, DDR1, ELF3, ITGB6, ITGB8, LAMB3, MMP7, SOX9, SPINT1, SPINT2, SPP1]									[Group116]	GO:0043062	[4]	extracellular structure organization	{Group116=8.491132373235493E-6}	{Group116=6.87781722232075E-4}		extracellular%20structure%20organization	11	GO_BiologicalProcess-EBI-UniProt-GOA-ACAP-ARAP_08.05.2020_00h00	FALSE	FALSE	extracellular%20structure%20organization	0.00194178	0.660207		GO:0043062
2.75689			[A2M, ABI3BP, ABL1, ACAN, ADAM10, ADAM12, ADAM15, ADAM19, ADAM8, ADAMTS14, ADAMTS2, ADAMTS20, ADAMTS3, ADAMTS4, ADAMTS5, ADAMTS9, ADAMTSL2, ADAMTSL4, ADTRP, AEBP1, AGRN, AGT, AGXT, ANGPTL7, ANTXR1, ANXA2, APBB2, APP, ATP7A, ATXN1L, B4GALT1, BCAN, BCL3, BGN, BMP1, BSG, BTF3P11, C1D, CAPN1, CAPN2, CAPNS1, CAPNS2, CARMIL2, CAV1, CAV2, CCDC80, CCN1, CCN2, CCNA2, CD44, CD47, CDH1, CEL, CFLAR, CHADL, C…	[CDH1, DDR1, ELF3, ITGB6, ITGB8, LAMB3, MMP7, SOX9, SPINT1, SPINT2, SPP1]									[Group116]	GO:0030198	[5]	extracellular matrix organization	{Group116=8.491132373235493E-6}	{Group116=6.87781722232075E-4}		extracellular%20matrix%20organization	11	GO_BiologicalProcess-EBI-UniProt-GOA-ACAP-ARAP_08.05.2020_00h00	FALSE	FALSE	extracellular%20matrix%20organization	0.00190424	0.651249		GO:0030198
2.99003			[A2M, ACAN, ACTN1, ADAM10, ADAM12, ADAM15, ADAM17, ADAM19, ADAM8, ADAM9, ADAMTS1, ADAMTS14, ADAMTS16, ADAMTS18, ADAMTS2, ADAMTS3, ADAMTS4, ADAMTS5, ADAMTS8, ADAMTS9, AGRN, APP, ASPN, BCAN, BGN, BMP1, BMP10, BMP2, BMP4, BMP7, BSG, CAPN1, CAPN10, CAPN11, CAPN12, CAPN13, CAPN14, CAPN15, CAPN2, CAPN3, CAPN5, CAPN6, CAPN7, CAPN8, CAPN9, CAPNS1, CAPNS2, CASK, CASP3, CAST, CD151, CD44, CD47, CDH1, CEACA…	[CDH1, DDR1, ITGB6, ITGB8, LAMB3, MMP7, SDC1, SDC4, SPP1]									[Group116, Group123]	R-HSA:1474244	[-1]	Extracellular matrix organization	{Group116=8.491132373235493E-6, Group123=9.166757118616481E-11}	{Group116=6.87781722232075E-4, Group123=1.0541770686408953E-8}		Extracellular%20matrix%20organization	9	REACTOME_Pathways_08.05.2020	FALSE	FALSE	Extracellular%20matrix%20organization	0.00284367	0.867318		R-HSA:1474244
6.81818			[AGRN, CD36, CD44, CD47, CHAD, COL1A1, COL1A2, COL2A1, COL4A1, COL4A2, COL4A3, COL4A4, COL4A5, COL4A6, COL6A1, COL6A2, COL6A3, COL6A5, COL6A6, COL9A1, COL9A2, COL9A3, COMP, DAG1, DMP1, DSPP, FN1, FRAS1, FREM1, FREM2, GP1BA, GP1BB, GP5, GP6, GP9, HMMR, HSPG2, IBSP, ITGA1, ITGA10, ITGA11, ITGA2, ITGA2B, ITGA3, ITGA4, ITGA5, ITGA6, ITGA7, ITGA8, ITGA9, ITGAV, ITGB1, ITGB3, ITGB4, ITGB5, ITGB6, ITGB7…	[ITGB6, ITGB8, LAMB3, SDC1, SDC4, SPP1]									[Group116, Group123]	KEGG:04512	[-1]	ECM-receptor interaction	{Group116=8.491132373235493E-6, Group123=9.166757118616481E-11}	{Group116=6.87781722232075E-4, Group123=1.0541770686408953E-8}		ECM-receptor%20interaction	6	KEGG_08.05.2020	FALSE	FALSE	ECM-receptor%20interaction	0.000221	0.0957466		KEGG:04512
2.85307			[ABI1, ABL1, ACTL6A, ACVR1, ACVR1B, ACVR1C, ACVR2A, ACVRL1, ADA, ADAM10, ADAMTS3, ADCY9, ADD1, ADGRF5, ADM, AKAP3, AKR1B1, AKT1, ALDH1A2, ALKBH1, ALS2, ALX1, ALX3, ALX4, AMBRA1, AMOT, ANGPT1, ANKRD11, APAF1, APBA1, APBA2, APBA3, APOB, AR, AREG, ARHGAP35, ARHGDIG, ARID1A, ARL13B, ARNT, ARNT2, ARTN, ASCL2, ASF1B, ATM, ATP11A, ATP6AP2, ATP7A, AXIN2, AZF1, B9D1, BBS4, BCL10, BCL2L1, BCL2L11, BCOR, BI…	[COBL, DSC2, ELF3, FOXA1, GATA3, GRHL2, KRT19, KRT8, LRP2, MUC1, SDC4, SHROOM3, SLC34A2, SOX10, SOX9, SPINT1, SPINT2, ST14, TFAP2A, TPM1]									[Group115, Group135]	GO:0043009	[5, 6]	chordate embryonic development	{Group115=2.070426708423067E-6, Group135=2.1803806974970493E-15}	{Group115=1.8012712363280685E-4, Group135=2.747279678846282E-13}		chordate%20embryonic%20development	20	GO_BiologicalProcess-EBI-UniProt-GOA-ACAP-ARAP_08.05.2020_00h00	FALSE	FALSE	chordate%20embryonic%20development	1.78e-05	0.00958286		GO:0043009
2.77008			[ABI1, ABL1, ACSL4, ACTL6A, ACVR1, ACVR1B, ACVR1C, ACVR2A, ACVRL1, ADA, ADAM10, ADAMTS3, ADCY9, ADD1, ADGRF5, ADM, AKAP3, AKIRIN2, AKR1B1, AKT1, ALDH1A2, ALKBH1, ALS2, ALX1, ALX3, ALX4, AMBRA1, AMOT, ANGPT1, ANKRD11, ANKS6, APAF1, APBA1, APBA2, APBA3, APOB, AR, AREG, ARHGAP35, ARHGDIG, ARID1A, ARL13B, ARNT, ARNT2, ARTN, ASCL2, ASF1B, ATM, ATP11A, ATP6AP2, ATP7A, AXIN2, AZF1, B9D1, BBS4, BCL10, BC…	[COBL, DSC2, ELF3, FOXA1, GATA3, GRHL2, KRT19, KRT8, LRP2, MUC1, SDC4, SHROOM3, SLC34A2, SOX10, SOX9, SPINT1, SPINT2, ST14, TFAP2A, TPM1]									[Group115, Group135]	GO:0009792	[4, 5]	embryo development ending in birth or egg hatching	{Group115=2.070426708423067E-6, Group135=2.1803806974970493E-15}	{Group115=1.8012712363280685E-4, Group135=2.747279678846282E-13}		embryo%20development%20ending%20in%20birth%20or%20egg%20hatching	20	GO_BiologicalProcess-EBI-UniProt-GOA-ACAP-ARAP_08.05.2020_00h00	FALSE	FALSE	embryo%20development%20ending%20in%20birth%20or%20egg%20hatching	2.71e-05	0.0139608		GO:0009792
16.6667			[ADM, BMP5, BMP7, CCN1, CCNA2, DNAJB6, FGFR2, FZD5, GCM1, GJB5, GRB2, GRHL2, IL10, LEF1, NCOA1, PPP3CA, RNU6-664P, RSPO3, SOCS3, SPINT1, SPINT2, ST14, WNT7B, ZFP36L1]	[GRHL2, SPINT1, SPINT2, ST14]									[Group114, Group135]	GO:0060713	[3, 4, 5, 6, 7, 8, 9, 10]	labyrinthine layer morphogenesis	{Group114=1.8177785821212504E-6, Group135=2.1803806974970493E-15}	{Group114=1.5996451522667005E-4, Group135=2.747279678846282E-13}		labyrinthine%20layer%20morphogenesis	4	GO_BiologicalProcess-EBI-UniProt-GOA-ACAP-ARAP_08.05.2020_00h00	FALSE	FALSE	labyrinthine%20layer%20morphogenesis	7.95e-05	0.0379397		GO:0060713
7.27273			[ADM, AKT1, BIRC6, BMP5, BMP7, CASP8, CCN1, CCNA2, CDX2, CDX4, CITED1, DNAJB6, EGLN1, FBXW8, FGFR2, FZD5, GATD3A, GCM1, GGNBP2, GJB5, GRB2, GRHL2, HES1, HEY1, HEY2, HS6ST1, IL10, JUNB, LEF1, MAP2K1, MAPK1, NCOA1, NSDHL, OVOL2, PCDH12, PLCD1, PLCD3, PLG, PPP3CA, RBPJ, RNASEH2A, RNU6-664P, RSPO3, SENP2, SOCS3, SPINT1, SPINT2, ST14, SUMO1, TMED2, VASH1, VASH2, WNT2, WNT7B, ZFP36L1]	[GRHL2, SPINT1, SPINT2, ST14]									[Group114, Group135]	GO:0060711	[4, 5, 6, 7, 8, 9]	labyrinthine layer development	{Group114=1.8177785821212504E-6, Group135=2.1803806974970493E-15}	{Group114=1.5996451522667005E-4, Group135=2.747279678846282E-13}		labyrinthine%20layer%20development	4	GO_BiologicalProcess-EBI-UniProt-GOA-ACAP-ARAP_08.05.2020_00h00	FALSE	FALSE	labyrinthine%20layer%20development	0.00201803	0.674021		GO:0060711
30.7692			[ADM, FGFR2, FZD5, GCM1, GRB2, GRHL2, IL10, RNU6-664P, RSPO3, SOCS3, SPINT1, SPINT2, ST14]	[GRHL2, SPINT1, SPINT2, ST14]									[Group114, Group135]	GO:0060670	[3, 4, 5, 6, 7, 8, 9, 10, 11]	branching involved in labyrinthine layer morphogenesis	{Group114=1.8177785821212504E-6, Group135=2.1803806974970493E-15}	{Group114=1.5996451522667005E-4, Group135=2.747279678846282E-13}		branching%20involved%20in%20labyrinthine%20layer%20morphogenesis	4	GO_BiologicalProcess-EBI-UniProt-GOA-ACAP-ARAP_08.05.2020_00h00	FALSE	FALSE	branching%20involved%20in%20labyrinthine%20layer%20morphogenesis	5.82e-06	0.00333521		GO:0060670
14.2857			[ADM, BMP5, BMP7, CCN1, CCNA2, DNAJB6, FGFR2, FZD5, GCM1, GJB5, GRB2, GRHL2, IGF2, IL10, LEF1, NCOA1, PPP3CA, RNU6-664P, RSPO3, SETD2, SOCS3, SPINT1, SPINT2, ST14, TRIM28, WNT7B, ZFP36L1, ZNF568]	[GRHL2, SPINT1, SPINT2, ST14]									[Group114, Group135]	GO:0060669	[3, 4, 5, 6, 7, 8, 9]	embryonic placenta morphogenesis	{Group114=1.8177785821212504E-6, Group135=2.1803806974970493E-15}	{Group114=1.5996451522667005E-4, Group135=2.747279678846282E-13}		embryonic%20placenta%20morphogenesis	4	GO_BiologicalProcess-EBI-UniProt-GOA-ACAP-ARAP_08.05.2020_00h00	FALSE	FALSE	embryonic%20placenta%20morphogenesis	0.000149	0.0670467		GO:0060669
5.88235			[ADM, AKT1, ARNT, ASCL2, AZF1, BIRC6, BMP5, BMP7, BPTF, CASP8, CCN1, CCNA2, CDX2, CDX4, CEBPA, CEBPB, CITED1, CITED2, CSF2, DNAJB6, E2F7, E2F8, EGFR, EGLN1, EOMES, EPAS1, FBXW8, FGFR2, FZD5, GATA2, GATD3A, GCM1, GGNBP2, GJB5, GRB2, GRHL2, HAND1, HES1, HEY1, HEY2, HIF1A, HS6ST1, HSF1, IGF2, IL10, JUNB, KRT19, KRT8, LEF1, LIF, MAP2K1, MAPK1, MBD4, MDFI, MED1, MIA3, NCOA1, NODAL, NR2F2, NRK, NSDHL, …	[GRHL2, KRT19, KRT8, SPINT1, SPINT2, ST14]									[Group114, Group135]	GO:0001892	[3, 4, 5, 6, 7, 8]	embryonic placenta development	{Group114=1.8177785821212504E-6, Group135=2.1803806974970493E-15}	{Group114=1.5996451522667005E-4, Group135=2.747279678846282E-13}		embryonic%20placenta%20development	6	GO_BiologicalProcess-EBI-UniProt-GOA-ACAP-ARAP_08.05.2020_00h00	FALSE	FALSE	embryonic%20placenta%20development	0.00049	0.196944		GO:0001892
3.08057			[ACTL6A, ACVR1, ACVR1B, ACVR1C, ACVRL1, ADA, ADAM10, ADAMTS3, ADCY9, ADD1, ADM, AKAP3, AKR1B1, AKT1, ALKBH1, ALS2, AMOT, ANGPT1, ANKRD11, APBA1, APBA2, APBA3, APOB, AR, AREG, ARHGDIG, ARNT, ARNT2, ARTN, ASCL2, ASF1B, ATP11A, ATP7A, AZF1, B9D1, BCL2L1, BCL2L11, BCOR, BIRC6, BMP2, BMP5, BMP7, BMPR1A, BNIP2, BPTF, BRCA2, BRK1, BTF3, BTN3A3, BYSL, C2CD3, C6, C6orf141, CAMSAP3, CAPN2, CASP8, CCDC24, C…	[DSC2, ELF3, GATA3, GRHL2, KRT19, KRT8, MUC1, SLC34A2, SOX10, SPINT1, SPINT2, ST14, TPM1]									[Group114, Group135]	GO:0001701	[6, 7]	in utero embryonic development	{Group114=1.8177785821212504E-6, Group135=2.1803806974970493E-15}	{Group114=1.5996451522667005E-4, Group135=2.747279678846282E-13}		in%20utero%20embryonic%20development	13	GO_BiologicalProcess-EBI-UniProt-GOA-ACAP-ARAP_08.05.2020_00h00	FALSE	FALSE	in%20utero%20embryonic%20development	0.000265	0.113458		GO:0001701
2.2869			[ABR, ACVR1, ADA, ADM, AHI1, AKT1, ALDH1A2, ALDH1A3, ALX1, ALX3, ALX4, APELA, ARID1A, ARID2, ARL13B, ARNT, ASCL2, ATOH1, ATP6V1B1, ATP8A2, AZF1, BBS4, BBS5, BBS7, BCR, BIRC6, BMP4, BMP5, BMP7, BMPR1A, BPTF, C2CD3, CASP8, CC2D2A, CCDC103, CCDC134, CCDC39, CCDC40, CCN1, CCNA2, CDX2, CDX4, CEBPA, CEBPB, CELSR1, CEP290, CHD7, CHRNA10, CHRNA9, CHST11, CITED1, CITED2, CLRN1, COBL, COL11A1, COL2A1, CRB2…	[COBL, EFNA1, GATA3, GRHL2, KRT19, KRT8, SOX9, SPINT1, SPINT2, ST14, TFAP2A]									[Group114, Group115, Group135]	GO:0048568	[4, 5, 6]	embryonic organ development	{Group114=1.8177785821212504E-6, Group115=2.070426708423067E-6, Group135=2.1803806974970493E-15}	{Group114=1.5996451522667005E-4, Group115=1.8012712363280685E-4, Group135=2.747279678846282E-13}		embryonic%20organ%20development	11	GO_BiologicalProcess-EBI-UniProt-GOA-ACAP-ARAP_08.05.2020_00h00	FALSE	FALSE	embryonic%20organ%20development	0.00769115	1		GO:0048568
2.3301			[ABL1, ABL2, ACKR2, ACKR3, ACKR4, ADCY5, ADCY8, ADCYAP1, ADCYAP1R1, ADM, ADORA1, ADRA1A, ADRA1B, ADRA1D, AFG3L2, AGT, AGTR1, AGXT, AKAP6, ANK2, ANXA6, ANXA7, APEX1, APLNR, APOE, APP, ATF4, ATG5, ATP13A1, ATP13A2, ATP13A3, ATP13A4, ATP13A5, ATP1A2, ATP1B1, ATP2A1, ATP2A2, ATP2A3, ATP2B1, ATP2B2, ATP2B3, ATP2B4, ATP2C1, ATP2C2, ATP6V1B1, ATP7B, AVP, AVPR1A, AVPR1B, BAK1, BAX, BBC3, BCAP31, BCL2, BD…	[ATP1B1, CCL28, CD24, CLU, CYP27B1, ESR1, S100A14, SAA1, SAA2, STC2, TFAP2B, VDR]									[Group113, Group138]	GO:0055074	[8]	calcium ion homeostasis	{Group113=7.770888440761569E-5, Group138=4.3276810533489915E-19}	{Group113=0.004817950833272172, Group138=5.799092611487648E-17}		calcium%20ion%20homeostasis	12	GO_BiologicalProcess-EBI-UniProt-GOA-ACAP-ARAP_08.05.2020_00h00	FALSE	FALSE	calcium%20ion%20homeostasis	0.00472871	1		GO:0055074
4.54545			[ABR, ADAM8, AGER, AGT, AGXT, ATP6AP1, BAX, BCR, BGLAP, BTF3P11, CA2, CALCA, CARTPT, CD38, CEACAM1, CLDN18, CSF1R, CSK, CST3, CXXC1, CYP27B1, DCSTAMP, DDR2, DEF8, EGFR, F3, FLT4, FSHB, FSHR, GPNMB, GPR137, GPR137B, GREM1, HAND2, HRG, IAPP, IL12B, IL15, IL18, IL2, IL20RA, IL21, IL23A, IL6, INPP5D, ITGB3, LEP, LEPR, LEPROT, LTBP2, LTBP3, MC4R, MDK, MMDK, NF1, NRG1, OSCAR, P2RX7, PDK4, PLEKHM1, PPAR…	[CYP27B1, SPP1, SYT7, VDR]									[Group113, Group137, Group138]	GO:0034103	[3, 4]	regulation of tissue remodeling	{Group113=7.770888440761569E-5, Group137=1.0260217571862924E-15, Group138=4.3276810533489915E-19}	{Group113=0.004817950833272172, Group137=1.3133078491984543E-13, Group138=5.799092611487648E-17}		regulation%20of%20tissue%20remodeling	4	GO_BiologicalProcess-EBI-UniProt-GOA-ACAP-ARAP_08.05.2020_00h00	FALSE	FALSE	regulation%20of%20tissue%20remodeling	0.01077	1		GO:0034103
8.51064			[ADM, AKR1C3, ARNT, ATP1A1, ATP1A3, ATP1A4, BMP2, BMP5, BMP6, CACNA1A, CLCN2, CYP27B1, DGKQ, DKK3, DKKL1, DUOXA1, DUOXA2, EGR1, FFAR3, FSHR, GAL, GATA3, GFI1, GNB3, H6PD, HIF1A, HPN, IFNG, IL1B, MIA3, NFKB1, PAX8, POR, PPARGC1A, RDH10, REST, SLC27A4, SLCO1C1, STC2, STUB1, TCF7L2, TNF, TRERF1, VDAC2, VDR, WNT4, ZMPSTE24]	[CYP27B1, GATA3, STC2, VDR]									[Group113, Group128, Group137, Group138]	GO:0032350	[3, 4, 5]	regulation of hormone metabolic process	{Group113=7.770888440761569E-5, Group128=3.0382774172819416E-19, Group137=1.0260217571862924E-15, Group138=4.3276810533489915E-19}	{Group113=0.004817950833272172, Group128=4.1016745133306214E-17, Group137=1.3133078491984543E-13, Group138=5.799092611487648E-17}		regulation%20of%20hormone%20metabolic%20process	4	GO_BiologicalProcess-EBI-UniProt-GOA-ACAP-ARAP_08.05.2020_00h00	FALSE	FALSE	regulation%20of%20hormone%20metabolic%20process	0.00112116	0.412588		GO:0032350
13.7931			[ASH1L, BSG, CITED2, CTSB, CTSV, CXXC1, CYP27B1, DEDD, EPOR, GHRL, GHSR, GJA1, GJB2, JUNB, LIF, MAPK1, MAPK3, MEN1, PPARD, PTGIS, PTGS2, PTN, RNASEH2A, SPP1, STC1, STC2, TCF23, TPPP3, VDR]	[CYP27B1, SPP1, STC2, VDR]									[Group113, Group114, Group137, Group138]	GO:0046697	[3, 4, 5, 6, 7, 8, 9]	decidualization	{Group113=7.770888440761569E-5, Group114=1.8177785821212504E-6, Group137=1.0260217571862924E-15, Group138=4.3276810533489915E-19}	{Group113=0.004817950833272172, Group114=1.5996451522667005E-4, Group137=1.3133078491984543E-13, Group138=5.799092611487648E-17}		decidualization	4	GO_BiologicalProcess-EBI-UniProt-GOA-ACAP-ARAP_08.05.2020_00h00	FALSE	FALSE	decidualization	0.000171	0.0763289		GO:0046697
10			[ALPL, AQP3, ATP2B1, BGLAP, BMP7, CASR, CD4, CDKN2D, CXCL10, CXXC1, CYP24A1, CYP27B1, FES, FGF23, GDAP1, IL15, KANK2, LONP1, MBD4, MED1, PENK, PHEX, PIM1, PTGS2, PTH, PTN, PTRH2, SFRP1, SNAI2, SNW1, SPP1, STC1, STC2, TGFB1, TNC, TNNC1, TRIM24, TRIM25, TYR, VDR]	[CYP27B1, SPP1, STC2, VDR]									[Group113, Group114, Group137, Group138]	GO:0033280	[4, 5, 7]	response to vitamin D	{Group113=7.770888440761569E-5, Group114=1.8177785821212504E-6, Group137=1.0260217571862924E-15, Group138=4.3276810533489915E-19}	{Group113=0.004817950833272172, Group114=1.5996451522667005E-4, Group137=1.3133078491984543E-13, Group138=5.799092611487648E-17}		response%20to%20vitamin%20D	4	GO_BiologicalProcess-EBI-UniProt-GOA-ACAP-ARAP_08.05.2020_00h00	FALSE	FALSE	response%20to%20vitamin%20D	0.000606	0.239267		GO:0033280
10			[AKT1, ASH1L, BMPR2, BSG, CITED2, CTSB, CTSV, CXXC1, CYP27B1, DAZAP1, DEDD, EPOR, GHRL, GHSR, GJA1, GJB2, JUNB, LDOC1, LIF, MAPK1, MAPK3, MEN1, NODAL, NR2F2, PPARD, PRDM1, PRDX3, PTGIS, PTGS2, PTN, RNASEH2A, RXRA, SPP1, STC1, STC2, STOX2, TCF23, TMED2, TPPP3, VDR]	[CYP27B1, SPP1, STC2, VDR]									[Group113, Group114, Group137, Group138]	GO:0001893	[3, 4, 5, 6, 7, 8]	maternal placenta development	{Group113=7.770888440761569E-5, Group114=1.8177785821212504E-6, Group137=1.0260217571862924E-15, Group138=4.3276810533489915E-19}	{Group113=0.004817950833272172, Group114=1.5996451522667005E-4, Group137=1.3133078491984543E-13, Group138=5.799092611487648E-17}		maternal%20placenta%20development	4	GO_BiologicalProcess-EBI-UniProt-GOA-ACAP-ARAP_08.05.2020_00h00	FALSE	FALSE	maternal%20placenta%20development	0.000606	0.239267		GO:0001893
6.39535			[ADA, ADAM19, ADM, AKT1, ALKBH1, ANG, APELA, ARID1A, ARNT, ASCL2, ASH1L, AZF1, BIRC2, BIRC6, BMP5, BMP7, BMPR2, BPTF, BSG, CASP8, CCDC134, CCN1, CCNA2, CCNF, CDKN1B, CDX2, CDX4, CEBPA, CEBPB, CITED1, CITED2, CSF2, CTSB, CTSV, CUL7, CXXC1, CYP27B1, DAZAP1, DCN, DEDD, DLX3, DNAJB6, E2F7, E2F8, EGFR, EGLN1, EOMES, EPAS1, EPOR, ETNK2, ETV2, FBXW8, FGFR2, FOSL1, FZD5, GATA2, GATD3A, GCM1, GGNBP2, GHRL…	[CYP27B1, GRHL2, ITGB8, KRT19, KRT8, SPINT1, SPINT2, SPP1, ST14, STC2, VDR]									[Group113, Group114, Group115, Group135, Group137]	GO:0001890	[4, 5, 6, 7]	placenta development	{Group113=7.770888440761569E-5, Group114=1.8177785821212504E-6, Group115=2.070426708423067E-6, Group135=2.1803806974970493E-15, Group137=1.0260217571862924E-15}	{Group113=0.004817950833272172, Group114=1.5996451522667005E-4, Group115=1.8012712363280685E-4, Group135=2.747279678846282E-13, Group137=1.3133078491984543E-13}		placenta%20development	11	GO_BiologicalProcess-EBI-UniProt-GOA-ACAP-ARAP_08.05.2020_00h00	TRUE	FALSE	placenta%20development	1.02e-06	0.000615		GO:0001890
7.69231			[AKIRIN1, AMH, AZU1, C3AR1, C5, C5AR1, CCL2, CCL3, CCL5, CCR2, CD200, CD200R1, CD81, CD9, CKLF, CMKLR1, CSF1, CSF1R, CX3CL1, CX3CR1, CXCL17, CYP19A1, DDT, DDTL, EDN2, EDNRB, EMILIN1, IL34, KARS1, KLF5, LGALS3, MAPK1, MAPK14, MAPK3, MCOLN2, MDK, MIF, MMDK, MMP14, MMP28, MST1, MST1L, MSTN, MTUS1, NUP85, P2RX4, P2RY12, PTK2, PTK2B, RARRES2, ROR2, RORA, S100A8, S100A9, SAA1, SAA2, SFTPD, SLAMF8, STAP…	[CXCL17, S100A8, S100A9, SAA1, SAA2]									[Group112, Group138]	GO:1905517	[4, 6, 7]	macrophage migration	{Group112=4.4920770363499287E-5, Group138=4.3276810533489915E-19}	{Group112=0.0030546123847179515, Group138=5.799092611487648E-17}		macrophage%20migration	5	GO_BiologicalProcess-EBI-UniProt-GOA-ACAP-ARAP_08.05.2020_00h00	FALSE	FALSE	macrophage%20migration	0.000428	0.174605		GO:1905517
3.33333			[ADAM8, ADGRE2, AGER, AIF1, AKIRIN1, AMH, ANO6, ANXA1, ARHGEF5, AZU1, BST1, C1QBP, C3AR1, C5, C5AR1, C5AR2, CALCA, CAMK1D, CCL1, CCL11, CCL13, CCL14, CCL15, CCL15-CCL14, CCL16, CCL17, CCL18, CCL19, CCL2, CCL20, CCL21, CCL22, CCL23, CCL24, CCL25, CCL26, CCL3, CCL3L1, CCL4, CCL4L1, CCL5, CCL7, CCL8, CCN3, CCR1, CCR2, CCR7, CD177, CD200, CD200R1, CD300A, CD300H, CD47, CD74, CD81, CD9, CD99, CD99L2, …	[ARHGEF5, CXCL17, S100A14, S100A8, S100A9, SAA1, SAA2, VAV3]									[Group112, Group138]	GO:0097529	[3, 5, 6]	myeloid leukocyte migration	{Group112=4.4920770363499287E-5, Group138=4.3276810533489915E-19}	{Group112=0.0030546123847179515, Group138=5.799092611487648E-17}		myeloid%20leukocyte%20migration	8	GO_BiologicalProcess-EBI-UniProt-GOA-ACAP-ARAP_08.05.2020_00h00	FALSE	FALSE	myeloid%20leukocyte%20migration	0.0024957	0.781154		GO:0097529
9.80392			[AKIRIN1, AMH, AZU1, C3AR1, C5, C5AR1, CCL2, CCL3, CCL5, CKLF, CMKLR1, CSF1, CSF1R, CX3CL1, CXCL17, CYP19A1, DDT, DDTL, EDN2, EDNRB, IL34, KARS1, KLF5, LGALS3, MAPK1, MAPK14, MAPK3, MDK, MIF, MMDK, MMP28, MST1, MST1L, MSTN, MTUS1, NUP85, PTK2, PTK2B, RARRES2, S100A8, S100A9, SAA1, SAA2, SFTPD, SLAMF8, STAP1, STK4, TAFA4, THBS1, TRPV4, UXT]	[CXCL17, S100A8, S100A9, SAA1, SAA2]									[Group112, Group138]	GO:0048246	[4, 5, 6, 7, 8]	macrophage chemotaxis	{Group112=4.4920770363499287E-5, Group138=4.3276810533489915E-19}	{Group112=0.0030546123847179515, Group138=5.799092611487648E-17}		macrophage%20chemotaxis	5	GO_BiologicalProcess-EBI-UniProt-GOA-ACAP-ARAP_08.05.2020_00h00	FALSE	FALSE	macrophage%20chemotaxis	0.000136	0.0618174		GO:0048246
4.32099			[ADAM8, ADGRE2, AKIRIN1, ANXA1, BST1, C1QBP, C3AR1, C5AR1, C5AR2, CAMK1D, CCL1, CCL11, CCL13, CCL14, CCL15, CCL15-CCL14, CCL16, CCL17, CCL18, CCL19, CCL2, CCL20, CCL21, CCL22, CCL23, CCL24, CCL25, CCL26, CCL3, CCL3L1, CCL4, CCL4L1, CCL5, CCL7, CCL8, CCR7, CD177, CD300A, CD300H, CD74, CD99, CD99L2, CKLF, CLSTN1, CMKLR1, CSF1, CSF1R, CSF3R, CX3CL1, CXADR, CXCL1, CXCL10, CXCL11, CXCL13, CXCL17, CXCL…	[CXCL17, S100A14, S100A8, S100A9, SAA1, SAA2, VAV3]									[Group112, Group126, Group138]	GO:0097530	[4, 6, 7]	granulocyte migration	{Group112=4.4920770363499287E-5, Group126=1.6375009496472458E-5, Group138=4.3276810533489915E-19}	{Group112=0.0030546123847179515, Group126=0.0012445007217319068, Group138=5.799092611487648E-17}		granulocyte%20migration	7	GO_BiologicalProcess-EBI-UniProt-GOA-ACAP-ARAP_08.05.2020_00h00	FALSE	FALSE	granulocyte%20migration	0.00106757	0.397136		GO:0097530
5.03597			[ADGRE2, AKIRIN1, ANXA1, BST1, C1QBP, C3AR1, C5AR1, C5AR2, CAMK1D, CCL1, CCL11, CCL13, CCL14, CCL15, CCL15-CCL14, CCL16, CCL17, CCL18, CCL19, CCL2, CCL20, CCL21, CCL22, CCL23, CCL24, CCL25, CCL26, CCL3, CCL3L1, CCL4, CCL4L1, CCL5, CCL7, CCL8, CCR7, CD300H, CD74, CKLF, CLSTN1, CMKLR1, CSF1, CSF1R, CSF3R, CX3CL1, CXADR, CXCL1, CXCL10, CXCL11, CXCL13, CXCL17, CXCL2, CXCL3, CXCL5, CXCL6, CXCL8, CXCL9…	[CXCL17, S100A14, S100A8, S100A9, SAA1, SAA2, VAV3]									[Group112, Group126, Group138]	GO:0071621	[4, 5, 6, 7, 8]	granulocyte chemotaxis	{Group112=4.4920770363499287E-5, Group126=1.6375009496472458E-5, Group138=4.3276810533489915E-19}	{Group112=0.0030546123847179515, Group126=0.0012445007217319068, Group138=5.799092611487648E-17}		granulocyte%20chemotaxis	7	GO_BiologicalProcess-EBI-UniProt-GOA-ACAP-ARAP_08.05.2020_00h00	FALSE	FALSE	granulocyte%20chemotaxis	0.000431	0.175429		GO:0071621
2.06612			[ADAM10, ADAM17, ADGRA2, AGER, AIF1, AKIRIN1, AMH, ANGPT2, ANO6, ARTN, AZU1, BMPR2, BST1, C1QBP, C3AR1, C5, C5AR1, C5AR2, CALR, CAMK1D, CASR, CCL1, CCL19, CCL2, CCL21, CCL26, CCL27, CCL3, CCL4, CCL5, CCL7, CCN3, CCR1, CCR2, CCR4, CCR6, CCR7, CD74, CDH13, CMKLR1, CNOT6, CNTN1, CORO1B, CREB3, CREB3L4, CSF1, CSF1R, CXCL10, CXCL12, CXCL13, CXCL14, CXCL17, CXCL8, CXCR2, CXCR4, CYP19A1, CYRIB, DAPK2, D…	[CXCL17, PADI2, S100A14, S100A8, S100A9]									[Group112, Group126, Group138]	GO:0050920	[3, 4, 5]	regulation of chemotaxis	{Group112=4.4920770363499287E-5, Group126=1.6375009496472458E-5, Group138=4.3276810533489915E-19}	{Group112=0.0030546123847179515, Group126=0.0012445007217319068, Group138=5.799092611487648E-17}		regulation%20of%20chemotaxis	5	GO_BiologicalProcess-EBI-UniProt-GOA-ACAP-ARAP_08.05.2020_00h00	FALSE	FALSE	regulation%20of%20chemotaxis	0.0882995	1		GO:0050920
2.27596			[ABCC1, ACKR2, ACKR3, ACKR4, ADAM10, ADAM17, ADAM8, ADGRA2, ADGRE2, AGER, AGRN, AGTR1, AIF1, AKIRIN1, ALCAM, ALKBH1, ALOX5, AMH, AMOT, ANGPT1, ANGPT2, ANO6, ANOS1, ANXA1, APBB2, APOA1, APP, ARHGAP35, ARHGEF16, ARHGEF5, ARRB2, ART4, ARTN, ARX, ATOH1, AZU1, B3GNT2, BCAR1, BCL11B, BDNF, BDNF-AS, BIN2, BMP4, BMP7, BMPR1B, BMPR2, BOC, BSG, BST1, C10orf99, C1D, C1QBP, C3AR1, C5, C5AR1, C5AR2, CALCA, CA…	[ARHGEF5, CCL28, CLU, CXCL16, CXCL17, EFNA1, ERBB2, GATA3, GRB7, PADI2, S100A14, S100A8, S100A9, SAA1, SAA2, VAV3]									[Group112, Group126, Group138]	GO:0042330	[2, 3]	taxis	{Group112=4.4920770363499287E-5, Group126=1.6375009496472458E-5, Group138=4.3276810533489915E-19}	{Group112=0.0030546123847179515, Group126=0.0012445007217319068, Group138=5.799092611487648E-17}		taxis	16	GO_BiologicalProcess-EBI-UniProt-GOA-ACAP-ARAP_08.05.2020_00h00	FALSE	FALSE	taxis	0.00238521	0.760881		GO:0042330
4.38247			[ADAM10, ADAM17, ADAM8, ADGRE2, AIF1, AKIRIN1, ALOX5, AMH, ANO6, ANXA1, ARHGEF5, AZU1, BST1, C10orf99, C1QBP, C3AR1, C5, C5AR1, C5AR2, CALCA, CALR, CAMK1D, CCL1, CCL11, CCL13, CCL14, CCL15, CCL15-CCL14, CCL16, CCL17, CCL18, CCL19, CCL2, CCL20, CCL21, CCL22, CCL23, CCL24, CCL25, CCL26, CCL27, CCL3, CCL3L1, CCL4, CCL4L1, CCL5, CCL7, CCL8, CCN3, CCR1, CCR2, CCR5, CCR6, CCR7, CD300H, CD74, CH25H, CHG…	[ARHGEF5, CLU, CXCL16, CXCL17, PADI2, S100A14, S100A8, S100A9, SAA1, SAA2, VAV3]									[Group112, Group126, Group138]	GO:0030595	[3, 5, 6]	leukocyte chemotaxis	{Group112=4.4920770363499287E-5, Group126=1.6375009496472458E-5, Group138=4.3276810533489915E-19}	{Group112=0.0030546123847179515, Group126=0.0012445007217319068, Group138=5.799092611487648E-17}		leukocyte%20chemotaxis	11	GO_BiologicalProcess-EBI-UniProt-GOA-ACAP-ARAP_08.05.2020_00h00	TRUE	FALSE	leukocyte%20chemotaxis	3.7e-05	0.0187023		GO:0030595
2.28245			[ABCC1, ACKR2, ACKR3, ACKR4, ADAM10, ADAM17, ADAM8, ADGRA2, ADGRE2, AGER, AGRN, AGTR1, AIF1, AKIRIN1, ALCAM, ALKBH1, ALOX5, AMH, AMOT, ANGPT1, ANGPT2, ANO6, ANOS1, ANXA1, APBB2, APOA1, APP, ARHGAP35, ARHGEF16, ARHGEF5, ARRB2, ART4, ARTN, ARX, ATOH1, AZU1, B3GNT2, BCAR1, BCL11B, BDNF, BDNF-AS, BIN2, BMP4, BMP7, BMPR1B, BMPR2, BOC, BSG, BST1, C10orf99, C1D, C1QBP, C3AR1, C5, C5AR1, C5AR2, CALCA, CA…	[ARHGEF5, CCL28, CLU, CXCL16, CXCL17, EFNA1, ERBB2, GATA3, GRB7, PADI2, S100A14, S100A8, S100A9, SAA1, SAA2, VAV3]									[Group112, Group126, Group138]	GO:0006935	[3, 4]	chemotaxis	{Group112=4.4920770363499287E-5, Group126=1.6375009496472458E-5, Group138=4.3276810533489915E-19}	{Group112=0.0030546123847179515, Group126=0.0012445007217319068, Group138=5.799092611487648E-17}		chemotaxis	16	GO_BiologicalProcess-EBI-UniProt-GOA-ACAP-ARAP_08.05.2020_00h00	FALSE	FALSE	chemotaxis	0.00143333	0.50883		GO:0006935
3.67647			[ADAM10, ADAM17, AIF1, AKIRIN1, AMH, ANO6, BST1, C1QBP, C3AR1, C5, C5AR1, C5AR2, CALR, CAMK1D, CCL1, CCL19, CCL2, CCL21, CCL27, CCL3, CCL4, CCL5, CCL7, CCN3, CCR1, CCR2, CCR6, CCR7, CD74, CMKLR1, CREB3, CREB3L4, CSF1, CSF1R, CXCL10, CXCL12, CXCL13, CXCL14, CXCL17, CXCL8, CXCR2, CYP19A1, DAPK2, DDT, DDTL, DEFB124, DNM1L, DPP4, DUSP1, DUSP12, DYSF, EDN1, EDN2, EDN3, EHHADH, F2RL1, F7, FPR2, GAS6, G…	[CXCL17, PADI2, S100A14, S100A8, S100A9]									[Group112, Group126, Group138]	GO:0002688	[4, 5, 6, 7, 8]	regulation of leukocyte chemotaxis	{Group112=4.4920770363499287E-5, Group126=1.6375009496472458E-5, Group138=4.3276810533489915E-19}	{Group112=0.0030546123847179515, Group126=0.0012445007217319068, Group138=5.799092611487648E-17}		regulation%20of%20leukocyte%20chemotaxis	5	GO_BiologicalProcess-EBI-UniProt-GOA-ACAP-ARAP_08.05.2020_00h00	FALSE	FALSE	regulation%20of%20leukocyte%20chemotaxis	0.01073	1		GO:0002688
3.94737			[ACOD1, APLP2, APOB, APPL1, APPL2, ARRB2, BCL10, BIRC2, BIRC3, BPIFB1, BTK, CACTIN, CASP8, CAV1, CD14, CD300A, CD300LF, CD36, CD40, CHUK, CNPY3, COLEC12, CTSB, CTSK, CTSL, CTSS, CYBA, DAB2IP, DDX3X, EHHADH, EPG5, ESR1, F2RL1, FADD, FCRL3, FGA, FGB, FGG, FLOT1, GFI1, GPS2, GRAMD4, HAVCR2, HMGB1, HSP90B1, HSPD1, IKBKB, IKBKE, IKBKG, IRAK1, IRAK2, IRAK3, IRAK4, IRF1, IRF3, IRF4, IRF7, ITGAM, ITGB2, …	[ESR1, LTF, S100A14, S100A8, S100A9, TLR2]									[Group112, Group126, Group138]	GO:0002224	[4, 5, 6]	toll-like receptor signaling pathway	{Group112=4.4920770363499287E-5, Group126=1.6375009496472458E-5, Group138=4.3276810533489915E-19}	{Group112=0.0030546123847179515, Group126=0.0012445007217319068, Group138=5.799092611487648E-17}		toll-like%20receptor%20signaling%20pathway	6	GO_BiologicalProcess-EBI-UniProt-GOA-ACAP-ARAP_08.05.2020_00h00	FALSE	FALSE	toll-like%20receptor%20signaling%20pathway	0.0037834	1		GO:0002224
3.0303			[ACOD1, ALPK1, ANKRD17, APLP2, APOB, APPL1, APPL2, ARRB2, BCL10, BIRC2, BIRC3, BPIFB1, BTK, C1QBP, CACTIN, CASP8, CAV1, CD14, CD300A, CD300LF, CD36, CD40, CHUK, CLEC4E, CNPY3, COLEC12, CTSB, CTSK, CTSL, CTSS, CYBA, CYLD, DAB2IP, DDX3X, DDX58, DDX60, DHX58, EHHADH, EPG5, ERBIN, ESR1, F2RL1, FADD, FCN1, FCRL3, FFAR2, FGA, FGB, FGG, FLOT1, GFI1, GPATCH3, GPS2, GRAMD4, HAVCR2, HMGB1, HSP90B1, HSPA1A,…	[ESR1, LTF, S100A14, S100A8, S100A9, TLR2]									[Group112, Group126, Group138]	GO:0002221	[3, 4, 5]	pattern recognition receptor signaling pathway	{Group112=4.4920770363499287E-5, Group126=1.6375009496472458E-5, Group138=4.3276810533489915E-19}	{Group112=0.0030546123847179515, Group126=0.0012445007217319068, Group138=5.799092611487648E-17}		pattern%20recognition%20receptor%20signaling%20pathway	6	GO_BiologicalProcess-EBI-UniProt-GOA-ACAP-ARAP_08.05.2020_00h00	FALSE	FALSE	pattern%20recognition%20receptor%20signaling%20pathway	0.013148	1		GO:0002221
5.03597			[A4GNT, ACVRL1, AIMP1, AKR1B1, ALOX5, APOE, APOH, AQP11, AR, AREG, ATF2, ATOH8, ATP5F1A, ATP5IF1, B2M, BMP4, BRCA2, CASK, CAV1, CAV2, CCL2, CD109, CDC73, CDK6, CDKN1B, CDKN1C, CDKN2B, CEACAM1, CNMD, COL4A3, CPB2, CYP27B1, DAB2IP, DLG1, DLL4, DMAP1, DUSP10, EAF2, EFNB2, EPPK1, EREG, FBXW7, FGFR2, FLT1, GATA3, GDF2, GDF5, GDNF, GHRL, GJA1, GPC3, HPN, IFT122, IFT172, IFT52, IFT57, IFT74, IFT80, IL12…	[CYP27B1, EPPK1, GATA3, SFN, SOX9, VDR, XDH]									[Group111, Group128, Group137]	GO:0050680	[4, 5, 6]	negative regulation of epithelial cell proliferation	{Group111=3.371080547318965E-6, Group128=3.0382774172819416E-19, Group137=1.0260217571862924E-15}	{Group111=2.797996854274741E-4, Group128=4.1016745133306214E-17, Group137=1.3133078491984543E-13}		negative%20regulation%20of%20epithelial%20cell%20proliferation	7	GO_BiologicalProcess-EBI-UniProt-GOA-ACAP-ARAP_08.05.2020_00h00	FALSE	FALSE	negative%20regulation%20of%20epithelial%20cell%20proliferation	0.000431	0.175429		GO:0050680
2.98103			[A4GNT, ACVRL1, ADAM17, AGAP2, AGGF1, AGTR1, AIMP1, AKR1B1, AKT1, AKT3, ALDH1A2, ALOX5, ANG, APELA, APLN, APLNR, APOE, APOH, AQP11, AR, AREG, ARG1, ARNT, ATF2, ATOH8, ATP5F1A, ATP5IF1, ATP7A, B2M, B4GALT1, BAD, BAX, BCL11B, BIRC5, BMP2, BMP4, BMP5, BMP6, BMPR1A, BMPR2, BRCA2, C5AR1, C5AR2, CASK, CAV1, CAV2, CCL11, CCL2, CCL24, CCL26, CCL5, CCND1, CCR3, CD109, CDC42, CDC73, CDH13, CDH15, CDH3, CDK…	[CDH3, CLDN1, CYP27B1, EPPK1, ERBB2, GATA3, SFN, SOX9, TACSTD2, VDR, XDH]									[Group111, Group128, Group137]	GO:0050678	[4, 5]	regulation of epithelial cell proliferation	{Group111=3.371080547318965E-6, Group128=3.0382774172819416E-19, Group137=1.0260217571862924E-15}	{Group111=2.797996854274741E-4, Group128=4.1016745133306214E-17, Group137=1.3133078491984543E-13}		regulation%20of%20epithelial%20cell%20proliferation	11	GO_BiologicalProcess-EBI-UniProt-GOA-ACAP-ARAP_08.05.2020_00h00	FALSE	FALSE	regulation%20of%20epithelial%20cell%20proliferation	0.00102415	0.383032		GO:0050678
3.14961			[AACS, ABL1, ACADM, ACAT1, ACER1, ACO2, ACOD1, ADA, ADCYAP1, AGAP2, AIRE, AK4, AKR1B1, AKT1, AKT2, ALDH1A2, ALDH1A3, ALOX15B, ANXA1, APLN, APOA1, APRT, AR, AREG, ARF6, ARG1, ARHGAP35, ARHGAP5, ARID5B, ASCL1, ASH1L, ASNS, ASS1, ASXL1, ATM, ATP2C2, ATP7A, ATP7B, AURKA, AZF1, BAAT, BAX, BCL11B, BCL2, BCL2L11, BMP2, BMP4, BMP7, BMPR1A, BRAF, BRCA2, BSX, BTBD7, BTRC, CAD, CAPN1, CAV1, CAV3, CCDC39, CC…	[CDH1, CLDN1, COBL, CYP27B1, DDR1, ELF3, ESR1, FOXA1, GATA3, IRF6, LSR, PRLR, SOX10, SOX9, VDR, XDH]									[Group111, Group128, Group135, Group137]	GO:0048732	[4, 5, 6]	gland development	{Group111=3.371080547318965E-6, Group128=3.0382774172819416E-19, Group135=2.1803806974970493E-15, Group137=1.0260217571862924E-15}	{Group111=2.797996854274741E-4, Group128=4.1016745133306214E-17, Group135=2.747279678846282E-13, Group137=1.3133078491984543E-13}		gland%20development	16	GO_BiologicalProcess-EBI-UniProt-GOA-ACAP-ARAP_08.05.2020_00h00	FALSE	FALSE	gland%20development	3.99e-05	0.0200525		GO:0048732
2.7248			[ABL1, ABT1, ACTL6A, ACTL6B, ACTN1, ACTN2, ACTN4, AIP, ALPK3, ANKRD1, APEX1, ARID1A, ARID1B, ARID5B, ARL2BP, ARNT, ASXL1, ATF6, ATXN7L3, AURKAIP1, BCL10, BCL9, BCL9L, BICRA, BICRAL, BIRC2, BRCA1, BRD7, BRDT, BUD31, CALCOCO1, CARM1, CBFB, CCAR1, CCAR2, CCDC62, CCNE1, CD3D, CDK7, CEBPA, CENPJ, CHERP, CIITA, CITED1, CITED2, CITED4, CNOT6, CNOT9, COPS5, CREBBP, CRTC1, CTBP2, CTNNB1, CYFIP1, CYP27B1, …	[CYP27B1, ELF3, GATA3, SOX10, SOX9, STXBP2, TFAP2A, TFAP2B, VDR, WWC1]									[Group111, Group128, Group132, Group137]	GO:0003713	[7, 8, 9, 10, 11]	transcription coactivator activity	{Group111=3.371080547318965E-6, Group128=3.0382774172819416E-19, Group132=3.9046429942893746E-4, Group137=1.0260217571862924E-15}	{Group111=2.797996854274741E-4, Group128=4.1016745133306214E-17, Group132=0.01718042917487325, Group137=1.3133078491984543E-13}		transcription%20coactivator%20activity	10	GO_BiologicalProcess-EBI-UniProt-GOA-ACAP-ARAP_08.05.2020_00h00	FALSE	FALSE	transcription%20coactivator%20activity	0.00329374	0.978242		GO:0003713
5.97015			[ABL1, ACVR1, ADAMTS16, ADM, AGT, AGTR2, AGXT, AKR1B1, AR, AREG, BCL2, BMP2, BMP4, BMP7, BTBD7, BTRC, CASR, CAV3, CCL11, CELSR1, CITED1, CLIC4, COL4A1, CSF1, CTNNB1, CTNNBIP1, CTSH, CTSZ, CYP27B1, DAG1, DCHS1, DDR1, DLG1, DLG5, DLL4, EDN1, EDNRA, EGF, ENG, EPHA2, ESR1, ESRP2, ETV5, EYA1, FAT4, FEM1B, FGF1, FGF10, FGF13, FGF2, FGF7, FGF8, FGFR1, FGFR2, FKBPL, FOXA1, FOXC2, FOXD1, FOXF1, FRS2, FZD5…	[CYP27B1, DDR1, ESR1, FOXA1, GRHL2, SOX10, SOX9, SPINT1, SPINT2, ST14, TACSTD2, VDR]									[Group111, Group114, Group115, Group135, Group137]	GO:0061138	[3, 4, 5, 6]	morphogenesis of a branching epithelium	{Group111=3.371080547318965E-6, Group114=1.8177785821212504E-6, Group115=2.070426708423067E-6, Group135=2.1803806974970493E-15, Group137=1.0260217571862924E-15}	{Group111=2.797996854274741E-4, Group114=1.5996451522667005E-4, Group115=1.8012712363280685E-4, Group135=2.747279678846282E-13, Group137=1.3133078491984543E-13}		morphogenesis%20of%20a%20branching%20epithelium	12	GO_BiologicalProcess-EBI-UniProt-GOA-ACAP-ARAP_08.05.2020_00h00	FALSE	FALSE	morphogenesis%20of%20a%20branching%20epithelium	6.77e-07	0.000419		GO:0061138
5.50459			[ABL1, ACVR1, ADAMTS16, ADM, AGT, AGTR2, AGXT, AKR1B1, AR, AREG, BCL11A, BCL2, BMP2, BMP4, BMP7, BTBD7, BTRC, CASR, CAV3, CCL11, CELSR1, CITED1, CLIC4, COL13A1, COL16A1, COL19A1, COL4A1, CSF1, CTNNB1, CTNNBIP1, CTSH, CTSZ, CYP27B1, DAG1, DCHS1, DDR1, DLG1, DLG5, DLL4, DLX2, DRD2, EDN1, EDNRA, EGF, ENG, EPHA2, EPHA7, ERMN, ESR1, ESRP2, ETV5, EYA1, FAT4, FEM1B, FGF1, FGF10, FGF13, FGF2, FGF7, FGF8,…	[CYP27B1, DDR1, ESR1, FOXA1, GRHL2, SOX10, SOX9, SPINT1, SPINT2, ST14, TACSTD2, VDR]									[Group111, Group114, Group115, Group135, Group137]	GO:0001763	[2, 3, 4]	morphogenesis of a branching structure	{Group111=3.371080547318965E-6, Group114=1.8177785821212504E-6, Group115=2.070426708423067E-6, Group135=2.1803806974970493E-15, Group137=1.0260217571862924E-15}	{Group111=2.797996854274741E-4, Group114=1.5996451522667005E-4, Group115=1.8012712363280685E-4, Group135=2.747279678846282E-13, Group137=1.3133078491984543E-13}		morphogenesis%20of%20a%20branching%20structure	12	GO_BiologicalProcess-EBI-UniProt-GOA-ACAP-ARAP_08.05.2020_00h00	FALSE	FALSE	morphogenesis%20of%20a%20branching%20structure	1.6e-06	0.000951		GO:0001763
2.03528			[ACTB, ACTL6A, AEBP2, AGO1, AHR, AKNA, AKNAD1, AKR1B1, APP, AR, AREG, ARID3B, ARNT, ARNT2, ARNTL, ARNTL2, ARX, ASCL1, ASCL2, ATF2, ATF3, ATF4, ATF6, ATF6B, ATOH1, ATOH8, AZF1, BACH1, BACH2, BATF, BATF2, BATF3, BCL11A, BCL11B, BCL3, BCL6, BCL6B, BHLHE40, BHLHE41, BORCS8-MEF2B, BPTF, BRIP1, BSX, CALCOCO1, CARF, CC2D1A, CC2D1B, CCAR1, CDK9, CDKN2AIP, CDX1, CDX2, CDX4, CEBPA, CEBPB, CEBPD, CEBPE, CEB…	[CYP27B1, EHF, ELF3, ESR1, FOXA1, GATA3, GRHL1, MUC1, RORC, SOX10, SOX9, TFAP2A, TFAP2B, TFAP2C, VDR]									[Group111, Group113, Group132, Group135, Group137, Group138]	GO:0000978	[7, 9]	RNA polymerase II cis-regulatory region sequence-specific DNA binding	{Group111=3.371080547318965E-6, Group113=7.770888440761569E-5, Group132=3.9046429942893746E-4, Group135=2.1803806974970493E-15, Group137=1.0260217571862924E-15, Group138=4.3276810533489915E-19}	{Group111=2.797996854274741E-4, Group113=0.004817950833272172, Group132=0.01718042917487325, Group135=2.747279678846282E-13, Group137=1.3133078491984543E-13, Group138=5.799092611487648E-17}		RNA%20polymerase%20II%20cis-regulatory%20region%20sequence-specific%20DNA%20binding	15	GO_MolecularFunction-EBI-UniProt-GOA-ACAP-ARAP_08.05.2020_00h00	FALSE	FALSE	RNA%20polymerase%20II%20cis-regulatory%20region%20sequence-specific%20DNA%20binding	0.00646048	1		GO:0000978
2.43161			[ABL1, ACE, ADA, AGER, AHR, AIF1, AMH, ANXA1, ARG1, ARG2, ATAD5, ATM, AZI2, AZIN2, BAX, BCL2, BCL6, BMP4, BST1, BST2, BTK, BTN2A2, BTN3A1, BTNL2, CARD11, CASP3, CCDC88B, CCL19, CCL5, CCL8, CCND3, CCR2, CD151, CD180, CD19, CD1D, CD209, CD22, CD24, CD274, CD276, CD28, CD300A, CD320, CD38, CD3E, CD4, CD40, CD40LG, CD46, CD55, CD6, CD70, CD74, CD79A, CD80, CD81, CD86, CDKN1A, CDKN2A, CEBPB, CHRNB2, C…	[CD24, CLU, ERBB2, S100A8, S100A9, SDC4, VAV3, VTCN1]									[Group110, Group138]	GO:0070661	[3]	leukocyte proliferation	{Group110=1.2158532136365543E-8, Group138=4.3276810533489915E-19}	{Group110=1.2523288100456508E-6, Group138=5.799092611487648E-17}		leukocyte%20proliferation	8	GO_BiologicalProcess-EBI-UniProt-GOA-ACAP-ARAP_08.05.2020_00h00	FALSE	FALSE	leukocyte%20proliferation	0.0155724	1		GO:0070661
5.88235			[ACOD1, AKT1, AMH, BCL10, BMP6, BPI, CACTIN, CARD16, CARD8, CCL2, CCL3, CCL5, CD14, CD180, CD36, CD55, CD6, CX3CL1, DEFB114, EHHADH, HCK, IL18, IL1B, IRAK1, IRAK2, IRF3, LACRT, LBP, LILRA2, LTF, LY86, LY96, LYN, MALT1, MAPK1, MAPK14, MAPK3, MIF, MTDH, MYD88, NANOS3, NDUFA2, NFKBIA, NFKBIL1, NOS3, PRDX2, PRKCA, PRKCE, PTAFR, PTPN22, RIPK2, RPSA, S100A8, S100A9, SASH1, SCARB1, SCIMP, SIGIRR, TGFB1,…	[LTF, S100A8, S100A9, TLR2]									[Group110, Group130, Group138]	GO:0031663	[4, 5, 6, 7, 9]	lipopolysaccharide-mediated signaling pathway	{Group110=1.2158532136365543E-8, Group130=1.1908588227975818E-4, Group138=4.3276810533489915E-19}	{Group110=1.2523288100456508E-6, Group130=0.006787895289946216, Group138=5.799092611487648E-17}		lipopolysaccharide-mediated%20signaling%20pathway	4	GO_BiologicalProcess-EBI-UniProt-GOA-ACAP-ARAP_08.05.2020_00h00	FALSE	FALSE	lipopolysaccharide-mediated%20signaling%20pathway	0.00436925	1		GO:0031663
2.1322			[A2M, ABR, ACOD1, ADA, ADAR, ADCYAP1, ADGRF5, ADIPOQ, ADORA1, ADORA2A, ADTRP, AKT1, ALOX15, AMBP, AMH, ANGPT1, ANXA1, APCS, APOA1, APOA2, APOD, APPL1, ARG1, ARG2, ARRB2, ATM, AXL, BANK1, BCL10, BCL6, BCR, BMP4, BMP5, BPI, BST2, BTK, BTN2A2, BTNL2, C1QBP, C1QC, C4BPA, C4BPB, C5, C5AR2, CACTIN, CALCA, CARTPT, CASP3, CBFB, CCL2, CCL21, CCL25, CCL28, CCL3, CCN3, CCR2, CD160, CD200, CD200R1, CD22, CD2…	[CCL28, ERBB2, LTF, PADI2, S100A8, S100A9, SDC4, SERPINB4, SOX9, VTCN1]									[Group110, Group112, Group138]	GO:0002683	[2, 3, 4]	negative regulation of immune system process	{Group110=1.2158532136365543E-8, Group112=4.4920770363499287E-5, Group138=4.3276810533489915E-19}	{Group110=1.2523288100456508E-6, Group112=0.0030546123847179515, Group138=5.799092611487648E-17}		negative%20regulation%20of%20immune%20system%20process	10	GO_BiologicalProcess-EBI-UniProt-GOA-ACAP-ARAP_08.05.2020_00h00	FALSE	FALSE	negative%20regulation%20of%20immune%20system%20process	0.0265363	1		GO:0002683
2.17216			[A2M, ABCC9, ABCE1, ABCF3, ACOD1, ACP5, ACTG1, ACTR2, ACTR3, ADAM15, ADAM17, ADAM8, ADAMTS13, ADAMTS5, ADAR, ADARB1, ADGRB1, AEN, AGBL4, AGBL5, AGER, AICDA, AIF1, AIM2, AIMP1, AKAP8, AKIRIN2, AKR1C1, ALPK1, AMH, ANKHD1, ANKRD17, ANXA1, ANXA3, AP1G1, APCS, APLP2, APOA4, APOBEC1, APOBEC3A, APOBEC3A_B, APOBEC3B, APOBEC3C, APOBEC3D, APOBEC3F, APOBEC3G, APOBEC3H, APOE, APOL1, APP, APPL1, APPL2, AQP4, …	[ANXA3, CFB, CLDN1, CLU, CXCL16, CYP27B1, GATA3, HOOK1, IRF6, KRT16, KYNU, LCN2, LTF, MUC1, MUC4, S100A14, S100A8, S100A9, SAA1, SAA2, SERPINB4, SLPI, STXBP2, TLR2, TRIM14, VNN1, WFDC2]									[Group109, Group138]	GO:0098542	[3, 4, 5]	defense response to other organism	{Group109=4.0977179077008453E-7, Group138=4.3276810533489915E-19}	{Group109=3.769900475084778E-5, Group138=5.799092611487648E-17}		defense%20response%20to%20other%20organism	27	GO_BiologicalProcess-EBI-UniProt-GOA-ACAP-ARAP_08.05.2020_00h00	FALSE	FALSE	defense%20response%20to%20other%20organism	0.000125	0.0575378		GO:0098542
2.18712			[A2M, ABCA1, ABCC2, ABCC8, ABCC9, ABCE1, ABCF3, ABL1, ABR, ACOD1, ACP5, ACTA2, ACTG1, ACTR2, ACTR3, ADAM15, ADAM17, ADAM8, ADAM9, ADAMTS13, ADAMTS5, ADAMTS9, ADAR, ADARB1, ADGRB1, ADH5, ADH7, ADIPOQ, ADM, AEN, AGBL4, AGBL5, AGER, AICDA, AIF1, AIM2, AIMP1, AKAP12, AKAP8, AKIRIN2, AKR1C1, AKT1, ALAD, ALPK1, ALPL, AMH, ANKHD1, ANKRD1, ANKRD17, ANXA1, ANXA3, AP1G1, AP1S1, APCS, APLP2, APOA4, APOB, AP…	[ANXA3, BAIAP2L1, C15orf48, CD24, CFB, CLDN1, CLU, CXCL16, CYP27B1, GATA3, HOOK1, IRF6, KRT16, KRT8, KYNU, LCN2, LTF, MGST1, MUC1, MUC4, OCIAD2, PRLR, S100A14, S100A8, S100A9, SAA1, SAA2, SERPINB4, SLPI, STXBP2, TLR2, TRIM14, VDR, VNN1, VTCN1, WFDC2]									[Group109, Group138]	GO:0051707	[2, 4]	response to other organism	{Group109=4.0977179077008453E-7, Group138=4.3276810533489915E-19}	{Group109=3.769900475084778E-5, Group138=5.799092611487648E-17}		response%20to%20other%20organism	36	GO_BiologicalProcess-EBI-UniProt-GOA-ACAP-ARAP_08.05.2020_00h00	FALSE	FALSE	response%20to%20other%20organism	4.38e-06	0.00256405		GO:0051707
2.1805			[A2M, ABCA1, ABCC2, ABCC8, ABCC9, ABCE1, ABCF3, ABL1, ABR, ACOD1, ACP5, ACTA2, ACTG1, ACTR2, ACTR3, ADAM15, ADAM17, ADAM8, ADAM9, ADAMTS13, ADAMTS5, ADAMTS9, ADAR, ADARB1, ADGRB1, ADH5, ADH7, ADIPOQ, ADM, AEN, AGBL4, AGBL5, AGER, AICDA, AIF1, AIM2, AIMP1, AKAP12, AKAP8, AKIRIN2, AKR1C1, AKT1, ALAD, ALPK1, ALPL, AMH, ANKHD1, ANKRD1, ANKRD17, ANXA1, ANXA3, AP1G1, AP1S1, APCS, APLP2, APOA4, APOB, AP…	[ANXA3, BAIAP2L1, C15orf48, CD24, CFB, CLDN1, CLU, CXCL16, CYP27B1, GATA3, HOOK1, IRF6, KRT16, KRT8, KYNU, LCN2, LTF, MGST1, MUC1, MUC4, OCIAD2, PRLR, S100A14, S100A8, S100A9, SAA1, SAA2, SERPINB4, SLPI, STXBP2, TLR2, TRIM14, VDR, VNN1, VTCN1, WFDC2]									[Group109, Group138]	GO:0043207	[3]	response to external biotic stimulus	{Group109=4.0977179077008453E-7, Group138=4.3276810533489915E-19}	{Group109=3.769900475084778E-5, Group138=5.799092611487648E-17}		response%20to%20external%20biotic%20stimulus	36	GO_BiologicalProcess-EBI-UniProt-GOA-ACAP-ARAP_08.05.2020_00h00	FALSE	FALSE	response%20to%20external%20biotic%20stimulus	4.58e-06	0.00267636		GO:0043207
2.25141			[1253480, 1254294, 1254395, 155971, 3636229, 3644711, 884327, 904054, 949101, A1BG, AAMP, ABCA13, ABI1, ABI2, ABL1, ACAA1, ACLY, ACP3, ACTB, ACTG1, ACTR10, ACTR1B, ACTR2, ACTR3, ADA2, ADAM10, ADAM8, ADGRE3, ADGRE5, ADGRG3, AGA, AGER, AGL, AGPAT2, AHCYL1, AHSG, AIM2, ALAD, ALDH3B1, ALDOA, ALDOC, ALOX5, ALPK1, AMPD3, ANO6, ANPEP, ANXA2, AOC1, AP1M1, AP2A2, APAF1, APEH, APOB, APP, APRT, ARG1, ARHGAP…	[CFB, CHI3L1, CLU, DSP, FRK, LCN2, LTF, MGST1, MUC1, MUC4, OLFM4, PADI2, PIGR, S100A8, S100A9, SAA1, SERPINA1, SERPINA3, SERPINB3, SLPI, TLR2, VAMP8, VAV3, VNN1]									[Group109, Group133]	R-HSA:168249	[-1]	Innate Immune System	{Group109=4.0977179077008453E-7, Group133=2.152989042126219E-8}	{Group109=3.769900475084778E-5, Group133=2.152989042126219E-6}		Innate%20Immune%20System	24	REACTOME_Pathways_08.05.2020	FALSE	FALSE	Innate%20Immune%20System	0.000137	0.0619371		R-HSA:168249
2.53807			[A1BG, ABCA13, ABR, ACAA1, ACE, ACLY, ACP3, ACTR10, ACTR1B, ACTR2, ADA2, ADAM10, ADAM17, ADAM8, ADGRE2, ADGRE3, ADGRE5, ADGRG3, ADORA2B, AGA, AGER, AGL, AGPAT2, AHSG, AICDA, AIFM2, AIRE, AKR1C1, ALAD, ALDH3B1, ALDOA, ALDOC, ALOX5, AMH, AMPD3, ANO6, ANPEP, ANXA2, ANXA3, AOC1, AP1G1, AP1M1, AP2A2, APAF1, APCS, APEH, APLF, APRT, ARG1, ARHGAP45, ARHGAP9, ARL8A, ARMC8, ARPC5, ARRB2, ARSA, ARSB, ARTN, …	[ANXA3, AZGP1, CHI3L1, CLU, DSP, FRK, GATA3, LCN2, LTF, MGST1, OLFM4, PADI2, PIGR, PRSS8, S100A8, S100A9, SERPINA1, SERPINA3, SERPINB3, SERPINB4, SLPI, STXBP2, TLR2, VAMP8, VNN1]									[Group109, Group133]	GO:0002443	[3]	leukocyte mediated immunity	{Group109=4.0977179077008453E-7, Group133=2.152989042126219E-8}	{Group109=3.769900475084778E-5, Group133=2.152989042126219E-6}		leukocyte%20mediated%20immunity	25	GO_BiologicalProcess-EBI-UniProt-GOA-ACAP-ARAP_08.05.2020_00h00	FALSE	FALSE	leukocyte%20mediated%20immunity	1.14e-05	0.00633019		GO:0002443
2.25043			[A1BG, A2M, AACS, ABAT, ABCA1, ABCA12, ABCA13, ABCB1, ABCC1, ABCC2, ABCC4, ABCC5, ABCC8, ABCG1, ABCG2, ABL1, ABR, ACAA1, ACHE, ACLY, ACP3, ACSL4, ACTN1, ACTN2, ACTN4, ACTR10, ACTR1B, ACTR2, ACVR1C, ACVR2B, ADA2, ADAM10, ADAM8, ADAM9, ADCY1, ADCY5, ADCY8, ADCYAP1, ADGRE2, ADGRE3, ADGRE5, ADGRG3, ADIPOQ, ADM, ADORA1, ADORA2A, ADORA2B, ADRA1A, ADRA1D, ADRA2A, ADRA2B, ADRA2C, ADTRP, AGA, AGER, AGL, A…	[ANXA3, ATP1B1, CHI3L1, CLU, DSP, FRK, GATA3, HOOK1, IDH2, ITGB6, LCN2, LTF, MGST1, OLFM4, PADI2, PIGR, PPP1R9A, PRSS8, RAB27B, S100A8, S100A9, SAA1, SAA2, SDC1, SDC4, SERPINA1, SERPINA3, SERPINB3, SLPI, SPP1, STEAP3, STXBP2, SYT7, SYTL2, TFAP2B, TLR2, VAMP8, VNN1, VTCN1]									[Group109, Group133, Group138]	GO:0140352	[2, 4]	export from cell	{Group109=4.0977179077008453E-7, Group133=2.152989042126219E-8, Group138=4.3276810533489915E-19}	{Group109=3.769900475084778E-5, Group133=2.152989042126219E-6, Group138=5.799092611487648E-17}		export%20from%20cell	39	GO_BiologicalProcess-EBI-UniProt-GOA-ACAP-ARAP_08.05.2020_00h00	FALSE	FALSE	export%20from%20cell	9.96e-07	0.000603		GO:0140352
2.26056			[A1BG, A2M, AACS, ABAT, ABCA1, ABCA12, ABCA13, ABCC4, ABCC8, ABCG1, ABL1, ABR, ACAA1, ACHE, ACLY, ACP3, ACSL4, ACTN1, ACTN2, ACTN4, ACTR10, ACTR1B, ACTR2, ACVR1C, ACVR2B, ADA2, ADAM10, ADAM8, ADAM9, ADCY1, ADCY5, ADCY8, ADCYAP1, ADGRE2, ADGRE3, ADGRE5, ADGRG3, ADIPOQ, ADM, ADORA1, ADORA2A, ADORA2B, ADRA1A, ADRA1D, ADRA2A, ADRA2B, ADRA2C, ADTRP, AGA, AGER, AGL, AGPAT2, AGT, AGTR1, AGTR2, AGXT, AHS…	[ANXA3, CHI3L1, CLU, DSP, FRK, GATA3, HOOK1, IDH2, ITGB6, LCN2, LTF, MGST1, OLFM4, PADI2, PIGR, PPP1R9A, PRSS8, RAB27B, S100A8, S100A9, SAA1, SAA2, SDC1, SDC4, SERPINA1, SERPINA3, SERPINB3, SLPI, SPP1, STEAP3, STXBP2, SYT7, SYTL2, TFAP2B, TLR2, VAMP8, VNN1, VTCN1]									[Group109, Group133, Group138]	GO:0032940	[3, 5]	secretion by cell	{Group109=4.0977179077008453E-7, Group133=2.152989042126219E-8, Group138=4.3276810533489915E-19}	{Group109=3.769900475084778E-5, Group133=2.152989042126219E-6, Group138=5.799092611487648E-17}		secretion%20by%20cell	38	GO_BiologicalProcess-EBI-UniProt-GOA-ACAP-ARAP_08.05.2020_00h00	TRUE	FALSE	secretion%20by%20cell	8.15e-07	0.000497		GO:0032940
2.48756			[ABCC1, ABCD1, ABCD2, ABCF1, ABHD12, ABR, ACE2, ACER3, ACKR1, ACKR2, ACOD1, ACP5, ACVR1, ADA, ADAM8, ADAMTS12, ADCY1, ADCY7, ADCY8, ADCYAP1, ADGRE2, ADGRE5, ADIPOQ, ADM, ADORA1, ADORA2A, ADORA2B, ADORA3, AFAP1L2, AGER, AGT, AGTR1, AGTR2, AGXT, AHCY, AHSG, AIF1, AIM2, AIMP1, AKNA, AKT1, ALOX15, ALOX5, ALOX5AP, AMH, ANO6, ANXA1, AOAH, AOC3, AP3B1, APCS, APLP2, APOA1, APOA2, APOD, APOE, APOL2, APOL3…	[CHI3L1, CLU, CXCL17, ELF3, ESR1, GATA3, HOOK1, ITGB6, KRT16, S100A8, S100A9, SAA1, SAA2, SDC1, SERPINA1, SERPINA3, SPP1, TLR2, VAMP8, VNN1]									[Group109, Group133, Group138]	GO:0006954	[4]	inflammatory response	{Group109=4.0977179077008453E-7, Group133=2.152989042126219E-8, Group138=4.3276810533489915E-19}	{Group109=3.769900475084778E-5, Group133=2.152989042126219E-6, Group138=5.799092611487648E-17}		inflammatory%20response	20	GO_BiologicalProcess-EBI-UniProt-GOA-ACAP-ARAP_08.05.2020_00h00	FALSE	FALSE	inflammatory%20response	0.000119	0.0551154		GO:0006954
2.01196			[A2M, ABCC1, ABCC9, ABCD1, ABCD2, ABCE1, ABCF1, ABCF3, ABHD12, ABR, ACE2, ACER3, ACKR1, ACKR2, ACOD1, ACP5, ACTG1, ACTR2, ACTR3, ACVR1, ADA, ADAM15, ADAM17, ADAM8, ADAMTS12, ADAMTS13, ADAMTS5, ADAR, ADARB1, ADCY1, ADCY7, ADCY8, ADCYAP1, ADGRB1, ADGRE2, ADGRE5, ADIPOQ, ADM, ADORA1, ADORA2A, ADORA2B, ADORA3, AEN, AFAP1L2, AGBL4, AGBL5, AGER, AGT, AGTR1, AGTR2, AGXT, AHCY, AHSG, AICDA, AIF1, AIM2, A…	[ANXA3, CFB, CHI3L1, CLDN1, CLU, CXCL16, CXCL17, CYP27B1, ELF3, ESR1, GATA3, HOOK1, IRF6, ITGB6, KRT16, KYNU, LCN2, LTF, MUC1, MUC4, S100A14, S100A8, S100A9, SAA1, SAA2, SDC1, SERPINA1, SERPINA3, SERPINB4, SLPI, SPP1, STXBP2, TLR2, TRIM14, VAMP8, VNN1, WFDC2]									[Group109, Group133, Group138]	GO:0006952	[3]	defense response	{Group109=4.0977179077008453E-7, Group133=2.152989042126219E-8, Group138=4.3276810533489915E-19}	{Group109=3.769900475084778E-5, Group133=2.152989042126219E-6, Group138=5.799092611487648E-17}		defense%20response	37	GO_BiologicalProcess-EBI-UniProt-GOA-ACAP-ARAP_08.05.2020_00h00	FALSE	FALSE	defense%20response	2.6e-05	0.0134517		GO:0006952
2.16285			[AACS, ABAT, ABCA1, ABCC4, ABCC8, ABL1, ACSL4, ACVR1C, ACVR2B, ADCY1, ADCY5, ADCY8, ADCYAP1, ADIPOQ, ADM, ADORA1, ADORA2A, ADORA2B, ADRA1A, ADRA1D, ADRA2A, ADRA2B, ADRA2C, AGER, AGT, AGTR1, AGTR2, AGXT, AIF1, AIM2, AIMP1, AKAP12, ALOX15B, ALOX5, AMH, ANGPT1, ANO1, ANXA1, ANXA4, APBA1, APBA2, APLN, APOA1, APOA2, ARG2, ARHGEF7, ARL2, ARL2BP, ARNTL, ARRB1, ASIC1, ATG5, ATP2A2, ATP5PF, BACE1, BAD, BA…	[CHI3L1, CLU, GATA3, HOOK1, ITGB6, PPP1R9A, S100A8, S100A9, SAA1, SAA2, SPP1, STXBP2, SYT7, TFAP2B, TLR2, VAMP8, VTCN1]									[Group109, Group117, Group120, Group133, Group138]	GO:0023061	[3, 4, 6]	signal release	{Group109=4.0977179077008453E-7, Group117=4.4220204984319554E-4, Group120=3.6053096064254023E-6, Group133=2.152989042126219E-8, Group138=4.3276810533489915E-19}	{Group109=3.769900475084778E-5, Group117=0.018572486093414213, Group120=2.95635387726883E-4, Group133=2.152989042126219E-6, Group138=5.799092611487648E-17}		signal%20release	17	GO_BiologicalProcess-EBI-UniProt-GOA-ACAP-ARAP_08.05.2020_00h00	FALSE	FALSE	signal%20release	0.00220625	0.719236		GO:0023061
5.19481			[MFSD2A, SLC10A1, SLC10A2, SLC10A3, SLC10A4, SLC10A5, SLC10A6, SLC12A1, SLC12A2, SLC12A3, SLC13A1, SLC13A2, SLC13A3, SLC13A4, SLC13A5, SLC17A1, SLC17A2, SLC17A3, SLC17A4, SLC17A7, SLC18A1, SLC18A2, SLC1A1, SLC1A2, SLC1A3, SLC1A6, SLC20A1, SLC20A2, SLC22A1, SLC22A3, SLC23A1, SLC23A2, SLC28A1, SLC28A2, SLC28A3, SLC34A1, SLC34A2, SLC34A3, SLC38A1, SLC38A2, SLC4A10, SLC4A4, SLC4A5, SLC4A7, SLC4A8, SL…	[SLC28A3, SLC34A2, SLC5A6, SLC6A14]									[Group108]	GO:0015370	[7, 8, 9, 10, 11]	solute:sodium symporter activity	{Group108=1.4848485752369384E-5}	{Group108=0.001158181888684812}		solute:sodium%20symporter%20activity	4	GO_BiologicalProcess-EBI-UniProt-GOA-ACAP-ARAP_08.05.2020_00h00	FALSE	FALSE	solute:sodium%20symporter%20activity	0.00678622	1		GO:0015370
3.66972			[MFSD2A, MFSD3, SLC10A1, SLC10A2, SLC10A3, SLC10A4, SLC10A5, SLC10A6, SLC11A2, SLC12A1, SLC12A2, SLC12A3, SLC12A4, SLC12A5, SLC12A6, SLC12A7, SLC12A8, SLC12A9, SLC13A1, SLC13A2, SLC13A3, SLC13A4, SLC13A5, SLC15A1, SLC15A2, SLC15A3, SLC15A4, SLC15A5, SLC17A1, SLC17A2, SLC17A3, SLC17A4, SLC17A5, SLC17A7, SLC18A1, SLC18A2, SLC1A1, SLC1A2, SLC1A3, SLC1A6, SLC20A1, SLC20A2, SLC22A1, SLC22A3, SLC23A1, …	[SLC28A3, SLC34A2, SLC5A6, SLC6A14]									[Group108]	GO:0015294	[6, 7, 8, 9]	solute:cation symporter activity	{Group108=1.4848485752369384E-5}	{Group108=0.001158181888684812}		solute:cation%20symporter%20activity	4	GO_BiologicalProcess-EBI-UniProt-GOA-ACAP-ARAP_08.05.2020_00h00	FALSE	FALSE	solute:cation%20symporter%20activity	0.0219779	1		GO:0015294
2.73973			[MFSD12, MFSD2A, MFSD2B, MFSD3, MFSD4B, SLC10A1, SLC10A2, SLC10A3, SLC10A4, SLC10A5, SLC10A6, SLC10A7, SLC11A2, SLC12A1, SLC12A2, SLC12A3, SLC12A4, SLC12A5, SLC12A6, SLC12A7, SLC12A8, SLC12A9, SLC13A1, SLC13A2, SLC13A3, SLC13A4, SLC13A5, SLC15A1, SLC15A2, SLC15A3, SLC15A4, SLC15A5, SLC16A1, SLC16A11, SLC16A12, SLC16A13, SLC16A14, SLC16A2, SLC16A3, SLC16A4, SLC16A5, SLC16A6, SLC16A7, SLC16A8, SLC1…	[SLC28A3, SLC34A2, SLC5A6, SLC6A14]									[Group108]	GO:0015293	[6, 8]	symporter activity	{Group108=1.4848485752369384E-5}	{Group108=0.001158181888684812}		symporter%20activity	4	GO_BiologicalProcess-EBI-UniProt-GOA-ACAP-ARAP_08.05.2020_00h00	FALSE	FALSE	symporter%20activity	0.054647	1		GO:0015293
2.45098			[AASDHPPT, ABHD12, ABHD12B, ABHD16A, ABHD16B, ACADL, ACADM, AHCY, ALDH1L1, ALDH1L2, ALDH4A1, ALDH7A1, ALDH9A1, ASS1, ATIC, BBOX1, BHMT, BHMT2, BSG, CARNMT1, CARNS1, CGA, CHAC1, CHAC2, CHDH, CHGA, CHKB, CHKB-CPT1B, CKB, CKM, CKMT1A, CKMT1B, CKMT2, CNDP2, CPQ, CPT1A, CPT1B, CPT1C, CRAT, CROT, CRYM, CTNS, CTSB, CTSK, DHFR, DHFR2, DIDO1, DIO1, DIO2, DIO3, DMGDH, DPEP1, DUOX1, DUOX2, DUOXA1, DUOXA2, E…	[GATA3, MUC1, SERINC2, SLC5A6, VNN1]									[Group108]	GO:0006575	[3, 4]	cellular modified amino acid metabolic process	{Group108=1.4848485752369384E-5}	{Group108=0.001158181888684812}		cellular%20modified%20amino%20acid%20metabolic%20process	5	GO_BiologicalProcess-EBI-UniProt-GOA-ACAP-ARAP_08.05.2020_00h00	FALSE	FALSE	cellular%20modified%20amino%20acid%20metabolic%20process	0.0496576	1		GO:0006575
2.5641			[AAMP, ABL1, ADAM17, ADAM9, ADGRA2, AGT, AGXT, AKT1, AKT3, ALOX12, AMOTL1, ANGPT1, ANGPT4, ANXA1, ANXA3, ARF6, ATOH8, ATP5F1A, ATP5F1B, BCAR1, BCAS3, BMP4, BMPR2, CALR, CAPN7, CCBE1, CCR6, CD40, CIB1, CLASP1, CLASP2, CTSH, DAND5, DOCK1, DOCK5, EDN1, EMC10, ENPP2, EPB41L4B, EPB41L5, ETS1, FGF1, FGF10, FGF13, FGF16, FGF18, FGF2, FGF7, FGFBP1, FGFR1, FLT4, FOXC2, FOXP1, FUT1, GATA2, GATA3, GLIPR2, G…	[ANXA3, EPB41L4B, GATA3, SOX9]									[Group107, Group137]	GO:0010634	[3, 4, 5, 6, 7, 8]	positive regulation of epithelial cell migration	{Group107=2.355437855939314E-7, Group137=1.0260217571862924E-15}	{Group107=2.2376659631423482E-5, Group137=1.3133078491984543E-13}		positive%20regulation%20of%20epithelial%20cell%20migration	4	GO_BiologicalProcess-EBI-UniProt-GOA-ACAP-ARAP_08.05.2020_00h00	FALSE	FALSE	positive%20regulation%20of%20epithelial%20cell%20migration	0.0663938	1		GO:0010634
2.27273			[ABR, ADAM10, ADGRV1, AHI1, ALDH1A3, ANP32B, ATG5, ATOH1, ATP6V1B1, ATP8A2, ATP8B1, BCR, BDNF, BDNF-AS, BMP2, BMP4, BMPER, C1QB, C1QTNF5, CACNA1A, CALB1, CCM2, CCNA2, CDH23, CDKN1B, CEBPA, CEBPD, CECR2, CELSR1, CEP290, CHD7, CHRNA10, CHRNA9, CLRN1, COL11A1, COL2A1, CTHRC1, CXCL14, CYTL1, DCANP1, DCHS1, DLL1, DLX5, DLX6, DUOX2, DVL1, DVL1P1, DVL2, EPHA4, EPHB2, ESRP1, ESRRB, EYA1, EYA4, FAT4, FGF1…	[ESRP1, GATA3, SDC4, SOX9, TFAP2A]									[Group107, Group132, Group135, Group137]	GO:0048839	[3, 6, 7, 8]	inner ear development	{Group107=2.355437855939314E-7, Group132=3.9046429942893746E-4, Group135=2.1803806974970493E-15, Group137=1.0260217571862924E-15}	{Group107=2.2376659631423482E-5, Group132=0.01718042917487325, Group135=2.747279678846282E-13, Group137=1.3133078491984543E-13}		inner%20ear%20development	5	GO_BiologicalProcess-EBI-UniProt-GOA-ACAP-ARAP_08.05.2020_00h00	FALSE	FALSE	inner%20ear%20development	0.0644153	1		GO:0048839
4.71698			[ABCA2, ASCL1, ASPA, B4GALT5, B4GALT6, BNIP3, BOK, CD9, CDK5, CDKN2C, CLU, CNP, CNTN2, CNTNAP1, CSK, CTNNB1, CXCR4, DAAM2, DAG1, DLX1, DLX2, DRD3, DUSP10, EED, EIF2B1, EIF2B2, EIF2B3, EIF2B4, EIF2B5, ERBB2, ERCC2, FA2H, GATD3A, GLI3, GPR17, GSN, GSTP1, GSX2, HDAC1, HDAC10, HDAC11, HDAC2, HES1, HES5, ID2, ID4, IL34, KCNJ10, LPAR1, LYN, MAG, MDK, MED12, MMDK, MTOR, MYRF, NCSTN, NF1, NKX2-1, NKX2-2,…	[CLU, ERBB2, SOX10, SOX9, TLR2]									[Group107, Group130, Group138]	GO:0048709	[5, 6, 7, 8, 9]	oligodendrocyte differentiation	{Group107=2.355437855939314E-7, Group130=1.1908588227975818E-4, Group138=4.3276810533489915E-19}	{Group107=2.2376659631423482E-5, Group130=0.006787895289946216, Group138=5.799092611487648E-17}		oligodendrocyte%20differentiation	5	GO_BiologicalProcess-EBI-UniProt-GOA-ACAP-ARAP_08.05.2020_00h00	FALSE	FALSE	oligodendrocyte%20differentiation	0.00381158	1		GO:0048709
3.125			[ABCA2, ABCC8, ABL1, ADAM22, ADCYAP1, ADGRG1, ADGRG6, ADORA2A, AFD1, AFDN, AGER, AKT1, AKT2, ANXA1, APCDD1, APP, AREG, ARHGEF10, ASCL1, ASCL2, ASPA, ATP1B2, AZU1, B4GALT5, B4GALT6, BACE2, BIN1, BMERB1, BMP2, BNIP3, BOK, C1D, C1QA, C5AR1, CCL2, CCL3, CCR2, CD9, CDH2, CDK1, CDK5, CDK5R1, CDK5R2, CDK6, CDKN2C, CERS2, CHRM1, CLCF1, CLU, CNP, CNTF, CNTN2, CNTNAP1, CRB1, CREB1, CRKL, CSF1, CSF1R, CSK, …	[CLU, ERBB2, ERBB3, IDH2, LRP2, S100A8, SOX10, SOX9, SPINT1, TLR2]									[Group107, Group130, Group135, Group138]	GO:0042063	[5, 6, 7]	gliogenesis	{Group107=2.355437855939314E-7, Group130=1.1908588227975818E-4, Group135=2.1803806974970493E-15, Group138=4.3276810533489915E-19}	{Group107=2.2376659631423482E-5, Group130=0.006787895289946216, Group135=2.747279678846282E-13, Group138=5.799092611487648E-17}		gliogenesis	10	GO_BiologicalProcess-EBI-UniProt-GOA-ACAP-ARAP_08.05.2020_00h00	FALSE	FALSE	gliogenesis	0.00121417	0.439531		GO:0042063
11.6279			[ADIPOQ, AGT, AGTR2, AGXT, BASP1, BMP4, CD24, CFLAR, EGR1, FOXD1, GATA3, GDNF, GREM1, HOXB7, IL6R, LGR4, LHX1, LIF, LIN28A, MAGED1, MYC, NOG, PAX2, PAX8, PDGFA, PDGFB, PDGFD, PDGFRB, PROM1, RET, SERPINB7, SHH, SIX1, SIX4, SMO, SMOX, SOX8, SOX9, TGFB1, VEGFA, WNT2B, WNT4, WT1]	[CD24, GATA3, PROM1, SERPINB7, SOX9]									[Group107, Group128, Group132, Group137]	GO:0090184	[3, 4, 5, 6, 7, 8, 9]	positive regulation of kidney development	{Group107=2.355437855939314E-7, Group128=3.0382774172819416E-19, Group132=3.9046429942893746E-4, Group137=1.0260217571862924E-15}	{Group107=2.2376659631423482E-5, Group128=4.1016745133306214E-17, Group132=0.01718042917487325, Group137=1.3133078491984543E-13}		positive%20regulation%20of%20kidney%20development	5	GO_BiologicalProcess-EBI-UniProt-GOA-ACAP-ARAP_08.05.2020_00h00	TRUE	FALSE	positive%20regulation%20of%20kidney%20development	5.93e-05	0.0288173		GO:0090184
7.01754			[AHR, AHRR, AKR1B1, AR, AREG, ARNT, BRD8, BUD31, CYP1A1, CYP27B1, ESR1, ESR2, ESRRA, ESRRB, ESRRG, MIA3, NKX3-1, NR0B1, NR1D1, NR1D2, NR1H2, NR1H3, NR1H4, NR1I2, NR1I3, NR2E3, NR2F1, NR2F2, NR2F6, NR3C1, NR4A1, NR4A2, NR4A3, NR5A1, NR5A2, NR6A1, PARK7, PGR, PPARA, PPARD, PPARG, RARA, RARB, RARG, RORA, RORB, RORC, RWDD1, RXRA, RXRB, RXRG, SREBF1, STAT3, TAF1, THRA, THRB, VDR]	[CYP27B1, ESR1, RORC, VDR]									[Group106, Group132, Group137, Group138]	GO:0098531	[7, 8, 9, 10, 11, 12]	ligand-activated transcription factor activity	{Group106=6.179384754944506E-4, Group132=3.9046429942893746E-4, Group137=1.0260217571862924E-15, Group138=4.3276810533489915E-19}	{Group106=0.024717539019778023, Group132=0.01718042917487325, Group137=1.3133078491984543E-13, Group138=5.799092611487648E-17}		ligand-activated%20transcription%20factor%20activity	4	GO_BiologicalProcess-EBI-UniProt-GOA-ACAP-ARAP_08.05.2020_00h00	FALSE	FALSE	ligand-activated%20transcription%20factor%20activity	0.00230227	0.743634		GO:0098531
2.0202			[ACTN4, ADCYAP1, ARID1A, ARID5A, ARRB1, ASXL1, BAZ2A, BCAS3, BRCA1, BUD31, C1D, CALR, CCDC62, CCK, CCNE1, CDK7, CEBPB, CNOT1, CPAMD8, CRH, CRX, CRY1, CRY2, CSH1, CSH2, CSHL1, CTBP2, CTNNB1, CYP27B1, DAXX, DCAF1, DCAF13, DDX5, DDX54, DNAAF4, EP300, ESR1, ETS2, FABP4, FHL2, FKBP4, FKBPL, FLT3, FOXH1, FOXL2, FOXP1, FOXP2, FUS, FYN, GAS2L1, GH1, GH2, GHRH, GNAO1, GNAS, GNRH1, GNRH2, GPHA2, GPHB5, GRI…	[CYP27B1, ESR1, PADI2, VDR]									[Group106, Group132, Group137, Group138]	GO:0051427	[4]	hormone receptor binding	{Group106=6.179384754944506E-4, Group132=3.9046429942893746E-4, Group137=1.0260217571862924E-15, Group138=4.3276810533489915E-19}	{Group106=0.024717539019778023, Group132=0.01718042917487325, Group137=1.3133078491984543E-13, Group138=5.799092611487648E-17}		hormone%20receptor%20binding	4	GO_MolecularFunction-EBI-UniProt-GOA-ACAP-ARAP_08.05.2020_00h00	FALSE	FALSE	hormone%20receptor%20binding	0.128288	0.128288		GO:0051427
2.48447			[ACTN4, ARID1A, ARID5A, ARRB1, ASXL1, BAZ2A, BCAS3, BRCA1, BUD31, C1D, CALR, CCDC62, CCNE1, CDK7, CEBPB, CNOT1, CRX, CRY1, CRY2, CTBP2, CTNNB1, CYP27B1, DAXX, DCAF1, DCAF13, DDX5, DDX54, DNAAF4, EP300, ESR1, ETS2, FHL2, FKBP4, FKBPL, FLT3, FOXH1, FOXL2, FOXP1, FOXP2, FUS, GAS2L1, GRIP1, GTF2B, HIF1A, HMGA1, HMGN3, ISL1, JMJD1C, JUND, JUP, KAT5, KDM1A, KDM3A, KDM4C, KDM5D, LATS1, LEF1, LGALS12, LR…	[CYP27B1, ESR1, PADI2, VDR]									[Group106, Group132, Group137, Group138]	GO:0035257	[5, 6]	nuclear hormone receptor binding	{Group106=6.179384754944506E-4, Group132=3.9046429942893746E-4, Group137=1.0260217571862924E-15, Group138=4.3276810533489915E-19}	{Group106=0.024717539019778023, Group132=0.01718042917487325, Group137=1.3133078491984543E-13, Group138=5.799092611487648E-17}		nuclear%20hormone%20receptor%20binding	4	GO_MolecularFunction-EBI-UniProt-GOA-ACAP-ARAP_08.05.2020_00h00	FALSE	FALSE	nuclear%20hormone%20receptor%20binding	0.0727214	1		GO:0035257
3.44828			[ARID1A, ARID5A, ARRB1, BAZ2A, BRCA1, C1D, CALR, CCDC62, CCNE1, CDK7, CEBPB, CNOT1, CTNNB1, CYP27B1, DAXX, DCAF1, DCAF13, DDX5, DDX54, DNAAF4, EP300, ESR1, ETS2, FHL2, FKBP4, FKBPL, FLT3, FOXH1, FOXL2, FOXP1, FOXP2, FUS, GRIP1, HMGA1, ISL1, JUND, KAT5, KDM1A, KDM3A, KDM4C, KDM5D, LATS1, LEF1, LGALS12, MBD4, MED1, MED25, MED9, MMS19, NCOA1, NCOA2, NCOA3, NCOA4, NCOA6, NCOR2, NKX3-1, NR0B2, NR1H2, …	[CYP27B1, ESR1, PADI2, VDR]									[Group106, Group132, Group137, Group138]	GO:0016922	[6, 7]	nuclear receptor binding	{Group106=6.179384754944506E-4, Group132=3.9046429942893746E-4, Group137=1.0260217571862924E-15, Group138=4.3276810533489915E-19}	{Group106=0.024717539019778023, Group132=0.01718042917487325, Group137=1.3133078491984543E-13, Group138=5.799092611487648E-17}		nuclear%20receptor%20binding	4	GO_MolecularFunction-EBI-UniProt-GOA-ACAP-ARAP_08.05.2020_00h00	FALSE	FALSE	nuclear%20receptor%20binding	0.0268584	1		GO:0016922
7.01754			[AHR, AHRR, AKR1B1, AR, AREG, ARNT, BRD8, BUD31, CYP1A1, CYP27B1, ESR1, ESR2, ESRRA, ESRRB, ESRRG, MIA3, NKX3-1, NR0B1, NR1D1, NR1D2, NR1H2, NR1H3, NR1H4, NR1I2, NR1I3, NR2E3, NR2F1, NR2F2, NR2F6, NR3C1, NR4A1, NR4A2, NR4A3, NR5A1, NR5A2, NR6A1, PARK7, PGR, PPARA, PPARD, PPARG, RARA, RARB, RARG, RORA, RORB, RORC, RWDD1, RXRA, RXRB, RXRG, SREBF1, STAT3, TAF1, THRA, THRB, VDR]	[CYP27B1, ESR1, RORC, VDR]									[Group106, Group132, Group137, Group138]	GO:0004879	[4, 5, 6, 8, 9, 10, 11, 12, 13]	nuclear receptor activity	{Group106=6.179384754944506E-4, Group132=3.9046429942893746E-4, Group137=1.0260217571862924E-15, Group138=4.3276810533489915E-19}	{Group106=0.024717539019778023, Group132=0.01718042917487325, Group137=1.3133078491984543E-13, Group138=5.799092611487648E-17}		nuclear%20receptor%20activity	4	GO_BiologicalProcess-EBI-UniProt-GOA-ACAP-ARAP_08.05.2020_00h00	FALSE	FALSE	nuclear%20receptor%20activity	0.00230227	0.743634		GO:0004879
7.01754			[ABHD2, CYP27B1, ESR1, ESR2, ESRRA, ESRRB, ESRRG, GPER1, HNF1A, HNF4A, HNF4G, LEF1, NKX3-1, NR0B1, NR0B2, NR1D1, NR1D2, NR1H2, NR1H3, NR1H4, NR1I2, NR1I3, NR2C1, NR2C2, NR2E1, NR2E3, NR2F1, NR2F2, NR2F6, NR3C1, NR3C2, NR4A1, NR4A2, NR4A3, NR5A1, NR5A2, NR6A1, OR51E2, PAQR7, PAQR8, PGR, PGRMC2, PPARA, PPARD, PPARG, RARA, RARB, RARG, RORA, RORB, RORC, RXRA, RXRB, RXRG, THRA, THRB, VDR]	[CYP27B1, ESR1, RORC, VDR]									[Group106, Group132, Group137, Group138]	GO:0003707	[5, 6, 7, 8]	steroid hormone receptor activity	{Group106=6.179384754944506E-4, Group132=3.9046429942893746E-4, Group137=1.0260217571862924E-15, Group138=4.3276810533489915E-19}	{Group106=0.024717539019778023, Group132=0.01718042917487325, Group137=1.3133078491984543E-13, Group138=5.799092611487648E-17}		steroid%20hormone%20receptor%20activity	4	GO_BiologicalProcess-EBI-UniProt-GOA-ACAP-ARAP_08.05.2020_00h00	FALSE	FALSE	steroid%20hormone%20receptor%20activity	0.00230227	0.743634		GO:0003707
4.54545			[A1CF, ABCC2, ABCC8, ACOD1, ACSL4, ACVR1B, ACVR1C, ADCYAP1, ADIPOR2, ADM, ADRA2B, ADRA2C, AGO2, AGRP, AGT, AGXT, AKR1B1, AKT1, AMBP, ANGPT2, APELA, APOL2, AR, AREG, ARG1, ARHGDIB, ARID1A, ASH1L, AZF1, BCL2, BMPR2, BSG, C1QBP, C1QTNF1, CAD, CALCA, CALR, CAPN2, CD38, CITED2, CLDN4, CLIC5, CNR1, COASY, COL16A1, COMT, CORIN, CRH, CRHBP, CRHR1, CST3, CTSB, CTSV, CXXC1, CYP27B1, DAZAP1, DDR1, DEDD, DFF…	[CLDN4, CYP27B1, DDR1, DSG2, ESR1, MMP7, PRLR, SPP1, STC2, VDR]									[Group106, Group113, Group137]	GO:0007565	[3, 4]	female pregnancy	{Group106=6.179384754944506E-4, Group113=7.770888440761569E-5, Group137=1.0260217571862924E-15}	{Group106=0.024717539019778023, Group113=0.004817950833272172, Group137=1.3133078491984543E-13}		female%20pregnancy	10	GO_BiologicalProcess-EBI-UniProt-GOA-ACAP-ARAP_08.05.2020_00h00	FALSE	FALSE	female%20pregnancy	6.18e-05	0.029934		GO:0007565
3.10881			[ABHD2, AKAP13, AKR1B1, AR, AREG, ARID1A, ARNTL, ARRB2, AXIN1, BMP4, BMP7, BRCA1, CALCOCO1, CALR, CARM1, CBFB, CCNE1, CDK7, CLOCK, CNOT1, CNOT2, CNOT9, CREBRF, CRY1, CRY2, CST11, CTNNB1, CYP27B1, CYP7B1, DAB2, DAXX, DDRGK1, DDX17, DDX5, DDX54, DEFA1, DEFA1A3, DEFA3, DNAAF4, EGLN2, EP300, ESR1, ESR2, ESRRA, ESRRB, ESRRG, FHL2, FKBP4, FKBPL, FOXA1, FOXH1, FOXP1, FSHR, GHRHR, GPAM, GPER1, GRIP1, HDA…	[CYP27B1, ESR1, FOXA1, PADI2, RORC, VDR]									[Group106, Group113, Group135, Group137, Group138]	GO:0043401	[4, 5, 6, 7]	steroid hormone mediated signaling pathway	{Group106=6.179384754944506E-4, Group113=7.770888440761569E-5, Group135=2.1803806974970493E-15, Group137=1.0260217571862924E-15, Group138=4.3276810533489915E-19}	{Group106=0.024717539019778023, Group113=0.004817950833272172, Group135=2.747279678846282E-13, Group137=1.3133078491984543E-13, Group138=5.799092611487648E-17}		steroid%20hormone%20mediated%20signaling%20pathway	6	GO_BiologicalProcess-EBI-UniProt-GOA-ACAP-ARAP_08.05.2020_00h00	FALSE	FALSE	steroid%20hormone%20mediated%20signaling%20pathway	0.0117075	1		GO:0043401
9.21053			[AGRP, AKR1B1, AKT1, ANGPT2, APOL2, AR, AREG, ARG1, ASH1L, BMPR2, BSG, CITED2, CNR1, COASY, CTSB, CTSV, CXXC1, CYP27B1, DAZAP1, DEDD, DSG1, DSG2, EPOR, ESR1, GHRL, GHSR, GJA1, GJB2, HAVCR2, HMX3, IHH, ITGA3, JUNB, KLF1, KPNA6, LDOC1, LGALS9, LIF, MAPK1, MAPK3, MBD4, MED1, MEN1, MMP7, MTOR, MYCBP2, NODAL, NPFF, NR2F2, PAM, PCDHA4, PCDHA@, PGR, PLA2G6, PPARD, PPAT, PRDM1, PRDX3, PTGIS, PTGS2, PTN, …	[CYP27B1, DSG2, ESR1, MMP7, SPP1, STC2, VDR]									[Group106, Group113, Group114, Group137]	GO:0060135	[3, 4, 5]	maternal process involved in female pregnancy	{Group106=6.179384754944506E-4, Group113=7.770888440761569E-5, Group114=1.8177785821212504E-6, Group137=1.0260217571862924E-15}	{Group106=0.024717539019778023, Group113=0.004817950833272172, Group114=1.5996451522667005E-4, Group137=1.3133078491984543E-13}		maternal%20process%20involved%20in%20female%20pregnancy	7	GO_BiologicalProcess-EBI-UniProt-GOA-ACAP-ARAP_08.05.2020_00h00	TRUE	FALSE	maternal%20process%20involved%20in%20female%20pregnancy	9.24e-06	0.00519372		GO:0060135
2.72109			[ABCA5, ABHD6, ADAM30, ANXA2, ANXA6, ANXA8, ANXA8L1, AP5M1, AP5S1, ARL8A, ARL8B, ATG9A, ATP13A2, BAIAP3, CD300LG, CD63, CD68, CDIP1, CHMP1B, CHMP2A, CHMP2B, CHMP3, CHMP4A, CHMP4B, CHMP4C, CHMP6, CLCN3, CLCN4, CLN3, CYB561A3, FIG4, GALNTL5, GIMAP5, GOSR2, HGS, HLA-DMA, HLA-DMB, HLA-DRA, HLA-DRB1, HLA-DRB3, HLA-DRB4, HLA-DRB5, IFITM3, KIAA1324, LAMP1, LAMP2, LAMP3, LAMP5, LAMTOR1, LAMTOR2, LAMTOR3,…	[CHMP4C, MREG, RAB27B, VAMP8]									[Group105]	GO:0031902	[5, 6, 7, 8, 9]	late endosome membrane	{Group105=2.3557398774410325E-5}	{Group105=0.0017196901105319537}		late%20endosome%20membrane	4	GO_CellularComponent-EBI-UniProt-GOA-ACAP-ARAP_08.05.2020_00h00	FALSE	FALSE	late%20endosome%20membrane	0.0557665	1		GO:0031902
3.125			[ABCA4, ADH1A, ADH1B, ADH1C, ADH4, ADH5, ADH6, ADH7, AGRN, AKR1B1, AKR1B10, AKR1B15, AKR1C1, AKR1C3, AKR1C4, ALDH1A1, ALDH1A2, ALDH1A3, ALDH3A2, ALDH8A1, APOA1, APOA2, APOA4, APOB, APOC2, APOC3, APOE, APOM, ARID4A, AWAT2, BCO1, BCO2, C1D, CLPS, CRABP1, CRABP2, CRH, CYP1A1, CYP1A2, CYP1B1, CYP26A1, CYP26B1, CYP26C1, CYP27C1, CYP2C18, CYP2C8, CYP2D6, CYP2D7, CYP2S1, CYP2W1, CYP3A4, CYP3A5, CYP3A7, …	[CRABP2, LRP2, SDC1, SDC4]									[Group105, Group123]	GO:0016101	[6, 7]	diterpenoid metabolic process	{Group105=2.3557398774410325E-5, Group123=9.166757118616481E-11}	{Group105=0.0017196901105319537, Group123=1.0541770686408953E-8}		diterpenoid%20metabolic%20process	4	GO_BiologicalProcess-EBI-UniProt-GOA-ACAP-ARAP_08.05.2020_00h00	FALSE	FALSE	diterpenoid%20metabolic%20process	0.0366259	1		GO:0016101
2.8777			[ABCA4, ADH1A, ADH1B, ADH1C, ADH4, ADH5, ADH6, ADH7, AGRN, AKR1B1, AKR1B10, AKR1B15, AKR1C1, AKR1C3, AKR1C4, ALDH1A1, ALDH1A2, ALDH1A3, ALDH3A2, ALDH8A1, APOA1, APOA2, APOA4, APOB, APOC2, APOC3, APOE, APOM, ARID4A, AWAT2, BCO1, BCO2, C1D, CLPS, CRABP1, CRABP2, CRH, CYP1A1, CYP1A2, CYP1B1, CYP26A1, CYP26B1, CYP26C1, CYP27C1, CYP2C18, CYP2C19, CYP2C8, CYP2C9, CYP2D6, CYP2D7, CYP2E1, CYP2S1, CYP2W1,…	[CRABP2, LRP2, SDC1, SDC4]									[Group105, Group123]	GO:0006721	[5, 6]	terpenoid metabolic process	{Group105=2.3557398774410325E-5, Group123=9.166757118616481E-11}	{Group105=0.0017196901105319537, Group123=1.0541770686408953E-8}		terpenoid%20metabolic%20process	4	GO_BiologicalProcess-EBI-UniProt-GOA-ACAP-ARAP_08.05.2020_00h00	FALSE	FALSE	terpenoid%20metabolic%20process	0.047158	1		GO:0006721
2.5			[ABCA4, ADH1A, ADH1B, ADH1C, ADH4, ADH5, ADH6, ADH7, AGRN, AKR1B1, AKR1B10, AKR1B15, AKR1C1, AKR1C3, AKR1C4, ALDH1A1, ALDH1A2, ALDH1A3, ALDH3A2, ALDH8A1, APOA1, APOA2, APOA4, APOB, APOC2, APOC3, APOE, APOM, ARID4A, AWAT2, BCO1, BCO2, C1D, CLPS, COQ2, CRABP1, CRABP2, CRH, CRPPA, CYP1A1, CYP1A2, CYP1B1, CYP26A1, CYP26B1, CYP26C1, CYP27C1, CYP2C18, CYP2C19, CYP2C8, CYP2C9, CYP2D6, CYP2D7, CYP2E1, CY…	[CRABP2, LRP2, SDC1, SDC4]									[Group105, Group123]	GO:0006720	[4, 5]	isoprenoid metabolic process	{Group105=2.3557398774410325E-5, Group123=9.166757118616481E-11}	{Group105=0.0017196901105319537, Group123=1.0541770686408953E-8}		isoprenoid%20metabolic%20process	4	GO_BiologicalProcess-EBI-UniProt-GOA-ACAP-ARAP_08.05.2020_00h00	FALSE	FALSE	isoprenoid%20metabolic%20process	0.071432	1		GO:0006720
5.71429			[ACAN, AGRN, ARSB, BCAN, BGN, CD44, CEMIP, CEMIP2, CHI3L1, CHI3L2, CHIA, CHIT1, CHORDC1, CHP1, CSPG4, CSPG5, CTBS, DCN, FGF13, FGF2, FMOD, FUCA1, GALNS, GLB1, GNS, GPC1, GPC2, GPC3, GPC4, GPC5, GPC6, GUSB, HEXA, HEXB, HGSNAT, HMMR, HPSE, HPSE2, HSPG2, HYAL1, HYAL2, HYAL3, HYAL4, IDS, IDUA, KERA, LUM, LYG1, LYG2, LYVE1, NAGLU, NCAN, OGN, OMD, OVGP1, PGLYRP1, PGLYRP2, PGLYRP3, PGLYRP4, PRELP, SDC1,…	[CHI3L1, CHI3L2, SDC1, SDC4]									[Group105, Group123]	GO:0006026	[5]	aminoglycan catabolic process	{Group105=2.3557398774410325E-5, Group123=9.166757118616481E-11}	{Group105=0.0017196901105319537, Group123=1.0541770686408953E-8}		aminoglycan%20catabolic%20process	4	GO_BiologicalProcess-EBI-UniProt-GOA-ACAP-ARAP_08.05.2020_00h00	FALSE	FALSE	aminoglycan%20catabolic%20process	0.00484585	1		GO:0006026
3.80952			[ABCC5, ACAN, AGRN, AGRP, APP, BCAN, BGLAP, BGN, BPNT2, CGA, CHGA, CSPG4, CSPG5, DAG1, DCN, DEFA1, DEFA1A3, DEFA3, DEFA4, DEFA5, DEFA6, DEFB1, DEFB103A, DEFB4A, F10, F2, F7, F9, FAM110A, FGF23, FMOD, FURIN, GAS6, GOLIM4, GPC1, GPC2, GPC3, GPC4, GPC5, GPC6, HS3ST1, HSPG2, INS, KERA, LALBA, LHB, LRPAP1, LUM, MMP11, MMP14, MMP16, MUC1, MUC12, MUC13, MUC15, MUC16, MUC17, MUC19, MUC2, MUC20, MUC21, MU…	[MUC1, MUC4, SDC1, SDC4]									[Group105, Group123]	GO:0005796	[4, 5, 6]	Golgi lumen	{Group105=2.3557398774410325E-5, Group123=9.166757118616481E-11}	{Group105=0.0017196901105319537, Group123=1.0541770686408953E-8}		Golgi%20lumen	4	GO_CellularComponent-EBI-UniProt-GOA-ACAP-ARAP_08.05.2020_00h00	FALSE	FALSE	Golgi%20lumen	0.0194532	1		GO:0005796
3.30579			[ABCA4, ADH1A, ADH1B, ADH1C, ADH4, ADH5, ADH6, ADH7, AGRN, AKR1B1, AKR1B10, AKR1B15, AKR1C1, AKR1C3, AKR1C4, ALDH1A1, ALDH1A2, ALDH1A3, ALDH8A1, APOA1, APOA2, APOA4, APOB, APOC2, APOC3, APOE, APOM, ARID4A, AWAT2, BCO1, BCO2, C1D, CLPS, CRABP1, CRABP2, CYP1A1, CYP1A2, CYP1B1, CYP26A1, CYP26B1, CYP26C1, CYP27C1, CYP2C18, CYP2C8, CYP2D6, CYP2D7, CYP2S1, CYP2W1, CYP3A4, CYP3A5, CYP3A7, CYP3A7-CYP3A51…	[CRABP2, LRP2, SDC1, SDC4]									[Group105, Group123]	GO:0001523	[7, 8]	retinoid metabolic process	{Group105=2.3557398774410325E-5, Group123=9.166757118616481E-11}	{Group105=0.0017196901105319537, Group123=1.0541770686408953E-8}		retinoid%20metabolic%20process	4	GO_BiologicalProcess-EBI-UniProt-GOA-ACAP-ARAP_08.05.2020_00h00	FALSE	FALSE	retinoid%20metabolic%20process	0.0307112	1		GO:0001523
4.93827			[ANXA3, APLP2, APPL2, ATG12, ATG5, ATP6V0A1, ATP6V0A2, ATP6V0A4, ATP6V0B, ATP6V0C, ATP6V0D1, ATP6V0D2, ATP6V0E1, ATP6V0E2, ATP7A, B2M, CALR, CORO1A, CYBA, CYBB, DMBT1, DNM2, HFE, HLA-A, HLA-B, HLA-C, HLA-E, HLA-F, HLA-G, HLA-H, HVCN1, INPP5B, IRGM, LAMP1, LAMP2, MCOLN1, OCRL, PIK3C3, PIK3R4, PIP4P1, PIP4P2, PRICKLE1, RAB10, RAB11B, RAB11FIP1, RAB20, RAB22A, RAB23, RAB31, RAB32, RAB34, RAB38, RAB3…	[ANXA3, SYT7, TLR2, VAMP8]									[Group105, Group120, Group138]	GO:0030670	[5, 6, 7, 8, 9]	phagocytic vesicle membrane	{Group105=2.3557398774410325E-5, Group120=3.6053096064254023E-6, Group138=4.3276810533489915E-19}	{Group105=0.0017196901105319537, Group120=2.95635387726883E-4, Group138=5.799092611487648E-17}		phagocytic%20vesicle%20membrane	4	GO_CellularComponent-EBI-UniProt-GOA-ACAP-ARAP_08.05.2020_00h00	FALSE	FALSE	phagocytic%20vesicle%20membrane	0.00809687	1		GO:0030670
2.28571			[ANXA3, AP2A1, AP2A2, AP2B1, AP2M1, AP2S1, APLP2, APOB, APOE, APPL2, ATG12, ATG5, ATP6V0A1, ATP6V0A2, ATP6V0A4, ATP6V0B, ATP6V0C, ATP6V0D1, ATP6V0D2, ATP6V0E1, ATP6V0E2, ATP7A, B2M, BTBD8, C1D, CACNG2, CACNG3, CACNG4, CACNG8, CALR, CAMK2A, CAMK2B, CAMK2D, CAMK2G, CAV1, CD163, CD207, CD36, CD74, CD9, CLTC, COLEC12, CORO1A, CYBA, CYBB, DLG4, DMBT1, DNM2, ENTPD7, EPN2, EPS15, FCGR1A, FCGR1B, FZD2, F…	[ANXA3, SYT7, TLR2, VAMP8]									[Group105, Group120, Group138]	GO:0030666	[4, 5, 6, 7, 8]	endocytic vesicle membrane	{Group105=2.3557398774410325E-5, Group120=3.6053096064254023E-6, Group138=4.3276810533489915E-19}	{Group105=0.0017196901105319537, Group120=2.95635387726883E-4, Group138=5.799092611487648E-17}		endocytic%20vesicle%20membrane	4	GO_CellularComponent-EBI-UniProt-GOA-ACAP-ARAP_08.05.2020_00h00	FALSE	FALSE	endocytic%20vesicle%20membrane	0.0919943	1		GO:0030666
2.54237			[ABR, ADCY1, ADGRE2, ADORA2A, ADORA2B, ADRA1A, ADRA1D, ADRA2A, ANXA1, AP1G1, APBA1, APBA2, APEX1, ARF1, ARF1P1, ATP13A2, ATP2A2, ATP6AP1, BACE1, BAIAP3, BCR, BRAF, C12orf4, CACNA1A, CACNA1D, CACNA1G, CACNA1H, CACNA1I, CACNB2, CADPS, CADPS2, CALM3, CASK, CBARP, CCR2, CD177, CD300A, CD84, CDK5, CDK5R2, CEACAM1, CFTR, CHMP2A, CHRM2, CHRNA4, CHRNA5, CHRNA6, CHRNB2, CHRNB3, CLASP1, CLASP2, CLTRN, CNR1…	[RAB27B, SDC1, SDC4, STXBP2, SYT7, VAMP8]									[Group105, Group120, Group138]	GO:0017157	[4, 5, 6, 7]	regulation of exocytosis	{Group105=2.3557398774410325E-5, Group120=3.6053096064254023E-6, Group138=4.3276810533489915E-19}	{Group105=0.0017196901105319537, Group120=2.95635387726883E-4, Group138=5.799092611487648E-17}		regulation%20of%20exocytosis	6	GO_BiologicalProcess-EBI-UniProt-GOA-ACAP-ARAP_08.05.2020_00h00	FALSE	FALSE	regulation%20of%20exocytosis	0.0283256	1		GO:0017157
2.26629			[ABCA1, ACRBP, AGFG1, AKT2, AKTIP, ALS2, ALS2CL, ANKFY1, ANKRD27, ANKRD28, ANXA1, ANXA2, ANXA8, ANXA8L1, AP1G1, AP1M1, AP2M1, AP3B1, AP3D1, AQP11, AREG, ARF1, ARF1P1, ARFGAP2, ARFGAP3, ARFGEF2, ASIP, ATP13A2, BAIAP3, BCL2, BET1, BLOC1S1, BLOC1S2, BLOC1S3, BLOC1S4, BLOC1S5, BLOC1S6, C2CD5, CALR, CAV1, CAV2, CCDC136, CD2AP, CD34, CD59, CHMP1A, CHMP1B, CHMP2A, CHMP2B, CHMP3, CHMP4A, CHMP4B, CHMP4BP1…	[CHMP4C, HOOK1, SDC1, SDC4, SERPINA1, SYT7, VAMP8, VAV3]									[Group105, Group120, Group138]	GO:0016050	[5]	vesicle organization	{Group105=2.3557398774410325E-5, Group120=3.6053096064254023E-6, Group138=4.3276810533489915E-19}	{Group105=0.0017196901105319537, Group120=2.95635387726883E-4, Group138=5.799092611487648E-17}		vesicle%20organization	8	GO_BiologicalProcess-EBI-UniProt-GOA-ACAP-ARAP_08.05.2020_00h00	FALSE	FALSE	vesicle%20organization	0.0226613	1		GO:0016050
5.20833			[ADORA2B, AP1G1, ARF1, ARF1P1, ATP13A2, ATP6AP1, CACNA1D, CACNA1G, CACNA1H, CACNA1I, CACNB2, CADPS, CADPS2, CD177, CDK5, CDK5R2, CFTR, CHMP2A, CLASP1, CLASP2, CLTRN, CNR1, DNM1L, DOC2B, ENTHD1, EXPH5, F2RL1, FCER1G, FGA, FGB, FGG, FGR, GAB2, GATA2, HGS, HLA-F, HYAL3, IFNG, IL13, IL4, IL4R, ITGAM, ITGB2, KCNB1, LAMP1, NCS1, NLGN1, NPPA, PCDHA4, PCDHA@, PDCD6IP, PLA2G6, PRKCB, PRRT2, PTAFR, RAB15, …	[RAB27B, SDC1, SDC4, SYT7, VAMP8]									[Group105, Group120, Group123, Group138]	GO:0045921	[4, 5, 6, 7, 8]	positive regulation of exocytosis	{Group105=2.3557398774410325E-5, Group120=3.6053096064254023E-6, Group123=9.166757118616481E-11, Group138=4.3276810533489915E-19}	{Group105=0.0017196901105319537, Group120=2.95635387726883E-4, Group123=1.0541770686408953E-8, Group138=5.799092611487648E-17}		positive%20regulation%20of%20exocytosis	5	GO_BiologicalProcess-EBI-UniProt-GOA-ACAP-ARAP_08.05.2020_00h00	FALSE	FALSE	positive%20regulation%20of%20exocytosis	0.00248508	0.782801		GO:0045921
3.23974			[AACS, ABAT, ABCG1, ABL1, ACHE, ACSL4, ADAM8, ADAM9, ADCY8, ADCYAP1, ADORA2A, ADORA2B, AGER, AGT, AGTR2, AGXT, AIF1, AIM2, AIMP1, AKAP12, ALOX15B, AMH, ANG, ANKRD1, ANO1, AP1G1, APBB1, APLN, ARF1, ARF1P1, ARF6, ARHGEF7, ARRB1, ATP13A2, ATP6AP1, AVP, AVPR1A, BAD, BAIAP3, BLK, BMP6, BTNL2, C1D, C1QTNF1, C1QTNF12, C1QTNF3, C1QTNF4, C2CD2L, C5, CACNA1D, CACNA1G, CACNA1H, CACNA1I, CACNB2, CADM1, CADPS…	[CLU, GATA3, HOOK1, RAB27B, S100A8, S100A9, SAA1, SAA2, SDC1, SDC4, SPP1, SYT7, TLR2, VAMP8, VTCN1]									[Group105, Group117, Group120, Group133, Group138]	GO:1903532	[3, 4, 5, 6, 7]	positive regulation of secretion by cell	{Group105=2.3557398774410325E-5, Group117=4.4220204984319554E-4, Group120=3.6053096064254023E-6, Group133=2.152989042126219E-8, Group138=4.3276810533489915E-19}	{Group105=0.0017196901105319537, Group117=0.018572486093414213, Group120=2.95635387726883E-4, Group133=2.152989042126219E-6, Group138=5.799092611487648E-17}		positive%20regulation%20of%20secretion%20by%20cell	15	GO_BiologicalProcess-EBI-UniProt-GOA-ACAP-ARAP_08.05.2020_00h00	TRUE	FALSE	positive%20regulation%20of%20secretion%20by%20cell	5.09e-05	0.0251599		GO:1903532
3.27869			[AACS, ABAT, ABCG1, ABL1, ACHE, ACSL3, ACSL4, ADAM8, ADAM9, ADCY8, ADCYAP1, ADORA1, ADORA2A, ADORA2B, AGER, AGT, AGTR2, AGXT, AIF1, AIM2, AIMP1, AKAP12, ALOX12B, ALOX15B, AMH, ANG, ANKRD1, ANO1, AP1G1, APBB1, APLN, AQP1, ARF1, ARF1P1, ARF6, ARHGEF7, ARRB1, ATG5, ATP13A2, ATP6AP1, AVP, AVPR1A, AVPR1B, BAD, BAIAP3, BLK, BMP6, BTNL2, C1D, C1QTNF1, C1QTNF12, C1QTNF3, C1QTNF4, C2CD2L, C5, CACNA1D, CAC…	[CLU, GATA3, HOOK1, RAB27B, S100A8, S100A9, SAA1, SAA2, SDC1, SDC4, SPP1, SYT7, SYTL2, TLR2, VAMP8, VTCN1]									[Group105, Group117, Group120, Group133, Group138]	GO:0051047	[3, 4, 5, 6]	positive regulation of secretion	{Group105=2.3557398774410325E-5, Group117=4.4220204984319554E-4, Group120=3.6053096064254023E-6, Group133=2.152989042126219E-8, Group138=4.3276810533489915E-19}	{Group105=0.0017196901105319537, Group117=0.018572486093414213, Group120=2.95635387726883E-4, Group133=2.152989042126219E-6, Group138=5.799092611487648E-17}		positive%20regulation%20of%20secretion	16	GO_BiologicalProcess-EBI-UniProt-GOA-ACAP-ARAP_08.05.2020_00h00	TRUE	FALSE	positive%20regulation%20of%20secretion	2.47e-05	0.0128191		GO:0051047
2.8777			[ACTB, ACTG1, ACVR1, ACVR2A, ACVR2B, AKT1, AKT2, AKT3, ARHGEF2, ASS1, BCL2, BMP4, BMPR1A, BMPR1B, BMPR2, CALM1, CALM2, CALM3, CALML3, CALML4, CALML5, CALML6, CAV1, CAV2, CAV3, CCL2, CDH5, CHUK, CTNNB1, CTSL, CYBA, DUSP1, EDN1, FOS, GPC1, GSTA1, GSTA2, GSTA3, GSTA4, GSTA5, GSTM1, GSTM2, GSTM3, GSTM4, GSTM5, GSTO1, GSTO2, GSTP1, GSTT1, GSTT2, GSTT2B, HMOX1, HSP90AA1, HSP90AB1, HSP90B1, ICAM1, IFNG,…	[MGST1, PIK3R3, SDC1, SDC4]									[Group105, Group116, Group123]	KEGG:05418	[-1]	Fluid shear stress and atherosclerosis	{Group105=2.3557398774410325E-5, Group116=8.491132373235493E-6, Group123=9.166757118616481E-11}	{Group105=0.0017196901105319537, Group116=6.87781722232075E-4, Group123=1.0541770686408953E-8}		Fluid%20shear%20stress%20and%20atherosclerosis	4	KEGG_08.05.2020	FALSE	FALSE	Fluid%20shear%20stress%20and%20atherosclerosis	0.047158	1		KEGG:05418
5.40541			[ADAMTS16, AGT, AGTR2, AGXT, ARG2, BASP1, BCL2, BDNF, BDNF-AS, BMP2, BMP4, BMP7, BMPER, C3CER1, CALB1, CAT, CER1, CITED1, CRAT, CRLF1, CTNNB1, CTNNBIP1, DCHS1, DLG1, EPCAM, EYA1, FAT4, FGF1, FGF13, FGF2, FGF8, FGFR1, FGFR2, FMN1, FOXC1, FOXC2, FOXD1, FOXJ1, GARS1, GATA3, GATD3A, GDF11, GDNF, GLI3, GLYAT, GPC3, GREB1L, GREM1, GZF1, HES1, HNF1B, HOXA11, HOXB7, HOXD11, ILK, KIF26B, LAMA5, LGR4, LHX1…	[EPCAM, GATA3, SDC1, SDC4, SOX9, TACSTD2]									[Group104, Group123, Group137]	GO:0072164	[4, 5, 7, 8, 9, 10]	mesonephric tubule development	{Group104=2.14946602058516E-6, Group123=9.166757118616481E-11, Group137=1.0260217571862924E-15}	{Group104=1.8485407777032374E-4, Group123=1.0541770686408953E-8, Group137=1.3133078491984543E-13}		mesonephric%20tubule%20development	6	GO_BiologicalProcess-EBI-UniProt-GOA-ACAP-ARAP_08.05.2020_00h00	FALSE	FALSE	mesonephric%20tubule%20development	0.000766	0.295865		GO:0072164
5.40541			[ADAMTS16, AGT, AGTR2, AGXT, ARG2, BASP1, BCL2, BDNF, BDNF-AS, BMP2, BMP4, BMP7, BMPER, C3CER1, CALB1, CAT, CER1, CITED1, CRAT, CRLF1, CTNNB1, CTNNBIP1, DCHS1, DLG1, EPCAM, EYA1, FAT4, FGF1, FGF13, FGF2, FGF8, FGFR1, FGFR2, FMN1, FOXC1, FOXC2, FOXD1, FOXJ1, GARS1, GATA3, GATD3A, GDF11, GDNF, GLI3, GLYAT, GPC3, GREB1L, GREM1, GZF1, HES1, HNF1B, HOXA11, HOXB7, HOXD11, ILK, KIF26B, LAMA5, LGR4, LHX1…	[EPCAM, GATA3, SDC1, SDC4, SOX9, TACSTD2]									[Group104, Group123, Group137]	GO:0072163	[6, 7, 8, 9]	mesonephric epithelium development	{Group104=2.14946602058516E-6, Group123=9.166757118616481E-11, Group137=1.0260217571862924E-15}	{Group104=1.8485407777032374E-4, Group123=1.0541770686408953E-8, Group137=1.3133078491984543E-13}		mesonephric%20epithelium%20development	6	GO_BiologicalProcess-EBI-UniProt-GOA-ACAP-ARAP_08.05.2020_00h00	FALSE	FALSE	mesonephric%20epithelium%20development	0.000766	0.295865		GO:0072163
5.17241			[ADAMTS16, AGT, AGTR2, AGXT, ARG2, BASP1, BCL2, BDNF, BDNF-AS, BMP2, BMP4, BMP7, BMPER, C3CER1, CALB1, CAT, CER1, CITED1, CRAT, CRLF1, CTNNB1, CTNNBIP1, DCHS1, DLG1, EPCAM, EYA1, FAT4, FGF1, FGF10, FGF13, FGF2, FGF8, FGFR1, FGFR2, FMN1, FOXC1, FOXC2, FOXD1, FOXJ1, GARS1, GATA3, GATD3A, GDF11, GDNF, GLI3, GLYAT, GPC3, GREB1L, GREM1, GZF1, HES1, HNF1B, HOXA11, HOXB7, HOXD11, ILK, KCTD11, KIF26B, LA…	[EPCAM, GATA3, SDC1, SDC4, SOX9, TACSTD2]									[Group104, Group123, Group137]	GO:0001823	[5, 6, 7, 8]	mesonephros development	{Group104=2.14946602058516E-6, Group123=9.166757118616481E-11, Group137=1.0260217571862924E-15}	{Group104=1.8485407777032374E-4, Group123=1.0541770686408953E-8, Group137=1.3133078491984543E-13}		mesonephros%20development	6	GO_BiologicalProcess-EBI-UniProt-GOA-ACAP-ARAP_08.05.2020_00h00	FALSE	FALSE	mesonephros%20development	0.000965	0.362864		GO:0001823
5.45455			[ADAMTS16, AGT, AGTR2, AGXT, ARG2, BASP1, BCL2, BDNF, BDNF-AS, BMP2, BMP4, BMP7, BMPER, C3CER1, CALB1, CAT, CER1, CITED1, CRAT, CRLF1, CTNNB1, CTNNBIP1, DCHS1, DLG1, EPCAM, EYA1, FAT4, FGF1, FGF13, FGF2, FGF8, FGFR1, FGFR2, FMN1, FOXC1, FOXC2, FOXD1, FOXJ1, GARS1, GATA3, GATD3A, GDF11, GDNF, GLI3, GLYAT, GPC3, GREB1L, GREM1, GZF1, HES1, HNF1B, HOXA11, HOXB7, HOXD11, ILK, KIF26B, LAMA5, LGR4, LHX1…	[EPCAM, GATA3, SDC1, SDC4, SOX9, TACSTD2]									[Group104, Group123, Group137]	GO:0001657	[5, 6, 8, 9, 10, 11]	ureteric bud development	{Group104=2.14946602058516E-6, Group123=9.166757118616481E-11, Group137=1.0260217571862924E-15}	{Group104=1.8485407777032374E-4, Group123=1.0541770686408953E-8, Group137=1.3133078491984543E-13}		ureteric%20bud%20development	6	GO_BiologicalProcess-EBI-UniProt-GOA-ACAP-ARAP_08.05.2020_00h00	FALSE	FALSE	ureteric%20bud%20development	0.000731	0.282853		GO:0001657
3.40909			[ABL1, ACVR1, ACVR2A, ACVR2B, ACVRL1, ADAMTS12, ADAMTS7, AMH, AMHR2, BMP10, BMP15, BMP2, BMP3, BMP4, BMP5, BMP6, BMP7, BMP8A, BMP8B, BMPER, BMPR1A, BMPR1B, BMPR2, C3CER1, CAPN5, CCN1, CCNA2, CDH5, CER1, CERS1, CHRD, CHRDL1, COL2A1, COMP, CRB2, CTDSPL2, DAND5, DDX5, DKK1, DLX1, DLX5, DSG4, EGR1, ENG, ETV2, FAM83G, FBN1, FBXL15, FKBP8, FOXD1, FST, FSTL1, FSTL3, FZD1, GARS1, GATA3, GATA4, GATA5, GAT…	[GATA3, LRP2, SOX9, SPINT1, SPINT2, TFAP2B]									[Group104, Group121, Group135, Group137]	GO:0071773	[4, 6]	cellular response to BMP stimulus	{Group104=2.14946602058516E-6, Group121=5.052294405742112E-7, Group135=2.1803806974970493E-15, Group137=1.0260217571862924E-15}	{Group104=1.8485407777032374E-4, Group121=4.5975879092253215E-5, Group135=2.747279678846282E-13, Group137=1.3133078491984543E-13}		cellular%20response%20to%20BMP%20stimulus	6	GO_BiologicalProcess-EBI-UniProt-GOA-ACAP-ARAP_08.05.2020_00h00	FALSE	FALSE	cellular%20response%20to%20BMP%20stimulus	0.00764193	1		GO:0071773
3.40909			[ABL1, ACVR1, ACVR2A, ACVR2B, ACVRL1, ADAMTS12, ADAMTS7, AMH, AMHR2, BMP10, BMP15, BMP2, BMP3, BMP4, BMP5, BMP6, BMP7, BMP8A, BMP8B, BMPER, BMPR1A, BMPR1B, BMPR2, C3CER1, CAPN5, CCN1, CCNA2, CDH5, CER1, CERS1, CHRD, CHRDL1, COL2A1, COMP, CRB2, CTDSPL2, DAND5, DDX5, DKK1, DLX1, DLX5, DSG4, EGR1, ENG, ETV2, FAM83G, FBN1, FBXL15, FKBP8, FOXD1, FST, FSTL1, FSTL3, FZD1, GARS1, GATA3, GATA4, GATA5, GAT…	[GATA3, LRP2, SOX9, SPINT1, SPINT2, TFAP2B]									[Group104, Group121, Group135, Group137]	GO:0071772	[3, 5]	response to BMP	{Group104=2.14946602058516E-6, Group121=5.052294405742112E-7, Group135=2.1803806974970493E-15, Group137=1.0260217571862924E-15}	{Group104=1.8485407777032374E-4, Group121=4.5975879092253215E-5, Group135=2.747279678846282E-13, Group137=1.3133078491984543E-13}		response%20to%20BMP	6	GO_BiologicalProcess-EBI-UniProt-GOA-ACAP-ARAP_08.05.2020_00h00	FALSE	FALSE	response%20to%20BMP	0.00764193	1		GO:0071772
5.26316			[ACVR2A, ADAM15, ADGRG1, AGO4, AKR1B1, AKR1C3, AMH, AMHR2, AR, AREG, ARID4A, ARID4B, ARID5B, ASB1, ASPM, ATRX, BAX, BCL2, BCL2L1, BCL2L11, BCL2L2, BIK, BMP5, BMP6, BMPR1A, BOK, BRIP1, CBL, CCND1, CITED2, COL9A3, CRKL, CSDE1, CST3, CTNNA1, CTNNB1, CTSV, DHCR24, DHH, DMRT1, DMRT3, EIF2S2, ERCC1, ESR1, FANCA, FGF10, FGF8, FGF9, FKBP4, FKBPL, FLNA, FNDC3A, FSHB, FSHR, FSTL3, GATA1, GATA3, GATA4, GATA…	[DHCR24, ESR1, GATA3, LRP2, MGST1, SDC1, SOX9, TFAP2C, TNFSF10]									[Group104, Group115, Group137]	GO:0046661	[3, 4, 5]	male sex differentiation	{Group104=2.14946602058516E-6, Group115=2.070426708423067E-6, Group137=1.0260217571862924E-15}	{Group104=1.8485407777032374E-4, Group115=1.8012712363280685E-4, Group137=1.3133078491984543E-13}		male%20sex%20differentiation	9	GO_BiologicalProcess-EBI-UniProt-GOA-ACAP-ARAP_08.05.2020_00h00	FALSE	FALSE	male%20sex%20differentiation	4.69e-05	0.0232266		GO:0046661
3.05085			[ACVR1B, ACVR2A, ADAM15, ADAMTS1, ADCYAP1, ADCYAP1R1, ADGRG1, AFP, AGO4, AKR1B1, AKR1C3, AMH, AMHR2, ANG, AR, AREG, ARID4A, ARID4B, ARID5B, ARRB1, ARRB2, ASB1, ASPM, ATM, ATRX, AXL, BAK1, BASP1, BAX, BCL2, BCL2L1, BCL2L11, BCL2L2, BIK, BMP15, BMP5, BMP6, BMPR1A, BMPR1B, BOK, BRCA2, BRIP1, CASP2, CASP3, CBL, CBX2, CCDC182, CCND1, CDKL2, CEBPB, CENPI, CGA, CHD7, CHGA, CITED2, CNOT9, CNTFR, COL9A3, …	[DHCR24, ESR1, GATA3, LRP2, MGST1, SDC1, SOX9, TFAP2C, TNFSF10]									[Group104, Group115, Group137]	GO:0007548	[3, 4]	sex differentiation	{Group104=2.14946602058516E-6, Group115=2.070426708423067E-6, Group137=1.0260217571862924E-15}	{Group104=1.8485407777032374E-4, Group115=1.8012712363280685E-4, Group137=1.3133078491984543E-13}		sex%20differentiation	9	GO_BiologicalProcess-EBI-UniProt-GOA-ACAP-ARAP_08.05.2020_00h00	FALSE	FALSE	sex%20differentiation	0.00248659	0.780789		GO:0007548
2.29226			[ABHD2, ACE, ACOX1, ACRBP, ACSBG2, ACTR1A, ACVR1, ACVR1B, ACVR2A, ADA, ADAD1, ADAM10, ADAM15, ADAM17, ADAM18, ADAM19, ADAM28, ADAM29, ADAMTS1, ADAMTS2, ADCY10, ADCYAP1, ADCYAP1R1, ADGRG1, ADGRG2, ADIG, ADM, AFF4, AFP, AGFG1, AGO4, AKR1B1, AKR1C3, AKT1, ALKBH1, ALKBH5, ALOX15B, ALPK3, ALPL, AMH, AMHR2, ANG, ANGPT2, ANKRD49, ANXA1, APELA, APOB, AR, AREG, ARID1A, ARID4A, ARID4B, ARID5B, ARMC2, ARNT,…	[CYP27B1, DHCR24, ESR1, FOXA1, GATA3, GRHL2, HOOK1, ITGB8, KRT19, KRT8, LRP2, MGST1, PRLR, SDC1, SOX9, SPINT1, SPINT2, SPP1, ST14, STC2, TFAP2C, TNFSF10, VDR, WFDC2]									[Group104, Group114, Group115, Group135]	GO:0003006	[2, 3]	developmental process involved in reproduction	{Group104=2.14946602058516E-6, Group114=1.8177785821212504E-6, Group115=2.070426708423067E-6, Group135=2.1803806974970493E-15}	{Group104=1.8485407777032374E-4, Group114=1.5996451522667005E-4, Group115=1.8012712363280685E-4, Group135=2.747279678846282E-13}		developmental%20process%20involved%20in%20reproduction	24	GO_BiologicalProcess-EBI-UniProt-GOA-ACAP-ARAP_08.05.2020_00h00	FALSE	FALSE	developmental%20process%20involved%20in%20reproduction	0.000114	0.0529918		GO:0003006
4.52675			[ACVR2A, ADA, ADAM15, ADAM19, ADAMTS1, ADCYAP1, ADGRG1, ADM, AFP, AGO4, AKR1B1, AKR1C3, AKT1, ALKBH1, ALOX15B, AMH, AMHR2, ANG, ANXA1, APELA, AR, AREG, ARID1A, ARID4A, ARID4B, ARID5B, ARNT, ARRB1, ARRB2, ASB1, ASCL2, ASH1L, ASPM, ATM, ATRX, AXL, AZF1, BAK1, BASP1, BAX, BCL2, BCL2L1, BCL2L11, BCL2L2, BIK, BIRC2, BIRC6, BMP15, BMP4, BMP5, BMP6, BMP7, BMPR1B, BMPR2, BOK, BPTF, BRCA2, BRIP1, BSG, CAS…	[CYP27B1, DHCR24, ESR1, FOXA1, GATA3, GRHL2, ITGB8, KRT19, KRT8, LRP2, MGST1, PRLR, SDC1, SOX9, SPINT1, SPINT2, SPP1, ST14, STC2, TFAP2C, TNFSF10, VDR]									[Group104, Group114, Group115, Group135, Group137]	GO:0061458	[4, 5]	reproductive system development	{Group104=2.14946602058516E-6, Group114=1.8177785821212504E-6, Group115=2.070426708423067E-6, Group135=2.1803806974970493E-15, Group137=1.0260217571862924E-15}	{Group104=1.8485407777032374E-4, Group114=1.5996451522667005E-4, Group115=1.8012712363280685E-4, Group135=2.747279678846282E-13, Group137=1.3133078491984543E-13}		reproductive%20system%20development	22	GO_BiologicalProcess-EBI-UniProt-GOA-ACAP-ARAP_08.05.2020_00h00	TRUE	FALSE	reproductive%20system%20development	2.39e-09	1.62e-06		GO:0061458
4.56432			[ACVR2A, ADA, ADAM15, ADAM19, ADAMTS1, ADCYAP1, ADGRG1, ADM, AFP, AGO4, AKR1B1, AKR1C3, AKT1, ALKBH1, ALOX15B, AMH, AMHR2, ANG, ANXA1, APELA, AR, AREG, ARID1A, ARID4A, ARID4B, ARID5B, ARNT, ARRB1, ARRB2, ASB1, ASCL2, ASH1L, ASPM, ATM, ATRX, AXL, AZF1, BAK1, BASP1, BAX, BCL2, BCL2L1, BCL2L11, BCL2L2, BIK, BIRC2, BIRC6, BMP15, BMP4, BMP5, BMP6, BMP7, BMPR1B, BMPR2, BOK, BPTF, BRCA2, BRIP1, BSG, CAS…	[CYP27B1, DHCR24, ESR1, FOXA1, GATA3, GRHL2, ITGB8, KRT19, KRT8, LRP2, MGST1, PRLR, SDC1, SOX9, SPINT1, SPINT2, SPP1, ST14, STC2, TFAP2C, TNFSF10, VDR]									[Group104, Group114, Group115, Group135, Group137]	GO:0048608	[3, 4, 5, 6]	reproductive structure development	{Group104=2.14946602058516E-6, Group114=1.8177785821212504E-6, Group115=2.070426708423067E-6, Group135=2.1803806974970493E-15, Group137=1.0260217571862924E-15}	{Group104=1.8485407777032374E-4, Group114=1.5996451522667005E-4, Group115=1.8012712363280685E-4, Group135=2.747279678846282E-13, Group137=1.3133078491984543E-13}		reproductive%20structure%20development	22	GO_BiologicalProcess-EBI-UniProt-GOA-ACAP-ARAP_08.05.2020_00h00	TRUE	FALSE	reproductive%20structure%20development	2.05e-09	1.39e-06		GO:0048608
4.12371			[AKT1, AKT2, AKT3, AR, ARAF, ATF4, BAD, BCL2, BRAF, CASP9, CCND1, CCNE1, CCNE2, CDK2, CDKN1A, CDKN1B, CHUK, CREB1, CREB3, CREB3L1, CREB3L2, CREB3L3, CREB3L4, CREB5, CREBBP, CTNNB1, E2F1, E2F2, E2F3, EGF, EGFR, EP300, ERBB2, ERG, ETV5, FGFR1, FGFR2, FOXO1, GRB2, GSK3B, GSTP1, HRAS, HSP90AA1, HSP90AB1, HSP90B1, IGF1, IGF1R, IKBKB, IKBKG, IL1R2, INS, INSRR, KLK3, KRAS, LEF1, MAP2K1, MAP2K2, MAPK1, M…	[ERBB2, PIK3R3, SPINT1, TMPRSS2]									[Group103]	KEGG:05215	[-1]	Prostate cancer	{Group103=8.895955414057038E-8}	{Group103=8.629076751635327E-6}		Prostate%20cancer	4	KEGG_08.05.2020	FALSE	FALSE	Prostate%20cancer	0.0149641	1		KEGG:05215
33.3333			[ATAD2, CGA, CGB3, CGB5, CGB8, EGFR, ERBB2, ESR1, KIT, TFAP2A, TFAP2B, TFAP2C, TGFA, VEGFA, YY1]	[ERBB2, ESR1, TFAP2A, TFAP2B, TFAP2C]									[Group103, Group132, Group137]	R-HSA:8866910	[-1]	TFAP2 (AP-2) family regulates transcription of growth factors and their receptors	{Group103=8.895955414057038E-8, Group132=3.9046429942893746E-4, Group137=1.0260217571862924E-15}	{Group103=8.629076751635327E-6, Group132=0.01718042917487325, Group137=1.3133078491984543E-13}		TFAP2%20(AP-2)%20family%20regulates%20transcription%20of%20growth%20factors%20and%20their%20receptors	5	REACTOME_Pathways_08.05.2020	TRUE	FALSE	TFAP2%20(AP-2)%20family%20regulates%20transcription%20of%20growth%20factors%20and%20their%20receptors	2.31e-07	0.000147		R-HSA:8866910
13.1579			[APOE, ATAD2, CDKN1A, CGA, CGB3, CGB5, CGB8, CITED1, CITED2, CITED4, CREBBP, DEK, EGFR, EP300, ERBB2, ESR1, HSPD1, KCTD1, KCTD15, KDM5B, KIT, MYBL2, MYC, NOP2, NPM1, PITX2, SUMO1, TFAP2A, TFAP2B, TFAP2C, TFAP2D, TFAP2E, TGFA, UBE2I, VEGFA, WWOX, YEATS4, YY1]	[ERBB2, ESR1, TFAP2A, TFAP2B, TFAP2C]									[Group103, Group132, Group137]	R-HSA:8864260	[-1]	Transcriptional regulation by the AP-2 (TFAP2) family of transcription factors	{Group103=8.895955414057038E-8, Group132=3.9046429942893746E-4, Group137=1.0260217571862924E-15}	{Group103=8.629076751635327E-6, Group132=0.01718042917487325, Group137=1.3133078491984543E-13}		Transcriptional%20regulation%20by%20the%20AP-2%20(TFAP2)%20family%20of%20transcription%20factors	5	REACTOME_Pathways_08.05.2020	TRUE	FALSE	Transcriptional%20regulation%20by%20the%20AP-2%20(TFAP2)%20family%20of%20transcription%20factors	3.22e-05	0.0164352		R-HSA:8864260
2.82486			[AKT1, AKT2, AKT3, ANGPT1, ANGPT2, ANGPT4, AREG, ATF2, ATF4, ATF6B, BAD, BCL2, BCL2L1, BCL2L11, BDNF, BRCA1, C8orf44-SGK3, CASP9, CCND1, CCND2, CCND3, CCNE1, CCNE2, CD19, CDC37, CDK2, CDK4, CDK6, CDKN1A, CDKN1B, CHAD, CHRM1, CHRM2, CHUK, COL1A1, COL1A2, COL2A1, COL4A1, COL4A2, COL4A3, COL4A4, COL4A5, COL4A6, COL6A1, COL6A2, COL6A3, COL6A5, COL6A6, COL9A1, COL9A2, COL9A3, COMP, CREB1, CREB3, CREB3…	[EFNA1, ERBB2, ERBB3, ITGB6, ITGB8, LAMB3, PIK3R3, PRLR, SPP1, TLR2]									[Group103, Group116]	KEGG:04151	[-1]	PI3K-Akt signaling pathway	{Group103=8.895955414057038E-8, Group116=8.491132373235493E-6}	{Group103=8.629076751635327E-6, Group116=6.87781722232075E-4}		PI3K-Akt%20signaling%20pathway	10	KEGG_08.05.2020	FALSE	FALSE	PI3K-Akt%20signaling%20pathway	0.0025466	0.791991		KEGG:04151
4.39024			[ACTB, ACTG1, AKT1, AKT2, AKT3, ANK1, ANK2, ANK3, ARAF, ARHGEF1, ARHGEF12, BRAF, CAMK2A, CAMK2B, CAMK2D, CAMK2G, CASP3, CAV1, CAV2, CAV3, CBL, CCND1, CD44, CD63, CDC42, CDKN1A, COL1A1, COL1A2, CTNNB1, CTSL, CTTN, DCN, DDX5, DROSHA, EGFR, EIF4B, ELK1, ERBB2, ERBB3, ERBB4, ESR1, EZR, FAS, FASLG, FGF2, FGFR1, FLNA, FLNB, FLNC, FN1, FRS2, FZD1, FZD10, FZD2, FZD3, FZD4, FZD5, FZD6, FZD7, FZD8, FZD9, G…	[ANK3, ERBB2, ERBB3, ESR1, PIK3R3, SDC1, SDC4, TLR2, VAV3]									[Group103, Group116, Group123]	KEGG:05205	[-1]	Proteoglycans in cancer	{Group103=8.895955414057038E-8, Group116=8.491132373235493E-6, Group123=9.166757118616481E-11}	{Group103=8.629076751635327E-6, Group116=6.87781722232075E-4, Group123=1.0541770686408953E-8}		Proteoglycans%20in%20cancer	9	KEGG_08.05.2020	FALSE	FALSE	Proteoglycans%20in%20cancer	0.000187	0.0823052		KEGG:05205
4.87805			[ADAM22, ADGRB1, ADGRB2, ADGRG6, AKT1, AKT2, ALDH3A2, ARHGEF10, ARTN, ASIC2, BDNF, BDNF-AS, CDK1, CDK5, CITED2, CLDN1, CNTNAP1, DAG1, DICER1, DMD, EDNRB, EGR2, EGR3, ERBB2, ERBB3, ETV1, FA2H, GDNF, GFRA3, GPC1, GSTM3, HAND2, HAPLN2, HOXD10, HOXD9, ILK, ISL1, ISL2, LAMA2, LAMB2, LAMC1, LGI4, LMNB2, MED12, MPP5, MYOC, NAB1, NAB2, NCMAP, NDRG1, NEFH, NEUROG3, NF1, NFASC, NGF, NRG1, NTF3, NTF4, NTRK2…	[CLDN1, ERBB2, ERBB3, SOX10]									[Group103, Group107, Group130]	GO:0007422	[4, 5, 6]	peripheral nervous system development	{Group103=8.895955414057038E-8, Group107=2.355437855939314E-7, Group130=1.1908588227975818E-4}	{Group103=8.629076751635327E-6, Group107=2.2376659631423482E-5, Group130=0.006787895289946216}		peripheral%20nervous%20system%20development	4	GO_BiologicalProcess-EBI-UniProt-GOA-ACAP-ARAP_08.05.2020_00h00	FALSE	FALSE	peripheral%20nervous%20system%20development	0.00844863	1		GO:0007422
4.09836			[ACAT1, ACE, ACTA2, ACVR2B, ADAMTS1, ADAMTS16, ADIPOQ, AGT, AGTR1, AGTR2, AGXT, AHI1, AKR1B1, ALDH1A2, ALOX15B, AMER1, AMH, ANGPT1, ANGPT2, ANHX, ANXA1, APAF1, APH1A, AQP11, AQP2, AR, AREG, ARG2, ARID5B, ARL3, ASS1, ASXL1, BAG6, BASP1, BAX, BCL2, BCL2L11, BDNF, BDNF-AS, BMP2, BMP4, BMP6, BMP7, BMPER, C1GALT1, C3CER1, CA2, CALB1, CASP9, CAT, CD24, CD34, CDKN1B, CENPF, CEP290, CER1, CFLAR, CITED1, …	[CD24, DCHS2, EPCAM, ESR1, FOXA1, GATA3, PRLR, PROM1, SDC1, SDC4, SERPINB7, SOX9, TACSTD2, TFAP2A, TFAP2B]									[Group102, Group132, Group135, Group137]	GO:0001655	[4, 5]	urogenital system development	{Group102=6.006509544474094E-5, Group132=3.9046429942893746E-4, Group135=2.1803806974970493E-15, Group137=1.0260217571862924E-15}	{Group102=0.003904231203908161, Group132=0.01718042917487325, Group135=2.747279678846282E-13, Group137=1.3133078491984543E-13}		urogenital%20system%20development	15	GO_BiologicalProcess-EBI-UniProt-GOA-ACAP-ARAP_08.05.2020_00h00	TRUE	FALSE	urogenital%20system%20development	3.21e-06	0.00188695		GO:0001655
2.40385			[AKR1B1, AR, AREG, ATF7IP, BAX, CAND1, CBFB, CCN2, CCNB1, CCNC, CCND1, CCNH, CDK1, CDK4, CDK7, CDK8, CDK9, CDKN1A, CREB1, CREBBP, CRTC1, CTNNBIP1, CYP27B1, DHX36, DR1, E2F2, E2F3, ERCC1, ERCC2, ERCC3, ERCC6, ESR1, ESR2, ESRRA, ESRRB, ESRRG, GTF2A1, GTF2A1L, GTF2A2, GTF2B, GTF2E1, GTF2E2, GTF2F1, GTF2F2, GTF2H1, GTF2H2, GTF2H3, GTF2H4, GTF2H5, GTF2I, GTF2IP4, HEY2, HMGB1, HNF1A, HNF1B, HNF4A, HNF4…	[CYP27B1, ESR1, RORC, SOX9, VDR]									[Group102, Group128, Group135, Group137, Group138]	GO:0006367	[7, 8, 9, 10, 11]	transcription initiation from RNA polymerase II promoter	{Group102=6.006509544474094E-5, Group128=3.0382774172819416E-19, Group135=2.1803806974970493E-15, Group137=1.0260217571862924E-15, Group138=4.3276810533489915E-19}	{Group102=0.003904231203908161, Group128=4.1016745133306214E-17, Group135=2.747279678846282E-13, Group137=1.3133078491984543E-13, Group138=5.799092611487648E-17}		transcription%20initiation%20from%20RNA%20polymerase%20II%20promoter	5	GO_BiologicalProcess-EBI-UniProt-GOA-ACAP-ARAP_08.05.2020_00h00	FALSE	FALSE	transcription%20initiation%20from%20RNA%20polymerase%20II%20promoter	0.0531388	1		GO:0006367
2.82258			[ABHD2, ACSL1, ADIPOR1, ADIPOR2, AGRP, AKAP13, AKR1B1, APLP2, APPL1, APPL2, AR, AREG, ARID1A, ARNTL, ARRB2, ASIP, AXIN1, BMP4, BMP7, BRCA1, CALCOCO1, CALR, CARM1, CBFB, CCNE1, CDK7, CGB1, CGB2, CGB3, CGB7, CLOCK, CNOT1, CNOT2, CNOT9, CREBRF, CRH, CRHBP, CRHR1, CRHR2, CRY1, CRY2, CSNK2B, CST11, CTNNB1, CYP27B1, CYP7B1, DAB2, DAXX, DDRGK1, DDX17, DDX5, DDX54, DEFA1, DEFA1A3, DEFA3, DNAAF4, EGLN2, E…	[CYP27B1, ESR1, FOXA1, PADI2, PRLR, RORC, VDR]									[Group102, Group106, Group111, Group137, Group138]	GO:0009755	[3, 4, 5, 6]	hormone-mediated signaling pathway	{Group102=6.006509544474094E-5, Group106=6.179384754944506E-4, Group111=3.371080547318965E-6, Group137=1.0260217571862924E-15, Group138=4.3276810533489915E-19}	{Group102=0.003904231203908161, Group106=0.024717539019778023, Group111=2.797996854274741E-4, Group137=1.3133078491984543E-13, Group138=5.799092611487648E-17}		hormone-mediated%20signaling%20pathway	7	GO_BiologicalProcess-EBI-UniProt-GOA-ACAP-ARAP_08.05.2020_00h00	FALSE	FALSE	hormone-mediated%20signaling%20pathway	0.0110023	1		GO:0009755
2.55102			[ABL1, ADAMTS12, AGT, AGTR2, AGXT, AHI1, AJAP1, AKR1B1, ALOX12, ANKRD6, AP2A1, AP2A2, AP2B1, AP2M1, AP2S1, AR, AREG, ARHGEF19, ARRB2, BMP4, BMP7, BTBD7, CAV3, CDC42, CELSR1, CELSR2, CELSR3, CITED1, CLASP1, CLASP2, CLTC, CTHRC1, CTNNB1, CXCL10, DAAM1, DAB2, DACT1, DKK1, DVL1, DVL1P1, DVL2, DVL3, ESR1, ETV5, FGF1, FGF10, FGF7, FGFR1, FKBPL, FOXP1, FZD1, FZD2, FZD3, FZD4, FZD5, FZD6, FZD7, FZD9, GAT…	[CELSR2, ESR1, GATA3, SOX9, TACSTD2]									[Group102, Group104, Group107, Group137]	GO:1905330	[4, 5, 6]	regulation of morphogenesis of an epithelium	{Group102=6.006509544474094E-5, Group104=2.14946602058516E-6, Group107=2.355437855939314E-7, Group137=1.0260217571862924E-15}	{Group102=0.003904231203908161, Group104=1.8485407777032374E-4, Group107=2.2376659631423482E-5, Group137=1.3133078491984543E-13}		regulation%20of%20morphogenesis%20of%20an%20epithelium	5	GO_BiologicalProcess-EBI-UniProt-GOA-ACAP-ARAP_08.05.2020_00h00	FALSE	FALSE	regulation%20of%20morphogenesis%20of%20an%20epithelium	0.0431113	1		GO:1905330
2.1102			[ABCA2, ABI1, ABI2, ABITRAM, ABL1, ACRBP, ACTA1, ACTB, ACTC1, ACTG1, ACTN2, ACTR2, ADAM10, ADARB1, ADCY1, ADGRB1, ADGRB3, ADNP, ADORA2A, AFG3L2, AGFG1, AGRN, AKAP13, ALCAM, ALS2, AMIGO1, ANAPC2, ANK2, ANK3, ANKRD1, ANKRD27, ANOS1, APBB1, APBB2, APOE, APP, ARC, ARHGAP33, ARHGAP35, ARHGAP4, ARHGAP44, ARHGDIA, ARHGEF7, ARPIN, ARPIN-AP3S2, ART4, ARTN, ARX, ATL1, ATOH1, ATP7A, ATP8A2, AURKA, AUTS2, AU…	[ANK3, CELSR2, COBL, CRABP2, DDR1, EFNA1, ERBB2, GATA3, GRB7, KRT19, KRT8, LRP2, MYH14, PPP1R9A, SHTN1, SPP1, TLR2, TPM1]									[Group101]	GO:0032989	[3, 4]	cellular component morphogenesis	{Group101=2.3834996916446772E-14}	{Group101=2.9078696238065064E-12}		cellular%20component%20morphogenesis	18	GO_BiologicalProcess-EBI-UniProt-GOA-ACAP-ARAP_08.05.2020_00h00	FALSE	FALSE	cellular%20component%20morphogenesis	0.00195113	0.659482		GO:0032989
2.16383			[ABL1, ABR, ACVR1, ACVR2A, ACVR2B, ADIPOQ, ADM, AFF3, AHI1, AKR1B1, ALDH1A2, ALDH1A3, ALX1, ALX3, ALX4, AMOT, APAF1, APELA, APLN, APLNR, APOA1, AR, AREG, ARFRP1, ARHGAP35, ARID1A, ARL13B, ATOH1, ATOH8, ATP6V1B1, ATP8A2, AZF1, B9D1, BAX, BBS4, BBS5, BBS7, BCL10, BCL2L11, BCR, BMP4, BMP5, BMP7, BMPR1A, BMPR2, BPNT2, BRD2, C2CD3, C2orf49, C3CER1, CACNA1C, CASP3, CC2D2A, CCDC103, CCDC39, CCDC40, CCN1…	[COBL, CRABP2, EFNA1, GATA3, GRHL2, LAMB3, LRP2, SDC4, SHROOM3, SOX9, SPINT1, SPINT2, ST14, TFAP2A]									[Group101, Group121, Group135]	GO:0048598	[3, 4, 5]	embryonic morphogenesis	{Group101=2.3834996916446772E-14, Group121=5.052294405742112E-7, Group135=2.1803806974970493E-15}	{Group101=2.9078696238065064E-12, Group121=4.5975879092253215E-5, Group135=2.747279678846282E-13}		embryonic%20morphogenesis	14	GO_BiologicalProcess-EBI-UniProt-GOA-ACAP-ARAP_08.05.2020_00h00	FALSE	FALSE	embryonic%20morphogenesis	0.00612279	1		GO:0048598
3.14465			[ACER2, ACVR1C, AIFM1, AIM2, ALOX12, ANP32B, APAF1, ARL6IP5, ARRB1, ASPH, ATP2A3, BAD, BAK1, BAX, BBC3, BCAP31, BCL10, BCL2L10, BCL2L11, BCL2L13, BEX3, BID, BLID, BOK, CARD8, CARD9, CASC2, CASP1, CASP10, CASP8, CASP8AP2, CASP9, CCK, CCN1, CCN2, CCNA2, CDKN2A, CFLAR, CIDEB, CLEC7A, CNTN1, COL4A3, CRADD, CTSD, CTSH, CYCS, CYFIP2, DAP, DAPK1, DDX3X, DIABLO, DLC1, DLEC1, DNPEP, DYNLL1, EGLN3, EIF2AK3…	[PERP, S100A8, S100A9, TNFSF10, XDH]									[Group100, Group126, Group138]	GO:2001056	[8, 9, 10, 11]	positive regulation of cysteine-type endopeptidase activity	{Group100=1.8874235092536206E-4, Group126=1.6375009496472458E-5, Group138=4.3276810533489915E-19}	{Group100=0.009437117546268102, Group126=0.0012445007217319068, Group138=5.799092611487648E-17}		positive%20regulation%20of%20cysteine-type%20endopeptidase%20activity	5	GO_BiologicalProcess-EBI-UniProt-GOA-ACAP-ARAP_08.05.2020_00h00	FALSE	FALSE	positive%20regulation%20of%20cysteine-type%20endopeptidase%20activity	0.0198487	1		GO:2001056
3.88889			[ADAM10, ADAM17, ADNP, ADNP2, AKAP6, AKT1, ANAPC2, AVP, AVPR1A, BCL2, BDNF, BDNF-AS, BMPR2, BRAT1, C1D, CACNG7, CD38, CDC42, CDH4, CDKL5, CDKN2AIP, CEP43, CIB1, CPNE5, CPNE6, CPNE9, CRABP2, CSNK2A1, CSNK2A2, CSNK2A3, CTTN, CXCL12, CXCL16, CXCR4, CYBA, CYFIP1, DBN1, DBNL, DDX39B, DDX3X, DDX49, DERL2, DISC1, DNPH1, DSCAM, EDN1, EFNA5, EGFR, EIF4G1, EIF4G2, ERBB2, EXOSC2, EXOSC4, EXOSC9, EXTL3, F2, …	[CRABP2, CXCL16, ERBB2, S100A8, S100A9, SFN, SHTN1]									[Group100, Group122, Group124, Group126, Group138]	GO:0030307	[3, 4, 5, 6]	positive regulation of cell growth	{Group100=1.8874235092536206E-4, Group122=1.4030137897404802E-5, Group124=0.002803997099016325, Group126=1.6375009496472458E-5, Group138=4.3276810533489915E-19}	{Group100=0.009437117546268102, Group122=0.0011083808938949793, Group124=0.09253190426753873, Group126=0.0012445007217319068, Group138=5.799092611487648E-17}		positive%20regulation%20of%20cell%20growth	7	GO_BiologicalProcess-EBI-UniProt-GOA-ACAP-ARAP_08.05.2020_00h00	FALSE	FALSE	positive%20regulation%20of%20cell%20growth	0.00195473	0.658745		GO:0030307
3.56083			[ABCC1, ACKR2, ACKR3, ACKR4, ADAM10, ADAM17, ADAM8, ADGRE2, AGTR1, AIF1, AKIRIN1, ALOX5, AMH, ANO6, ANXA1, ARHGEF16, ARHGEF5, ARRB2, AZU1, BCAR1, BIN2, BST1, C10orf99, C1QBP, C3AR1, C5, C5AR1, C5AR2, CALCA, CALR, CAMK1D, CCL1, CCL11, CCL13, CCL14, CCL15, CCL15-CCL14, CCL16, CCL17, CCL18, CCL19, CCL2, CCL20, CCL21, CCL22, CCL23, CCL24, CCL25, CCL26, CCL27, CCL28, CCL3, CCL3L1, CCL4, CCL4L1, CCL4L2…	[ARHGEF5, CCL28, CLU, CXCL16, CXCL17, PADI2, S100A14, S100A8, S100A9, SAA1, SAA2, VAV3]									[Group100, Group112, Group126, Group138]	GO:0060326	[4, 5]	cell chemotaxis	{Group100=1.8874235092536206E-4, Group112=4.4920770363499287E-5, Group126=1.6375009496472458E-5, Group138=4.3276810533489915E-19}	{Group100=0.009437117546268102, Group112=0.0030546123847179515, Group126=0.0012445007217319068, Group138=5.799092611487648E-17}		cell%20chemotaxis	12	GO_BiologicalProcess-EBI-UniProt-GOA-ACAP-ARAP_08.05.2020_00h00	TRUE	FALSE	cell%20chemotaxis	0.000121	0.0559944		GO:0060326
2.35294			[ADIPOQ, AIMP1, AMH, AREG, BMP1, BMP10, BMP15, BMP2, BMP3, BMP4, BMP5, BMP6, BMP7, BMP8A, BMP8B, BTF3P11, C10orf99, C17orf99, C1QTNF4, C3CER1, C5, CCL1, CCL11, CCL13, CCL14, CCL15, CCL15-CCL14, CCL16, CCL17, CCL18, CCL19, CCL2, CCL20, CCL21, CCL22, CCL23, CCL24, CCL25, CCL26, CCL27, CCL28, CCL3, CCL3L1, CCL4, CCL4L1, CCL4L2, CCL5, CCL7, CCL8, CCM2, CD40LG, CD70, CER1, CERS1, CKLF, CLCF1, CMTM1, C…	[CCL28, CXCL16, S100A8, S100A9, SPP1, TNFSF10]									[Group100, Group112, Group124, Group126, Group138]	GO:0005125	[4, 5, 6, 7]	cytokine activity	{Group100=1.8874235092536206E-4, Group112=4.4920770363499287E-5, Group124=0.002803997099016325, Group126=1.6375009496472458E-5, Group138=4.3276810533489915E-19}	{Group100=0.009437117546268102, Group112=0.0030546123847179515, Group124=0.09253190426753873, Group126=0.0012445007217319068, Group138=5.799092611487648E-17}		cytokine%20activity	6	GO_BiologicalProcess-EBI-UniProt-GOA-ACAP-ARAP_08.05.2020_00h00	FALSE	FALSE	cytokine%20activity	0.0390529	1		GO:0005125
2.46479			[ADAM17, AMH, BABAM2, BAMBI, BDNF, BDNF-AS, BEX3, BID, C10orf99, C5, CADM4, CASP3, CASP8, CASP8AP2, CCDC88A, CCL1, CCL11, CCL13, CCL14, CCL15, CCL15-CCL14, CCL16, CCL17, CCL18, CCL19, CCL2, CCL20, CCL21, CCL22, CCL23, CCL24, CCL25, CCL26, CCL27, CCL28, CCL3, CCL3L1, CCL4, CCL4L1, CCL4L2, CCL5, CCL7, CCL8, CCM2, CCR2, CCRL2, CD2AP, CD300LF, CD40LG, CD70, CDH5, CFLAR, CKLF, CLCF1, CNIH4, CNTF, CRLF…	[CCL28, CXCL16, GATA3, S100A14, S100A8, S100A9, TNFSF10]									[Group100, Group112, Group117, Group124, Group126, Group138]	GO:0005126	[4]	cytokine receptor binding	{Group100=1.8874235092536206E-4, Group112=4.4920770363499287E-5, Group117=4.4220204984319554E-4, Group124=0.002803997099016325, Group126=1.6375009496472458E-5, Group138=4.3276810533489915E-19}	{Group100=0.009437117546268102, Group112=0.0030546123847179515, Group117=0.018572486093414213, Group124=0.09253190426753873, Group126=0.0012445007217319068, Group138=5.799092611487648E-17}		cytokine%20receptor%20binding	7	GO_MolecularFunction-EBI-UniProt-GOA-ACAP-ARAP_08.05.2020_00h00	FALSE	FALSE	cytokine%20receptor%20binding	0.0215405	1		GO:0005126
8.51064			[ADORA1, AKAP9, ANK2, ATP1A1, ATP1A2, ATP1A3, ATP1A4, ATP2A1, ATP2A2, BIN1, CACNA1C, CAMK2D, CAV1, CAV3, CTNNA3, DLG1, DSC2, DSC3, DSG2, DSP, DSPP, FGF13, FLNA, GATA4, GJA5, HCN4, JUP, KCNE3, KCNJ2, MYBPC3, MYLK2, NOS1AP, PDE4B, PDE4D, PDPN, PKP2, PLN, RANGRF, RNF207, RYR2, SCN5A, SRI, STC1, SUMO1, TNNC1, TNNI3, TRPM4]	[DSC2, DSG2, DSP, PKP2]									[Group099, Group136]	GO:1903115	[4, 5]	regulation of actin filament-based movement	{Group099=0.00603222221907101, Group136=9.072868801060236E-15}	{Group099=0.15683777769584625, Group136=1.1250357313314692E-12}		regulation%20of%20actin%20filament-based%20movement	4	GO_BiologicalProcess-EBI-UniProt-GOA-ACAP-ARAP_08.05.2020_00h00	FALSE	FALSE	regulation%20of%20actin%20filament-based%20movement	0.00112116	0.412588		GO:1903115
23.5294			[BIN1, CACNA1C, CAV1, CTNNA3, DLG1, DSC2, DSC3, DSG2, DSP, DSPP, JUP, KCNE3, NOS1AP, PKP2, RNF207, RYR2, TRPM4]	[DSC2, DSG2, DSP, PKP2]									[Group099, Group136]	GO:0098911	[4, 5, 6, 7, 8, 9, 10]	regulation of ventricular cardiac muscle cell action potential	{Group099=0.00603222221907101, Group136=9.072868801060236E-15}	{Group099=0.15683777769584625, Group136=1.1250357313314692E-12}		regulation%20of%20ventricular%20cardiac%20muscle%20cell%20action%20potential	4	GO_BiologicalProcess-EBI-UniProt-GOA-ACAP-ARAP_08.05.2020_00h00	FALSE	FALSE	regulation%20of%20ventricular%20cardiac%20muscle%20cell%20action%20potential	1.88e-05	0.0100724		GO:0098911
10			[AKAP9, ANK2, BIN1, CACNA1C, CACNA1D, CACNA1G, CACNA2D1, CACNB2, CAMK2D, CAV1, CTNNA3, DSC2, DSC3, DSG2, DSP, DSPP, GJA5, HCN4, JUP, KCNA5, KCND3, KCNE1, KCNE1B, KCNE2, KCNE3, KCNE4, KCNE5, KCNH2, KCNJ2, KCNJ3, KCNJ5, KCNQ1, PKP2, SCN1B, SCN2B, SCN3B, SCN4B, SCN5A, TRPM4, YWHAE]	[DSC2, DSG2, DSP, PKP2]									[Group099, Group136]	GO:0086091	[4, 7, 8]	regulation of heart rate by cardiac conduction	{Group099=0.00603222221907101, Group136=9.072868801060236E-15}	{Group099=0.15683777769584625, Group136=1.1250357313314692E-12}		regulation%20of%20heart%20rate%20by%20cardiac%20conduction	4	GO_BiologicalProcess-EBI-UniProt-GOA-ACAP-ARAP_08.05.2020_00h00	FALSE	FALSE	regulation%20of%20heart%20rate%20by%20cardiac%20conduction	0.000606	0.239267		GO:0086091
57.1429			[DSC2, DSC3, DSG2, DSP, DSPP, JUP, PKP2]	[DSC2, DSG2, DSP, PKP2]									[Group099, Group136]	GO:0086083	[6, 7, 10, 11]	cell adhesive protein binding involved in bundle of His cell-Purkinje myocyte communication	{Group099=0.00603222221907101, Group136=9.072868801060236E-15}	{Group099=0.15683777769584625, Group136=1.1250357313314692E-12}		cell%20adhesive%20protein%20binding%20involved%20in%20bundle%20of%20His%20cell-Purkinje%20myocyte%20communication	4	GO_BiologicalProcess-EBI-UniProt-GOA-ACAP-ARAP_08.05.2020_00h00	TRUE	FALSE	cell%20adhesive%20protein%20binding%20involved%20in%20bundle%20of%20His%20cell-Purkinje%20myocyte%20communication	2.98e-07	0.000189		GO:0086083
26.6667			[CD200, CD47, CXADR, DSC2, DSC3, DSG2, DSP, DSPP, GLDN, IZUMO1, JUP, NFASC, NRCAM, PKP2, SIRPA]	[DSC2, DSG2, DSP, PKP2]									[Group099, Group136]	GO:0086080	[5]	protein binding involved in heterotypic cell-cell adhesion	{Group099=0.00603222221907101, Group136=9.072868801060236E-15}	{Group099=0.15683777769584625, Group136=1.1250357313314692E-12}		protein%20binding%20involved%20in%20heterotypic%20cell-cell%20adhesion	4	GO_BiologicalProcess-EBI-UniProt-GOA-ACAP-ARAP_08.05.2020_00h00	FALSE	FALSE	protein%20binding%20involved%20in%20heterotypic%20cell-cell%20adhesion	1.09e-05	0.00609555		GO:0086080
50			[CTNNA3, DSC2, DSC3, DSG2, DSP, DSPP, JUP, PKP2]	[DSC2, DSG2, DSP, PKP2]									[Group099, Group136]	GO:0086073	[5, 6, 9, 10]	bundle of His cell-Purkinje myocyte adhesion involved in cell communication	{Group099=0.00603222221907101, Group136=9.072868801060236E-15}	{Group099=0.15683777769584625, Group136=1.1250357313314692E-12}		bundle%20of%20His%20cell-Purkinje%20myocyte%20adhesion%20involved%20in%20cell%20communication	4	GO_BiologicalProcess-EBI-UniProt-GOA-ACAP-ARAP_08.05.2020_00h00	FALSE	FALSE	bundle%20of%20His%20cell-Purkinje%20myocyte%20adhesion%20involved%20in%20cell%20communication	5.92e-07	0.000368		GO:0086073
23.5294			[CACNA2D1, CTNNA3, DSC2, DSC3, DSG2, DSP, DSPP, FPGT-TNNI3K, GJA5, JUP, KCNA5, PKP2, RANGRF, SCN10A, SCN5A, TNNI3K, TRPM4]	[DSC2, DSG2, DSP, PKP2]									[Group099, Group136]	GO:0086069	[4, 5, 8, 9]	bundle of His cell to Purkinje myocyte communication	{Group099=0.00603222221907101, Group136=9.072868801060236E-15}	{Group099=0.15683777769584625, Group136=1.1250357313314692E-12}		bundle%20of%20His%20cell%20to%20Purkinje%20myocyte%20communication	4	GO_BiologicalProcess-EBI-UniProt-GOA-ACAP-ARAP_08.05.2020_00h00	FALSE	FALSE	bundle%20of%20His%20cell%20to%20Purkinje%20myocyte%20communication	1.88e-05	0.0100724		GO:0086069
44.4444			[CTNNA3, CXADR, DSC2, DSC3, DSG2, DSP, DSPP, JUP, PKP2]	[DSC2, DSG2, DSP, PKP2]									[Group099, Group136]	GO:0086042	[5]	cardiac muscle cell-cardiac muscle cell adhesion	{Group099=0.00603222221907101, Group136=9.072868801060236E-15}	{Group099=0.15683777769584625, Group136=1.1250357313314692E-12}		cardiac%20muscle%20cell-cardiac%20muscle%20cell%20adhesion	4	GO_BiologicalProcess-EBI-UniProt-GOA-ACAP-ARAP_08.05.2020_00h00	FALSE	FALSE	cardiac%20muscle%20cell-cardiac%20muscle%20cell%20adhesion	1.06e-06	0.000639		GO:0086042
11.1111			[ANK2, BIN1, CACNA1C, CAV1, CAV3, CTNNA3, DLG1, DSC2, DSC3, DSG2, DSP, DSPP, GJA5, GPD1L, JUP, KCND3, KCNE1, KCNE1B, KCNE2, KCNE3, KCNE4, KCNE5, KCNH2, KCNJ3, KCNJ5, KCNJ8, KCNQ1, NEDD4L, NOS1AP, PKP2, RNF207, RYR2, SCN3B, SCN5A, SNTA1, TRPM4]	[DSC2, DSG2, DSP, PKP2]									[Group099, Group136]	GO:0086005	[7, 9]	ventricular cardiac muscle cell action potential	{Group099=0.00603222221907101, Group136=9.072868801060236E-15}	{Group099=0.15683777769584625, Group136=1.1250357313314692E-12}		ventricular%20cardiac%20muscle%20cell%20action%20potential	4	GO_BiologicalProcess-EBI-UniProt-GOA-ACAP-ARAP_08.05.2020_00h00	FALSE	FALSE	ventricular%20cardiac%20muscle%20cell%20action%20potential	0.000402	0.16541		GO:0086005
9.52381			[ADORA1, AKAP9, ANK2, ATP1A1, ATP1A2, ATP1A3, ATP1A4, ATP2A1, ATP2A2, BIN1, CACNA1C, CAMK2D, CAV1, CAV3, CTNNA3, DLG1, DSC2, DSC3, DSG2, DSP, DSPP, FGF13, FLNA, GATA4, GJA5, HCN4, JUP, KCNE3, KCNJ2, NOS1AP, PDE4B, PDE4D, PKP2, PLN, RANGRF, RNF207, RYR2, SCN5A, SRI, STC1, SUMO1, TRPM4]	[DSC2, DSG2, DSP, PKP2]									[Group099, Group136]	GO:0086004	[5, 6, 7, 8, 9]	regulation of cardiac muscle cell contraction	{Group099=0.00603222221907101, Group136=9.072868801060236E-15}	{Group099=0.15683777769584625, Group136=1.1250357313314692E-12}		regulation%20of%20cardiac%20muscle%20cell%20contraction	4	GO_BiologicalProcess-EBI-UniProt-GOA-ACAP-ARAP_08.05.2020_00h00	FALSE	FALSE	regulation%20of%20cardiac%20muscle%20cell%20contraction	0.000731	0.283518		GO:0086004
5.40541			[ADORA1, AKAP9, ANK2, ATP1A1, ATP1A2, ATP1A3, ATP1A4, ATP2A1, ATP2A2, BIN1, CACNA1C, CACNA1D, CACNA1G, CACNA2D1, CACNB2, CAMK2D, CAV1, CAV3, CTNNA3, DLG1, DSC2, DSC3, DSG2, DSP, DSPP, FGF12, FGF13, FLNA, GATA4, GJA1, GJA5, GJC1, GJD3, GPD1L, HCN4, JUP, KCNA5, KCND3, KCNE1, KCNE1B, KCNE2, KCNE3, KCNE4, KCNE5, KCNH2, KCNJ2, KCNJ3, KCNJ5, KCNJ8, KCNN2, KCNQ1, NEDD4L, NOS1AP, NUP155, PDE4B, PDE4D, PK…	[DSC2, DSG2, DSP, PKP2]									[Group099, Group136]	GO:0086003	[5, 7]	cardiac muscle cell contraction	{Group099=0.00603222221907101, Group136=9.072868801060236E-15}	{Group099=0.15683777769584625, Group136=1.1250357313314692E-12}		cardiac%20muscle%20cell%20contraction	4	GO_BiologicalProcess-EBI-UniProt-GOA-ACAP-ARAP_08.05.2020_00h00	FALSE	FALSE	cardiac%20muscle%20cell%20contraction	0.00590126	1		GO:0086003
7.14286			[ANK2, ATP1A1, ATP1A3, ATP1A4, BIN1, CACNA1C, CACNA1D, CACNA1G, CACNA2D1, CACNB2, CAV1, CAV3, CTNNA3, DLG1, DSC2, DSC3, DSG2, DSP, DSPP, FGF12, FLNA, GJA1, GJA5, GJC1, GJD3, GPD1L, JUP, KCNA5, KCND3, KCNE1, KCNE1B, KCNE2, KCNE3, KCNE4, KCNE5, KCNH2, KCNJ2, KCNJ3, KCNJ5, KCNJ8, KCNN2, KCNQ1, NEDD4L, NOS1AP, NUP155, PKP2, RNF207, RYR2, SCN1A, SCN1B, SCN2B, SCN3B, SCN4B, SCN5A, SNTA1, TRPM4]	[DSC2, DSG2, DSP, PKP2]									[Group099, Group136]	GO:0086002	[6, 8]	cardiac muscle cell action potential involved in contraction	{Group099=0.00603222221907101, Group136=9.072868801060236E-15}	{Group099=0.15683777769584625, Group136=1.1250357313314692E-12}		cardiac%20muscle%20cell%20action%20potential%20involved%20in%20contraction	4	GO_BiologicalProcess-EBI-UniProt-GOA-ACAP-ARAP_08.05.2020_00h00	FALSE	FALSE	cardiac%20muscle%20cell%20action%20potential%20involved%20in%20contraction	0.00215692	0.711784		GO:0086002
6.34921			[AHI1, ARL4D, ARL6, ATP8A2, BBS4, BHLHE23, CABP4, CALB1, CDON, CRB1, DIO3, DLL1, DSCAM, FJX1, FOXN4, GNAT2, HCN1, HIPK1, HIPK2, IHH, IRX5, LHX1, LRP5, LRP6, MAN2A1, MAPRE2, MEGF11, MFSD2A, NAGLU, NECTIN3, NRL, NTRK2, PDE6C, POLR2D, PROM1, PROX1, PTF1A, PTN, PTPRM, RBP4, RDH13, ROM1, RORB, RP1, RPE65, RS1, RSC1A1, SDK1, SDK2, SOX8, SOX9, STK19, TFAP2A, TFAP2B, THRB, THY1, TOPORS, TRPM1, TSPAN12, T…	[PROM1, SOX9, TFAP2A, TFAP2B]									[Group098, Group132, Group137]	GO:0060042	[3, 4, 7, 8, 9, 10]	retina morphogenesis in camera-type eye	{Group098=0.013160957855187264, Group132=3.9046429942893746E-4, Group137=1.0260217571862924E-15}	{Group098=0.23689724139337076, Group132=0.01718042917487325, Group137=1.3133078491984543E-13}		retina%20morphogenesis%20in%20camera-type%20eye	4	GO_BiologicalProcess-EBI-UniProt-GOA-ACAP-ARAP_08.05.2020_00h00	FALSE	FALSE	retina%20morphogenesis%20in%20camera-type%20eye	0.00331829	0.982214		GO:0060042
2.42424			[ACHE, ACTL6A, ACVR2B, ACVRL1, AGTPBP1, AHI1, ARHGEF15, ARL4D, ARL6, ATOH7, ATP2B1, ATP2B4, ATP8A2, BAX, BBS4, BHLHE23, BMPR1B, BMPR2, C1QTNF5, CABP4, CACNA1A, CALB1, CASP2, CDON, CELF4, CHD7, CLCN2, CLIC4, COL4A1, CRB1, CYP1B1, DCX, DIO3, DLL1, DLL4, DLX1, DLX2, DSCAM, FJX1, FOXN4, FZD4, GNAT1, GNAT2, GNB1, GPM6A, GRM6, HCN1, HIF1A, HIPK1, HIPK2, HPCA, IHH, IMPDH2, IRX5, JMJD6, LAMA1, LAMB2, LAM…	[PROM1, SOX9, TFAP2A, TFAP2B]									[Group098, Group132, Group137]	GO:0060041	[3, 7, 8, 9]	retina development in camera-type eye	{Group098=0.013160957855187264, Group132=3.9046429942893746E-4, Group137=1.0260217571862924E-15}	{Group098=0.23689724139337076, Group132=0.01718042917487325, Group137=1.3133078491984543E-13}		retina%20development%20in%20camera-type%20eye	4	GO_BiologicalProcess-EBI-UniProt-GOA-ACAP-ARAP_08.05.2020_00h00	FALSE	FALSE	retina%20development%20in%20camera-type%20eye	0.0779969	1		GO:0060041
3.07692			[ABI2, AHI1, ALDH1A3, AQP5, ARID1A, ARL4D, ARL6, ATP8A2, AZF1, BAK1, BAX, BBS4, BCAR3, BHLHE23, BMP4, BMP7, C12orf57, CABP4, CALB1, CDON, CITED2, COL8A1, COL8A2, CRB1, CRYGB, CTNNB1, DIO3, DLL1, DSCAM, EPHA2, EPHB1, EPHB2, FAT1, FJX1, FOXE3, FOXF2, FOXN4, FRS2, FZD5, GDF11, GLI3, GNAT2, HCN1, HIF1A, HIPK1, HIPK2, HMGN1, IFT122, IFT172, IHH, IRX5, JAG1, KDM2B, LCTL, LHX1, LRP5, LRP6, MAN2A1, MAPRE…	[PROM1, SOX9, TFAP2A, TFAP2B]									[Group098, Group132, Group137]	GO:0048593	[6, 7, 8, 9]	camera-type eye morphogenesis	{Group098=0.013160957855187264, Group132=3.9046429942893746E-4, Group137=1.0260217571862924E-15}	{Group098=0.23689724139337076, Group132=0.01718042917487325, Group137=1.3133078491984543E-13}		camera-type%20eye%20morphogenesis	4	GO_BiologicalProcess-EBI-UniProt-GOA-ACAP-ARAP_08.05.2020_00h00	FALSE	FALSE	camera-type%20eye%20morphogenesis	0.0384282	1		GO:0048593
2.45399			[ABI2, AGTPBP1, AHI1, ALDH1A3, AQP5, ARID1A, ARL4D, ARL6, ATP8A2, AZF1, BAK1, BAX, BBS4, BCAR3, BCL2, BDNF, BDNF-AS, BHLHE23, BMP4, BMP7, C12orf57, C1QTNF5, CABP4, CALB1, CDON, CEP290, CITED2, CNTF, COL5A1, COL5A2, COL8A1, COL8A2, CRB1, CRYGB, CTNNB1, DIO3, DLL1, DSCAM, EFEMP1, EPHA2, EPHB1, EPHB2, FASLG, FAT1, FBN1, FBN2, FJX1, FOXE3, FOXF2, FOXL2, FOXN4, FRS2, FSCN2, FZD5, GDF11, GLI3, GNAT1, G…	[PROM1, SOX9, TFAP2A, TFAP2B]									[Group098, Group132, Group137]	GO:0048592	[5, 6, 7, 8]	eye morphogenesis	{Group098=0.013160957855187264, Group132=3.9046429942893746E-4, Group137=1.0260217571862924E-15}	{Group098=0.23689724139337076, Group132=0.01718042917487325, Group137=1.3133078491984543E-13}		eye%20morphogenesis	4	GO_BiologicalProcess-EBI-UniProt-GOA-ACAP-ARAP_08.05.2020_00h00	FALSE	FALSE	eye%20morphogenesis	0.0753356	1		GO:0048592
5.40541			[ACTL6A, AHI1, ARL4D, ARL6, ATOH7, ATP2B1, ATP2B4, ATP8A2, BBS4, BHLHE23, CABP4, CALB1, CASP2, CRB1, DIO3, DLL4, DLX1, DLX2, DSCAM, FJX1, FOXN4, GNAT2, GPM6A, HCN1, HIPK1, HIPK2, IHH, IRX5, LHX1, MAPRE2, MEGF11, NAGLU, NEUROD1, NEUROD4, NRL, NTRK2, PDE6C, POU4F2, PROM1, PSEN1, PTF1A, PTN, PTPRM, RAB11FIP4, RDH13, ROM1, RORB, RP1, RPE65, RS1, RSC1A1, SDK1, SDK2, SIX3, SLC17A7, SLC17A8, SMARCA4, SM…	[PROM1, SOX9, TFAP2A, TFAP2B]									[Group098, Group132, Group137]	GO:0003407	[3, 4, 8, 9, 10]	neural retina development	{Group098=0.013160957855187264, Group132=3.9046429942893746E-4, Group137=1.0260217571862924E-15}	{Group098=0.23689724139337076, Group132=0.01718042917487325, Group137=1.3133078491984543E-13}		neural%20retina%20development	4	GO_BiologicalProcess-EBI-UniProt-GOA-ACAP-ARAP_08.05.2020_00h00	FALSE	FALSE	neural%20retina%20development	0.00590126	1		GO:0003407
5.20833			[ACVR1, AGT, AGTR2, AGXT, AKR1B1, AMELX, AMTN, AR, AREG, BASP1, BAX, BMP10, BMP2, BMP4, BMP7, CD34, CDC42, CFLAR, CSF1, CTNNB1, CYP27B1, DKK1, EDN1, ENAM, ENG, FGF1, FGF10, FGF7, FGF8, FGFR1, FGFR2, FOXP2, FRS2, GATA3, GATA5, GDNF, GREM1, HAND2, HOXA11, HOXB7, HOXC11, HPN, JAG1, LGR4, LHX1, LIF, LONP1, MAGED1, MBD4, MDK, MED1, MESP1, MMDK, MYC, NACA, NGFR, NOG, NOTCH1, ODAPH, PAX2, PAX8, PIM1, PT…	[CYP27B1, GATA3, SOX9, TFAP2A, VDR]									[Group098, Group107, Group128, Group132, Group137]	GO:0110110	[3, 4, 5, 6, 7, 8]	positive regulation of animal organ morphogenesis	{Group098=0.013160957855187264, Group107=2.355437855939314E-7, Group128=3.0382774172819416E-19, Group132=3.9046429942893746E-4, Group137=1.0260217571862924E-15}	{Group098=0.23689724139337076, Group107=2.2376659631423482E-5, Group128=4.1016745133306214E-17, Group132=0.01718042917487325, Group137=1.3133078491984543E-13}		positive%20regulation%20of%20animal%20organ%20morphogenesis	5	GO_BiologicalProcess-EBI-UniProt-GOA-ACAP-ARAP_08.05.2020_00h00	FALSE	FALSE	positive%20regulation%20of%20animal%20organ%20morphogenesis	0.00248508	0.782801		GO:0110110
2.07957			[ABCA7, ABL1, ABRA, ACKR3, ACTN4, ADA, ADAM8, ADAM9, ADCYAP1, ADCYAP1R1, ADGRG1, ADGRV1, ADIPOQ, ADORA1, ADORA2B, ADRA1A, ADRA1B, ADRA1D, ADRA2A, ADRA2B, ADRA2C, ADRB2, ADRB3, AGAP2, AGER, AGO1, AGO3, AGT, AGXT, AJUBA, AKAP12, AKAP13, AKAP6, AKR1B1, AKR1C2, AKR1C3, AKT1, ALK, ALKAL1, ALKAL2, ALOX12B, ALOX15, ALPK1, ALS2, AMH, ANGPT1, ANKRD1, ANKRD17, ANKRD6, ANTXR1, APELA, APEX1, APOA1, APOE, APO…	[ARHGEF5, CD24, CHI3L1, CXCL17, EFNA1, ERBB2, ERBB3, ESR1, GATA3, GCNT2, LRP2, LTF, RASGEF1A, S100A8, S100A9, SAA1, SAA2, SOX9, TLR2, TNFSF10, TPD52L1, WWC1, XDH]									[Group097, Group138]	GO:1902533	[4, 5, 6, 7]	positive regulation of intracellular signal transduction	{Group097=1.1350609620025517E-6, Group138=4.3276810533489915E-19}	{Group097=1.010204256182271E-4, Group138=5.799092611487648E-17}		positive%20regulation%20of%20intracellular%20signal%20transduction	23	GO_BiologicalProcess-EBI-UniProt-GOA-ACAP-ARAP_08.05.2020_00h00	FALSE	FALSE	positive%20regulation%20of%20intracellular%20signal%20transduction	0.000679	0.265388		GO:1902533
5.44218			[ACVR2A, ADAM15, ADGRG1, AGO4, AKR1B1, AKR1C3, AMHR2, AR, AREG, ARID4A, ARID4B, ARID5B, ASPM, ATRX, BAX, BCL2, BCL2L1, BCL2L11, BCL2L2, BIK, BOK, BRIP1, CBL, CCND1, CITED2, COL9A3, CRKL, CSDE1, CST3, CTNNA1, CTSV, DHH, DMRT1, EIF2S2, ERCC1, ESR1, FANCA, FGF9, FLNA, FNDC3A, FSHB, FSHR, FSTL3, GATA1, GATA3, GATA4, GATA6, GUCY2C, H3-3A, H3-3B, HMGB2, HMGCS1, HOXA10, HOXA11, HOXA9, HSD17B4, ICAM1, IN…	[ESR1, GATA3, LRP2, MGST1, SDC1, SOX9, TFAP2C, TNFSF10]									[Group097, Group104, Group115, Group135, Group137]	GO:0046546	[4, 5, 6]	development of primary male sexual characteristics	{Group097=1.1350609620025517E-6, Group104=2.14946602058516E-6, Group115=2.070426708423067E-6, Group135=2.1803806974970493E-15, Group137=1.0260217571862924E-15}	{Group097=1.010204256182271E-4, Group104=1.8485407777032374E-4, Group115=1.8012712363280685E-4, Group135=2.747279678846282E-13, Group137=1.3133078491984543E-13}		development%20of%20primary%20male%20sexual%20characteristics	8	GO_BiologicalProcess-EBI-UniProt-GOA-ACAP-ARAP_08.05.2020_00h00	FALSE	FALSE	development%20of%20primary%20male%20sexual%20characteristics	9.84e-05	0.0460656		GO:0046546
3.27869			[ACVR1B, ACVR2A, ADAM15, ADAMTS1, ADCYAP1, ADCYAP1R1, ADGRG1, AFP, AGO4, AKR1B1, AKR1C3, AMH, AMHR2, ANG, AR, AREG, ARID4A, ARID4B, ARID5B, ARRB1, ARRB2, ASPM, ATM, ATRX, BASP1, BAX, BCL2, BCL2L1, BCL2L11, BCL2L2, BIK, BMP15, BMPR1B, BOK, BRCA2, BRIP1, CASP2, CASP3, CBL, CBX2, CCDC182, CCND1, CEBPB, CGA, CHGA, CITED2, COL9A3, CRKL, CSDE1, CST3, CTNNA1, CTSV, CYP19A1, DACH1, DACH2, DHH, DMC1, DMRT…	[ESR1, GATA3, LRP2, MGST1, SDC1, SOX9, TFAP2C, TNFSF10]									[Group097, Group104, Group115, Group135, Group137]	GO:0045137	[3, 4, 5]	development of primary sexual characteristics	{Group097=1.1350609620025517E-6, Group104=2.14946602058516E-6, Group115=2.070426708423067E-6, Group135=2.1803806974970493E-15, Group137=1.0260217571862924E-15}	{Group097=1.010204256182271E-4, Group104=1.8485407777032374E-4, Group115=1.8012712363280685E-4, Group135=2.747279678846282E-13, Group137=1.3133078491984543E-13}		development%20of%20primary%20sexual%20characteristics	8	GO_BiologicalProcess-EBI-UniProt-GOA-ACAP-ARAP_08.05.2020_00h00	FALSE	FALSE	development%20of%20primary%20sexual%20characteristics	0.00276221	0.850761		GO:0045137
5.47945			[ACVR2A, ADAM15, ADGRG1, AGO4, AKR1B1, AKR1C3, AMHR2, AR, AREG, ARID4A, ARID4B, ARID5B, ASPM, ATRX, BAX, BCL2, BCL2L1, BCL2L11, BCL2L2, BIK, BOK, BRIP1, CBL, CCND1, CITED2, COL9A3, CRKL, CSDE1, CST3, CTNNA1, CTSV, DHH, DMRT1, EIF2S2, ERCC1, ESR1, FANCA, FGF9, FLNA, FNDC3A, FSHB, FSHR, FSTL3, GATA1, GATA3, GATA4, GATA6, GUCY2C, H3-3A, H3-3B, HMGB2, HMGCS1, HOXA10, HOXA11, HOXA9, HSD17B4, ICAM1, IN…	[ESR1, GATA3, LRP2, MGST1, SDC1, SOX9, TFAP2C, TNFSF10]									[Group097, Group104, Group115, Group135, Group137]	GO:0008584	[5, 6, 7, 8]	male gonad development	{Group097=1.1350609620025517E-6, Group104=2.14946602058516E-6, Group115=2.070426708423067E-6, Group135=2.1803806974970493E-15, Group137=1.0260217571862924E-15}	{Group097=1.010204256182271E-4, Group104=1.8485407777032374E-4, Group115=1.8012712363280685E-4, Group135=2.747279678846282E-13, Group137=1.3133078491984543E-13}		male%20gonad%20development	8	GO_BiologicalProcess-EBI-UniProt-GOA-ACAP-ARAP_08.05.2020_00h00	TRUE	FALSE	male%20gonad%20development	9.38e-05	0.0442014		GO:0008584
3.36134			[ACVR2A, ADAM15, ADAMTS1, ADCYAP1, ADGRG1, AFP, AGO4, AKR1B1, AKR1C3, AMH, AMHR2, ANG, AR, AREG, ARID4A, ARID4B, ARID5B, ARRB1, ARRB2, ASPM, ATM, ATRX, BASP1, BAX, BCL2, BCL2L1, BCL2L11, BCL2L2, BIK, BMP15, BMPR1B, BOK, BRCA2, BRIP1, CASP2, CASP3, CBL, CCDC182, CCND1, CEBPB, CGA, CHGA, CITED2, COL9A3, CRKL, CSDE1, CST3, CTNNA1, CTSV, CYP19A1, DHH, DMC1, DMRT1, DMRTA1, EIF2B2, EIF2B4, EIF2B5, EIF2…	[ESR1, GATA3, LRP2, MGST1, SDC1, SOX9, TFAP2C, TNFSF10]									[Group097, Group104, Group115, Group135, Group137]	GO:0008406	[4, 5, 6, 7]	gonad development	{Group097=1.1350609620025517E-6, Group104=2.14946602058516E-6, Group115=2.070426708423067E-6, Group135=2.1803806974970493E-15, Group137=1.0260217571862924E-15}	{Group097=1.010204256182271E-4, Group104=1.8485407777032374E-4, Group115=1.8012712363280685E-4, Group135=2.747279678846282E-13, Group137=1.3133078491984543E-13}		gonad%20development	8	GO_BiologicalProcess-EBI-UniProt-GOA-ACAP-ARAP_08.05.2020_00h00	FALSE	FALSE	gonad%20development	0.00237024	0.760846		GO:0008406
3.88889			[ADAM8, AKR1C2, AKR1C3, ANGPT1, AREG, ARFGEF1, ARRB2, AXL, BAG4, BTC, C1QBP, C1QTNF1, C1QTNF12, CALCR, CCL19, CCL21, CCL3, CCM2, CCR7, CD19, CD28, CD80, CD86, CHI3L1, CLSTN1, CNTN1, CPNE1, CSF3, CX3CL1, CX3CR1, EGF, EGFR, ENG, EPGN, ERBB2, ERBB3, ERBB4, EREG, ESR1, F10, F3, F7, FAM110A, FAM110C, FGF1, FGF10, FGF13, FGF16, FGF17, FGF18, FGF19, FGF2, FGF20, FGF22, FGF23, FGF3, FGF4, FGF5, FGF6, FGF…	[CHI3L1, ERBB2, ERBB3, ESR1, GATA3, GCNT2, LRP2]									[Group097, Group103, Group107, Group138]	GO:0051897	[5, 6, 7, 8]	positive regulation of protein kinase B signaling	{Group097=1.1350609620025517E-6, Group103=8.895955414057038E-8, Group107=2.355437855939314E-7, Group138=4.3276810533489915E-19}	{Group097=1.010204256182271E-4, Group103=8.629076751635327E-6, Group107=2.2376659631423482E-5, Group138=5.799092611487648E-17}		positive%20regulation%20of%20protein%20kinase%20B%20signaling	7	GO_BiologicalProcess-EBI-UniProt-GOA-ACAP-ARAP_08.05.2020_00h00	FALSE	FALSE	positive%20regulation%20of%20protein%20kinase%20B%20signaling	0.00195473	0.658745		GO:0051897
3.34728			[ADAM8, AKR1C2, AKR1C3, AKT1, ANGPT1, AREG, ARFGEF1, ARRB2, AXL, BAG4, BANK1, BTC, BTN2A2, C1QBP, C1QTNF1, C1QTNF12, CALCR, CAV3, CAVIN3, CCL19, CCL21, CCL3, CCM2, CCR7, CD19, CD28, CD80, CD86, CHI3L1, CIB1, CLSTN1, CNTN1, CPNE1, CRYBA1, CSF3, CX3CL1, CX3CR1, DAG1, DDIT3, DLG1, DRD2, DRD3, EGF, EGFR, ENG, EPGN, EPHA2, ERBB2, ERBB3, ERBB4, EREG, ESR1, F10, F3, F7, FAM110A, FAM110C, FGF1, FGF10, FG…	[CHI3L1, ERBB2, ERBB3, ESR1, GATA3, GCNT2, LRP2, XDH]									[Group097, Group103, Group107, Group138]	GO:0051896	[5, 6, 7]	regulation of protein kinase B signaling	{Group097=1.1350609620025517E-6, Group103=8.895955414057038E-8, Group107=2.355437855939314E-7, Group138=4.3276810533489915E-19}	{Group097=1.010204256182271E-4, Group103=8.629076751635327E-6, Group107=2.2376659631423482E-5, Group138=5.799092611487648E-17}		regulation%20of%20protein%20kinase%20B%20signaling	8	GO_BiologicalProcess-EBI-UniProt-GOA-ACAP-ARAP_08.05.2020_00h00	FALSE	FALSE	regulation%20of%20protein%20kinase%20B%20signaling	0.00243233	0.77105		GO:0051896
3.4965			[ABRA, ADAM8, ADCY1, ADCY8, ADGRF1, AGER, AGT, AGXT, AIM2, AKR1B1, AKT1, ALK, AMH, ANXA3, APP, AR, AREG, ARHGEF2, ARHGEF5, ARID5B, ATF2, BCL10, BEX1, BEX2, BTK, BUD31, CAMK1D, CAMK2A, CAPN3, CARD11, CARD14, CARD16, CARM1, CAT, CAV1, CD200, CD36, CD40, CD40LG, CEBPG, CFLAR, CHUK, CIB1, CLOCK, CLU, COPS5, CRAT, CRNN, CRTC1, CRTC2, CRTC3, CSF3, CTH, CTNNB1, CX3CL1, CX3CR1, CYTL1, DDIT3, DDR2, DDRGK1…	[ANXA3, ARHGEF5, CLU, ESR1, FOXA1, LTF, S100A8, S100A9, TLR2, TRIM14]									[Group096, Group130, Group138]	GO:0051091	[2, 3, 4, 7, 8, 9, 10, 11, 12, 13]	positive regulation of DNA-binding transcription factor activity	{Group096=0.002216550014609711, Group130=1.1908588227975818E-4, Group138=4.3276810533489915E-19}	{Group096=0.07757925051133988, Group130=0.006787895289946216, Group138=5.799092611487648E-17}		positive%20regulation%20of%20DNA-binding%20transcription%20factor%20activity	10	GO_BiologicalProcess-EBI-UniProt-GOA-ACAP-ARAP_08.05.2020_00h00	FALSE	FALSE	positive%20regulation%20of%20DNA-binding%20transcription%20factor%20activity	0.000515	0.206153		GO:0051091
2.18818			[ABRA, ACOD1, ADAM8, ADCY1, ADCY8, ADGRF1, ADGRG3, ADORA3, AGER, AGT, AGXT, AIM2, AKR1B1, AKT1, ALK, AMH, ANXA3, ANXA4, APP, AR, AREG, ARHGEF2, ARHGEF5, ARID5B, ARRB1, ARRB2, ATF2, BCL10, BEX1, BEX2, BHLHE40, BMP7, BRMS1, BRMS1L, BTK, BTRC, BUD31, C14orf39, C3orf33, CACTIN, CAMK1D, CAMK2A, CAPN3, CARD11, CARD14, CARD16, CARD8, CARF, CARM1, CAT, CAV1, CCDC22, CD200, CD36, CD40, CD40LG, CDK5RAP3, C…	[ANXA3, ARHGEF5, CLU, ESR1, FOXA1, LTF, S100A8, S100A9, TLR2, TRIM14]									[Group096, Group130, Group138]	GO:0051090	[3, 6, 7, 8, 9, 10, 11, 12]	regulation of DNA-binding transcription factor activity	{Group096=0.002216550014609711, Group130=1.1908588227975818E-4, Group138=4.3276810533489915E-19}	{Group096=0.07757925051133988, Group130=0.006787895289946216, Group138=5.799092611487648E-17}		regulation%20of%20DNA-binding%20transcription%20factor%20activity	10	GO_BiologicalProcess-EBI-UniProt-GOA-ACAP-ARAP_08.05.2020_00h00	FALSE	FALSE	regulation%20of%20DNA-binding%20transcription%20factor%20activity	0.0143724	1		GO:0051090
2.20049			[ABCA1, ABCC2, ABCC8, ABL1, ABR, ACOD1, ACP5, ADAM17, ADAM9, ADAMTS13, ADAMTS5, ADAMTS9, ADGRB1, ADH5, ADH7, ADIPOQ, ADM, AICDA, AKAP12, AKAP8, AKIRIN2, AKT1, ALAD, ALPL, AMH, ANKRD1, ANKRD17, ANXA3, APOB, ARG1, ARG2, ASS1, ATP2A2, ATP4B, AXL, AZU1, B2M, B3GALT5, BAIAP2, BAIAP2L1, BANK1, BCL10, BCL3, BCR, BDKRB1, BMP2, BMP6, BNIP3, BPI, BPIFA1, BPIFA2, C10orf99, C15orf48, C3, C4B, C4BPA, C4BPB, C…	[ANXA3, BAIAP2L1, C15orf48, CD24, CLDN1, CYP27B1, LCN2, LTF, MGST1, OCIAD2, PRLR, S100A14, S100A8, S100A9, SLPI, TLR2, VDR, WFDC2]									[Group096, Group109, Group138]	GO:0009617	[3, 5]	response to bacterium	{Group096=0.002216550014609711, Group109=4.0977179077008453E-7, Group138=4.3276810533489915E-19}	{Group096=0.07757925051133988, Group109=3.769900475084778E-5, Group138=5.799092611487648E-17}		response%20to%20bacterium	18	GO_BiologicalProcess-EBI-UniProt-GOA-ACAP-ARAP_08.05.2020_00h00	FALSE	FALSE	response%20to%20bacterium	0.00138446	0.494253		GO:0009617
2.38095			[ACP5, ADAM17, ADAMTS5, ADGRB1, AICDA, ANKRD17, ANXA3, ARG2, AZU1, BCL3, BPI, BPIFA1, BPIFA2, C10orf99, C5AR1, CAMP, CARD9, CCL20, CD160, CD36, CD4, CEBPB, CEBPE, CFP, CHAMP1, CHGA, CLEC4D, CLEC4E, COCH, COLEC12, CRP, CSRP1, CST11, CTSG, CXCL13, CXCL6, CYBA, DCD, DEAF1, DEFA1, DEFA1A3, DEFA3, DEFA4, DEFA5, DEFA6, DEFB1, DEFB103A, DEFB104A, DEFB105A, DEFB106A, DEFB107A, DEFB108A, DEFB108B, DEFB109…	[ANXA3, LCN2, LTF, S100A14, S100A8, S100A9, SLPI, TLR2, WFDC2]									[Group096, Group109, Group133, Group138]	GO:0042742	[4, 5, 6]	defense response to bacterium	{Group096=0.002216550014609711, Group109=4.0977179077008453E-7, Group133=2.152989042126219E-8, Group138=4.3276810533489915E-19}	{Group096=0.07757925051133988, Group109=3.769900475084778E-5, Group133=2.152989042126219E-6, Group138=5.799092611487648E-17}		defense%20response%20to%20bacterium	9	GO_BiologicalProcess-EBI-UniProt-GOA-ACAP-ARAP_08.05.2020_00h00	FALSE	FALSE	defense%20response%20to%20bacterium	0.012025	1		GO:0042742
3.08483			[ABCA1, ABCC2, ABCC8, ABL1, ABR, ACOD1, ACP5, ADAM17, ADAM9, ADAMTS13, ADH5, ADM, AICDA, AKAP12, AKAP8, AKIRIN2, AKT1, ALAD, ALPL, AMH, ANKRD1, APOB, ARG1, ASS1, ATP2A2, ATP4B, AXL, B2M, BCL10, BCR, BDKRB1, BMP6, BPI, C4B, C5AR1, CACTIN, CAMP, CAPN2, CARD16, CARD17, CARD8, CARD9, CASP1, CASP3, CASP8, CASP9, CCL2, CCL3, CCL5, CCR5, CCR7, CD14, CD180, CD24, CD274, CD36, CD40, CD55, CD6, CD68, CD80,…	[CD24, CLDN1, CYP27B1, LCN2, LTF, MGST1, S100A14, S100A8, S100A9, SLPI, TLR2, VDR]									[Group096, Group109, Group133, Group138]	GO:0002237	[4, 6]	response to molecule of bacterial origin	{Group096=0.002216550014609711, Group109=4.0977179077008453E-7, Group133=2.152989042126219E-8, Group138=4.3276810533489915E-19}	{Group096=0.07757925051133988, Group109=3.769900475084778E-5, Group133=2.152989042126219E-6, Group138=5.799092611487648E-17}		response%20to%20molecule%20of%20bacterial%20origin	12	GO_BiologicalProcess-EBI-UniProt-GOA-ACAP-ARAP_08.05.2020_00h00	FALSE	FALSE	response%20to%20molecule%20of%20bacterial%20origin	0.00045	0.181961		GO:0002237
2.44648			[AACS, ABCA1, ABCB4, ABCC2, ABHD2, ABL1, ABL2, ACACA, ACOD1, ADAM15, ADAM9, ADAMTS13, ADCY1, ADCY2, ADCY3, ADCY5, ADCY6, ADCY8, ADCYAP1, ADNP2, ADTRP, AGTR2, AHR, AICDA, AIFM1, AKAP13, AKAP8, AKR1B1, AKR1C2, AKR1C3, AKT1, ALDH1A2, ALOX12, AMH, ANKRD1, ANXA1, APOB, AQP1, AR, AREG, ARG1, ARID1A, ARNTL, ARRB2, ASS1, ATM, ATP1A1, ATP1A2, ATP1A3, ATP1A4, ATP2B1, AXIN1, AXL, BAD, BCL10, BCL2L11, BCL2L2…	[CLDN1, CLU, CYP27B1, ESR1, FOXA1, LCN2, LTF, PADI2, RORC, S100A8, S100A9, SOX10, SOX9, SPP1, TLR2, VDR]									[Group096, Group106, Group137, Group138]	GO:0071396	[5]	cellular response to lipid	{Group096=0.002216550014609711, Group106=6.179384754944506E-4, Group137=1.0260217571862924E-15, Group138=4.3276810533489915E-19}	{Group096=0.07757925051133988, Group106=0.024717539019778023, Group137=1.3133078491984543E-13, Group138=5.799092611487648E-17}		cellular%20response%20to%20lipid	16	GO_BiologicalProcess-EBI-UniProt-GOA-ACAP-ARAP_08.05.2020_00h00	FALSE	FALSE	cellular%20response%20to%20lipid	0.000695	0.270949		GO:0071396
2.35525			[AACS, AANAT, ABCA1, ABCA2, ABCA3, ABCB4, ABCC2, ABCC8, ABCG1, ABHD2, ABL1, ABL2, ABR, ACACA, ACER2, ACOD1, ACP5, ACR, ACSBG1, ACSL1, ACTA1, ADAM15, ADAM17, ADAM9, ADAMTS13, ADCY1, ADCY2, ADCY3, ADCY5, ADCY6, ADCY8, ADCYAP1, ADCYAP1R1, ADH5, ADIPOQ, ADM, ADNP2, ADTRP, AGL, AGT, AGTR2, AGXT, AHR, AICDA, AIF1, AIFM1, AKAP12, AKAP13, AKAP8, AKIRIN2, AKR1B1, AKR1C2, AKR1C3, AKT1, ALAD, ALDH1A2, ALDH3…	[ANXA3, CLDN1, CLDN4, CLU, CYP27B1, DSG2, ESR1, FOXA1, LCN2, LTF, MGST1, PADI2, RORC, S100A14, S100A8, S100A9, SDC1, SLPI, SOX10, SOX9, SPP1, STC2, TLR2, VDR]									[Group096, Group106, Group137, Group138]	GO:0033993	[4]	response to lipid	{Group096=0.002216550014609711, Group106=6.179384754944506E-4, Group137=1.0260217571862924E-15, Group138=4.3276810533489915E-19}	{Group096=0.07757925051133988, Group106=0.024717539019778023, Group137=1.3133078491984543E-13, Group138=5.799092611487648E-17}		response%20to%20lipid	24	GO_BiologicalProcess-EBI-UniProt-GOA-ACAP-ARAP_08.05.2020_00h00	TRUE	FALSE	response%20to%20lipid	9.31e-05	0.043947		GO:0033993
2.58303			[ABCC2, ABHD2, ACOD1, ADCYAP1, ADTRP, AGTR2, AIFM1, AKAP13, AKR1B1, AKR1C3, ANXA1, AQP1, AR, AREG, ARG1, ARID1A, ARNTL, ARRB2, ASS1, ATP1A1, ATP1A2, ATP1A3, ATP1A4, ATP2B1, AXIN1, BCL2L11, BMP4, BMP7, BRCA1, CALCOCO1, CALR, CARM1, CASP9, CBFB, CBX3, CCNE1, CDK7, CFLAR, CLOCK, CNOT1, CNOT2, CNOT9, CREBRF, CRH, CRY1, CRY2, CST11, CTNNB1, CYP27B1, CYP7B1, DAB2, DAXX, DDIT4, DDRGK1, DDX17, DDX5, DDX5…	[CYP27B1, ESR1, FOXA1, PADI2, RORC, SOX10, VDR]									[Group096, Group106, Group111, Group135, Group137, Group138]	GO:0071383	[5, 6]	cellular response to steroid hormone stimulus	{Group096=0.002216550014609711, Group106=6.179384754944506E-4, Group111=3.371080547318965E-6, Group135=2.1803806974970493E-15, Group137=1.0260217571862924E-15, Group138=4.3276810533489915E-19}	{Group096=0.07757925051133988, Group106=0.024717539019778023, Group111=2.797996854274741E-4, Group135=2.747279678846282E-13, Group137=1.3133078491984543E-13, Group138=5.799092611487648E-17}		cellular%20response%20to%20steroid%20hormone%20stimulus	7	GO_BiologicalProcess-EBI-UniProt-GOA-ACAP-ARAP_08.05.2020_00h00	FALSE	FALSE	cellular%20response%20to%20steroid%20hormone%20stimulus	0.017152	1		GO:0071383
2.40581			[AARS1, AATF, ABL1, ABL2, ABR, ACAA2, ACER2, ACER3, ACIN1, ACKR3, ACTC1, ACTN1, ACTN2, ACTN3, ACTN4, ACVR1, ACVR1B, ACVR1C, ADA, ADAM10, ADAM17, ADAM8, ADAMTS20, ADAMTSL4, ADAR, ADARB1, ADCY10, ADCYAP1, ADIPOQ, ADM, ADNP, ADORA1, ADORA2A, ADRA1A, ADRA1D, AEN, AGAP2, AGO4, AGT, AGTR2, AGXT, AHI1, AHR, AIF1, AIFM1, AIFM2, AIFM3, AIM2, AIMP1, AIMP2, AIPL1, AKAP12, AKAP13, AKR1B1, AKR1C3, AKT1, AKT1S…	[ARHGEF5, CD24, CHI3L1, CLDN7, CLU, CYP27B1, DHCR24, DSC2, DSG2, DSP, EFNA1, EPCAM, ERBB3, ESR1, FOXA1, GATA3, KRT15, KRT16, KRT18, KRT19, KRT23, KRT6B, KRT7, KRT8, LCN2, LRP2, LTF, MUC1, PERP, PKP2, PKP3, PPL, PRLR, PRSS8, RNF144B, S100A14, S100A8, S100A9, SFN, SOX10, SOX9, ST14, STEAP3, TFAP2A, TFAP2B, TLR2, TNFSF10, TPD52L1, VAV3, VDR, VNN1, VTCN1, XDH]									[Group095, Group129]	GO:0012501	[3]	programmed cell death	{Group095=1.4656719747221408E-13, Group129=1.0055827173763315E-14}	{Group095=1.7734630894137904E-11, Group129=1.2368667423728878E-12}		programmed%20cell%20death	53	GO_BiologicalProcess-EBI-UniProt-GOA-ACAP-ARAP_08.05.2020_00h00	TRUE	FALSE	programmed%20cell%20death	3.88e-10	2.65e-07		GO:0012501
2.23464			[AARS1, AATF, ABL1, ACAA2, ACKR3, ACTC1, ACVR1, ADA, ADAM8, ADAMTS20, ADAR, ADCYAP1, ADCYAP1R1, ADNP, ADNP2, ADORA1, ADORA2A, AGAP2, AGO4, AGR2, AGR3, AHI1, AIF1, AIFM2, AIPL1, AKR1B1, AKT1, AKT2, ALB, ALKBH1, ALOX12, AMBRA1, AMH, AMIGO2, ANGPT1, ANGPT2, ANGPT4, ANGPTL4, ANKLE2, ANXA1, ANXA4, ANXA5, AP2B1, APBB2, API5, APIP, APOE, APOH, AQP1, AR, ARAF, AREG, AREL1, ARF4, ARG2, ARHGAP10, ARHGAP21,…	[AGR2, CLDN7, CLU, DHCR24, EFNA1, EPCAM, ERBB3, GATA3, KRT18, LRP2, LTF, MUC1, PRLR, RNF144B, S100A8, S100A9, SFN, SOX10, SOX9, TFAP2A, TFAP2B, TNFSF10, VNN1, VTCN1]									[Group095, Group122, Group129]	GO:0060548	[3, 4, 5]	negative regulation of cell death	{Group095=1.4656719747221408E-13, Group122=1.4030137897404802E-5, Group129=1.0055827173763315E-14}	{Group095=1.7734630894137904E-11, Group122=0.0011083808938949793, Group129=1.2368667423728878E-12}		negative%20regulation%20of%20cell%20death	24	GO_BiologicalProcess-EBI-UniProt-GOA-ACAP-ARAP_08.05.2020_00h00	FALSE	FALSE	negative%20regulation%20of%20cell%20death	0.000149	0.0669337		GO:0060548
2.77778			[ADA, AGER, AHR, AIF1, AMH, ANXA1, ARG1, ARG2, ATAD5, ATM, BCL2, BCL6, BMP4, BST1, BST2, BTK, BTN2A2, BTNL2, CARD11, CASP3, CCDC88B, CCL19, CCL5, CCL8, CCR2, CD1D, CD209, CD22, CD24, CD274, CD276, CD28, CD300A, CD320, CD38, CD3E, CD4, CD40, CD40LG, CD46, CD55, CD6, CD70, CD74, CD80, CD81, CD86, CDKN1A, CDKN2A, CEBPB, CHRNB2, CLC, CLCF1, CLEC4G, CLECL1, CORO1A, CRP, CRTAM, CSF1, CSF1R, CSRP1, CTLA…	[CD24, ERBB2, S100A8, S100A9, SDC4, VAV3, VTCN1]									[Group095, Group110, Group124, Group138]	GO:0070663	[4, 5]	regulation of leukocyte proliferation	{Group095=1.4656719747221408E-13, Group110=1.2158532136365543E-8, Group124=0.002803997099016325, Group138=4.3276810533489915E-19}	{Group095=1.7734630894137904E-11, Group110=1.2523288100456508E-6, Group124=0.09253190426753873, Group138=5.799092611487648E-17}		regulation%20of%20leukocyte%20proliferation	7	GO_BiologicalProcess-EBI-UniProt-GOA-ACAP-ARAP_08.05.2020_00h00	FALSE	FALSE	regulation%20of%20leukocyte%20proliferation	0.0119342	1		GO:0070663
3.04348			[ADA, AGER, AHR, AIF1, AMH, ANXA1, ARG1, ARG2, ATAD5, ATM, BCL2, BCL6, BMP4, BST1, BTK, BTN2A2, BTNL2, CARD11, CASP3, CCDC88B, CCL19, CCL5, CCR2, CD1D, CD209, CD22, CD24, CD274, CD276, CD28, CD300A, CD320, CD38, CD3E, CD4, CD40, CD40LG, CD46, CD55, CD6, CD70, CD74, CD80, CD81, CD86, CDKN1A, CDKN2A, CEBPB, CHRNB2, CLC, CLCF1, CLEC4G, CLECL1, CORO1A, CRTAM, CTLA4, CTNNB1, DEAF1, DLG1, DLG5, DNAJA3,…	[CD24, ERBB2, S100A8, S100A9, SDC4, VAV3, VTCN1]									[Group095, Group110, Group124, Group138]	GO:0050670	[5, 6, 7]	regulation of lymphocyte proliferation	{Group095=1.4656719747221408E-13, Group110=1.2158532136365543E-8, Group124=0.002803997099016325, Group138=4.3276810533489915E-19}	{Group095=1.7734630894137904E-11, Group110=1.2523288100456508E-6, Group124=0.09253190426753873, Group138=5.799092611487648E-17}		regulation%20of%20lymphocyte%20proliferation	7	GO_BiologicalProcess-EBI-UniProt-GOA-ACAP-ARAP_08.05.2020_00h00	FALSE	FALSE	regulation%20of%20lymphocyte%20proliferation	0.00745193	1		GO:0050670
2.3569			[ABL1, ADA, AGER, AHR, AIF1, AMH, ANXA1, ARG1, ARG2, ATAD5, ATM, AZI2, AZIN2, BAX, BCL2, BCL6, BMP4, BST1, BTK, BTN2A2, BTN3A1, BTNL2, CARD11, CASP3, CCDC88B, CCL19, CCL5, CCND3, CCR2, CD151, CD180, CD19, CD1D, CD209, CD22, CD24, CD274, CD276, CD28, CD300A, CD320, CD38, CD3E, CD4, CD40, CD40LG, CD46, CD55, CD6, CD70, CD74, CD79A, CD80, CD81, CD86, CDKN1A, CDKN2A, CEBPB, CHRNB2, CLC, CLCF1, CLEC4G…	[CD24, ERBB2, S100A8, S100A9, SDC4, VAV3, VTCN1]									[Group095, Group110, Group124, Group138]	GO:0046651	[4, 5]	lymphocyte proliferation	{Group095=1.4656719747221408E-13, Group110=1.2158532136365543E-8, Group124=0.002803997099016325, Group138=4.3276810533489915E-19}	{Group095=1.7734630894137904E-11, Group110=1.2523288100456508E-6, Group124=0.09253190426753873, Group138=5.799092611487648E-17}		lymphocyte%20proliferation	7	GO_BiologicalProcess-EBI-UniProt-GOA-ACAP-ARAP_08.05.2020_00h00	FALSE	FALSE	lymphocyte%20proliferation	0.0266552	1		GO:0046651
2.99145			[ADA, AGER, AHR, AIF1, AMH, ANXA1, ARG1, ARG2, ATAD5, ATM, BCL2, BCL6, BMP4, BST1, BTK, BTN2A2, BTNL2, CARD11, CASP3, CCDC88B, CCL19, CCL5, CCR2, CD1D, CD209, CD22, CD24, CD274, CD276, CD28, CD300A, CD320, CD38, CD3E, CD4, CD40, CD40LG, CD46, CD55, CD6, CD70, CD74, CD80, CD81, CD86, CDKN1A, CDKN2A, CEBPB, CHRNB2, CLC, CLCF1, CLEC4G, CLECL1, CORO1A, CRP, CRTAM, CSF1, CSRP1, CTLA4, CTNNB1, DEAF1, D…	[CD24, ERBB2, S100A8, S100A9, SDC4, VAV3, VTCN1]									[Group095, Group110, Group124, Group138]	GO:0032944	[5, 6]	regulation of mononuclear cell proliferation	{Group095=1.4656719747221408E-13, Group110=1.2158532136365543E-8, Group124=0.002803997099016325, Group138=4.3276810533489915E-19}	{Group095=1.7734630894137904E-11, Group110=1.2523288100456508E-6, Group124=0.09253190426753873, Group138=5.799092611487648E-17}		regulation%20of%20mononuclear%20cell%20proliferation	7	GO_BiologicalProcess-EBI-UniProt-GOA-ACAP-ARAP_08.05.2020_00h00	FALSE	FALSE	regulation%20of%20mononuclear%20cell%20proliferation	0.00815472	1		GO:0032944
2.31788			[ABL1, ACE, ADA, AGER, AHR, AIF1, AMH, ANXA1, ARG1, ARG2, ATAD5, ATM, AZI2, AZIN2, BAX, BCL2, BCL6, BMP4, BST1, BTK, BTN2A2, BTN3A1, BTNL2, CARD11, CASP3, CCDC88B, CCL19, CCL5, CCND3, CCR2, CD151, CD180, CD19, CD1D, CD209, CD22, CD24, CD274, CD276, CD28, CD300A, CD320, CD38, CD3E, CD4, CD40, CD40LG, CD46, CD55, CD6, CD70, CD74, CD79A, CD80, CD81, CD86, CDKN1A, CDKN2A, CEBPB, CHRNB2, CLC, CLCF1, C…	[CD24, ERBB2, S100A8, S100A9, SDC4, VAV3, VTCN1]									[Group095, Group110, Group124, Group138]	GO:0032943	[4]	mononuclear cell proliferation	{Group095=1.4656719747221408E-13, Group110=1.2158532136365543E-8, Group124=0.002803997099016325, Group138=4.3276810533489915E-19}	{Group095=1.7734630894137904E-11, Group110=1.2523288100456508E-6, Group124=0.09253190426753873, Group138=5.799092611487648E-17}		mononuclear%20cell%20proliferation	7	GO_BiologicalProcess-EBI-UniProt-GOA-ACAP-ARAP_08.05.2020_00h00	FALSE	FALSE	mononuclear%20cell%20proliferation	0.0288258	1		GO:0032943
2.89575			[AACS, ABAT, ABCG1, ABL1, ABLIM3, ACHE, ACSL3, ACSL4, ADAM8, ADAM9, ADCY8, ADORA2A, AGER, AGTR2, AIF1, AIM2, AKAP12, AKAP5, AKT2, ALOX15B, AMH, ANG, ANK3, ANKRD1, ANO1, ANP32B, APBB1, ARF1, ARF1P1, ARF6, ARHGEF5, ARIH2, ARRB1, ATG13, ATP13A2, B3GAT3, BAD, BAG3, BAIAP3, BAP1, BBC3, BCAP31, BCAS3, BCL2, BID, BLK, BMP6, BTNL2, C1D, C1QTNF1, C1QTNF12, C1QTNF3, C1QTNF4, C2CD2L, C2CD5, C5, CACNA1A, CAC…	[ANK3, ARHGEF5, CDH1, CLU, ERBB2, GATA3, HOOK1, S100A8, S100A9, SAA1, SAA2, SFN, TLR2, TMEM30B, VTCN1]									[Group094, Group138]	GO:1904951	[2, 3, 4, 5, 6]	positive regulation of establishment of protein localization	{Group094=8.116780812162397E-5, Group138=4.3276810533489915E-19}	{Group094=0.0048700684872974385, Group138=5.799092611487648E-17}		positive%20regulation%20of%20establishment%20of%20protein%20localization	15	GO_BiologicalProcess-EBI-UniProt-GOA-ACAP-ARAP_08.05.2020_00h00	FALSE	FALSE	positive%20regulation%20of%20establishment%20of%20protein%20localization	0.000176	0.0782696		GO:1904951
2.12264			[AACS, ABAT, ABCC8, ABCG1, ABL1, ABLIM3, ACHE, ACSL3, ACSL4, ACVR1C, ADAM8, ADAM9, ADCY5, ADCY8, ADCYAP1, ADIPOQ, ADORA1, ADORA2A, ADRA2A, ADRA2C, ADTRP, AGER, AGTR2, AIF1, AIM2, AIMP1, AKAP12, AKAP5, AKAP8L, AKT2, ALOX15B, ALOX5, AMH, ANG, ANGPT1, ANK3, ANKRD1, ANO1, ANP32B, ANXA1, ANXA4, APBB1, APLN, APOA1, APOA2, APOD, APOE, ARC, ARF1, ARF1P1, ARF6, ARFIP1, ARG2, ARHGAP44, ARHGEF5, ARHGEF7, AR…	[ANK3, ARHGEF5, CDH1, CLU, ERBB2, GATA3, HOOK1, IDH2, S100A8, S100A9, SAA1, SAA2, SFN, SYT7, TFAP2B, TLR2, TMEM30B, VTCN1]									[Group094, Group138]	GO:0090087	[4, 5, 6, 7]	regulation of peptide transport	{Group094=8.116780812162397E-5, Group138=4.3276810533489915E-19}	{Group094=0.0048700684872974385, Group138=5.799092611487648E-17}		regulation%20of%20peptide%20transport	18	GO_BiologicalProcess-EBI-UniProt-GOA-ACAP-ARAP_08.05.2020_00h00	FALSE	FALSE	regulation%20of%20peptide%20transport	0.00185211	0.638977		GO:0090087
2.14797			[AACS, ABAT, ABCC8, ABCG1, ABL1, ABLIM3, ACHE, ACSL3, ACSL4, ACVR1C, ADAM8, ADAM9, ADCY5, ADCY8, ADIPOQ, ADORA2A, ADRA2A, ADRA2C, ADTRP, AGER, AGTR2, AIF1, AIM2, AKAP12, AKAP5, AKAP8L, AKT2, ALOX15B, ALOX5, AMH, ANG, ANGPT1, ANK3, ANKRD1, ANO1, ANP32B, ANXA1, ANXA4, APBB1, APOA1, APOA2, APOD, APOE, ARC, ARF1, ARF1P1, ARF6, ARFIP1, ARG2, ARHGAP44, ARHGEF5, ARIH2, ARL2, ARL2BP, ARNTL, ARRB1, ATAD1,…	[ANK3, ARHGEF5, CDH1, CLU, ERBB2, GATA3, HOOK1, IDH2, S100A8, S100A9, SAA1, SAA2, SFN, SYT7, TFAP2B, TLR2, TMEM30B, VTCN1]									[Group094, Group138]	GO:0070201	[4, 5]	regulation of establishment of protein localization	{Group094=8.116780812162397E-5, Group138=4.3276810533489915E-19}	{Group094=0.0048700684872974385, Group138=5.799092611487648E-17}		regulation%20of%20establishment%20of%20protein%20localization	18	GO_BiologicalProcess-EBI-UniProt-GOA-ACAP-ARAP_08.05.2020_00h00	FALSE	FALSE	regulation%20of%20establishment%20of%20protein%20localization	0.00167298	0.585543		GO:0070201
2.21402			[AACS, ABAT, ABCC8, ABCG1, ABL1, ABLIM3, ACHE, ACSL3, ACSL4, ACVR1C, ADAM8, ADAM9, ADCY5, ADCY8, ADIPOQ, ADORA2A, ADRA2A, ADRA2C, ADTRP, AGER, AGTR2, AIF1, AIM2, AKAP12, AKAP5, AKAP8L, AKT2, ALOX15B, ALOX5, AMH, ANG, ANGPT1, ANK3, ANKRD1, ANO1, ANP32B, ANXA1, ANXA4, APBB1, APOA1, APOA2, APOD, APOE, ARC, ARF1, ARF1P1, ARF6, ARFIP1, ARG2, ARHGAP44, ARHGEF5, ARIH2, ARL2, ARL2BP, ARNTL, ARRB1, ATAD1,…	[ANK3, ARHGEF5, CDH1, CLU, ERBB2, GATA3, HOOK1, IDH2, S100A8, S100A9, SAA1, SAA2, SFN, SYT7, TFAP2B, TLR2, TMEM30B, VTCN1]									[Group094, Group138]	GO:0051223	[5, 6, 7, 8]	regulation of protein transport	{Group094=8.116780812162397E-5, Group138=4.3276810533489915E-19}	{Group094=0.0048700684872974385, Group138=5.799092611487648E-17}		regulation%20of%20protein%20transport	18	GO_BiologicalProcess-EBI-UniProt-GOA-ACAP-ARAP_08.05.2020_00h00	FALSE	FALSE	regulation%20of%20protein%20transport	0.00132573	0.477262		GO:0051223
2.98805			[AACS, ABAT, ABCG1, ABL1, ABLIM3, ACHE, ACSL3, ACSL4, ADAM8, ADAM9, ADCY8, ADORA2A, AGER, AGTR2, AIF1, AIM2, AKAP12, AKAP5, AKT2, ALOX15B, AMH, ANG, ANK3, ANKRD1, ANO1, ANP32B, APBB1, ARF1, ARF1P1, ARF6, ARHGEF5, ARIH2, ARRB1, ATG13, ATP13A2, B3GAT3, BAD, BAG3, BAIAP3, BAP1, BBC3, BCAP31, BCAS3, BCL2, BID, BLK, BMP6, BTNL2, C1D, C1QTNF1, C1QTNF12, C1QTNF3, C1QTNF4, C2CD2L, C2CD5, C5, CACNA1A, CAC…	[ANK3, ARHGEF5, CDH1, CLU, ERBB2, GATA3, HOOK1, S100A8, S100A9, SAA1, SAA2, SFN, TLR2, TMEM30B, VTCN1]									[Group094, Group138]	GO:0051222	[3, 4, 5, 6, 7, 8, 9]	positive regulation of protein transport	{Group094=8.116780812162397E-5, Group138=4.3276810533489915E-19}	{Group094=0.0048700684872974385, Group138=5.799092611487648E-17}		positive%20regulation%20of%20protein%20transport	15	GO_BiologicalProcess-EBI-UniProt-GOA-ACAP-ARAP_08.05.2020_00h00	TRUE	FALSE	positive%20regulation%20of%20protein%20transport	0.000125	0.0576321		GO:0051222
2.33463			[ABLIM3, ACTN2, ADORA2B, AKAP5, AKT2, ANK3, ANP32B, ANXA2, ARF1, ARF1P1, ARIH2, ATG13, ATP2A1, B3GAT3, BAD, BAG3, BAP1, BBC3, BCAP31, BCAS3, BCL2, BID, BORCS5, C2CD5, CACNA1A, CACNB3, CAMK1, CAPN10, CASP8, CD81, CDC42, CDH1, CDK1, CDK5, CDK5R1, CEMIP, CEP131, CEP290, CHORDC1, CHP1, CHP2, CHRM1, CIB1, CPSF6, CSNK2A2, CTDSP2, CTDSPL2, DAB2, DHX9, DMAP1, DYNC1H1, E2F1, ECT2, EDEM1, EDEM2, EFCAB7, EH…	[ANK3, CDH1, ERBB2, SFN, TMEM30B, VAMP8]									[Group094, Group138]	GO:0032388	[3, 4, 5, 6]	positive regulation of intracellular transport	{Group094=8.116780812162397E-5, Group138=4.3276810533489915E-19}	{Group094=0.0048700684872974385, Group138=5.799092611487648E-17}		positive%20regulation%20of%20intracellular%20transport	6	GO_BiologicalProcess-EBI-UniProt-GOA-ACAP-ARAP_08.05.2020_00h00	FALSE	FALSE	positive%20regulation%20of%20intracellular%20transport	0.0403135	1		GO:0032388
2.68817			[ABL1, ABL2, ACKR2, ACKR3, ACKR4, ADCY5, ADCY8, ADCYAP1, ADCYAP1R1, ADM, ADORA1, ADRA1A, ADRA1B, ADRA1D, AFG3L2, AGT, AGTR1, AGXT, AKAP6, ANK2, ANK3, ANXA6, ANXA7, AP3D1, APEX1, APLNR, APOE, APP, ATF4, ATG5, ATP13A1, ATP13A2, ATP13A3, ATP13A4, ATP13A5, ATP1A2, ATP1B1, ATP2A1, ATP2A2, ATP2A3, ATP2B1, ATP2B2, ATP2B3, ATP2B4, ATP2C1, ATP2C2, ATP6V1B1, ATP7B, AVP, AVPR1A, AVPR1B, BAK1, BAX, BBC3, BCA…	[ANK3, ATP1B1, CCL28, CD24, CLU, CYP27B1, ESR1, S100A14, S100A8, S100A9, SAA1, SAA2, STC2, TFAP2B, VDR]									[Group092, Group113, Group138]	GO:0072507	[7]	divalent inorganic cation homeostasis	{Group092=4.8392171644487477E-8, Group113=7.770888440761569E-5, Group138=4.3276810533489915E-19}	{Group092=4.7424328211597725E-6, Group113=0.004817950833272172, Group138=5.799092611487648E-17}		divalent%20inorganic%20cation%20homeostasis	15	GO_BiologicalProcess-EBI-UniProt-GOA-ACAP-ARAP_08.05.2020_00h00	FALSE	FALSE	divalent%20inorganic%20cation%20homeostasis	0.000389	0.160634		GO:0072507
2.10084			[ABCB6, ABCB7, ABCG2, ABL1, ABL2, ACKR2, ACKR3, ACKR4, ACO1, ADCY5, ADCY8, ADCYAP1, ADCYAP1R1, ADM, ADORA1, ADRA1A, ADRA1B, ADRA1D, AFG3L2, AGT, AGTR1, AGTR2, AGXT, AKAP6, ALAS2, ANK2, ANXA6, ANXA7, AP3D1, APEX1, APLNR, APOE, APP, AQP11, ARF1, ARF1P1, ATF4, ATG5, ATOX1, ATP12A, ATP13A1, ATP13A2, ATP13A3, ATP13A4, ATP13A5, ATP1A1, ATP1A2, ATP1A3, ATP1A4, ATP1B1, ATP1B2, ATP1B3, ATP2A1, ATP2A2, ATP…	[ATP1B1, CCL28, CD24, CLU, CP, CYP27B1, ESR1, LCN2, LTF, S100A8, S100A9, SAA1, SAA2, STC2, VDR]									[Group092, Group096, Group138]	GO:0030003	[5, 7]	cellular cation homeostasis	{Group092=4.8392171644487477E-8, Group096=0.002216550014609711, Group138=4.3276810533489915E-19}	{Group092=4.7424328211597725E-6, Group096=0.07757925051133988, Group138=5.799092611487648E-17}		cellular%20cation%20homeostasis	15	GO_BiologicalProcess-EBI-UniProt-GOA-ACAP-ARAP_08.05.2020_00h00	FALSE	FALSE	cellular%20cation%20homeostasis	0.00518335	1		GO:0030003
2.35479			[ABCB6, ABCB7, ABCG2, ABL1, ABL2, ACKR2, ACKR3, ACKR4, ACO1, ADCY5, ADCY8, ADCYAP1, ADCYAP1R1, ADM, ADORA1, ADRA1A, ADRA1B, ADRA1D, AFG3L2, AGT, AGTR1, AGTR2, AGXT, AKAP6, ALAS2, ANK2, ANXA6, ANXA7, AP3D1, APEX1, APLNR, APOE, APP, ARF1, ARF1P1, ATF4, ATG5, ATOX1, ATP12A, ATP13A1, ATP13A2, ATP13A3, ATP13A4, ATP13A5, ATP1A1, ATP1A2, ATP1A3, ATP1A4, ATP1B1, ATP1B2, ATP1B3, ATP2A1, ATP2A2, ATP2A3, AT…	[ATP1B1, CCL28, CD24, CLU, CP, CYP27B1, ESR1, LCN2, LTF, S100A8, S100A9, SAA1, SAA2, STC2, VDR]									[Group092, Group096, Group138]	GO:0006875	[6, 8]	cellular metal ion homeostasis	{Group092=4.8392171644487477E-8, Group096=0.002216550014609711, Group138=4.3276810533489915E-19}	{Group092=4.7424328211597725E-6, Group096=0.07757925051133988, Group138=5.799092611487648E-17}		cellular%20metal%20ion%20homeostasis	15	GO_BiologicalProcess-EBI-UniProt-GOA-ACAP-ARAP_08.05.2020_00h00	FALSE	FALSE	cellular%20metal%20ion%20homeostasis	0.00148626	0.526137		GO:0006875
3.87097			[A2M, A2ML1, ACR, ADAMTS4, ADAMTSL4, ADRM1, ALPI, ALPP, AMFR, AMH, ANXA2, ANXA2P2, ANXA9, ATP9A, BAG6, BCL10, BCL2, BCL2L10, BDKRB1, BDKRB2, BFAR, BIN1, BRCA2, C1D, CARD16, CARD17, CARD18, CASP3, CASP8AP2, CCBE1, CD177, CD28, CD70, CDK5R1, CEL, CFLAR, CHL1, CHMP3, CLTC, CNTN1, COL1A1, COL1A2, COL3A1, COMP, CRADD, CST3, CSTA, CSTB, DDX11, DERL1, DERL2, DERL3, DPP4, DVL3, ECM1, ELANE, F3, FADD, FAP…	[LCN2, S100A8, S100A9, SERPINA1, SERPINB3, SERPINB4]									[Group091, Group133, Group138]	GO:0002020	[4]	protease binding	{Group091=1.7629170084778936E-4, Group133=2.152989042126219E-8, Group138=4.3276810533489915E-19}	{Group091=0.008990876743237257, Group133=2.152989042126219E-6, Group138=5.799092611487648E-17}		protease%20binding	6	GO_MolecularFunction-EBI-UniProt-GOA-ACAP-ARAP_08.05.2020_00h00	FALSE	FALSE	protease%20binding	0.00416205	1		GO:0002020
2.46914			[ABL1, AKAP6, AKAP9, AKT1, ALB, ANK2, ANK3, ANKRD13C, ANXA6, AP3D1, APEX1, APLNR, APOE, ARHGAP21, ARL2, ARL2BP, ASPM, ATG5, ATP1A2, ATP2A1, ATP7B, BARD1, BAX, BBC3, BBS4, BCL3, BDKRB1, CACNA1C, CALM1, CALM2, CALM3, CALR, CAMK2D, CAPN3, CASQ1, CASQ2, CAV1, CCDC88A, CCL19, CCL21, CCL3, CCR5, CCR7, CD19, CD4, CDK5, CEMIP, CHCHD10, CHD7, CHERP, CIZ1, CLIC2, CLU, CORO1A, CX3CL1, CXCL10, CXCL11, CXCL9,…	[ANK3, CLU, HOOK1, LCN2, S100A8, S100A9]									[Group091, Group117, Group125, Group138]	GO:0051651	[2, 3, 4]	maintenance of location in cell	{Group091=1.7629170084778936E-4, Group117=4.4220204984319554E-4, Group125=1.0182693578711388E-4, Group138=4.3276810533489915E-19}	{Group091=0.008990876743237257, Group117=0.018572486093414213, Group125=0.0060077892114397185, Group138=5.799092611487648E-17}		maintenance%20of%20location%20in%20cell	6	GO_BiologicalProcess-EBI-UniProt-GOA-ACAP-ARAP_08.05.2020_00h00	FALSE	FALSE	maintenance%20of%20location%20in%20cell	0.0320185	1		GO:0051651
3.11111			[ABCA1, ABCC2, ABL1, ACOD1, ADAM9, ADAMTS13, AICDA, AKAP8, AKT1, AMH, ANKRD1, ARG1, ASS1, AXL, BCL10, BCR, BMP6, BPI, CACTIN, CAMP, CAPN2, CARD16, CARD17, CARD8, CASP1, CCL2, CCL3, CCL5, CCR5, CD14, CD180, CD274, CD36, CD40, CD55, CD6, CD68, CD80, CD86, CDC73, CDK19, CDK4, CEBPB, CEBPE, CHAMP1, CHMP5, CMPK2, CSF2, CSF3, CTR9, CTSG, CX3CL1, CX3CR1, CXCL1, CXCL10, CXCL11, CXCL13, CXCL2, CXCL3, CXCL…	[CYP27B1, LCN2, LTF, S100A8, S100A9, TLR2, VDR]									[Group091, Group093, Group096, Group138]	GO:0071222	[5, 6, 8]	cellular response to lipopolysaccharide	{Group091=1.7629170084778936E-4, Group093=0.019789578340477905, Group096=0.002216550014609711, Group138=4.3276810533489915E-19}	{Group091=0.008990876743237257, Group093=0.23747494008573486, Group096=0.07757925051133988, Group138=5.799092611487648E-17}		cellular%20response%20to%20lipopolysaccharide	7	GO_BiologicalProcess-EBI-UniProt-GOA-ACAP-ARAP_08.05.2020_00h00	FALSE	FALSE	cellular%20response%20to%20lipopolysaccharide	0.00663779	1		GO:0071222
2.97872			[ABCA1, ABCC2, ABL1, ACOD1, ADAM9, ADAMTS13, AICDA, AKAP8, AKT1, AMH, ANKRD1, ARG1, ASS1, AXL, BCL10, BCR, BMP6, BPI, CACTIN, CAMP, CAPN2, CARD16, CARD17, CARD8, CASP1, CCL2, CCL3, CCL5, CCR5, CD14, CD180, CD274, CD36, CD40, CD55, CD6, CD68, CD80, CD86, CDC73, CDK19, CDK4, CEBPB, CEBPE, CHAMP1, CHMP5, CMPK2, CSF2, CSF3, CTR9, CTSG, CX3CL1, CX3CR1, CXCL1, CXCL10, CXCL11, CXCL13, CXCL2, CXCL3, CXCL…	[CYP27B1, LCN2, LTF, S100A8, S100A9, TLR2, VDR]									[Group091, Group093, Group096, Group138]	GO:0071219	[4, 5, 7]	cellular response to molecule of bacterial origin	{Group091=1.7629170084778936E-4, Group093=0.019789578340477905, Group096=0.002216550014609711, Group138=4.3276810533489915E-19}	{Group091=0.008990876743237257, Group093=0.23747494008573486, Group096=0.07757925051133988, Group138=5.799092611487648E-17}		cellular%20response%20to%20molecule%20of%20bacterial%20origin	7	GO_BiologicalProcess-EBI-UniProt-GOA-ACAP-ARAP_08.05.2020_00h00	FALSE	FALSE	cellular%20response%20to%20molecule%20of%20bacterial%20origin	0.00833781	1		GO:0071219
2.7027			[ABCA1, ABCC2, ABL1, ACOD1, ADAM9, ADAMTS13, AICDA, AKAP8, AKT1, AMH, ANKRD1, APAF1, ARG1, ASS1, ATG10, AXL, BCL10, BCL2L11, BCR, BMP6, BPI, BTK, CACTIN, CAMP, CAPN2, CARD16, CARD17, CARD8, CASP1, CCDC47, CCL2, CCL3, CCL5, CCR5, CD14, CD180, CD274, CD36, CD40, CD55, CD6, CD68, CD80, CD86, CDC73, CDK19, CDK4, CEBPB, CEBPE, CHAMP1, CHMP5, CLEC7A, CMPK2, CSF2, CSF3, CTR9, CTSG, CX3CL1, CX3CR1, CXCL1…	[CYP27B1, LCN2, LTF, S100A8, S100A9, TLR2, VDR]									[Group091, Group093, Group096, Group138]	GO:0071216	[3]	cellular response to biotic stimulus	{Group091=1.7629170084778936E-4, Group093=0.019789578340477905, Group096=0.002216550014609711, Group138=4.3276810533489915E-19}	{Group091=0.008990876743237257, Group093=0.23747494008573486, Group096=0.07757925051133988, Group138=5.799092611487648E-17}		cellular%20response%20to%20biotic%20stimulus	7	GO_BiologicalProcess-EBI-UniProt-GOA-ACAP-ARAP_08.05.2020_00h00	FALSE	FALSE	cellular%20response%20to%20biotic%20stimulus	0.0137002	1		GO:0071216
2.94118			[ACTA1, ACTC1, ACTG1, ACTN2, ACTN3, ADRA1A, ADRA1D, AFG3L2, AGT, AGTR2, AGXT, AKAP13, AKAP6, ALPK2, ALPK3, ANKRD1, ATG5, BCL2, BIN3, BMP10, BMP4, BVES, CACNA2D2, CAPN3, CAPN9, CASQ1, CASQ2, CAV2, CAV3, CCNB1, CDK1, CFL2, CFLAR, CHRNB1, COMP, CSRP1, CSRP3, CTDP1, CXADR, DDX39B, DMD, DNER, DYSF, EDN1, FBXO22, FHL2, FHOD3, FLII, FLNC, FMNL3, G6PD, GATA4, GPX1, GSK3A, HAMP, HDAC4, HDAC9, HEY2, HNRNPU…	[KRT19, KRT8, MYOF, SDC1, TPM1]									[Group090]	GO:0055002	[5, 6]	striated muscle cell development	{Group090=2.531456509853943E-6}	{Group090=2.1264234682773122E-4}		striated%20muscle%20cell%20development	5	GO_BiologicalProcess-EBI-UniProt-GOA-ACAP-ARAP_08.05.2020_00h00	FALSE	FALSE	striated%20muscle%20cell%20development	0.0255969	1		GO:0055002
2.71739			[ACTA1, ACTC1, ACTG1, ACTN2, ACTN3, ADM, ADRA1A, ADRA1D, AFG3L2, AGT, AGTR2, AGXT, AKAP13, AKAP6, ALPK2, ALPK3, ANK2, ANKRD1, ATG5, ATP2A2, BCL2, BIN1, BIN3, BMP10, BMP4, BVES, CACNA2D2, CAPN3, CAPN9, CASQ1, CASQ2, CAV2, CAV3, CCNB1, CDK1, CFL2, CFLAR, CHRNB1, COMP, CSRP1, CSRP3, CTDP1, CXADR, DDX39B, DMD, DNER, DYSF, EDN1, ENG, FBXO22, FHL2, FHOD3, FLII, FLNC, FMNL3, G6PD, GATA4, GATD3A, GPX1, G…	[KRT19, KRT8, MYOF, SDC1, TPM1]									[Group090]	GO:0055001	[4, 5]	muscle cell development	{Group090=2.531456509853943E-6}	{Group090=2.1264234682773122E-4}		muscle%20cell%20development	5	GO_BiologicalProcess-EBI-UniProt-GOA-ACAP-ARAP_08.05.2020_00h00	FALSE	FALSE	muscle%20cell%20development	0.0343228	1		GO:0055001
2.0339			[ACADM, ACTA1, ACTC1, ACTG1, ACTN2, ACTN3, ACVR1, ADAM12, ADGRB1, ADGRB3, ADRA1A, ADRA1D, AFG3L2, AGT, AGTR2, AGXT, AKAP13, AKAP6, AKT1, ALPK2, ALPK3, ANKRD1, ANKRD2, ARID1A, ARRB2, ATG5, AVPR1A, BARX2, BCL2, BCL9, BDNF, BDNF-AS, BHLHA15, BHLHE41, BIN3, BMP10, BMP2, BMP4, BNIP2, BVES, CACNA1H, CACNA2D2, CACYBP, CALR, CAPN2, CAPN3, CAPN9, CASP3, CASP7, CASQ1, CASQ2, CAV2, CAV3, CBY1, CCN3, CCNB1, …	[BARX2, KRT19, KRT8, MYOF, SDC1, TPM1]									[Group090]	GO:0051146	[5]	striated muscle cell differentiation	{Group090=2.531456509853943E-6}	{Group090=2.1264234682773122E-4}		striated%20muscle%20cell%20differentiation	6	GO_BiologicalProcess-EBI-UniProt-GOA-ACAP-ARAP_08.05.2020_00h00	FALSE	FALSE	striated%20muscle%20cell%20differentiation	0.0692182	1		GO:0051146
2.27273			[ABCC9, ABRA, ACTA1, ACTC1, ACTN1, ACTN2, ACTN3, ACTN4, ADRA1A, ADRA1D, AHNAK2, AKAP4, ALDOA, ANK1, ANK2, ANK3, ANKRD1, ANKRD2, ARF1, ARF1P1, ARHGEF25, ATP2B4, BAG3, BIN1, BMP10, C10orf71, CAB39, CACNA1C, CACNA1D, CACNA1S, CALM1, CALM2, CALM3, CAPN3, CAPZB, CASQ1, CASQ2, CAV3, CAVIN4, CFL2, CMYA5, CORO1C, CRYAB, CSRP1, CSRP3, CTNNB1, DCTN4, DES, DMD, DNAJB6, DST, DUPD1, DUSP27, ENO1, FBP2, FBXL22…	[ANK3, KRT19, KRT8, STXBP2, TPM1]									[Group090]	GO:0030017	[2, 5, 6, 7]	sarcomere	{Group090=2.531456509853943E-6}	{Group090=2.1264234682773122E-4}		sarcomere	5	GO_CellularComponent-EBI-UniProt-GOA-ACAP-ARAP_08.05.2020_00h00	FALSE	FALSE	sarcomere	0.0644153	1		GO:0030017
2.5974			[ACTC1, ACTN1, ACTN2, ACTN3, ACTN4, ADRA1A, ADRA1D, AHNAK2, AKAP4, ALDOA, ANK1, ANK2, ANK3, ANKRD1, ANKRD2, ATP2B4, BAG3, BIN1, BMP10, C10orf71, CAB39, CACNA1C, CACNA1D, CACNA1S, CAPN3, CASQ1, CASQ2, CAV3, CAVIN4, CFL2, CRYAB, CSRP1, CSRP3, CTNNB1, DES, DMD, DNAJB6, DST, FBP2, FBXL22, FBXO22, FBXO32, FERMT2, FHL2, FHL3, FHL5, FHOD3, FKBP1A, FKBP1B, FLNA, FLNB, FLNC, FMNL3, FRG1, GCOM1, GLRX3, HDA…	[ANK3, KRT19, KRT8, STXBP2]									[Group090, Group135]	GO:0031674	[2, 3, 6, 7, 8]	I band	{Group090=2.531456509853943E-6, Group135=2.1803806974970493E-15}	{Group090=2.1264234682773122E-4, Group135=2.747279678846282E-13}		I%20band	4	GO_CellularComponent-EBI-UniProt-GOA-ACAP-ARAP_08.05.2020_00h00	FALSE	FALSE	I%20band	0.0639469	1		GO:0031674
2.83688			[ACTN1, ACTN2, ACTN3, ACTN4, ADRA1A, ADRA1D, AHNAK2, AKAP4, ANK1, ANK2, ANK3, ATP2B4, BAG3, BIN1, BMP10, C10orf71, CAB39, CACNA1C, CACNA1D, CAPN3, CASQ1, CASQ2, CAV3, CAVIN4, CFL2, CRYAB, CSRP1, CSRP3, CTNNB1, DES, DMD, DNAJB6, DST, FBP2, FBXL22, FBXO22, FBXO32, FHL2, FHL3, FHL5, FHOD3, FKBP1A, FKBP1B, FLNA, FLNB, FLNC, FMNL3, FRG1, GCOM1, GLRX3, HDAC4, HOMER1, HRC, HSPB1, IGFN1, ITGB1BP2, JPH1, …	[ANK3, KRT19, KRT8, STXBP2]									[Group090, Group135]	GO:0030018	[2, 3, 4, 7, 8, 9]	Z disc	{Group090=2.531456509853943E-6, Group135=2.1803806974970493E-15}	{Group090=2.1264234682773122E-4, Group135=2.747279678846282E-13}		Z%20disc	4	GO_CellularComponent-EBI-UniProt-GOA-ACAP-ARAP_08.05.2020_00h00	FALSE	FALSE	Z%20disc	0.0492355	1		GO:0030018
2.37154			[ABCC9, ABRA, ACTA1, ACTA2, ACTC1, ACTG1, ACTN1, ACTN2, ACTN3, ACTN4, ADRA1A, ADRA1D, AHNAK, AHNAK2, AKAP4, ALDOA, ANK1, ANK2, ANK3, ANKRD1, ANKRD2, ANKRD23, ARF1, ARF1P1, ARHGEF25, ATP2B4, BAG3, BIN1, BMP10, C10orf71, CAB39, CACNA1C, CACNA1D, CACNA1S, CALD1, CALM1, CALM2, CALM3, CAPN3, CAPZB, CASQ1, CASQ2, CAV3, CAVIN4, CDK5R1, CFL2, CMYA5, CORO1C, CRYAB, CSRP1, CSRP3, CST3, CTNNB1, DAG1, DCTN4,…	[ANK3, KRT19, KRT8, SDC4, STXBP2, TPM1]									[Group090, Group131]	GO:0043292	[3, 4, 5]	contractile fiber	{Group090=2.531456509853943E-6, Group131=2.1912438807918053E-9}	{Group090=2.1264234682773122E-4, Group131=2.3665433912551496E-7}		contractile%20fiber	6	GO_CellularComponent-EBI-UniProt-GOA-ACAP-ARAP_08.05.2020_00h00	FALSE	FALSE	contractile%20fiber	0.0378176	1		GO:0043292
2.47934			[ABCC9, ABRA, ACTA1, ACTC1, ACTG1, ACTN1, ACTN2, ACTN3, ACTN4, ADRA1A, ADRA1D, AHNAK, AHNAK2, AKAP4, ALDOA, ANK1, ANK2, ANK3, ANKRD1, ANKRD2, ANKRD23, ARF1, ARF1P1, ARHGEF25, ATP2B4, BAG3, BIN1, BMP10, C10orf71, CAB39, CACNA1C, CACNA1D, CACNA1S, CALD1, CALM1, CALM2, CALM3, CAPN3, CAPZB, CASQ1, CASQ2, CAV3, CAVIN4, CFL2, CMYA5, CORO1C, CRYAB, CSRP1, CSRP3, CTNNB1, DAG1, DCTN4, DES, DMD, DNAJB6, DS…	[ANK3, KRT19, KRT8, SDC4, STXBP2, TPM1]									[Group090, Group131]	GO:0030016	[4, 5, 6]	myofibril	{Group090=2.531456509853943E-6, Group131=2.1912438807918053E-9}	{Group090=2.1264234682773122E-4, Group131=2.3665433912551496E-7}		myofibril	6	GO_CellularComponent-EBI-UniProt-GOA-ACAP-ARAP_08.05.2020_00h00	FALSE	FALSE	myofibril	0.0314727	1		GO:0030016
21.0526			[AHNAK, AHNAK2, ANK2, ANK3, DAG1, DMD, FLNC, FXR1, HOMER1, ILK, KRT19, KRT8, PGM5, PLEC, SDC4, SMPX, SVIL, SYNM, VCL]	[ANK3, KRT19, KRT8, SDC4]									[Group090, Group131, Group135]	GO:0043034	[2, 5, 6, 7]	costamere	{Group090=2.531456509853943E-6, Group131=2.1912438807918053E-9, Group135=2.1803806974970493E-15}	{Group090=2.1264234682773122E-4, Group131=2.3665433912551496E-7, Group135=2.747279678846282E-13}		costamere	4	GO_CellularComponent-EBI-UniProt-GOA-ACAP-ARAP_08.05.2020_00h00	FALSE	FALSE	costamere	3.01e-05	0.0154619		GO:0043034
3.44828			[ABCA2, ACRBP, ACTA1, ACTC1, ACTG1, ACTN2, AGFG1, AKAP13, ANK2, ANKRD1, BMP10, CAPN3, CAPN9, CASQ1, CASQ2, CAV3, CCDC136, CD9, CFL2, CFLAR, CLASP1, CLASP2, CNTNAP1, CSRP1, CSRP3, DAG1, DICER1, EDN1, EPB41L3, ERCC2, FABP9, FHOD3, FIG4, FLII, FMNL3, GNPAT, GPC1, IHH, ILK, ITGB1, KLHL41, KNL1, KRT19, KRT8, LDB3, LMOD1, LMOD2, LMOD3, MEF2A, MEF2C, MFSD14A, MPP5, MTMR2, MYH10, MYH11, MYH3, MYH6, MYL2,…	[KRT19, KRT8, TLR2, TPM1]									[Group090, Group131, Group135]	GO:0010927	[3, 4, 5]	cellular component assembly involved in morphogenesis	{Group090=2.531456509853943E-6, Group131=2.1912438807918053E-9, Group135=2.1803806974970493E-15}	{Group090=2.1264234682773122E-4, Group131=2.3665433912551496E-7, Group135=2.747279678846282E-13}		cellular%20component%20assembly%20involved%20in%20morphogenesis	4	GO_BiologicalProcess-EBI-UniProt-GOA-ACAP-ARAP_08.05.2020_00h00	FALSE	FALSE	cellular%20component%20assembly%20involved%20in%20morphogenesis	0.0268584	1		GO:0010927
3.5461			[ABCC8, ADRA1A, ADRA1D, AHNAK, AHNAK2, AKAP6, ALOX12, ANK1, ANK2, ANK3, ANXA1, ANXA2, AQP1, AQP4, ASB3, ATP1A1, ATP1A2, ATP1A3, ATP1A4, ATP1B1, ATP2B4, BGN, BIN1, BSG, BVES, CACNA1C, CACNA1D, CACNA1S, CACNA2D1, CACNB1, CACNB2, CACNB3, CACNG1, CACNG4, CACNG6, CACNG7, CACNG8, CAMK2D, CAPN3, CASQ1, CAV1, CAV2, CAV3, CAVIN4, CCDC78, CDH2, CIB1, CIB2, CLCN1, COL6A1, COL6A2, COL6A3, CORO1C, DAG1, DES, …	[ANK3, ATP1B1, KRT19, KRT8, MUC1]									[Group090, Group125]	GO:0042383	[4]	sarcolemma	{Group090=2.531456509853943E-6, Group125=1.0182693578711388E-4}	{Group090=2.1264234682773122E-4, Group125=0.0060077892114397185}		sarcolemma	5	GO_CellularComponent-EBI-UniProt-GOA-ACAP-ARAP_08.05.2020_00h00	FALSE	FALSE	sarcolemma	0.0123996	1		GO:0042383
16.129			[AKT1, ASCL2, CASP8, DNAJB6, E2F7, E2F8, EOMES, FZD5, GCM1, GJB5, GRHL2, HAND1, KRT19, KRT8, LIF, MDFI, NR2F2, PLG, PLK4, PRDM1, RNU6-664P, SENP2, SNAI1, SOCS3, SOX15, SPINT2, ST14, STK24, STK3, STK4, SUMO1]	[GRHL2, KRT19, KRT8, SPINT2, ST14]									[Group090, Group114, Group135]	GO:0060706	[3, 4, 5, 6, 7, 8, 9]	cell differentiation involved in embryonic placenta development	{Group090=2.531456509853943E-6, Group114=1.8177785821212504E-6, Group135=2.1803806974970493E-15}	{Group090=2.1264234682773122E-4, Group114=1.5996451522667005E-4, Group135=2.747279678846282E-13}		cell%20differentiation%20involved%20in%20embryonic%20placenta%20development	5	GO_BiologicalProcess-EBI-UniProt-GOA-ACAP-ARAP_08.05.2020_00h00	TRUE	FALSE	cell%20differentiation%20involved%20in%20embryonic%20placenta%20development	1.15e-05	0.00637439		GO:0060706
18.1818			[AGR2, AIMP2, ASCL1, CREB1, FGF10, FOXA1, FOXJ1, GATA6, GRHL2, HOXA5, IL13, KLF2, NFIB, NKX2-1, RBPJ, SAV1, SOX9, SPDEF, THRA, THRB, TMEM38B, YAP1]	[AGR2, FOXA1, GRHL2, SOX9]									[Group089, Group102, Group132]	GO:0060487	[5, 6, 7, 8, 9]	lung epithelial cell differentiation	{Group089=1.6381095069085375E-4, Group102=6.006509544474094E-5, Group132=3.9046429942893746E-4}	{Group089=0.008681980386615249, Group102=0.003904231203908161, Group132=0.01718042917487325}		lung%20epithelial%20cell%20differentiation	4	GO_BiologicalProcess-EBI-UniProt-GOA-ACAP-ARAP_08.05.2020_00h00	TRUE	FALSE	lung%20epithelial%20cell%20differentiation	5.56e-05	0.0272418		GO:0060487
17.3913			[AGR2, AIMP2, ASCL1, CREB1, CTNNB1, FGF10, FOXA1, FOXJ1, GATA6, GRHL2, HOXA5, IL13, KLF2, NFIB, NKX2-1, RBPJ, SAV1, SOX9, SPDEF, THRA, THRB, TMEM38B, YAP1]	[AGR2, FOXA1, GRHL2, SOX9]									[Group089, Group102, Group132]	GO:0060479	[4, 5, 6, 7, 8]	lung cell differentiation	{Group089=1.6381095069085375E-4, Group102=6.006509544474094E-5, Group132=3.9046429942893746E-4}	{Group089=0.008681980386615249, Group102=0.003904231203908161, Group132=0.01718042917487325}		lung%20cell%20differentiation	4	GO_BiologicalProcess-EBI-UniProt-GOA-ACAP-ARAP_08.05.2020_00h00	FALSE	FALSE	lung%20cell%20differentiation	6.68e-05	0.0321922		GO:0060479
10.5263			[ADAMTSL2, AGR2, AIMP2, ASCL1, BMP4, CDC42, CREB1, ERRFI1, FGF10, FGF7, FGFR2, FOXA1, FOXJ1, FOXP2, GATA6, GRHL2, HOXA5, IL13, KLF2, MAP2K1, NFIB, NKX2-1, PKD1, RBPJ, RCAN3, RCN3, SAV1, SHH, SOX9, SPDEF, SRSF6, STRA6, THRA, THRB, TMEM38B, WNT2, WNT7B, YAP1]	[AGR2, FOXA1, GRHL2, SOX9]									[Group089, Group102, Group132]	GO:0060428	[5, 6, 7, 8]	lung epithelium development	{Group089=1.6381095069085375E-4, Group102=6.006509544474094E-5, Group132=3.9046429942893746E-4}	{Group089=0.008681980386615249, Group102=0.003904231203908161, Group132=0.01718042917487325}		lung%20epithelium%20development	4	GO_BiologicalProcess-EBI-UniProt-GOA-ACAP-ARAP_08.05.2020_00h00	FALSE	FALSE	lung%20epithelium%20development	0.000497	0.199188		GO:0060428
4.02299			[ACTN3, ACVR1, ACVR2A, ACVR2B, ADGRV1, ADRB2, AHSG, ALOX15, ALOX5, ALPL, AMBN, AMELX, AMELY, AMTN, ANKH, ANO6, ASGR2, ASPN, ATF4, ATP2B1, ATRAID, AXIN2, BCOR, BGLAP, BMP2, BMP2K, BMP4, BMP6, BMP7, BMPR1A, BMPR1B, BMPR2, C3CER1, CCL3, CCN1, CCNA2, CCR1, CEBPB, CEMP1, CER1, CLEC3B, CNNM4, COL1A1, COL1A2, COMP, CXXC1, CYP27B1, DDR2, DMP1, DMTF1, DSPP, DUOX2, ECM1, EIF2AK3, ENAM, ENPP1, ERCC2, FAM20A…	[CYP27B1, FAM83H, LTF, MGP, SOX9, SPP1, TFAP2A]									[Group088, Group098, Group137]	GO:0031214	[2, 4, 5, 6]	biomineral tissue development	{Group088=0.0024507520786415113, Group098=0.013160957855187264, Group137=1.0260217571862924E-15}	{Group088=0.08332557067381138, Group098=0.23689724139337076, Group137=1.3133078491984543E-13}		biomineral%20tissue%20development	7	GO_BiologicalProcess-EBI-UniProt-GOA-ACAP-ARAP_08.05.2020_00h00	TRUE	FALSE	biomineral%20tissue%20development	0.00161193	0.565788		GO:0031214
4.90196			[ACTN3, ACVR1, ACVR2A, ACVR2B, ADGRV1, ADRB2, AHSG, ALOX5, AMELX, AMTN, ANKH, ANO6, ASPN, ATF4, ATP2B1, ATRAID, BCOR, BGLAP, BMP2, BMP2K, BMP4, BMP6, BMP7, BMPR1A, BMPR1B, BMPR2, CCL3, CCN1, CCNA2, CCR1, CEBPB, COMP, CYP27B1, DDR2, DMP1, DMTF1, ECM1, ENAM, ENPP1, FAM20C, FBN2, FBXO5, FGF23, FZD9, GAS6, GATA1, GPM6B, GREM1, HEY1, HEY2, HIF1A, IFITM5, ISG15, KL, LTBP2, LTBP3, LTF, MATN1, MEF2C, MGP…	[CYP27B1, LTF, MGP, SOX9, TFAP2A]									[Group088, Group093, Group098, Group132, Group137]	GO:0110149	[2, 3]	regulation of biomineralization	{Group088=0.0024507520786415113, Group093=0.019789578340477905, Group098=0.013160957855187264, Group132=3.9046429942893746E-4, Group137=1.0260217571862924E-15}	{Group088=0.08332557067381138, Group093=0.23747494008573486, Group098=0.23689724139337076, Group132=0.01718042917487325, Group137=1.3133078491984543E-13}		regulation%20of%20biomineralization	5	GO_BiologicalProcess-EBI-UniProt-GOA-ACAP-ARAP_08.05.2020_00h00	FALSE	FALSE	regulation%20of%20biomineralization	0.00323174	0.966289		GO:0110149
4.90196			[ACTN3, ACVR1, ACVR2A, ACVR2B, ADGRV1, ADRB2, AHSG, ALOX5, AMELX, AMTN, ANKH, ANO6, ASPN, ATF4, ATP2B1, ATRAID, BCOR, BGLAP, BMP2, BMP2K, BMP4, BMP6, BMP7, BMPR1A, BMPR1B, BMPR2, CCL3, CCN1, CCNA2, CCR1, CEBPB, COMP, CYP27B1, DDR2, DMP1, DMTF1, ECM1, ENAM, ENPP1, FAM20C, FBN2, FBXO5, FGF23, FZD9, GAS6, GATA1, GPM6B, GREM1, HEY1, HEY2, HIF1A, IFITM5, ISG15, KL, LTBP2, LTBP3, LTF, MATN1, MEF2C, MGP…	[CYP27B1, LTF, MGP, SOX9, TFAP2A]									[Group088, Group093, Group098, Group132, Group137]	GO:0070167	[3, 4, 5, 6, 7]	regulation of biomineral tissue development	{Group088=0.0024507520786415113, Group093=0.019789578340477905, Group098=0.013160957855187264, Group132=3.9046429942893746E-4, Group137=1.0260217571862924E-15}	{Group088=0.08332557067381138, Group093=0.23747494008573486, Group098=0.23689724139337076, Group132=0.01718042917487325, Group137=1.3133078491984543E-13}		regulation%20of%20biomineral%20tissue%20development	5	GO_BiologicalProcess-EBI-UniProt-GOA-ACAP-ARAP_08.05.2020_00h00	FALSE	FALSE	regulation%20of%20biomineral%20tissue%20development	0.00323174	0.966289		GO:0070167
6.17284			[ACTN3, ACVR1, ACVR2A, ACVR2B, ADGRV1, ADRB2, AHSG, ALOX5, ANKH, ANO6, ATP2B1, ATRAID, BCOR, BGLAP, BMP2, BMP2K, BMP4, BMP6, BMP7, BMPR1A, BMPR1B, BMPR2, CCL3, CCN1, CCNA2, CCR1, COMP, CYP27B1, DDR2, ECM1, ENPP1, FAM20C, FBN2, FGF23, FZD9, GATA1, GPM6B, GREM1, HIF1A, IFITM5, ISG15, KL, LTBP2, LTBP3, LTF, MATN1, MEF2C, MGP, NBR1, NELL1, OMD, OSR1, OSR2, OXSR1, P2RX7, PHOSPHO1, PKDCC, PPP3CA, PTH, …	[CYP27B1, LTF, MGP, SOX9, TFAP2A]									[Group088, Group093, Group098, Group132, Group137]	GO:0030500	[4, 5, 6, 7, 8]	regulation of bone mineralization	{Group088=0.0024507520786415113, Group093=0.019789578340477905, Group098=0.013160957855187264, Group132=3.9046429942893746E-4, Group137=1.0260217571862924E-15}	{Group088=0.08332557067381138, Group093=0.23747494008573486, Group098=0.23689724139337076, Group132=0.01718042917487325, Group137=1.3133078491984543E-13}		regulation%20of%20bone%20mineralization	5	GO_BiologicalProcess-EBI-UniProt-GOA-ACAP-ARAP_08.05.2020_00h00	TRUE	FALSE	regulation%20of%20bone%20mineralization	0.0011711	0.428621		GO:0030500
4.06504			[ACTN3, ACVR1, ACVR2A, ACVR2B, ADGRV1, ADRB2, AHSG, ALOX15, ALOX5, ANKH, ANO6, ASGR2, ASPN, ATP2B1, ATRAID, AXIN2, BCOR, BGLAP, BMP2, BMP2K, BMP4, BMP6, BMP7, BMPR1A, BMPR1B, BMPR2, C3CER1, CCL3, CCN1, CCNA2, CCR1, CER1, CLEC3B, COL1A2, COMP, CYP27B1, DDR2, DUOX2, ECM1, EIF2AK3, ENPP1, ERCC2, FAM20C, FBN2, FBXL15, FGF23, FGFR2, FGFR3, FGR, FZD9, GATA1, GPC3, GPM6B, GPNMB, GREM1, HIF1A, IBSP, IFIT…	[CYP27B1, LTF, MGP, SOX9, TFAP2A]									[Group088, Group093, Group098, Group132, Group137]	GO:0030282	[3, 5, 6, 7]	bone mineralization	{Group088=0.0024507520786415113, Group093=0.019789578340477905, Group098=0.013160957855187264, Group132=3.9046429942893746E-4, Group137=1.0260217571862924E-15}	{Group088=0.08332557067381138, Group093=0.23747494008573486, Group098=0.23689724139337076, Group132=0.01718042917487325, Group137=1.3133078491984543E-13}		bone%20mineralization	5	GO_BiologicalProcess-EBI-UniProt-GOA-ACAP-ARAP_08.05.2020_00h00	FALSE	FALSE	bone%20mineralization	0.00712241	1		GO:0030282
2.40385			[ACTN3, ACVR1, ACVR2A, ACVR2B, ADGRV1, ADRB2, AHSG, ALOX5, ANKH, ANO6, AREG, ATP2B1, ATP6AP1, ATRAID, AXIN2, BCL2, BCOR, BGLAP, BMP2, BMP2K, BMP4, BMP6, BMP7, BMPR1A, BMPR1B, BMPR2, CALCA, CALCR, CCL3, CCN1, CCN4, CCNA2, CCR1, CDK6, CEBPA, CEBPB, CEBPD, CHRD, CHSY1, CITED1, CLIC1, COMP, CSF1, CTHRC1, CTNNB1, CTNNBIP1, CYP27B1, DDR2, DDX5, DHRS3, DKK1, ECM1, EGR2, ENPP1, ESRRA, FAM20C, FBN2, FBXO5…	[CYP27B1, LTF, MGP, SOX9, TFAP2A]									[Group088, Group093, Group098, Group132, Group137]	GO:0030278	[3, 4]	regulation of ossification	{Group088=0.0024507520786415113, Group093=0.019789578340477905, Group098=0.013160957855187264, Group132=3.9046429942893746E-4, Group137=1.0260217571862924E-15}	{Group088=0.08332557067381138, Group093=0.23747494008573486, Group098=0.23689724139337076, Group132=0.01718042917487325, Group137=1.3133078491984543E-13}		regulation%20of%20ossification	5	GO_BiologicalProcess-EBI-UniProt-GOA-ACAP-ARAP_08.05.2020_00h00	FALSE	FALSE	regulation%20of%20ossification	0.0531388	1		GO:0030278
2.63158			[AFF3, ALDH1A2, ALX1, ALX3, ALX4, ASPH, ATRX, B9D1, BAK1, BAX, BBS7, BCL2L11, BMP4, BMP7, BMPR1A, BMPR1B, BMPR2, BPNT2, BSG, C2CD3, CACNA1C, CHD7, CHST11, CIBAR1, COL2A1, COMP, CPLANE1, CRABP2, CREBBP, CTNNB1, CYP26B1, DKK1, DLX5, DLX6, DYNC2H1, ECE1, EN1, EVX2, FBN2, FBXW4, FGF10, FGF4, FGF8, FGF9, FGFR1, FGFR2, FLVCR1, FMN1, FOXN1, FRAS1, FREM2, FZD6, GDF5, GJA5, GLI2, GLI3, GNA12, GNAS, GPC3, …	[CRABP2, GRHL2, SOX9, TFAP2A, TFAP2B]									[Group088, Group089, Group132, Group137]	GO:0060173	[4, 5]	limb development	{Group088=0.0024507520786415113, Group089=1.6381095069085375E-4, Group132=3.9046429942893746E-4, Group137=1.0260217571862924E-15}	{Group088=0.08332557067381138, Group089=0.008681980386615249, Group132=0.01718042917487325, Group137=1.3133078491984543E-13}		limb%20development	5	GO_BiologicalProcess-EBI-UniProt-GOA-ACAP-ARAP_08.05.2020_00h00	FALSE	FALSE	limb%20development	0.0385635	1		GO:0060173
2.63158			[AFF3, ALDH1A2, ALX1, ALX3, ALX4, ASPH, ATRX, B9D1, BAK1, BAX, BBS7, BCL2L11, BMP4, BMP7, BMPR1A, BMPR1B, BMPR2, BPNT2, BSG, C2CD3, CACNA1C, CHD7, CHST11, CIBAR1, COL2A1, COMP, CPLANE1, CRABP2, CREBBP, CTNNB1, CYP26B1, DKK1, DLX5, DLX6, DYNC2H1, ECE1, EN1, EVX2, FBN2, FBXW4, FGF10, FGF4, FGF8, FGF9, FGFR1, FGFR2, FLVCR1, FMN1, FOXN1, FRAS1, FREM2, FZD6, GDF5, GJA5, GLI2, GLI3, GNA12, GNAS, GPC3, …	[CRABP2, GRHL2, SOX9, TFAP2A, TFAP2B]									[Group088, Group089, Group132, Group137]	GO:0048736	[3, 4]	appendage development	{Group088=0.0024507520786415113, Group089=1.6381095069085375E-4, Group132=3.9046429942893746E-4, Group137=1.0260217571862924E-15}	{Group088=0.08332557067381138, Group089=0.008681980386615249, Group132=0.01718042917487325, Group137=1.3133078491984543E-13}		appendage%20development	5	GO_BiologicalProcess-EBI-UniProt-GOA-ACAP-ARAP_08.05.2020_00h00	FALSE	FALSE	appendage%20development	0.0385635	1		GO:0048736
3.20513			[AFF3, ALDH1A2, ALX1, ALX3, ALX4, ASPH, ATRX, B9D1, BAK1, BAX, BCL2L11, BMP4, BMP7, BMPR1A, BMPR1B, BPNT2, C2CD3, CACNA1C, CHD7, CHST11, CIBAR1, COL2A1, CPLANE1, CRABP2, CREBBP, CTNNB1, CYP26B1, DKK1, DLX5, DLX6, DYNC2H1, ECE1, EN1, EVX2, FBN2, FBXW4, FGF10, FGF4, FGF8, FGF9, FGFR1, FGFR2, FLVCR1, FMN1, FRAS1, FREM2, FZD6, GDF5, GJA5, GLI2, GLI3, GNA12, GNAS, GPC3, GREM1, GRHL2, HAND2, HDAC1, HDA…	[CRABP2, GRHL2, SOX9, TFAP2A, TFAP2B]									[Group088, Group089, Group132, Group137]	GO:0035108	[4, 5, 6]	limb morphogenesis	{Group088=0.0024507520786415113, Group089=1.6381095069085375E-4, Group132=3.9046429942893746E-4, Group137=1.0260217571862924E-15}	{Group088=0.08332557067381138, Group089=0.008681980386615249, Group132=0.01718042917487325, Group137=1.3133078491984543E-13}		limb%20morphogenesis	5	GO_BiologicalProcess-EBI-UniProt-GOA-ACAP-ARAP_08.05.2020_00h00	FALSE	FALSE	limb%20morphogenesis	0.0184431	1		GO:0035108
3.20513			[AFF3, ALDH1A2, ALX1, ALX3, ALX4, ASPH, ATRX, B9D1, BAK1, BAX, BCL2L11, BMP4, BMP7, BMPR1A, BMPR1B, BPNT2, C2CD3, CACNA1C, CHD7, CHST11, CIBAR1, COL2A1, CPLANE1, CRABP2, CREBBP, CTNNB1, CYP26B1, DKK1, DLX5, DLX6, DYNC2H1, ECE1, EN1, EVX2, FBN2, FBXW4, FGF10, FGF4, FGF8, FGF9, FGFR1, FGFR2, FLVCR1, FMN1, FRAS1, FREM2, FZD6, GDF5, GJA5, GLI2, GLI3, GNA12, GNAS, GPC3, GREM1, GRHL2, HAND2, HDAC1, HDA…	[CRABP2, GRHL2, SOX9, TFAP2A, TFAP2B]									[Group088, Group089, Group132, Group137]	GO:0035107	[3, 4, 5]	appendage morphogenesis	{Group088=0.0024507520786415113, Group089=1.6381095069085375E-4, Group132=3.9046429942893746E-4, Group137=1.0260217571862924E-15}	{Group088=0.08332557067381138, Group089=0.008681980386615249, Group132=0.01718042917487325, Group137=1.3133078491984543E-13}		appendage%20morphogenesis	5	GO_BiologicalProcess-EBI-UniProt-GOA-ACAP-ARAP_08.05.2020_00h00	FALSE	FALSE	appendage%20morphogenesis	0.0184431	1		GO:0035107
4.09836			[ANO1, ANO10, ANO2, ANO3, ANO4, ANO5, ANO6, ANO7, ANO8, ANO9, APOL1, BEST1, BEST2, BEST3, BEST4, BSND, CASR, CFTR, CHRFAM7A, CHRNA7, CLCA1, CLCA2, CLCA3P, CLCA4, CLCC1, CLCN1, CLCN2, CLCN3, CLCN4, CLCN5, CLCN6, CLCN7, CLCNKA, CLCNKB, CLDN17, CLDN4, CLIC1, CLIC2, CLIC3, CLIC4, CLIC5, CLIC6, FXYD1, FXYD3, GABRA1, GABRA2, GABRA3, GABRA4, GABRA5, GABRA6, GABRB1, GABRB2, GABRB3, GABRD, GABRE, GABRG1, …	[CLDN4, CLIC6, FXYD3, GABRP, VAMP8]									[Group087]	GO:1902476	[6, 8]	chloride transmembrane transport	{Group087=0.005870645525141251}	{Group087=0.15850742917881377}		chloride%20transmembrane%20transport	5	GO_BiologicalProcess-EBI-UniProt-GOA-ACAP-ARAP_08.05.2020_00h00	FALSE	FALSE	chloride%20transmembrane%20transport	0.00688601	1		GO:1902476
3.57143			[ADAMTS8, ANKH, ANO1, ANO10, ANO2, ANO3, ANO4, ANO5, ANO6, ANO7, ANO8, ANO9, APOL1, BEST1, BEST2, BEST3, BEST4, BSND, CASR, CFTR, CHRFAM7A, CHRNA7, CLCA1, CLCA2, CLCA3P, CLCA4, CLCC1, CLCN1, CLCN2, CLCN3, CLCN4, CLCN5, CLCN6, CLCN7, CLCNKA, CLCNKB, CLDN17, CLDN4, CLIC1, CLIC2, CLIC3, CLIC4, CLIC5, CLIC6, FXYD1, FXYD3, GABRA1, GABRA2, GABRA3, GABRA4, GABRA5, GABRA6, GABRB1, GABRB2, GABRB3, GABRD, …	[CLDN4, CLIC6, FXYD3, GABRP, VAMP8]									[Group087]	GO:0098661	[5, 7]	inorganic anion transmembrane transport	{Group087=0.005870645525141251}	{Group087=0.15850742917881377}		inorganic%20anion%20transmembrane%20transport	5	GO_BiologicalProcess-EBI-UniProt-GOA-ACAP-ARAP_08.05.2020_00h00	FALSE	FALSE	inorganic%20anion%20transmembrane%20transport	0.0120525	1		GO:0098661
3.0303			[ABCB1, ADAMTS8, ANKH, ANO1, ANO10, ANO2, ANO3, ANO4, ANO5, ANO6, ANO7, ANO8, ANO9, APOL1, AQP6, ATF4, BEST1, BEST2, BEST3, BEST4, BSND, CA2, CA7, CASR, CCT8L2, CEBPB, CFTR, CHRFAM7A, CHRNA7, CLCA1, CLCA2, CLCA3P, CLCA4, CLCC1, CLCN1, CLCN2, CLCN3, CLCN4, CLCN5, CLCN6, CLCN7, CLCNKA, CLCNKB, CLDN17, CLDN4, CLIC1, CLIC2, CLIC3, CLIC4, CLIC5, CLIC6, CLNS1A, CRY2, ENPP1, FGF23, FGFR1, FXYD1, FXYD3, …	[CLDN4, CLIC6, FXYD3, GABRP, SLC34A2, VAMP8]									[Group087]	GO:0015698	[6]	inorganic anion transport	{Group087=0.005870645525141251}	{Group087=0.15850742917881377}		inorganic%20anion%20transport	6	GO_BiologicalProcess-EBI-UniProt-GOA-ACAP-ARAP_08.05.2020_00h00	FALSE	FALSE	inorganic%20anion%20transport	0.013148	1		GO:0015698
4.16667			[ANO1, ANO10, ANO2, ANO3, ANO4, ANO5, ANO6, ANO7, ANO8, ANO9, APOL1, BEST1, BEST2, BEST3, BEST4, BSND, CFTR, CHRFAM7A, CHRNA7, CLCA1, CLCA2, CLCA3P, CLCA4, CLCC1, CLCN1, CLCN2, CLCN3, CLCN4, CLCN5, CLCN6, CLCN7, CLCNKA, CLCNKB, CLDN17, CLDN4, CLIC1, CLIC2, CLIC3, CLIC4, CLIC5, CLIC6, FXYD1, FXYD3, GABRA1, GABRA2, GABRA3, GABRA4, GABRA5, GABRA6, GABRB1, GABRB2, GABRB3, GABRD, GABRE, GABRG1, GABRG2…	[CLDN4, CLIC6, FXYD3, GABRP, VAMP8]									[Group087]	GO:0015108	[6, 7, 8, 9]	chloride transmembrane transporter activity	{Group087=0.005870645525141251}	{Group087=0.15850742917881377}		chloride%20transmembrane%20transporter%20activity	5	GO_BiologicalProcess-EBI-UniProt-GOA-ACAP-ARAP_08.05.2020_00h00	FALSE	FALSE	chloride%20transmembrane%20transporter%20activity	0.00642977	1		GO:0015108
2.95858			[ABCB1, ADAMTS8, ANKH, ANO1, ANO10, ANO2, ANO3, ANO4, ANO5, ANO6, ANO7, ANO8, ANO9, APOL1, AQP6, BEST1, BEST2, BEST3, BEST4, BSND, CCT8L2, CFTR, CHRFAM7A, CHRNA7, CLCA1, CLCA2, CLCA3P, CLCA4, CLCC1, CLCN1, CLCN2, CLCN3, CLCN4, CLCN5, CLCN6, CLCN7, CLCNKA, CLCNKB, CLDN17, CLDN4, CLIC1, CLIC2, CLIC3, CLIC4, CLIC5, CLIC6, FXYD1, FXYD3, GABRA1, GABRA2, GABRA3, GABRA4, GABRA5, GABRA6, GABRB1, GABRB2, …	[CLDN4, CLIC6, FXYD3, GABRP, VAMP8]									[Group087]	GO:0015103	[5, 6, 7, 8]	inorganic anion transmembrane transporter activity	{Group087=0.005870645525141251}	{Group087=0.15850742917881377}		inorganic%20anion%20transmembrane%20transporter%20activity	5	GO_BiologicalProcess-EBI-UniProt-GOA-ACAP-ARAP_08.05.2020_00h00	FALSE	FALSE	inorganic%20anion%20transmembrane%20transporter%20activity	0.0250349	1		GO:0015103
3.78788			[ABCB1, ANO1, ANO10, ANO2, ANO3, ANO4, ANO5, ANO6, ANO7, ANO8, ANO9, APOL1, BEST1, BEST2, BEST3, BEST4, BSND, CA2, CA7, CASR, CFTR, CHRFAM7A, CHRNA7, CLCA1, CLCA2, CLCA3P, CLCA4, CLCC1, CLCN1, CLCN2, CLCN3, CLCN4, CLCN5, CLCN6, CLCN7, CLCNKA, CLCNKB, CLDN17, CLDN4, CLIC1, CLIC2, CLIC3, CLIC4, CLIC5, CLIC6, CLNS1A, FXYD1, FXYD3, GABRA1, GABRA2, GABRA3, GABRA4, GABRA5, GABRA6, GABRB1, GABRB2, GABRB…	[CLDN4, CLIC6, FXYD3, GABRP, VAMP8]									[Group087]	GO:0006821	[7]	chloride transport	{Group087=0.005870645525141251}	{Group087=0.15850742917881377}		chloride%20transport	5	GO_BiologicalProcess-EBI-UniProt-GOA-ACAP-ARAP_08.05.2020_00h00	FALSE	FALSE	chloride%20transport	0.00951047	1		GO:0006821
5.37634			[ANO1, ANO10, ANO2, ANO3, ANO4, ANO5, ANO6, ANO7, ANO8, ANO9, APOL1, BEST1, BEST2, BEST3, BEST4, BSND, CFTR, CHRFAM7A, CHRNA7, CLCA1, CLCA2, CLCA3P, CLCA4, CLCC1, CLCN1, CLCN2, CLCN3, CLCN4, CLCN5, CLCN6, CLCN7, CLCNKA, CLCNKB, CLDN17, CLDN4, CLIC1, CLIC2, CLIC3, CLIC4, CLIC5, CLIC6, FXYD1, FXYD3, GABRA1, GABRA2, GABRA3, GABRA4, GABRA5, GABRA6, GABRB1, GABRB2, GABRB3, GABRD, GABRE, GABRG1, GABRG2…	[CLDN4, CLIC6, FXYD3, GABRP, VAMP8]									[Group087]	GO:0005254	[7, 8, 9, 10]	chloride channel activity	{Group087=0.005870645525141251}	{Group087=0.15850742917881377}		chloride%20channel%20activity	5	GO_BiologicalProcess-EBI-UniProt-GOA-ACAP-ARAP_08.05.2020_00h00	FALSE	FALSE	chloride%20channel%20activity	0.00216297	0.711616		GO:0005254
4.38596			[ABCB1, ANO1, ANO10, ANO2, ANO3, ANO4, ANO5, ANO6, ANO7, ANO8, ANO9, APOL1, BEST1, BEST2, BEST3, BEST4, BSND, CCT8L2, CFTR, CHRFAM7A, CHRNA7, CLCA1, CLCA2, CLCA3P, CLCA4, CLCC1, CLCN1, CLCN2, CLCN3, CLCN4, CLCN5, CLCN6, CLCN7, CLCNKA, CLCNKB, CLDN17, CLDN4, CLIC1, CLIC2, CLIC3, CLIC4, CLIC5, CLIC6, FXYD1, FXYD3, GABRA1, GABRA2, GABRA3, GABRA4, GABRA5, GABRA6, GABRB1, GABRB2, GABRB3, GABRD, GABRE,…	[CLDN4, CLIC6, FXYD3, GABRP, VAMP8]									[Group087]	GO:0005253	[6, 7, 8, 9]	anion channel activity	{Group087=0.005870645525141251}	{Group087=0.15850742917881377}		anion%20channel%20activity	5	GO_BiologicalProcess-EBI-UniProt-GOA-ACAP-ARAP_08.05.2020_00h00	FALSE	FALSE	anion%20channel%20activity	0.0051888	1		GO:0005253
[truncated: 598 more rows]

## Sheet: ClueGo Results GO_BP PC2 Leuk
% Associated Genes	% Common Gene	%Genes Cluster #	All Associated Genes	Associated Genes Found	CEREBRAL_DOWNSTRAM_INFO	CEREBRAL_DOWNSTRAM_INFO_ALL	CEREBRAL_LOCALIZATION_INFO	CEREBRAL_LOCALIZATION_INFO_ALL	Cluster	Common Genes	ENSEMBL_GENE_ID	GeneType	GOGroups	GOID	GOLevels	GOTerm	Group PValue	Group PValue Corrected with Bonferroni step down	Input Gene ID	name	Nr. Genes	Ontology Source	OverViewTerm	selected	shared name	Term PValue	Term PValue Corrected with Bonferroni step down	UniProtKB_AC	UNIQUE_ID
[truncated: 453 more rows]

[truncated: 4 more sheets: ClueGo Results GO_BP PC1 Mesenc, ClueGO Results_PC3_Endo, ClueGo Results GO_BP PC3 Peri, ClueGo Results GO_BP PC4 MEPs]
