# Supplementary material for: Transcriptomic analysis of the 12 major human breast cell types reveals mechanisms of cell and tissue function
Source: PLoS Biol. 2024 Nov 5;22(11):e3002820. doi: 10.1371/journal.pbio.3002820 (PMC11537416; doi:10.1371/journal.pbio.3002820)
Supplement: S5 Data — These results were used to calculate the proportion of differentially expressed genes in each HGNC gene family. (XLSX) [file pbio.3002820.s006.xlsx]

## Sheet: resRmEpiN239.Sorted.DESeq.LRT.a
RNASeq.GeneSYM	EnsDb.ENSEMBLID	EnsDb.GeneSYM	EnsDb.ENTREZID	org.Hs.UCSCKGID	org.Hs.REFSEQID	org.Hs.UNIPROTID	org.Hs.PFAMID	org.Hs.GeneName	LRT.stat	LRT.pvalue	LRT.padj
FYN	ENSG00000010810	FYN	2534	uc003pvh.3	NM_001242779	P06241	PF00017	FYN proto-oncogene, Src family tyrosine kinase	682.751	3.16541e-140	5.66387e-136
PLEKHA2	ENSG00000169499	PLEKHA2	59339	uc064mei.1	NM_021623	A8K727	PF00169	pleckstrin homology domain containing A2	675.555	1.10787e-138	9.91152e-135
SERPINE1	ENSG00000106366	SERPINE1	5054	uc003uxt.4	NM_000602	A0A024QYT5	PF00079	serpin family E member 1	619.325	1.2716e-126	7.58423e-123
ESAM	ENSG00000149564	ESAM	90952	uc058irh.1	NM_138961	Q96AP7	PF07686	endothelial cell adhesion molecule	612.057	4.59225e-125	2.05423e-121
HSPA12A	ENSG00000165868	HSPA12A	259217	uc057wew.1	NM_001330164	A0A1B0GTF3	NA	heat shock protein family A (Hsp70) member 12A	570.138	4.38369e-116	1.56875e-112
SLA2	ENSG00000101082	SLA2	84174	uc002xfu.4	NM_032214	Q9H6Q3	PF00018	Src like adaptor 2	511.21	1.77443e-103	5.29164e-100
BCAR1	ENSG00000050820	BCAR1	9564	uc002fdx.4	NM_001170714	P56945	PF12026	BCAR1, Cas family scaffold protein	503.048	9.85337e-102	2.51866e-98
COL4A1	ENSG00000187498	COL4A1	1282	uc001vqw.4	NM_001303110	A5PKV2	PF01391	collagen type IV alpha 1 chain	488.016	1.60436e-98	3.58834e-95
MMP3	ENSG00000149968	MMP3	4314	uc001phj.2	NM_002422	P08254	PF00045	matrix metallopeptidase 3	479.513	1.0503e-96	2.08812e-93
ADAM8	ENSG00000151651	ADAM8	101	uc057wyj.1	NM_001109	P78325	PF01421	ADAM metallopeptidase domain 8	472.461	3.364e-95	6.0192e-92
AKAP2	ENSG00000241978	AKAP2	445815	uc064uzy.1	NM_001004065	Q9Y2D5	PF15304	A-kinase anchoring protein 2	464.929	1.3637e-93	2.21824e-90
DOCK1	ENSG00000150760	DOCK1	1793	uc057wuj.1	NM_001290223	B2RUU3	PF06920	dedicator of cytokinesis 1	454.948	1.83823e-91	2.74096e-88
PKP2	ENSG00000057294	PKP2	5318	uc001rlk.5	NM_001005242	Q99959	PF00514	plakophilin 2	453.238	4.25933e-91	5.86248e-88
CBLC	ENSG00000142273	CBLC	23624	uc002ozs.4	NM_001130852	Q9ULV8	PF02761	Cbl proto-oncogene C	447.858	5.98241e-90	7.64594e-87
IL2RB	ENSG00000100385	IL2RB	3560	uc003aqv.2	NM_000878	P14784	NA	interleukin 2 receptor subunit beta	444.904	2.55248e-89	3.04477e-86
TNFRSF1B	ENSG00000028137	TNFRSF1B	7133	uc057cji.1	NM_001066	P20333	PF00020	TNF receptor superfamily member 1B	441.759	1.1957e-88	1.33717e-85
EYA2	ENSG00000064655	EYA2	2139	uc061xnl.1	NM_005244	O00167	NA	EYA transcriptional coactivator and phosphatase 2	431.653	1.70611e-86	1.79573e-83
CDH6	ENSG00000113361	CDH6	1004	uc003jhc.3	NM_004932	P55285	PF00028	cadherin 6	422.372	1.62075e-84	1.61112e-81
CD74	ENSG00000019582	CD74	972	uc063ire.1	NM_001025158	P04233	PF09307	CD74 molecule	415.361	5.04878e-83	4.75462e-80
SYNM	ENSG00000182253	SYNM	23336	uc059nss.1	NM_015286	A0A075B7B1	PF00038	synemin	410.057	6.80415e-82	6.08733e-79
RAMP2	ENSG00000131477	RAMP2	10266	uc060fmz.1	NM_005854	A0A024R1Z2	PF04901	receptor activity modifying protein 2	399.027	1.51668e-79	1.24571e-76
SULF1	ENSG00000137573	SULF1	23213	uc064nng.1	NM_001128204	A0A024R809	PF12548	sulfatase 1	399.007	1.53164e-79	1.24571e-76
CD24	ENSG00000272398	CD24	100133941	uc032xhc.2	NM_001291737	B6EC88	PF14984	CD24 molecule	395.84	7.22761e-79	5.62277e-76
FAM43A	ENSG00000185112	FAM43A	131583	uc003fuj.4	NM_153690	Q8N2R8	PF14719	family with sequence similarity 43 member A	387.596	4.09957e-77	3.0564e-74
RIPK3	ENSG00000129465	RIPK3	11035	uc059agi.1	NM_006871	Q9Y572	PF12721	receptor interacting serine/threonine kinase 3	387.135	5.13813e-77	3.67747e-74
MEDAG	ENSG00000102802	MEDAG	84935	uc001uth.5	NM_032849	Q5VYS4	NA	mesenteric estrogen dependent adipogenesis	379.576	2.08075e-75	1.43195e-72
EBF1	ENSG00000164330	EBF1	1879	uc063jes.1	NM_001290360	B4E2U8	PF16423	early B cell factor 1	371.126	1.30041e-73	8.61789e-71
NOVA2	ENSG00000104967	NOVA2	4858	uc002pdv.3	NM_002516	Q9UNW9	PF00013	NOVA alternative splicing regulator 2	368.096	5.72809e-73	3.66045e-70
PALM2-AKAP2	ENSG00000157654	PALM2-AKAP2	445815	uc064uzv.1	NM_007203	Q9Y2D5	PF15304	PALM2-AKAP2 readthrough	362.523	8.74568e-72	5.39608e-69
RIPK4	ENSG00000183421	RIPK4	54101	uc062aiw.1	NM_020639	Q96T11	PF12796	receptor interacting serine/threonine kinase 4	357.617	9.62794e-71	5.74242e-68
MFHAS1	ENSG00000147324	MFHAS1	9258	uc064kcj.1	NM_004225	Q9Y4C4	PF13855	malignant fibrous histiocytoma amplified sequence 1	353.215	8.27866e-70	4.77839e-67
LHFP	ENSG00000183722	LHFP	10186	uc001uxf.4	NM_005780	A0A024RDR1	PF10242	LHFPL tetraspan subfamily member 6	353.076	8.86265e-70	4.9556e-67
ADAMTS4	ENSG00000158859	ADAMTS4	9507	uc001fyt.5	NM_001320336	O75173	PF01421	ADAM metallopeptidase with thrombospondin type 1 motif 4	351.553	1.86561e-69	1.01156e-66
COL4A2	ENSG00000134871	COL4A2	1284	uc058yft.1	NM_001846	A0A024RDW8	PF01391	collagen type IV alpha 2 chain	348.726	7.42424e-69	3.90712e-66
WIPF1	ENSG00000115935	WIPF1	7456	uc061pvh.1	NM_001077269	A0A140VJZ9	PF02205	WAS/WASL interacting protein family member 1	348.639	7.74946e-69	3.96175e-66
GNAI2	ENSG00000114353	GNAI2	2771	uc003cyp.3	NM_001166425	B3KP24	PF00503	G protein subunit alpha i2	345.777	3.13632e-68	1.55884e-65
TCF4	ENSG00000196628	TCF4	6925	uc021ukj.2	NM_001083962	B3KVA4	PF00010	transcription factor 4	345.083	4.40142e-68	2.1285e-65
FAIM3	ENSG00000162894	FAIM3	9214	uc001hey.4	NM_001142472	O60667	PF07686	Fc fragment of IgM receptor	344.468	5.94597e-68	2.79977e-65
ANGPT2	ENSG00000091879	ANGPT2	285	uc010lri.5	NM_001118887	O15123	PF00147	angiopoietin 2	332.026	2.58405e-65	1.18555e-62
DEF6	ENSG00000023892	DEF6	50619	uc003okk.4	NM_022047	Q9H4E7	PF00169	DEF6, guanine nucleotide exchange factor	331.643	3.11564e-65	1.3937e-62
MBNL1	ENSG00000152601	MBNL1	4154	uc062pcj.1	NM_001314057	Q86VM6	PF00642	muscleblind like splicing regulator 1	325.171	7.3277e-64	3.19791e-61
WWTR1	ENSG00000018408	WWTR1	25937	uc003exh.4	NM_001168278	Q9GZV5	PF00397	WW domain containing transcription regulator 1	322.567	2.60824e-63	1.11117e-60
CLEC2D	ENSG00000069493	CLEC2D	29121	uc058lah.1	NM_001004419	Q9UHP7	PF00059	C-type lectin domain family 2 member D	321.629	4.12291e-63	1.71561e-60
PTPRC	ENSG00000081237	PTPRC	5788	uc061fsc.1	NM_001267798	M9MML4	PF12453	protein tyrosine phosphatase, receptor type C	321.041	5.49045e-63	2.23274e-60
IL24	ENSG00000162892	IL24	11009	uc001heu.3	NM_001185156	Q13007	NA	interleukin 24	320.213	8.22181e-63	3.26918e-60
THBS2	ENSG00000186340	THBS2	7058	uc003qwt.5	NM_003247	P35442	PF00093	thrombospondin 2	317.829	2.62878e-62	1.02254e-59
FLRT2	ENSG00000185070	FLRT2	100506718	uc059dzn.1	NM_001346143	O43155	PF01463	fibronectin leucine rich transmembrane protein 2	317.268	3.45581e-62	1.28823e-59
KRT14	ENSG00000186847	KRT14	3861	uc002hxf.3	NM_000526	P02533	PF00038	keratin 14	317.296	3.408e-62	1.28823e-59
CD7	ENSG00000173762	CD7	924	uc010din.4	NM_006137	P09564	PF07686	CD7 molecule	314.29	1.47569e-61	5.3887e-59
SLFN12L	ENSG00000205045	SLFN12L	100506736	uc060eby.1	NM_001145027	Q6IEE8	PF04326	schlafen family member 12 like	313.056	2.69234e-61	9.63479e-59
PPM1F	ENSG00000100034	PPM1F	9647	uc002zvp.3	NM_014634	P49593	PF00481	protein phosphatase, Mg2+/Mn2+ dependent 1F	311.948	4.61934e-61	1.62066e-58
ITGA5	ENSG00000161638	ITGA5	3678	uc058oxc.1	NM_002205	B2R627	PF01839	integrin subunit alpha 5	310.489	9.40563e-61	3.23644e-58
DOCK9	ENSG00000088387	DOCK9	23348	uc058xyi.1	NM_001130048	B3KXE2	PF14429	dedicator of cytokinesis 9	309.837	1.29223e-60	4.36261e-58
GRK5	ENSG00000198873	GRK5	2869	uc001led.4	NM_005308	P34947	PF00615	G protein-coupled receptor kinase 5	309.217	1.74764e-60	5.79085e-58
CLMP	ENSG00000166250	CLMP	79827	uc001pyt.4	NM_024769	B4E3S3	PF07686	CXADR like membrane protein	308.998	1.94438e-60	6.32559e-58
PRKAR1A	ENSG00000108946	PRKAR1A	5573	uc060jeh.1	NM_001276289	B2R5T5	PF02197	protein kinase cAMP-dependent type I regulatory subunit alpha	308.783	2.15848e-60	6.89674e-58
F11R	ENSG00000158769	F11R	50848	uc057mme.1	NM_001348091	Q9Y624	PF07686	F11 receptor	308.252	2.79553e-60	8.77552e-58
RHOC	ENSG00000155366	RHOC	389	uc001ecq.2	NM_001042678	A0A024R0I3	PF00071	ras homolog family member C	307.575	3.88938e-60	1.19987e-57
PAG1	ENSG00000076641	PAG1	55824	uc064nyw.1	NM_018440	Q9NWQ8	PF15347	phosphoprotein membrane anchor with glycosphingolipid microdomains 1	306.323	7.15384e-60	2.16955e-57
CNST	ENSG00000162852	CNST	163882	uc057qyx.1	NM_001139459	Q6PJW8	PF15281	consortin, connexin sorting protein	306.258	7.3858e-60	2.20257e-57
SRL	ENSG00000185739	SRL	6345	uc059qcj.1	NM_001098814	B3KPP4	PF00350	sarcalumenin	305.556	1.03932e-59	3.04861e-57
APOLD1	ENSG00000178878	APOLD1	81575	uc058lja.1	NM_001130415	Q96LR9	PF05461	apolipoprotein L domain containing 1	302.131	5.50926e-59	1.58995e-56
IGF1	ENSG00000017427	IGF1	3479	uc001tjm.2	NM_000618	P05019	PF00049	insulin like growth factor 1	299.563	1.92325e-58	5.46234e-56
CD96	ENSG00000153283	CD96	10225	uc003dxx.4	NM_001318889	Q8WUE2	NA	CD96 molecule	298.536	3.16969e-58	8.86176e-56
IL7R	ENSG00000168685	IL7R	3575	uc063cyq.1	NM_002185	P16871	PF00041	interleukin 7 receptor	297.787	4.56573e-58	1.25684e-55
FLT4	ENSG00000037280	FLT4	2324	uc063kud.1	NM_001354989	P35916	PF07714	fms related tyrosine kinase 4	297.099	6.38141e-58	1.73004e-55
IL17RD	ENSG00000144730	IL17RD	54756	uc003dil.3	NM_001318864	Q8NFM7	PF08357	interleukin 17 receptor D	296.029	1.07371e-57	2.86744e-55
NR2F2	ENSG00000185551	NR2F2	7026	uc002btp.4	NM_001145155	P24468	PF00105	nuclear receptor subfamily 2 group F member 2	295.581	1.33511e-57	3.5131e-55
PLA2R1	ENSG00000153246	PLA2R1	22925	uc061owt.1	NM_001007267	Q13018	PF00059	phospholipase A2 receptor 1	293.693	3.34624e-57	8.67744e-55
ZEB1	ENSG00000148516	ZEB1	100996668	uc057sox.1	NM_001128128	B2RBI8	PF00046	zinc finger E-box binding homeobox 1	292.16	7.05225e-57	1.80266e-54
PECAM1	ENSG00000261371	PECAM1	5175	uc032fos.2	NM_000442	A0A075B738	PF13895	platelet and endothelial cell adhesion molecule 1	292.067	7.37967e-57	1.85978e-54
RAI14	ENSG00000039560	RAI14	26064	uc063cwd.1	NM_001145520	Q9P0K7	PF00023	retinoic acid induced 14	291.896	8.02104e-57	1.99334e-54
KIAA1551	ENSG00000174718	KIAA1551	55196	uc058mnk.1	NM_018169	Q9HCM1	PF15395	KIAA1551	291.179	1.13672e-56	2.78621e-54
ACKR3	ENSG00000144476	ACKR3	57007	uc061tza.1	NM_001047841	P25106	PF00001	atypical chemokine receptor 3	288.533	4.1157e-56	9.95166e-54
RBP7	ENSG00000162444	RBP7	116362	uc057cbu.1	NM_052960	Q96R05	PF00061	retinol binding protein 7	288.323	4.55856e-56	1.08755e-53
NRP2	ENSG00000118257	NRP2	8828	uc061rrr.1	NM_003872	O60462	PF11980	neuropilin 2	288	5.33264e-56	1.25549e-53
EHD4	ENSG00000103966	EHD4	30844	uc001zot.4	NM_139265	A0A024R9N6	PF12763	EH domain containing 4	287.521	6.73277e-56	1.56454e-53
SH2D2A	ENSG00000027869	SH2D2A	9047	uc001fqe.3	NM_001161441	Q5UBZ2	PF00017	SH2 domain containing 2A	283.729	4.25258e-55	9.7553e-53
TMEM71	ENSG00000165071	TMEM71	137835	uc064qif.1	NM_001145153	Q6P5X7	PF15121	transmembrane protein 71	282.874	6.4437e-55	1.45946e-52
PLS3	ENSG00000102024	PLS3	5358	uc065aun.1	NM_001136025	P13797	PF00307	plastin 3	282.034	9.69247e-55	2.16784e-52
ASAP1	ENSG00000153317	ASAP1	50807	uc064qgl.1	NM_001247996	A0A0A0MRE5	PF00169	ArfGAP with SH3 domain, ankyrin repeat and PH domain 1	281.854	1.05764e-54	2.33633e-52
ANKRD30A	ENSG00000148513	ANKRD30A	91074	uc057sue.1	NM_052997	Q9BXX3	PF12796	ankyrin repeat domain 30A	281.3	1.38433e-54	3.02071e-52
AXL	ENSG00000167601	AXL	558	uc010ehj.5	NM_001278599	M0R0W6	PF07714	AXL receptor tyrosine kinase	280.796	1.76815e-54	3.81176e-52
IL6	ENSG00000136244	IL6	3569	uc064bxs.1	NM_000600	B4DVM1	PF00489	interleukin 6	279.628	3.11926e-54	6.64439e-52
GGA2	ENSG00000103365	GGA2	23062	uc002dlq.3	NM_015044	Q9UJY4	PF03127	golgi associated, gamma adaptin ear containing, ARF binding protein 2	278.594	5.15488e-54	1.08513e-51
IRX3	ENSG00000177508	IRX3	79191	uc002eht.2	NM_024336	P78415	PF05920	iroquois homeobox 3	278.234	6.14016e-54	1.27751e-51
ACTG2	ENSG00000163017	ACTG2	72	uc061krs.1	NM_001199893	P63267	PF00022	actin, gamma 2, smooth muscle, enteric	278.045	6.72929e-54	1.38399e-51
RBPMS	ENSG00000157110	RBPMS	11030	uc064lsn.1	NM_001008710	Q93062	PF00076	RNA binding protein, mRNA processing factor	277.86	7.36285e-54	1.49709e-51
SAA2	ENSG00000134339	SAA2	6289	uc009yhj.4	NM_001127380	P0DJI9	PF00277	serum amyloid A2	276.964	1.13798e-53	2.28784e-51
NDST1	ENSG00000070614	NDST1	3340	uc063irv.1	NM_001301063	B7Z1Q0	PF12062	N-deacetylase and N-sulfotransferase 1	276.737	1.27038e-53	2.52566e-51
DSP	ENSG00000096696	DSP	1832	uc003mxp.2	NM_001008844	B4DKX6	PF00681	desmoplakin	276.366	1.5212e-53	2.99107e-51
INS-IGF2	ENSG00000129965	INS-IGF2	723961	uc001lvj.2	NM_000612	P01344	PF00049	insulin like growth factor 2	276.14	1.69722e-53	3.30091e-51
EPAS1	ENSG00000116016	EPAS1	2034	uc061iux.1	NM_001430	B3KW07	PF08778	endothelial PAS domain protein 1	276.084	1.7446e-53	3.35658e-51
PDE3A	ENSG00000172572	PDE3A	5139	uc001reh.3	NM_000921	Q14432	PF00233	phosphodiesterase 3A	274.552	3.67033e-53	6.98651e-51
MCAM	ENSG00000076706	MCAM	102465453	uc001pwf.4	NM_006500	A0A024R3I5	PF07686	melanoma cell adhesion molecule	274.059	4.66205e-53	8.78086e-51
PCDHGA12	ENSG00000253159	PCDHGA12	26025	uc011dba.3	NM_003735	O60330	PF08266	protocadherin gamma subfamily A, 12	273.202	7.07045e-53	1.31783e-50
TACSTD2	ENSG00000184292	TACSTD2	4070	uc001cyz.5	NM_002353	P09758	PF00086	tumor associated calcium signal transducer 2	272.159	1.17265e-52	2.16312e-50
RUNX3	ENSG00000020633	RUNX3	864	uc001bjr.3	NM_001031680	A0A024RAH4	PF08504	runt related transcription factor 3	271.421	1.67805e-52	3.06381e-50
GPR160	ENSG00000173890	GPR160	26996	uc003fgi.4	NM_014373	Q9UJ42	NA	G protein-coupled receptor 160	270.686	2.39721e-52	4.33266e-50
PLEKHG1	ENSG00000120278	PLEKHG1	57480	uc003qny.1	NM_001029884	Q5JYA6	PF00621	pleckstrin homology and RhoGEF domain containing G1	268.922	5.64385e-52	1.00985e-49
SAA1	ENSG00000173432	SAA1	6288	uc057zpu.1	NM_000331	P0DJI8	PF00277	serum amyloid A1	268.19	8.05092e-52	1.42629e-49
SASH1	ENSG00000111961	SASH1	23328	uc063sdi.1	NM_001346505	O94885	PF07647	SAM and SH3 domain containing 1	268.123	8.3163e-52	1.45886e-49
CNN1	ENSG00000130176	CNN1	1264	uc002msc.2	NM_001299	P51911	PF00402	calponin 1	267.816	9.65102e-52	1.67656e-49
CCND2	ENSG00000118971	CCND2	894	uc001qmo.4	NM_001759	P30279	PF00134	cyclin D2	267.414	1.1731e-51	2.01829e-49
PCDHGA11	ENSG00000253873	PCDHGA11	56105	uc003lko.2	NM_018914	Q9Y5H2	PF15974	protocadherin gamma subfamily A, 11	264.995	3.79254e-51	6.46285e-49
JAG1	ENSG00000101384	JAG1	182	uc061vjq.1	NM_000214	P78504	PF01414	jagged 1	264.736	4.30008e-51	7.25862e-49
TSC22D1	ENSG00000102804	TSC22D1	8848	uc001uzm.5	NM_001243797	A0A087X0H8	PF01166	TSC22 domain family member 1	264.121	5.79312e-51	9.68751e-49
PNP	ENSG00000198805	PNP	4860	uc058yty.1	NM_000270	P00491	PF01048	purine nucleoside phosphorylase	262.617	1.20156e-50	1.9907e-48
ZBTB38	ENSG00000177311	ZBTB38	253461	uc062olg.1	NM_001080412	Q8NAP3	PF00651	zinc finger and BTB domain containing 38	261.336	2.23561e-50	3.66989e-48
TOB1	ENSG00000141232	TOB1	10140	uc002isw.4	NM_001243877	P50616	PF07742	transducer of ERBB2, 1	260.451	3.43383e-50	5.58559e-48
ARHGEF6	ENSG00000129675	ARHGEF6	9459	uc011mwe.4	NM_001306177	B7Z3C7	PF14604	Rac/Cdc42 guanine nucleotide exchange factor 6	260.088	4.095e-50	6.60107e-48
FNBP1	ENSG00000187239	FNBP1	23048	uc064wmp.1	NM_015033	Q96RU3	PF00611	formin binding protein 1	259.899	4.48734e-50	7.16893e-48
KCNN3	ENSG00000143603	KCNN3	3782	uc001ffp.4	NM_001204087	A0A087WYJ0	PF07885	potassium calcium-activated channel subfamily N member 3	259.643	5.07941e-50	8.043e-48
SERPINA3	ENSG00000196136	SERPINA3	12	uc010avf.2	NM_001085	A0A024R6P0	PF00079	serpin family A member 3	259.488	5.47572e-50	8.59447e-48
SLAMF7	ENSG00000026751	SLAMF7	57823	uc010pjo.4	NM_001282588	Q9NQ25	NA	SLAM family member 7	258.825	7.55239e-50	1.17509e-47
ARHGAP31	ENSG00000031081	ARHGAP31	57514	uc003ecj.5	NM_020754	Q2M1Z3	PF00620	Rho GTPase activating protein 31	258.735	7.88769e-50	1.20628e-47
THSD1	ENSG00000136114	THSD1	55901	uc001vgp.4	NM_018676	A0A024R064	PF00090	thrombospondin type 1 domain containing 1	258.737	7.88245e-50	1.20628e-47
CALD1	ENSG00000122786	CALD1	800	uc064ifh.1	NM_004342	A0A140VKA0	PF02029	caldesmon 1	257.966	1.14504e-49	1.73629e-47
HOXD10	ENSG00000128710	HOXD10	3236	uc061pyb.1	NM_002148	P28358	PF00046	homeobox D10	257.096	1.74549e-49	2.62454e-47
ATP1B1	ENSG00000143153	ATP1B1	481	uc001gfr.2	NM_001001787	A3KLL5	PF00287	ATPase Na+/K+ transporting subunit beta 1	256.156	2.75303e-49	4.105e-47
IL1R1	ENSG00000115594	IL1R1	3554	uc061mlz.1	NM_000877	P14778	PF13895	interleukin 1 receptor type 1	255.845	3.20047e-49	4.73273e-47
EMP1	ENSG00000134531	EMP1	2012	uc001rbr.4	NM_001423	A0A024RAT0	PF00822	epithelial membrane protein 1	255.391	3.98746e-49	5.84817e-47
MAP3K1	ENSG00000095015	MAP3K1	4214	uc003jqw.5	NM_005921	Q13233	PF00069	mitogen-activated protein kinase kinase kinase 1	255.178	4.42212e-49	6.43293e-47
CD93	ENSG00000125810	CD93	22918	uc002wsv.4	NM_012072	Q9NPY3	PF00059	CD93 molecule	255.077	4.64304e-49	6.69982e-47
LAMA4	ENSG00000112769	LAMA4	3910	uc003pvu.4	NM_001105206	A0A0A0MQS9	PF06008	laminin subunit alpha 4	254.08	7.52612e-49	1.07732e-46
AZGP1	ENSG00000160862	AZGP1	563	uc064fxt.1	NM_001185	A0A140VK00	PF07654	alpha-2-glycoprotein 1, zinc-binding	253.879	8.2965e-49	1.17817e-46
PDGFRA	ENSG00000134853	PDGFRA	5156	uc003haa.4	NM_001347827	P16234	PF07714	platelet derived growth factor receptor alpha	253.441	1.02555e-48	1.44489e-46
PDLIM4	ENSG00000131435	PDLIM4	8572	uc063gty.1	NM_001131027	A0A0S2Z4N4	PF00595	PDZ and LIM domain 4	253.235	1.13295e-48	1.58375e-46
NR4A1	ENSG00000123358	NR4A1	3164	uc058ofd.1	NM_001202233	P22736	PF00105	nuclear receptor subfamily 4 group A member 1	252.868	1.35333e-48	1.87714e-46
CRISPLD2	ENSG00000103196	CRISPLD2	83716	uc010voh.2	NM_031476	A0A140VK80	PF03815	cysteine rich secretory protein LCCL domain containing 2	252.795	1.40205e-48	1.92976e-46
SERPING1	ENSG00000149131	SERPING1	710	uc058bmu.1	NM_000062	E9KL26	PF00079	serpin family G member 1	252.395	1.70214e-48	2.32491e-46
ENPEP	ENSG00000138792	ENPEP	2028	uc062zaa.1	NM_001977	Q07075	PF11838	glutamyl aminopeptidase	251.806	2.26358e-48	3.06836e-46
SLC41A1	ENSG00000133065	SLC41A1	254428	uc001hdh.2	NM_173854	B2RMP2	PF01769	solute carrier family 41 member 1	251.106	3.17689e-48	4.274e-46
GPRC5B	ENSG00000167191	GPRC5B	51704	uc002dgt.4	NM_001304771	B7Z831	PF00003	G protein-coupled receptor class C group 5 member B	250.823	3.64368e-48	4.8654e-46
CLU	ENSG00000120885	CLU	1191	uc064lls.1	NM_001831	P10909	PF01093	clusterin	250.045	5.31102e-48	7.03927e-46
FKBP10	ENSG00000141756	FKBP10	60681	uc060fdj.1	NM_021939	A0A024R1W3	PF13202	FK506 binding protein 10	249.671	6.36633e-48	8.37593e-46
TRIM29	ENSG00000137699	TRIM29	23650	uc001pwz.4	NM_001330382	B7Z5V5	PF00643	tripartite motif containing 29	249.147	8.2041e-48	1.0715e-45
EDNRB	ENSG00000136160	EDNRB	1910	uc001vkp.1	NM_000115	P24530	PF00001	endothelin receptor type B	248.511	1.11598e-47	1.44697e-45
PAPPA	ENSG00000182752	PAPPA	5069	uc064vhi.1	NM_002581	B4DTA8	PF00084	pappalysin 1	247.9	1.49983e-47	1.93068e-45
SGIP1	ENSG00000118473	SGIP1	84251	uc057hhx.1	NM_001308203	Q9BQI5	PF10291	SH3 domain GRB2 like endophilin interacting protein 1	247.811	1.56624e-47	2.00176e-45
ACTA2	ENSG00000107796	ACTA2	59	uc057ute.1	NM_001141945	D2JYH4	PF00022	actin, alpha 2, smooth muscle, aorta	247.735	1.62489e-47	2.062e-45
F2RL3	ENSG00000127533	F2RL3	9002	uc002nfa.4	NM_003950	Q96RI0	PF00001	F2R like thrombin or trypsin receptor 3	246.043	3.68525e-47	4.64367e-45
PLAC8	ENSG00000145287	PLAC8	51316	uc011cco.3	NM_001130715	Q9NZF1	PF04749	placenta specific 8	245.946	3.86204e-47	4.83242e-45
AGAP2	ENSG00000135439	AGAP2	116986	uc001spr.4	NM_001122772	F8VVT9	PF01412	ArfGAP with GTPase domain, ankyrin repeat and PH domain 2	244.984	6.14977e-47	7.64152e-45
CD3E	ENSG00000198851	CD3E	916	uc001psq.5	NM_000733	P07766	PF02189	CD3e molecule	243.878	1.05001e-46	1.2948e-44
MMP2	ENSG00000087245	MMP2	4313	uc059uht.1	NM_001127891	P08253	PF00045	matrix metallopeptidase 2	243.866	1.05651e-46	1.2948e-44
MSRB3	ENSG00000174099	MSRB3	253827	uc001ssn.4	NM_001031679	Q8IXL7	PF01641	methionine sulfoxide reductase B3	243.394	1.32702e-46	1.61526e-44
IGJ	ENSG00000132465	IGJ	3512	uc003hfn.5	NM_144646	P01591	PF15097	joining chain of multimeric IgA and IgM	243.329	1.36959e-46	1.65581e-44
ZAK	NA	NA	NA	NA	NA	NA	NA	NA	242.926	1.66463e-46	1.999e-44
OR51E2	ENSG00000167332	OR51E2	81285	uc001lzk.3	NM_030774	A0A126GVK0	PF13853	olfactory receptor family 51 subfamily E member 2	242.846	1.73016e-46	2.06386e-44
IGF2	ENSG00000167244	IGF2	3481	uc001lvj.2	NM_000612	P01344	PF00049	insulin like growth factor 2	242.243	2.31546e-46	2.74374e-44
VWA2	ENSG00000165816	VWA2	340706	uc009xyf.4	NM_001272046	Q5GFL6	PF00008	von Willebrand factor A domain containing 2	241.886	2.75231e-46	3.23994e-44
NELL2	ENSG00000184613	NELL2	4753	uc001rof.4	NM_001145107	B7Z625	PF00093	neural EGFL like 2	241.244	3.75433e-46	4.3906e-44
PPP1R14A	ENSG00000167641	PPP1R14A	94274	uc060xzh.1	NM_001243947	Q96A00	PF05361	protein phosphatase 1 regulatory inhibitor subunit 14A	240.549	5.25281e-46	6.10315e-44
APOBEC3C	ENSG00000244509	APOBEC3C	27350	uc003awr.4	NM_014508	Q9NRW3	PF08210	apolipoprotein B mRNA editing enzyme catalytic subunit 3C	239.585	8.37386e-46	9.60471e-44
EGF	ENSG00000138798	EGF	1950	uc011cfu.3	NM_001178130	P01133	PF07645	epidermal growth factor	239.589	8.3555e-46	9.60471e-44
GLI2	ENSG00000074047	GLI2	2736	uc061nko.1	NM_005270	P10070	NA	GLI family zinc finger 2	238.927	1.15075e-45	1.31148e-43
ELF3	ENSG00000163435	ELF3	1999	uc001gxg.5	NM_001114309	A0A024R974	PF02198	E74 like ETS transcription factor 3	238.057	1.7529e-45	1.98511e-43
KCNE4	ENSG00000152049	KCNE4	23704	uc002vnl.7	NM_080671	A5H1P5	PF02060	potassium voltage-gated channel subfamily E regulatory subunit 4	237.093	2.7924e-45	3.14241e-43
PFKFB4	ENSG00000114268	PFKFB4	5210	uc003ctv.4	NM_001317134	Q16877	PF01591	6-phosphofructo-2-kinase/fructose-2,6-biphosphatase 4	237.027	2.8833e-45	3.22443e-43
LUM	ENSG00000139329	LUM	4060	uc001tbm.4	NM_002345	P51884	PF13516	lumican	236.43	3.84691e-45	4.27532e-43
TWIST1	ENSG00000122691	TWIST1	7291	uc064buu.1	NM_000474	Q15672	PF00010	twist family bHLH transcription factor 1	236.3	4.09771e-45	4.52594e-43
ZAP70	ENSG00000115085	ZAP70	7535	uc061mcj.1	NM_001079	P43403	PF00017	zeta chain of T cell receptor associated protein kinase 70	235.574	5.81852e-45	6.38716e-43
SPOCK2	ENSG00000107742	SPOCK2	9806	uc057txe.1	NM_001134434	Q92563	PF07648	SPARC (osteonectin), cwcv and kazal like domains proteoglycan 2	235.186	7.01866e-45	7.65762e-43
AKNA	ENSG00000106948	AKNA	80709	uc064vga.1	NM_001317950	Q64FY1	PF12443	AT-hook transcription factor	234.857	8.22651e-45	8.92102e-43
MST4	ENSG00000134602	MST4	51765	uc004ewm.2	NM_001042452	Q9P289	PF00069	serine/threonine kinase 26	233.978	1.25804e-44	1.35603e-42
CHST11	ENSG00000171310	CHST11	50515	uc058soo.1	NM_001173982	Q9NPF2	PF03567	carbohydrate sulfotransferase 11	233.924	1.29146e-44	1.38371e-42
CDC14A	ENSG00000079335	CDC14A	8556	uc284mrh.1	NM_001319210	Q9UNH5	PF00782	cell division cycle 14A	233.438	1.63278e-44	1.73901e-42
LRP3	ENSG00000130881	LRP3	4037	uc060wtj.1	NM_002333	O75074	PF00057	LDL receptor related protein 3	231.672	3.83071e-44	4.05579e-42
PDK4	ENSG00000004799	PDK4	5166	uc003uoa.4	NM_002612	A4D1H4	PF02518	pyruvate dehydrogenase kinase 4	231.412	4.34466e-44	4.57289e-42
YBX3	ENSG00000060138	YBX3	8531	uc001qyu.4	NM_001145426	A0A024RAV4	PF00313	Y-box binding protein 3	230.302	7.42327e-44	7.76752e-42
MIAT	ENSG00000225783	MIAT	440823	uc062cqk.1	NR_003491	NA	NA	myocardial infarction associated transcript (non-protein coding)	229.839	9.28275e-44	9.65676e-42
CD8A	ENSG00000153563	CD8A	925	uc061lns.1	NM_001145873	P01732	PF07686	CD8a molecule	229.353	1.17374e-43	1.21397e-41
LYN	ENSG00000254087	LYN	4067	uc064mxz.1	NM_001111097	P07948	PF00018	LYN proto-oncogene, Src family tyrosine kinase	228.902	1.45939e-43	1.50074e-41
GOLM1	ENSG00000135052	GOLM1	51280	uc064ubj.1	NM_001099268	B3KNK9	NA	golgi membrane protein 1	227.888	2.38034e-43	2.4338e-41
HES2	ENSG00000069812	HES2	54626	uc001amw.5	NM_019089	Q9Y543	PF07527	hes family bHLH transcription factor 2	227.631	2.6946e-43	2.73945e-41
AGR2	ENSG00000106541	AGR2	10551	uc003str.4	NM_006408	O95994	NA	anterior gradient 2, protein disulphide isomerase family member	227.287	3.18196e-43	3.21665e-41
PRDM8	ENSG00000152784	PRDM8	56978	uc062xqt.1	NM_001099403	A0A024RDC4	NA	PR/SET domain 8	227.235	3.2622e-43	3.27924e-41
SH2D3A	ENSG00000125731	SH2D3A	10045	uc060slu.1	NM_005490	A8K2M8	PF00017	SH2 domain containing 3A	227.132	3.42882e-43	3.42748e-41
SORBS1	ENSG00000095637	SORBS1	10580	uc057vao.1	NM_001034954	Q9BX66	PF14604	sorbin and SH3 domain containing 1	226.305	5.11066e-43	5.08028e-41
MYH11	ENSG00000133392	MYH11	4629	uc059yyw.1	NM_001040113	P35749	PF02736	myosin heavy chain 11	226.245	5.25976e-43	5.19961e-41
DST	ENSG00000151914	DST	667	uc003pcy.5	NM_001144769	B4DSS9	PF00307	dystonin	225.986	5.96147e-43	5.86091e-41
VCL	ENSG00000035403	VCL	7414	uc057uet.1	NM_003373	A0A024QZN4	PF01044	vinculin	225.92	6.15425e-43	6.01738e-41
FAM216A	ENSG00000204856	FAM216A	29902	uc001tqu.5	NM_013300	Q8WUB2	PF15107	family with sequence similarity 216 member A	225.462	7.67484e-43	7.46337e-41
C10orf10	ENSG00000165507	C10orf10	11067	uc057sxz.1	NM_007021	Q9NTK1	PF15343	DEPP1, autophagy regulator	225.207	8.6809e-43	8.39608e-41
COL1A2	ENSG00000164692	COL1A2	1278	uc003ung.1	NM_000089	A0A0S2Z3H5	PF01391	collagen type I alpha 2 chain	224.988	9.64682e-43	9.28014e-41
BCL3	ENSG00000069399	BCL3	102465879	uc060zte.1	NM_005178	P20749	PF12796	B cell CLL/lymphoma 3	224.883	1.0149e-42	9.71104e-41
ST8SIA4	ENSG00000113532	ST8SIA4	7903	uc063fsr.1	NM_005668	Q92187	PF00777	ST8 alpha-N-acetyl-neuraminide alpha-2,8-sialyltransferase 4	224.443	1.25477e-42	1.19423e-40
HBA1	ENSG00000206172	HBA1	3040	uc002cfx.2	NM_000558	D1MGQ2	PF00042	hemoglobin subunit alpha 1	224.43	1.26282e-42	1.19553e-40
SMARCD3	ENSG00000082014	SMARCD3	6604	uc064jjj.1	NM_001003801	Q6STE5	PF02201	SWI/SNF related, matrix associated, actin dependent regulator of chromatin, subfamily d, member 3	224.088	1.48864e-42	1.40191e-40
PERP	ENSG00000112378	PERP	64065	uc003qht.3	NM_022121	Q96FX8	PF00822	PERP, TP53 apoptosis effector	223.842	1.67631e-42	1.57038e-40
MPP7	ENSG00000150054	MPP7	143098	uc057skz.1	NM_001318170	Q5T2T1	PF02828	membrane palmitoylated protein 7	223.295	2.18273e-42	2.03414e-40
IRX1	ENSG00000170549	IRX1	79192	uc003jde.3	NM_024337	P78414	PF05920	iroquois homeobox 1	223.164	2.32473e-42	2.15526e-40
OVOL2	ENSG00000125850	OVOL2	58495	uc061vpe.1	NM_001303461	Q9BRP0	NA	ovo like zinc finger 2	222.4	3.36058e-42	3.09953e-40
HLA-DRB1	ENSG00000196126	HLA-DRB1	100996809	uc063zgx.1	NM_001243965	P01912	PF07654	major histocompatibility complex, class II, DR beta 1	222.062	3.95514e-42	3.62919e-40
MFAP4	ENSG00000166482	MFAP4	4239	uc060cla.1	NM_001198695	A0A024QZ34	PF00147	microfibril associated protein 4	221.835	4.41198e-42	4.02773e-40
ADAMTS1	ENSG00000154734	ADAMTS1	9510	uc002ymf.4	NM_006988	B2RB33	PF01421	ADAM metallopeptidase with thrombospondin type 1 motif 1	221.328	5.63498e-42	5.1181e-40
GCOM1	ENSG00000137878	GCOM1	100820829	uc002aem.4	NM_001018090	P0CAP1	PF15328	GRINL1A complex locus 1	221.093	6.31047e-42	5.70269e-40
EZR	ENSG00000092820	EZR	7430	uc003qrt.5	NM_001111077	P15311	PF09379	ezrin	219.678	1.24846e-41	1.12255e-39
HEYL	ENSG00000163909	HEYL	26508	uc001cdp.4	NM_014571	Q9NQ87	PF07527	hes related family bHLH transcription factor with YRPW motif-like	219.529	1.34108e-41	1.1998e-39
EXOC6	ENSG00000138190	EXOC6	54536	uc001kif.5	NM_001013848	B3KXY5	PF04091	exocyst complex component 6	219.218	1.55838e-41	1.38727e-39
PALM	ENSG00000099864	PALM	5064	uc002lpn.3	NM_001040134	A0A024R207	PF03285	paralemmin	218.846	1.86411e-41	1.65122e-39
RHPN2	ENSG00000131941	RHPN2	85415	uc060wsx.1	NM_033103	Q8IUC4	PF03097	rhophilin Rho GTPase binding protein 2	218.502	2.19955e-41	1.93874e-39
RECK	ENSG00000122707	RECK	8434	uc064tag.1	NM_001316345	A8K9D8	PF07648	reversion inducing cysteine rich protein with kazal motifs	218.407	2.30323e-41	2.02018e-39
KRT6B	ENSG00000185479	KRT6B	3854	uc001sak.3	NM_005555	P04259	PF00038	keratin 6B	217.67	3.28514e-41	2.86736e-39
INHBB	ENSG00000163083	INHBB	3625	uc002tmn.3	NM_002193	P09529	PF00688	inhibin beta B subunit	217.497	3.56992e-41	3.1008e-39
HCLS1	ENSG00000180353	HCLS1	3059	uc003eeh.5	NM_001292041	P14317	PF00018	hematopoietic cell-specific Lyn substrate 1	217.472	3.61435e-41	3.12423e-39
PDGFRB	ENSG00000113721	PDGFRB	5159	uc063iqb.1	NM_001355016	P09619	PF07714	platelet derived growth factor receptor beta	217.395	3.75016e-41	3.22604e-39
CFB	ENSG00000204359	CFB	629	uc063vqn.1	NM_001710	A0A1U9X7H8	PF00084	complement factor B	217.273	3.97652e-41	3.4044e-39
SCCPDH	ENSG00000143653	SCCPDH	51097	uc001ibr.4	NM_016002	Q8NBX0	PF03435	saccharopine dehydrogenase (putative)	216.77	5.06785e-41	4.31805e-39
CLIP3	ENSG00000105270	CLIP3	25999	uc002ocz.3	NM_001199570	Q96DZ5	PF12796	CAP-Gly domain containing linker protein 3	216.393	6.07677e-41	5.15316e-39
PRRX1	ENSG00000116132	PRRX1	5396	uc057nfu.1	NM_006902	P54821	PF00046	paired related homeobox 1	216.251	6.50721e-41	5.49215e-39
FAM102B	ENSG00000162636	FAM102B	284611	uc010ouy.3	NM_001010883	Q5T8I3	PF10358	family with sequence similarity 102 member B	216.201	6.66527e-41	5.59914e-39
SLC34A2	ENSG00000157765	SLC34A2	10568	uc062vrp.1	NM_001177998	O95436	PF02690	solute carrier family 34 member 2	215.896	7.72225e-41	6.45674e-39
TCF7	ENSG00000081059	TCF7	6932	uc063gzt.1	NM_001134851	P36402	PF00505	transcription factor 7	215.829	7.97432e-41	6.63648e-39
FAT1	ENSG00000083857	FAT1	2195	uc003izf.4	NM_005245	Q14517	PF00028	FAT atypical cadherin 1	215.465	9.50032e-41	7.86988e-39
A2M	ENSG00000175899	A2M	2	uc058kzm.1	NM_000014	P01023	PF07703	alpha-2-macroglobulin	215.117	1.12371e-40	9.26566e-39
AMOTL1	ENSG00000166025	AMOTL1	154810	uc058gpz.1	NM_001301007	Q8IY63	PF12240	angiomotin like 1	214.398	1.58811e-40	1.30349e-38
SLC39A8	ENSG00000138821	SLC39A8	64116	uc011ceo.2	NM_001135146	A0A024RDG0	PF02535	solute carrier family 39 member 8	213.955	1.96611e-40	1.60638e-38
APP	ENSG00000142192	APP	351	uc002ylz.4	NM_000484	A0A140VJC8	PF10515	amyloid beta precursor protein	213.929	1.99059e-40	1.61898e-38
BICD1	ENSG00000151746	BICD1	636	uc058mnu.1	NM_001003398	Q96G01	PF09730	BICD cargo adaptor 1	213.72	2.20213e-40	1.78293e-38
PCDHGA2	ENSG00000081853	PCDHGA2	56113	uc011dao.4	NM_018915	Q9Y5H1	PF16492	protocadherin gamma subfamily A, 2	213.518	2.42661e-40	1.95582e-38
KIAA1522	ENSG00000162522	KIAA1522	57648	uc001bvu.2	NM_001198972	Q9P206	NA	KIAA1522	213.33	2.65602e-40	2.13113e-38
PSTPIP1	ENSG00000140368	PSTPIP1	9051	uc002bcf.3	NM_001321135	O43586	PF00611	proline-serine-threonine phosphatase interacting protein 1	213.3	2.69482e-40	2.1526e-38
SHROOM3	ENSG00000138771	SHROOM3	100996628	uc011cbx.3	NM_020859	B3KY47	PF08687	shroom family member 3	212.6	3.77568e-40	3.00259e-38
HLA-DQA1	ENSG00000196735	HLA-DQA1	100509457	uc003obr.4	NM_002122	A0A173ADG5	PF07654	major histocompatibility complex, class II, DQ alpha 1	212.163	4.6589e-40	3.68857e-38
JAG2	ENSG00000184916	JAG2	3714	uc059fyt.1	NM_002226	Q9Y219	PF07657	jagged 2	212.123	4.74908e-40	3.7434e-38
ELK2AP	ENSG00000213140	ELK2AP	NA	NA	NA	NA	NA	NA	211.467	6.51234e-40	5.11076e-38
GPR132	ENSG00000183484	GPR132	29933	uc059fym.1	NM_001278694	Q9UNW8	PF00001	G protein-coupled receptor 132	211.416	6.67406e-40	5.2148e-38
ACTN1	ENSG00000072110	ACTN1	87	uc059ctd.1	NM_001102	A0A024R694	PF00307	actinin alpha 1	211.248	7.23583e-40	5.62916e-38
IRF4	ENSG00000137265	IRF4	3662	uc003msz.5	NM_001195286	Q15306	PF00605	interferon regulatory factor 4	210.469	1.05271e-39	8.1542e-38
PDZRN3	ENSG00000121440	PDZRN3	23024	uc062lob.1	NM_001303139	Q9UPQ7	PF00595	PDZ domain containing ring finger 3	209.689	1.53222e-39	1.18172e-37
RHOF	ENSG00000139725	RHOF	54509	uc001ubb.4	NM_019034	Q9HBH0	PF00071	ras homolog family member F, filopodia associated	209.563	1.62809e-39	1.25028e-37
CSF3	ENSG00000108342	CSF3	1440	uc060evf.1	NM_000759	P09919	PF16647	colony stimulating factor 3	209.491	1.68514e-39	1.28855e-37
UTRN	ENSG00000152818	UTRN	7402	uc063sah.1	NM_007124	P46939	PF00569	utrophin	209.464	1.7076e-39	1.30017e-37
SYK	ENSG00000165025	SYK	6850	uc064ufn.1	NM_001135052	A0A024R273	PF07714	spleen associated tyrosine kinase	209.362	1.79349e-39	1.35978e-37
RALGAPA2	ENSG00000188559	RALGAPA2	57186	uc061vte.1	NM_020343	Q2PPJ7	PF02145	Ral GTPase activating protein catalytic alpha subunit 2	208.923	2.21471e-39	1.67206e-37
KRT18	ENSG00000111057	KRT18	3875	uc001sbe.4	NM_000224	A0A024RAY2	PF00038	keratin 18	208.793	2.35771e-39	1.77254e-37
RGS5	ENSG00000143248	RGS5	8490	uc057mvu.1	NM_001195303	O15539	PF00615	regulator of G protein signaling 5	208.767	2.38787e-39	1.7877e-37
NID1	ENSG00000116962	NID1	4811	uc009xgd.4	NM_002508	P14543	PF12662	nidogen 1	208.27	3.03231e-39	2.26071e-37
OAF	ENSG00000184232	OAF	220323	uc001pxb.4	NM_178507	Q86UD1	PF14941	out at first homolog	208.25	3.06127e-39	2.27283e-37
SSH1	ENSG00000084112	SSH1	54434	uc001tnm.4	NM_001161330	Q8WYL5	PF00782	slingshot protein phosphatase 1	207.662	4.06283e-39	3.00398e-37
PDE4B	ENSG00000184588	PDE4B	5142	uc001dcn.4	NM_001037339	Q07343	PF00233	phosphodiesterase 4B	207.255	4.93926e-39	3.63696e-37
COL5A3	ENSG00000080573	COL5A3	50509	uc002mmq.1	NM_015719	P25940	PF01391	collagen type V alpha 3 chain	207.075	5.38705e-39	3.95043e-37
SMCHD1	ENSG00000101596	SMCHD1	23347	uc002klm.5	NM_015295	A6NHR9	PF06470	structural maintenance of chromosomes flexible hinge domain containing 1	207.012	5.5541e-39	4.05631e-37
PTGER3	ENSG00000050628	PTGER3	5733	uc001dfg.2	NM_000957	P43115	PF00001	prostaglandin E receptor 3	206.993	5.60259e-39	4.07509e-37
INADL	ENSG00000132849	INADL	10207	uc284mpp.1	NM_001350145	NA	NA	PATJ, crumbs cell polarity complex component	206.712	6.41528e-39	4.64731e-37
PIK3CD	ENSG00000171608	PIK3CD	5293	uc057cax.1	NM_001350234	O00329	PF00613	phosphatidylinositol-4,5-bisphosphate 3-kinase catalytic subunit delta	206.64	6.64072e-39	4.79123e-37
TMEM66	ENSG00000133872	TMEM66	51669	uc064lrn.1	NM_001284239	Q96BY9	PF06682	store-operated calcium entry associated regulatory factor	206.277	7.90739e-39	5.68221e-37
C11orf24	ENSG00000171067	C11orf24	53838	uc001onr.5	NM_001300913	E9PRU5	NA	chromosome 11 open reading frame 24	206.058	8.78351e-39	6.28653e-37
KCNQ3	ENSG00000184156	KCNQ3	3786	uc064qhp.1	NM_001204824	O43525	PF00520	potassium voltage-gated channel subfamily Q member 3	205.96	9.20755e-39	6.56377e-37
MEF2C	ENSG00000081189	MEF2C	4208	uc063fge.1	NM_001131005	Q06413	PF12347	myocyte enhancer factor 2C	205.611	1.0893e-38	7.7345e-37
MAP3K11	ENSG00000173327	MAP3K11	4296	uc001oew.4	NM_002419	A0A024R5E6	PF07714	mitogen-activated protein kinase kinase kinase 11	204.936	1.5062e-38	1.06523e-36
ARHGAP9	ENSG00000123329	ARHGAP9	64333	uc001soc.3	NM_001080156	Q9BRR9	PF00169	Rho GTPase activating protein 9	204.323	2.02225e-38	1.42457e-36
MIR205HG	ENSG00000230937	MIR205HG	406988	uc057pbj.1	NR_145433	NA	NA	MIR205 host gene	204.259	2.08613e-38	1.46381e-36
PTTG1IP	ENSG00000183255	PTTG1IP	754	uc062atq.1	NM_001286822	B4DPZ0	NA	PTTG1 interacting protein	203.909	2.46844e-38	1.72531e-36
ACKR2	ENSG00000144648	ACKR2	1238	uc003cmc.2	NM_001296	A0A024R2X7	PF00001	atypical chemokine receptor 2	203.258	3.37393e-38	2.34902e-36
RELN	ENSG00000189056	RELN	5649	uc010liz.3	NM_005045	P78509	PF02014	reelin	203.061	3.70988e-38	2.5729e-36
PTPRE	ENSG00000132334	PTPRE	5791	uc057wuu.1	NM_001316676	P23469	PF00102	protein tyrosine phosphatase, receptor type E	202.851	4.10286e-38	2.83446e-36
SLC51A	ENSG00000163959	SLC51A	200931	uc062rzw.1	NM_152672	Q86UW1	PF03619	solute carrier family 51 alpha subunit	202.188	5.6418e-38	3.88264e-36
CDH11	ENSG00000140937	CDH11	1009	uc002eoj.4	NM_001308392	P55287	PF00028	cadherin 11	201.821	6.72995e-38	4.61375e-36
ADRA1D	ENSG00000171873	ADRA1D	146	uc061vew.1	NM_000678	B0ZBE0	PF00001	adrenoceptor alpha 1D	201.22	8.98161e-38	6.13389e-36
ARHGEF5	ENSG00000050327	ARHGEF5	7984	uc064ixx.1	NM_001002861	Q12774	PF15441	Rho guanine nucleotide exchange factor 5	201.169	9.20359e-38	6.26159e-36
EFNA3	ENSG00000143590	EFNA3	1944	uc010pew.3	NM_004952	P52797	PF00812	ephrin A3	200.973	1.01162e-37	6.8564e-36
ALPK3	ENSG00000136383	ALPK3	57538	uc002ble.3	NM_020778	Q96L96	PF07679	alpha kinase 3	200.647	1.18299e-37	7.98761e-36
DMD	ENSG00000198947	DMD	1756	uc064ylt.1	NM_000109	P11532	PF00569	dystrophin	200.17	1.48732e-37	1.00048e-35
PLVAP	ENSG00000130300	PLVAP	83483	uc002ngk.2	NM_031310	Q9BX97	PF06637	plasmalemma vesicle associated protein	200.154	1.49915e-37	1.00465e-35
DBF4	ENSG00000006634	DBF4	10926	uc064fbx.1	NM_001318060	B4DXK0	PF00533	DBF4 zinc finger	199.752	1.81839e-37	1.21405e-35
CDR2L	ENSG00000109089	CDR2L	30850	uc002jml.5	NM_014603	A0A024R8R6	NA	cerebellar degeneration related protein 2 like	199.593	1.96201e-37	1.30506e-35
AFAP1L1	ENSG00000157510	AFAP1L1	134265	uc063inm.1	NM_001146337	Q8TED9	PF00169	actin filament associated protein 1 like 1	199.301	2.25709e-37	1.49578e-35
CARD6	ENSG00000132357	CARD6	84674	uc003jmg.4	NM_032587	Q9BX69	PF00619	caspase recruitment domain family member 6	199.158	2.41762e-37	1.59625e-35
PTPRF	ENSG00000142949	PTPRF	5792	uc057fod.1	NM_001329137	G1UI20	PF07679	protein tyrosine phosphatase, receptor type F	198.645	3.09272e-37	2.03448e-35
SQRDL	ENSG00000137767	SQRDL	58472	uc059iuq.1	NM_001271213	A0A024R5X2	PF07992	sulfide quinone oxidoreductase	197.537	5.26534e-37	3.45102e-35
IGLL5	ENSG00000254709	IGLL5	100423062	uc011aiw.3	NM_001178126	B9A064	PF07654	immunoglobulin lambda like polypeptide 5	197.338	5.79293e-37	3.78295e-35
CHPF	ENSG00000123989	CHPF	79586	uc010zlh.3	NM_001195731	Q8IZ52	PF05679	chondroitin polymerizing factor	196.526	8.55303e-37	5.56507e-35
GPR4	ENSG00000177464	GPR4	2828	uc002pcm.4	NM_005282	P46093	PF00001	G protein-coupled receptor 4	196.445	8.89408e-37	5.766e-35
CELSR2	ENSG00000143126	CELSR2	1952	uc001dxa.5	NM_001408	Q9HCU4	PF01825	cadherin EGF LAG seven-pass G-type receptor 2	195.989	1.10695e-36	7.15039e-35
EHD2	ENSG00000024422	EHD2	30846	uc002phj.5	NM_014601	A0A024R0S6	PF12763	EH domain containing 2	195.913	1.14785e-36	7.38795e-35
MAL2	ENSG00000147676	MAL2	114569	uc064pth.1	NM_052886	A0A024R9E4	PF01284	mal, T cell differentiation protein 2 (gene/pseudogene)	195.61	1.3276e-36	8.51427e-35
SLAMF6	ENSG00000162739	SLAMF6	114836	uc001fwd.2	NM_001184714	Q96DU3	PF07686	SLAM family member 6	195.595	1.33673e-36	8.54221e-35
PTPRB	ENSG00000127329	PTPRB	5787	uc001swc.6	NM_001109754	P23467	PF00041	protein tyrosine phosphatase, receptor type B	195.173	1.63702e-36	1.04239e-34
PTPN2	ENSG00000175354	PTPN2	5771	uc002krl.4	NM_001207013	P17706	PF00102	protein tyrosine phosphatase, non-receptor type 2	195.032	1.75132e-36	1.11122e-34
LAMC1	ENSG00000135862	LAMC1	3915	uc001gpy.4	NM_002293	P11047	PF00055	laminin subunit gamma 1	194.686	2.06747e-36	1.30718e-34
PLN	ENSG00000198523	PLN	5350	uc003pye.4	NM_002667	P26678	PF04272	phospholamban	194.438	2.32906e-36	1.46739e-34
KRT8	ENSG00000170421	KRT8	3856	uc009zmm.3	NM_001256282	Q7L4M3	PF16208	keratin 8	194.385	2.38951e-36	1.50019e-34
RUNX1	ENSG00000159216	RUNX1	101928269	uc002yuh.3	NM_001001890	Q01196	PF08504	runt related transcription factor 1	194.275	2.51814e-36	1.57542e-34
FBXO32	ENSG00000156804	FBXO32	114907	uc064pyi.1	NM_001242463	Q969P5	NA	F-box protein 32	194.241	2.55971e-36	1.59585e-34
PCDHGB7	ENSG00000254122	PCDHGB7	56099	uc003lkm.4	NM_018927	Q9Y5F8	PF08266	protocadherin gamma subfamily B, 7	194.012	2.85733e-36	1.77521e-34
C5orf38	ENSG00000186493	C5orf38	153571	uc063caz.1	NM_001294337	Q86SI9	NA	chromosome 5 open reading frame 38	194.003	2.8693e-36	1.77648e-34
HSPG2	ENSG00000142798	HSPG2	3339	uc057dcm.1	NM_001291860	P98160	PF00053	heparan sulfate proteoglycan 2	193.801	3.16062e-36	1.9501e-34
SERPINH1	ENSG00000149257	SERPINH1	871	uc009yug.4	NM_001207014	A0A024R5K8	PF00079	serpin family H member 1	193.144	4.33105e-36	2.66307e-34
LTBP2	ENSG00000119681	LTBP2	4053	uc059div.1	NM_000428	Q14767	PF00683	latent transforming growth factor beta binding protein 2	193.011	4.61653e-36	2.82889e-34
CSF3R	ENSG00000119535	CSF3R	1441	uc001cax.3	NM_000760	Q99062	PF00041	colony stimulating factor 3 receptor	192.997	4.6482e-36	2.83858e-34
GRAP	ENSG00000154016	GRAP	10750	uc002guy.4	NM_001330148	I3L2P9	PF00018	GRB2 related adaptor protein	192.956	4.74011e-36	2.88485e-34
ZSWIM6	ENSG00000130449	ZSWIM6	57688	uc003jsr.4	NM_020928	Q9HCJ5	NA	zinc finger SWIM-type containing 6	192.909	4.84926e-36	2.94128e-34
HLA-F	ENSG00000137403	HLA-F	3134	uc063uyc.1	NM_001098478	P30511	PF07654	major histocompatibility complex, class I, F	192.722	5.30276e-36	3.19469e-34
TRAP1	ENSG00000126602	TRAP1	10131	uc059qar.1	NM_001272049	Q12931	PF00183	TNF receptor associated protein 1	192.725	5.29495e-36	3.19469e-34
PLEKHO2	ENSG00000241839	PLEKHO2	80301	uc002anw.4	NM_001195059	Q8TD55	PF00169	pleckstrin homology domain containing O2	192.332	6.39286e-36	3.8385e-34
ITPRIP	ENSG00000148841	ITPRIP	85450	uc001kye.5	NM_001272012	Q8IWB1	PF03281	inositol 1,4,5-trisphosphate receptor interacting protein	192.099	7.15038e-36	4.27899e-34
CLDN23	ENSG00000253958	CLDN23	137075	uc003wsi.4	NM_194284	Q96B33	PF00822	claudin 23	191.949	7.68117e-36	4.5813e-34
SOX7	ENSG00000171056	SOX7	83595	uc003wtf.5	NM_031439	Q9BT81	PF12067	SRY-box 7	191.933	7.74282e-36	4.60273e-34
ITGA1	ENSG00000213949	ITGA1	3672	uc063dmv.1	NM_181501	P56199	PF01839	integrin subunit alpha 1	191.905	7.8479e-36	4.64975e-34
MAML2	ENSG00000184384	MAML2	84441	uc001pfw.3	NM_032427	Q8IZL2	PF09596	mastermind like transcriptional coactivator 2	191.871	7.97655e-36	4.71038e-34
ITGA2	ENSG00000164171	ITGA2	3673	uc063dnd.1	NM_002203	P17301	PF08441	integrin subunit alpha 2	191.62	8.99633e-36	5.29511e-34
SEPT10	ENSG00000186522		151011	uc002tex.5	NM_001321496	B7Z371	PF00735	septin 10	191.518	9.4434e-36	5.54002e-34
PI3	ENSG00000124102	PI3	5266	uc002xng.4	NM_002638	P19957	PF00095	peptidase inhibitor 3	191.364	1.01679e-35	5.94559e-34
PTPRK	ENSG00000152894	PTPRK	5796	uc032zai.2	NM_001135648	Q15262	PF00041	protein tyrosine phosphatase, receptor type K	191.344	1.02665e-35	5.98364e-34
PITPNC1	ENSG00000154217	PITPNC1	26207	uc060jbe.1	NM_012417	Q9UKF7	PF02121	phosphatidylinositol transfer protein cytoplasmic 1	191.31	1.04365e-35	6.06299e-34
SEPT9	ENSG00000184640		10801	uc060kph.1	NM_001113491	Q9UHD8	PF00735	septin 9	190.934	1.24968e-35	7.23644e-34
LRRC16A	ENSG00000079691	LRRC16A	55604	uc031smx.3	NM_001173977	Q5VZK9	PF13516	capping protein regulator and myosin 1 linker 1	190.828	1.31475e-35	7.58867e-34
C11orf96	ENSG00000187479	C11orf96	387763	uc010rfl.3	NM_001145033	A0A087WW59	PF15766	chromosome 11 open reading frame 96	190.751	1.36415e-35	7.84849e-34
CDC42EP1	ENSG00000128283	CDC42EP1	11135	uc003asz.5	NM_152243	Q00587	PF14957	CDC42 effector protein 1	189.827	2.12436e-35	1.21831e-33
GNLY	ENSG00000115523	GNLY	10578	uc061ljk.1	NM_001302758	B4E3H9	NA	granulysin	189.159	2.92491e-35	1.67206e-33
FMNL3	ENSG00000161791	FMNL3	91010	uc001ruv.2	NM_175736	Q8IVF7	PF06367	formin like 3	188.57	3.87927e-35	2.21057e-33
BZRAP1	ENSG00000005379	BZRAP1	9256	uc060hxn.1	NM_001261835	A7E2C5	PF14604	TSPO associated protein 1	188.56	3.89748e-35	2.21389e-33
PTK2	ENSG00000169398	PTK2	5747	uc064qqx.1	NM_001199649	Q05397	PF03623	protein tyrosine kinase 2	188.553	3.91065e-35	2.21434e-33
CNKSR3	ENSG00000153721	CNKSR3	154043	uc021zhc.2	NM_173515	Q6P9H4	PF10534	CNKSR family member 3	188.487	4.03662e-35	2.27846e-33
JAM2	ENSG00000154721	JAM2	58494	uc031rvc.2	NM_001270407	P57087	PF07686	junctional adhesion molecule 2	188.469	4.0705e-35	2.29036e-33
ATP8B2	ENSG00000143515	ATP8B2	57198	uc001few.4	NM_001005855	P98198	PF16209	ATPase phospholipid transporting 8B2	188.234	4.55683e-35	2.55597e-33
SYNPO	ENSG00000171992	SYNPO	11346	uc021yfu.2	NM_001109974	Q8N3V7	NA	synaptopodin	187.931	5.26747e-35	2.94534e-33
PPFIBP1	ENSG00000110841	PPFIBP1	8496	uc058mfn.1	NM_001198915	A0A024RB02	PF07647	PPFIA binding protein 1	187.81	5.58134e-35	3.11112e-33
SLC39A14	ENSG00000104635	SLC39A14	23516	uc064kzj.1	NM_001128431	Q15043	PF02535	solute carrier family 39 member 14	187.718	5.83242e-35	3.23094e-33
TNFAIP1	ENSG00000109079	TNFAIP1	7126	uc010waf.3	NM_021137	Q13829	PF02214	TNF alpha induced protein 1	187.721	5.82633e-35	3.23094e-33
ARHGAP30	ENSG00000186517	ARHGAP30	257106	uc057mmx.1	NM_001025598	Q7Z6I6	PF00620	Rho GTPase activating protein 30	187.627	6.09227e-35	3.36448e-33
SLC11A2	ENSG00000110911	SLC11A2	4891	uc058nyz.1	NM_000617	P49281	PF01566	solute carrier family 11 member 2	187.556	6.30296e-35	3.47012e-33
ZFP90	ENSG00000184939	ZFP90	146198	uc059wgs.1	NM_001305203	Q8TF47	PF01352	ZFP90 zinc finger protein	187.442	6.65909e-35	3.65494e-33
DLK1	ENSG00000185559	DLK1	8788	uc059fft.1	NM_001032997	A8K019	PF00008	delta like non-canonical Notch ligand 1	187.422	6.7227e-35	3.67857e-33
ITGA3	ENSG00000005884	ITGA3	3675	uc060heg.1	NM_002204	A0A140VJM0	PF01839	integrin subunit alpha 3	187.405	6.77793e-35	3.69748e-33
RNF217	ENSG00000146373	RNF217	154214	uc063rcc.1	NM_001286398	B3KVC8	PF01485	ring finger protein 217	187.381	6.85594e-35	3.72868e-33
LTF	ENSG00000012223	LTF	4057	uc003cpq.5	NM_001199149	P02788	PF00405	lactotransferrin	186.752	9.2672e-35	5.02479e-33
TWIST2	ENSG00000233608	TWIST2	117581	uc010znx.2	NM_001271893	A0A024R4D4	PF00010	twist family bHLH transcription factor 2	186.554	1.01849e-34	5.50568e-33
ETV6	ENSG00000139083	ETV6	2120	uc001qzz.4	NM_001987	A0A0S2Z3C9	PF02198	ETS variant 6	186.111	1.25954e-34	6.78822e-33
IRF6	ENSG00000117595	IRF6	3664	uc010psm.2	NM_001206696	O14896	PF00605	interferon regulatory factor 6	185.789	1.46905e-34	7.89362e-33
IGSF10	ENSG00000152580	IGSF10	285313	uc062pbz.1	NM_001178145	Q6WRI0	PF13855	immunoglobulin superfamily member 10	185.674	1.55238e-34	8.31638e-33
PROM2	ENSG00000155066	PROM2	150696	uc061lth.1	NM_001165977	Q8N271	PF05478	prominin 2	185.544	1.6518e-34	8.82257e-33
PCDHGA3	ENSG00000254245	PCDHGA3	56112	uc011dap.3	NM_018916	Q9Y5H0	PF08266	protocadherin gamma subfamily A, 3	185.399	1.77059e-34	9.42892e-33
ATP2A3	ENSG00000074370	ATP2A3	489	uc002fxa.3	NM_005173	A8K9K1	PF00689	ATPase sarcoplasmic/endoplasmic reticulum Ca2+ transporting 3	185.3	1.85646e-34	9.85688e-33
TFAP2C	ENSG00000087510	TFAP2C	7022	uc061xxe.1	NM_003222	Q92754	PF03299	transcription factor AP-2 gamma	185.288	1.86768e-34	9.88709e-33
RASA3	ENSG00000185989	RASA3	22821	uc001vui.4	NM_001320821	Q14644	PF00169	RAS p21 protein activator 3	185.033	2.10999e-34	1.11369e-32
LYST	ENSG00000143669	LYST	1130	uc001hxj.4	NM_000081	Q99698	PF02138	lysosomal trafficking regulator	184.95	2.19561e-34	1.15547e-32
GATA3	ENSG00000107485	GATA3	2625	uc057rpk.1	NM_001002295	P23771	PF00320	GATA binding protein 3	184.873	2.27761e-34	1.19511e-32
SFRP1	ENSG00000104332	SFRP1	6422	uc064mha.1	NM_003012	Q8N474	PF01392	secreted frizzled related protein 1	184.292	3.00791e-34	1.5737e-32
CD59	ENSG00000085063	CD59	966	uc058afl.1	NM_000611	P13987	PF00021	CD59 molecule (CD59 blood group)	184.055	3.36835e-34	1.75714e-32
LCP1	ENSG00000136167	LCP1	3936	uc058wwe.1	NM_002298	A0A024RDT4	PF13499	lymphocyte cytosolic protein 1	183.953	3.53693e-34	1.83972e-32
RARRES1	ENSG00000118849	RARRES1	5918	uc003fci.4	NM_002888	P49788	PF06907	retinoic acid receptor responder 1	183.404	4.59993e-34	2.3857e-32
MATK	ENSG00000007264	MATK	4145	uc060rsg.1	NM_002378	P42679	PF07714	megakaryocyte-associated tyrosine kinase	183.184	5.1116e-34	2.64341e-32
CLDN5	ENSG00000184113	CLDN5	7122	uc062bmo.1	NM_001130861	D3DX19	PF00822	claudin 5	183.176	5.13161e-34	2.64611e-32
RERE	ENSG00000142599	RERE	473	uc001ape.4	NM_001042681	A0A024R4E9	PF01426	arginine-glutamic acid dipeptide repeats	183.124	5.2587e-34	2.70385e-32
SERPINB5	ENSG00000206075	SERPINB5	5268	uc002liz.5	NM_002639	A0A024R2B6	PF00079	serpin family B member 5	182.89	5.88363e-34	3.0165e-32
HN1L	ENSG00000206053	HN1L	90861	uc010brt.4	NM_144570	Q9H910	PF17054	Jupiter microtubule associated homolog 2	182.713	6.40186e-34	3.27281e-32
WWC1	ENSG00000113645	WWC1	23286	uc063jkw.1	NM_001161661	Q8IX03	PF00397	WW and C2 domain containing 1	181.992	9.04059e-34	4.60864e-32
MTFP1	ENSG00000242114	MTFP1	51537	uc062dcy.1	NM_001003704	Q9UDX5	PF10558	mitochondrial fission process 1	181.798	9.91905e-34	5.04209e-32
SYNGR1	ENSG00000100321	SYNGR1	9145	uc003axo.5	NM_004711	O43759	PF01284	synaptogyrin 1	181.518	1.13411e-33	5.74862e-32
GJA1	ENSG00000152661	GJA1	2697	uc003pyr.4	NM_000165	P17302	PF00029	gap junction protein alpha 1	180.816	1.58613e-33	8.01715e-32
CD200	ENSG00000091972	CD200	4345	uc062mka.1	NM_001004196	P41217	PF00047	CD200 molecule	180.777	1.6159e-33	8.1446e-32
BCAS4	ENSG00000124243	BCAS4	55653	uc061xsq.1	NM_001010974	Q8TDM0	NA	breast carcinoma amplified sequence 4	180.248	2.0808e-33	1.04584e-31
GJC1	ENSG00000182963	GJC1	10052	uc002ihl.3	NM_001080383	P36383	PF00029	gap junction protein gamma 1	179.957	2.39197e-33	1.19887e-31
MARCO	ENSG00000019169	MARCO	8685	uc061nhu.1	NM_006770	Q4ZG40	PF00530	macrophage receptor with collagenous structure	179.873	2.48948e-33	1.24425e-31
CYFIP2	ENSG00000055163	CYFIP2	26999	uc063jct.1	NM_001037332	Q96F07	PF07159	cytoplasmic FMR1 interacting protein 2	179.864	2.50026e-33	1.24616e-31
HAS3	ENSG00000103044	HAS3	3038	uc010cfh.4	NM_001199280	O00219	NA	hyaluronan synthase 3	179.857	2.50921e-33	1.24715e-31
MAP1B	ENSG00000131711	MAP1B	4131	uc063ekd.1	NM_001324255	A2BDK6	PF00414	microtubule associated protein 1B	179.738	2.65607e-33	1.31648e-31
DIRAS1	ENSG00000176490	DIRAS1	148252	uc002lwf.4	NM_145173	O95057	PF00071	DIRAS family GTPase 1	179.701	2.70332e-33	1.3362e-31
ATP2A2	ENSG00000174437	ATP2A2	488	uc058tcl.1	NM_001135765	P16615	PF00690	ATPase sarcoplasmic/endoplasmic reticulum Ca2+ transporting 2	179.156	3.50726e-33	1.7288e-31
DAB2IP	ENSG00000136848	DAB2IP	153090	uc064vlo.1	NM_032552	Q5VWQ8	PF00616	DAB2 interacting protein	178.793	4.17231e-33	2.05097e-31
GALNT6	ENSG00000139629	GALNT6	11226	uc001ryk.3	NM_007210	Q8NCL4	PF00652	polypeptide N-acetylgalactosaminyltransferase 6	178.161	5.64246e-33	2.76604e-31
SPARC	ENSG00000113140	SPARC	6678	uc063ivs.1	NM_001309443	P09486	PF00050	secreted protein acidic and cysteine rich	178.142	5.69273e-33	2.78306e-31
FYB	ENSG00000082074	FYB	2533	uc003jls.4	NM_001243093	O15117	PF14603	FYN binding protein 1	177.824	6.62754e-33	3.23124e-31
NCEH1	ENSG00000144959	NCEH1	57552	uc003fig.4	NM_001146276	A0A0A0MTJ9	PF07859	neutral cholesterol ester hydrolase 1	177.712	6.9922e-33	3.39977e-31
APBB1IP	ENSG00000077420	APBB1IP	54518	uc001isr.4	NM_019043	Q7Z5R6	PF00788	amyloid beta precursor protein binding family B member 1 interacting protein	177.237	8.77317e-33	4.24883e-31
LRRC15	ENSG00000172061	LRRC15	131578	uc003ftu.3	NM_001135057	Q8TF66	PF13855	leucine rich repeat containing 15	177.234	8.78592e-33	4.24883e-31
IMPA1	ENSG00000133731	IMPA1	3612	uc064nzw.1	NM_001144878	A0A140VJL8	PF00459	inositol monophosphatase 1	177.095	9.38976e-33	4.5286e-31
QSOX1	ENSG00000116260	QSOX1	5768	uc001gnz.4	NM_001004128	A0A140VKE5	PF04777	quiescin sulfhydryl oxidase 1	176.947	1.00779e-32	4.84743e-31
CREB3L2	ENSG00000182158	CREB3L2	64764	uc003vtw.4	NM_001253775	Q70SY1	PF00170	cAMP responsive element binding protein 3 like 2	176.892	1.0344e-32	4.96209e-31
C1S	ENSG00000182326	C1S	716	uc001qsj.4	NM_001346850	F8WCZ6	PF00431	complement C1s	176.887	1.03723e-32	4.96233e-31
GIMAP4	ENSG00000133574	GIMAP4	55303	uc003whl.4	NM_018326	A0A090N7X0	PF04548	GTPase, IMAP family member 4	176.827	1.06715e-32	5.09187e-31
COL6A3	ENSG00000163359	COL6A3	1293	uc061tzl.1	NM_004369	D9ZGF2	PF00092	collagen type VI alpha 3 chain	176.815	1.07318e-32	5.10701e-31
HLA-E	ENSG00000204592	HLA-E	3133	uc063vbk.1	NM_005516	A8K8M6	PF06623	major histocompatibility complex, class I, E	176.476	1.26204e-32	5.98981e-31
RBPMS2	ENSG00000166831	RBPMS2	348093	uc059kgz.1	NM_194272	Q6ZRY4	PF00076	RNA binding protein, mRNA processing factor 2	176.376	1.32337e-32	6.26432e-31
SEMA3C	ENSG00000075223	SEMA3C	10512	uc003uhj.3	NM_001350120	Q99985	PF01403	semaphorin 3C	176.362	1.33265e-32	6.29158e-31
SSTR2	ENSG00000180616	SSTR2	6752	uc060jll.1	NM_001050	P30874	PF00001	somatostatin receptor 2	176.326	1.35538e-32	6.38207e-31
GDPD5	ENSG00000158555	GDPD5	81544	uc058fnw.1	NM_001351167	Q8WTR4	PF03009	glycerophosphodiester phosphodiesterase domain containing 5	176.185	1.44992e-32	6.80928e-31
TUBB6	ENSG00000176014	TUBB6	84617	uc060nms.1	NM_001303524	Q9BUF5	PF00091	tubulin beta 6 class V	176.003	1.58178e-32	7.40912e-31
HS3ST3A1	ENSG00000153976	HS3ST3A1	9955	uc002gob.1	NM_006042	Q9Y663	PF00685	heparan sulfate-glucosamine 3-sulfotransferase 3A1	175.861	1.69244e-32	7.90674e-31
PIK3R1	ENSG00000145675	PIK3R1	5295	uc063eds.1	NM_001242466	P27986	PF16454	phosphoinositide-3-kinase regulatory subunit 1	175.744	1.78979e-32	8.33978e-31
SLC43A3	ENSG00000134802	SLC43A3	29015	uc001nkg.5	NM_001278201	A0A024R4Y2	PF07690	solute carrier family 43 member 3	175.481	2.02948e-32	9.43208e-31
GRAMD1A	ENSG00000089351	GRAMD1A	57655	uc002nxi.2	NM_001136199	Q96CP6	PF16016	GRAM domain containing 1A	175.45	2.05971e-32	9.54777e-31
HIPK2	ENSG00000064393	HIPK2	28996	uc003vvf.5	NM_001113239	Q9H2X6	PF00069	homeodomain interacting protein kinase 2	175.417	2.09204e-32	9.67258e-31
LRP1	ENSG00000123384	LRP1	4035	uc001snb.4	NM_002332	Q07954	PF00058	LDL receptor related protein 1	175.198	2.32289e-32	1.07122e-30
IFI16	ENSG00000163565	IFI16	3428	uc057mgc.1	NM_001206567	Q16666	PF02760	interferon gamma inducible protein 16	175.156	2.36995e-32	1.09012e-30
CLIC2	ENSG00000155962	CLIC2	1193	uc065ckc.1	NM_001289	O15247	PF13409	chloride intracellular channel 2	175.124	2.40647e-32	1.10408e-30
SYNPO2	ENSG00000172403	SYNPO2	171024	uc032tvm.2	NM_001128933	Q9UMS6	PF00595	synaptopodin 2	175.053	2.48953e-32	1.13926e-30
RNF152	ENSG00000176641	RNF152	220441	uc002lih.2	NM_173557	Q8N8N0	PF14634	ring finger protein 152	174.944	2.62228e-32	1.19695e-30
SELE	ENSG00000007908	SELE	6401	uc057nem.1	NM_000450	P16581	PF00059	selectin E	174.787	2.82708e-32	1.28715e-30
KRT19	ENSG00000171345	KRT19	3880	uc002hxd.5	NM_002276	P08727	PF00038	keratin 19	174.567	3.13923e-32	1.42564e-30
CNOT6L	ENSG00000138767	CNOT6L	246175	uc011ccd.4	NM_001286790	B4E0K8	PF03372	CCR4-NOT transcription complex subunit 6 like	174.549	3.16653e-32	1.4344e-30
S100A8	ENSG00000143546	S100A8	6279	uc057laz.1	NM_001319196	P05109	PF01023	S100 calcium binding protein A8	174.379	3.43534e-32	1.55223e-30
ITM2A	ENSG00000078596	ITM2A	9452	uc065acl.1	NM_001171581	O43736	PF04089	integral membrane protein 2A	174.009	4.09822e-32	1.84709e-30
CACNA1H	ENSG00000196557	CACNA1H	8912	uc002cks.4	NM_001005407	B3KQH9	PF00520	calcium voltage-gated channel subunit alpha1 H	173.867	4.38546e-32	1.97158e-30
CNTRL	ENSG00000119397	CNTRL	11064	uc064vkl.1	NM_001330762	B2RP65	NA	centriolin	173.837	4.44811e-32	1.99474e-30
PTPN4	ENSG00000088179	PTPN4	5775	uc061nje.1	NM_002830	A0A024RAE8	PF09379	protein tyrosine phosphatase, non-receptor type 4	173.624	4.92529e-32	2.2032e-30
ARHGEF7	ENSG00000102606	ARHGEF7	8874	uc058yia.1	NM_001113511	Q14155	PF16523	Rho guanine nucleotide exchange factor 7	173.577	5.03632e-32	2.24726e-30
NRG1	ENSG00000157168	NRG1	3084	uc064lul.1	NM_001159995	A6MW56	PF07679	neuregulin 1	173.527	5.15716e-32	2.29545e-30
TIE1	ENSG00000066056	TIE1	7075	uc001ciu.4	NM_001253357	B4DTW8	PF00047	tyrosine kinase with immunoglobulin like and EGF like domains 1	173.26	5.85776e-32	2.60082e-30
STAB1	ENSG00000010327	STAB1	23166	uc003dej.4	NM_015136	Q9NY15	PF02469	stabilin 1	173.25	5.88775e-32	2.60766e-30
YES1	ENSG00000176105	YES1	7525	uc060mue.1	NM_005433	P07947	PF00017	YES proto-oncogene 1, Src family tyrosine kinase	172.96	6.75899e-32	2.98614e-30
ADAMTS9	ENSG00000163638	ADAMTS9	56999	uc003dmg.4	NM_001318781	Q9P2N4	PF01421	ADAM metallopeptidase with thrombospondin type 1 motif 9	172.909	6.92785e-32	3.0532e-30
TMC5	ENSG00000103534	TMC5	79838	uc059rmn.1	NM_001105248	Q6UXY8	PF07810	transmembrane channel like 5	172.795	7.31585e-32	3.21628e-30
APLNR	ENSG00000134817	APLNR	187	uc058bkl.1	NM_005161	B2RDH3	PF00001	apelin receptor	172.659	7.80637e-32	3.42351e-30
WNK1	ENSG00000060237	WNK1	65125	uc001qip.5	NM_001184985	Q9H4A3	PF12202	WNK lysine deficient protein kinase 1	172.59	8.06409e-32	3.52789e-30
LIF	ENSG00000128342	LIF	3976	uc003agz.3	NM_001257135	P15018	PF01291	LIF, interleukin 6 family cytokine	172.482	8.49386e-32	3.70685e-30
TMSB10	ENSG00000034510	TMSB10	9168	uc002sow.2	NM_021103	P63313	PF01290	thymosin beta 10	172.251	9.48252e-32	4.12824e-30
TP53I3	ENSG00000115129	TP53I3	9540	uc061hbv.1	NM_001206802	Q53FA7	PF00107	tumor protein p53 inducible protein 3	171.896	1.12331e-31	4.87849e-30
MYLK	ENSG00000065534	MYLK	4638	uc062nco.1	NM_001321309	Q05B97	PF07679	myosin light chain kinase	171.772	1.19152e-31	5.1622e-30
IGFBP7	ENSG00000163453	IGFBP7	3490	uc062wwk.1	NM_001253835	Q16270	PF07648	insulin like growth factor binding protein 7	171.316	1.48087e-31	6.40027e-30
KIAA1324	ENSG00000116299	KIAA1324	57535	uc057ixn.1	NM_001267048	Q6UXG2	NA	KIAA1324	171.259	1.52189e-31	6.56172e-30
SRGN	ENSG00000122862	SRGN	5552	uc057tso.1	NM_001321053	P10124	PF04360	serglycin	171.173	1.5856e-31	6.81997e-30
TP53INP2	ENSG00000078804	TP53INP2	58476	uc061wjn.1	NM_001329429	Q8IXH6	PF14839	tumor protein p53 inducible nuclear protein 2	171.123	1.62402e-31	6.96849e-30
TNFAIP8L1	ENSG00000185361	TNFAIP8L1	126282	uc002max.4	NM_001167942	Q8WVP5	PF05527	TNF alpha induced protein 8 like 1	170.977	1.74099e-31	7.45254e-30
CYP1B1	ENSG00000138061	CYP1B1	1545	uc061ify.1	NM_000104	Q16678	PF00067	cytochrome P450 family 1 subfamily B member 1	170.921	1.78814e-31	7.63607e-30
USP11	ENSG00000102226	USP11	8237	uc064yuy.1	NM_004651	P51784	PF00443	ubiquitin specific peptidase 11	170.879	1.82435e-31	7.77217e-30
CD79B	ENSG00000007312	CD79B	974	uc002jdp.2	NM_000626	P40259	PF07686	CD79b molecule	170.837	1.86111e-31	7.90994e-30
ATP13A5	ENSG00000187527	ATP13A5	344905	uc011bsq.3	NM_198505	Q4VNC0	PF00690	ATPase 13A5	170.781	1.91126e-31	8.10384e-30
SYNE2	ENSG00000054654	SYNE2	23224	uc001xgk.4	NM_015180	Q8WXH0	PF00435	spectrin repeat containing nuclear envelope protein 2	170.717	1.97034e-31	8.33458e-30
PGR	ENSG00000082175	PGR	5241	uc001pgh.3	NM_000926	P06401	PF00104	progesterone receptor	170.648	2.03622e-31	8.59294e-30
BANK1	ENSG00000153064	BANK1	55024	uc003hvx.4	NM_001083907	Q8NDB2	PF14545	B cell scaffold protein with ankyrin repeats 1	170.354	2.34285e-31	9.86368e-30
PIK3AP1	ENSG00000155629	PIK3AP1	118788	uc057vda.1	NM_152309	Q6ZUJ8	PF14545	phosphoinositide-3-kinase adaptor protein 1	170.313	2.38908e-31	1.00347e-29
PDGFB	ENSG00000100311	PDGFB	5155	uc003axf.4	NM_002608	P01127	PF04692	platelet derived growth factor subunit B	170.276	2.4323e-31	1.01923e-29
FN1	ENSG00000115414	FN1	2335	uc061sct.1	NM_001306129	B7ZLE5	PF00039	fibronectin 1	170.183	2.54171e-31	1.06259e-29
PPP1R13B	ENSG00000088808	PPP1R13B	23368	uc059fuf.1	NM_015316	Q96KQ4	PF12796	protein phosphatase 1 regulatory subunit 13B	170.108	2.63443e-31	1.09879e-29
TMSB4X	ENSG00000205542	TMSB4X	7114	uc064yaa.1	NM_021109	A2VCK8	PF01290	thymosin beta 4, X-linked	169.68	3.23113e-31	1.34453e-29
TC2N	ENSG00000165929	TC2N	123036	uc284nmc.1	NM_001128595	Q8N9U0	PF00168	tandem C2 domains, nuclear	169.644	3.2872e-31	1.36468e-29
RND3	ENSG00000115963	RND3	390	uc061ook.1	NM_001254738	B2R838	PF00071	Rho family GTPase 3	169.572	3.40169e-31	1.40895e-29
EVI2B	ENSG00000185862	EVI2B	2124	uc002hgk.3	NM_006495	P34910	NA	ecotropic viral integration site 2B	169.418	3.66066e-31	1.51271e-29
OCLN	ENSG00000197822	OCLN	100506658	uc003jwv.5	NM_001205254	A8K3T2	PF07303	occludin	169.225	4.01456e-31	1.65513e-29
PVRL4	ENSG00000143217	PVRL4	81607	uc001fxo.3	NM_030916	K4PZ75	PF08205	nectin cell adhesion molecule 4	169.185	4.0914e-31	1.68293e-29
CAMSAP2	ENSG00000118200	CAMSAP2	23271	uc001gvk.4	NM_001297707	B3KTI4	PF11971	calmodulin regulated spectrin associated protein family member 2	169.169	4.12248e-31	1.69182e-29
JPH2	ENSG00000149596	JPH2	57158	uc002xlj.4	NM_020433	Q86VZ3	PF02493	junctophilin 2	169.164	4.13302e-31	1.69227e-29
POU2F3	ENSG00000137709	POU2F3	25833	uc021qrk.1	NM_001244682	Q9UKI9	PF00046	POU class 2 homeobox 3	169.069	4.32312e-31	1.76606e-29
COL5A2	ENSG00000204262	COL5A2	1290	uc061qnz.1	NM_000393	P05997	PF01410	collagen type V alpha 2 chain	169.003	4.46274e-31	1.81895e-29
IL2RA	ENSG00000134460	IL2RA	3559	uc057rmg.1	NM_000417	P01589	PF00084	interleukin 2 receptor subunit alpha	168.976	4.51919e-31	1.83777e-29
RASGRP3	ENSG00000152689	RASGRP3	25780	uc061hzp.1	NM_001139488	Q8IV61	PF00617	RAS guanyl releasing protein 3	168.779	4.96368e-31	2.01395e-29
PODXL	ENSG00000128567	PODXL	5420	uc064ick.1	NM_001018111	O00592	PF06365	podocalyxin like	168.613	5.37396e-31	2.17548e-29
FMOD	ENSG00000122176	FMOD	2331	uc001gzr.5	NM_002023	A0A024R971	PF01462	fibromodulin	168.566	5.49437e-31	2.21921e-29
COL6A1	ENSG00000142156	COL6A1	1291	uc002zhu.2	NM_001848	P12109	PF00092	collagen type VI alpha 1 chain	168.52	5.61684e-31	2.26356e-29
RASSF2	ENSG00000101265	RASSF2	9770	uc002wlc.3	NM_014737	P50749	PF16517	Ras association domain family member 2	168.43	5.86316e-31	2.35752e-29
LCP2	ENSG00000043462	LCP2	3937	uc063joe.1	NM_005565	Q13094	PF00017	lymphocyte cytosolic protein 2	168.031	7.09196e-31	2.84521e-29
CX3CL1	ENSG00000006210	CX3CL1	6376	uc002eli.4	NM_001304392	A0N0N7	PF00048	C-X3-C motif chemokine ligand 1	168.021	7.12372e-31	2.85156e-29
COL3A1	ENSG00000168542	COL3A1	1281	uc061qnu.1	NM_000090	P02461	PF01391	collagen type III alpha 1 chain	167.823	7.83106e-31	3.1277e-29
SHANK3	ENSG00000251322	SHANK3	85358	uc062fol.1	NM_001080420	Q9BYB0	PF16511	SH3 and multiple ankyrin repeat domains 3	167.617	8.63549e-31	3.44131e-29
KIF21B	ENSG00000116852	KIF21B	101929275	uc001gvr.3	NM_001252100	O75037	PF00400	kinesin family member 21B	167.458	9.31445e-31	3.70363e-29
FILIP1	ENSG00000118407	FILIP1	27145	uc003phy.2	NM_001289987	Q7Z7B0	PF09727	filamin A interacting protein 1	167.435	9.41879e-31	3.73681e-29
BGN	ENSG00000182492	BGN	633	uc065btn.1	NM_001711	B4DNL4	PF01462	biglycan	167.429	9.44694e-31	3.73969e-29
VSTM4	ENSG00000165633	VSTM4	196740	uc057teb.1	NM_001031746	Q8IW00	PF07686	V-set and transmembrane domain containing 4	167.403	9.56403e-31	3.77769e-29
SP140	ENSG00000079263	SP140	101928789	uc061tis.1	NM_001005176	B4DVW8	PF01342	SP140 nuclear body protein	167.018	1.1487e-30	4.52726e-29
P2RY10	ENSG00000078589	P2RY10	27334	uc065ach.1	NM_001324218	O00398	PF00001	P2Y receptor family member 10	166.987	1.16607e-30	4.58558e-29
CERK	ENSG00000100422	CERK	101927622	uc003bia.4	NM_022766	A0A024R4U8	PF00781	ceramide kinase	166.8	1.27489e-30	5.00256e-29
RHBDF2	ENSG00000129667	RHBDF2	79651	uc060kjh.1	NM_001005498	Q6PJF5	PF01694	rhomboid 5 homolog 2	166.782	1.28571e-30	5.03398e-29
SYTL2	ENSG00000137501	SYTL2	54843	uc010rtg.4	NM_001162951	Q9HCH5	PF00168	synaptotagmin like 2	166.628	1.38343e-30	5.3931e-29
ZFHX3	ENSG00000140836	ZFHX3	463	uc002fck.4	NM_001164766	Q15911	PF00046	zinc finger homeobox 3	166.628	1.38347e-30	5.3931e-29
CCL5	ENSG00000161570	CCL5	6352	NA	NA	NA	NA	NA	166.6	1.40175e-30	5.45252e-29
SYNE1	ENSG00000131018	SYNE1	23345	uc063shq.1	NM_001099267	B4E3R1	PF00435	spectrin repeat containing nuclear envelope protein 1	166.495	1.4742e-30	5.7219e-29
TFPI	ENSG00000003436	TFPI	7035	uc061qmv.1	NM_001032281	P10646	PF00014	tissue factor pathway inhibitor	166.484	1.48145e-30	5.73758e-29
OSMR	ENSG00000145623	OSMR	9180	uc003jlm.2	NM_001168355	Q99650	PF00041	oncostatin M receptor	166.092	1.78543e-30	6.89993e-29
TTC33	ENSG00000113638	TTC33	23548	uc063dfa.1	NM_012382	Q6PID6	NA	tetratricopeptide repeat domain 33	166.078	1.79738e-30	6.93114e-29
DSG3	ENSG00000134757	DSG3	1830	uc002kws.4	NM_001944	P32926	PF00028	desmoglein 3	166.061	1.81265e-30	6.97498e-29
DSC3	ENSG00000134762	DSC3	1825	uc002kwj.5	NM_001941	Q14574	PF01049	desmocollin 3	165.979	1.88438e-30	7.23544e-29
PCSK1	ENSG00000175426	PCSK1	5122	uc063fog.1	NM_000439	P29120	PF00082	proprotein convertase subtilisin/kexin type 1	165.914	1.94356e-30	7.44671e-29
TIMP1	ENSG00000102265	TIMP1	7076	uc064yvw.1	NM_003254	P01033	PF00965	TIMP metallopeptidase inhibitor 1	165.374	2.51338e-30	9.60939e-29
KLF13	ENSG00000169926	KLF13	51621	uc032dkb.2	NM_001302461	Q9Y2Y9	NA	Kruppel like factor 13	165.024	2.96891e-30	1.13268e-28
PCNX	ENSG00000100731	PCNX	22990	uc059cxq.1	NM_001308160	Q96RV3	PF05041	pecanex homolog 1	164.908	3.1383e-30	1.19476e-28
LRRFIP1	ENSG00000124831	LRRFIP1	9208	uc061ubc.1	NM_001137550	Q32MZ4	PF09738	LRR binding FLII interacting protein 1	164.875	3.18816e-30	1.21116e-28
GRASP	ENSG00000161835	GRASP	160622	uc001rzo.3	NM_001271856	Q7Z6J2	PF00595	general receptor for phosphoinositides 1 associated scaffold protein	164.558	3.7075e-30	1.40547e-28
ZNF845	ENSG00000213799	ZNF845	91664	uc061cjj.1	NM_001321522	Q96IR2	PF01352	zinc finger protein 845	164.392	4.01217e-30	1.51776e-28
PDLIM5	ENSG00000163110	PDLIM5	10611	uc003htf.5	NM_001011513	Q96HC4	PF00412	PDZ and LIM domain 5	164.266	4.25852e-30	1.60416e-28
TGFB1	ENSG00000105329	TGFB1	7040	uc060yzu.1	NM_000660	P01137	PF00019	transforming growth factor beta 1	164.268	4.25467e-30	1.60416e-28
SAT1	ENSG00000130066	SAT1	6303	uc064yiy.1	NM_002970	P21673	PF00583	spermidine/spermine N1-acetyltransferase 1	164.165	4.4696e-30	1.68014e-28
LRRC32	ENSG00000137507	LRRC32	2615	uc001oxr.4	NM_001128922	A0A024R5J7	PF13855	leucine rich repeat containing 32	163.932	4.99262e-30	1.87281e-28
COPG1	ENSG00000181789	COPG1	22820	uc003els.4	NM_016128	Q9Y678	PF08752	coatomer protein complex subunit gamma 1	163.839	5.21906e-30	1.95365e-28
RCN1	ENSG00000049449	RCN1	440034	uc058aco.1	NM_002901	Q15293	PF13202	reticulocalbin 1	163.695	5.58976e-30	2.08805e-28
MARCKSL1	ENSG00000175130	MARCKSL1	65108	uc001bvd.5	NM_023009	P49006	PF02063	MARCKS like 1	163.577	5.91353e-30	2.20439e-28
PVRL1	ENSG00000110400	PVRL1	5818	uc001pwu.2	NM_002855	Q15223	PF07686	nectin cell adhesion molecule 1	163.495	6.14702e-30	2.28666e-28
RGL3	ENSG00000205517	RGL3	57139	uc060trz.1	NM_001035223	A0A0A0MRX4	PF00618	ral guanine nucleotide dissociation stimulator like 3	163.43	6.34221e-30	2.35438e-28
ANXA5	ENSG00000164111	ANXA5	308	uc003idv.5	NM_001154	P08758	PF00191	annexin A5	163.414	6.38949e-30	2.36702e-28
ATXN1	ENSG00000124788	ATXN1	6310	uc003nbt.4	NM_000332	P54253	PF12547	ataxin 1	162.997	7.79142e-30	2.88041e-28
CAP2	ENSG00000112186	CAP2	10486	uc003ncb.4	NM_006366	P40123	PF01213	cyclase associated actin cytoskeleton regulatory protein 2	162.966	7.9064e-30	2.91689e-28
LSP1	ENSG00000130592	LSP1	4046	uc001lui.3	NM_001013253	P33241	PF02029	lymphocyte-specific protein 1	162.85	8.35741e-30	3.07694e-28
CTSL	ENSG00000135047	CTSL	1514	uc064ucx.1	NM_001257971	A0A024R276	PF08246	cathepsin L	162.766	8.69492e-30	3.19462e-28
MAP7	ENSG00000135525	MAP7	9053	uc011edg.2	NM_001198608	Q14244	PF05672	microtubule associated protein 7	162.572	9.53832e-30	3.49732e-28
KRT7	ENSG00000135480	KRT7	3855	uc001saa.2	NM_005556	P08729	PF00038	keratin 7	162.47	1.00128e-29	3.66377e-28
CYTH4	ENSG00000100055	CYTH4	27128	uc062dwy.1	NM_001318024	B4E2V8	PF00169	cytohesin 4	162.23	1.12211e-29	4.09755e-28
ALOX5AP	ENSG00000132965	ALOX5AP	241	uc010tdr.3	NM_001204406	A0A087WW23	PF01124	arachidonate 5-lipoxygenase activating protein	161.911	1.30624e-29	4.7602e-28
IGFBP5	ENSG00000115461	IGFBP5	3488	uc061sgg.1	NM_000599	A0A024R433	PF00219	insulin like growth factor binding protein 5	161.875	1.32883e-29	4.83266e-28
PDS5B	ENSG00000083642	PDS5B	23047	uc010abf.4	NM_015032	Q9NTI5	NA	PDS5 cohesin associated factor B	161.769	1.39734e-29	5.06818e-28
TSHZ2	ENSG00000182463	TSHZ2	128553	uc061xuk.1	NM_001193421	Q9NRE2	NA	teashirt zinc finger homeobox 2	161.766	1.39925e-29	5.06818e-28
CD40	ENSG00000101017	CD40	958	uc061xls.1	NM_001250	A0A0S2Z3C7	PF00020	CD40 molecule	161.44	1.63385e-29	5.90595e-28
ST14	ENSG00000149418	ST14	6768	uc001qfw.4	NM_021978	Q9Y5Y6	PF00431	suppression of tumorigenicity 14	161.347	1.70766e-29	6.16032e-28
FOXA1	ENSG00000129514	FOXA1	3169	uc059aym.1	NM_004496	P55317	PF00250	forkhead box A1	161.229	1.80654e-29	6.50392e-28
ADCY3	ENSG00000138031	ADCY3	109	uc061hdt.1	NM_001320613	A0A0A0MSC1	PF16214	adenylate cyclase 3	161.219	1.81486e-29	6.52073e-28
MECOM	ENSG00000085276	MECOM	2122	uc003ffj.3	NM_001105077	Q03112	NA	MDS1 and EVI1 complex locus	161.197	1.83409e-29	6.57664e-28
TMEM38B	ENSG00000095209	TMEM38B	55151	uc064uxj.1	NM_018112	Q9NVV0	PF05197	transmembrane protein 38B	161.149	1.87619e-29	6.71414e-28
GIMAP6	ENSG00000133561	GIMAP6	474344	uc003whn.4	NM_001007224	Q6P9H5	PF04548	GTPase, IMAP family member 6	161.061	1.95675e-29	6.98844e-28
MOB2	ENSG00000182208	MOB2	81532	uc057xsp.1	NM_001172223	Q70IA6	PF03637	MOB kinase activator 2	160.855	2.15773e-29	7.69088e-28
OLFM1	ENSG00000130558	OLFM1	10439	uc064wxz.1	NM_001282611	Q99784	PF12308	olfactomedin 1	160.711	2.31071e-29	8.21978e-28
SDK1	ENSG00000146555	SDK1	221935	uc003smx.4	NM_001079653	Q7Z5N4	PF07679	sidekick cell adhesion molecule 1	160.697	2.32629e-29	8.25879e-28
TPM2	ENSG00000198467	TPM2	7169	uc064sye.1	NM_001145822	Q5TCU3	PF00261	tropomyosin 2	160.667	2.36029e-29	8.36292e-28
GALNT10	ENSG00000164574	GALNT10	55568	uc063iyo.1	NM_017540	Q86SR1	PF00535	polypeptide N-acetylgalactosaminyltransferase 10	160.331	2.7687e-29	9.7906e-28
SMAP2	ENSG00000084070	SMAP2	64744	uc057fff.1	NM_001198978	Q8WU79	PF01412	small ArfGAP2	159.816	3.53584e-29	1.24787e-27
SYTL3	ENSG00000164674	SYTL3	94120	uc003qrp.3	NM_001009991	B4E2A9	PF00168	synaptotagmin like 3	159.767	3.61994e-29	1.27503e-27
CEP350	ENSG00000135837	CEP350	9857	uc001gnt.4	NM_014810	Q5VT06	PF01302	centrosomal protein 350	159.757	3.63728e-29	1.27862e-27
LOC100505495	NA	NA	NA	NA	NA	NA	NA	NA	159.674	3.78372e-29	1.32749e-27
TNS4	ENSG00000131746	TNS4	84951	uc002huu.5	NM_032865	Q6PJP3	PF08416	tensin 4	159.322	4.47225e-29	1.56599e-27
CCDC88B	ENSG00000168071	CCDC88B	283234	uc058cxf.1	NM_032251	A6NC98	PF05622	coiled-coil domain containing 88B	159.285	4.55123e-29	1.59053e-27
SPINT1	ENSG00000166145	SPINT1	6692	uc001znb.4	NM_001032367	O43278	PF00057	serine peptidase inhibitor, Kunitz type 1	158.869	5.54506e-29	1.93407e-27
FGFR1	ENSG00000077782	FGFR1	2260	uc064mbx.1	NM_001174063	A0A0S2Z3Q6	PF00047	fibroblast growth factor receptor 1	158.625	6.22949e-29	2.16857e-27
LEPREL1	ENSG00000090530	LEPREL1	55214	uc011bsk.3	NM_001134418	Q8IVL5	PF13640	prolyl 3-hydroxylase 2	158.615	6.2582e-29	2.17433e-27
ABI3BP	ENSG00000154175	ABI3BP	25890	uc003duj.4	NM_001349329	Q7Z7G0	PF00041	ABI family member 3 binding protein	158.556	6.43427e-29	2.23117e-27
FAR2	ENSG00000064763	FAR2	55711	uc058mhz.1	NM_001271783	A0A024RAW7	PF03015	fatty acyl-CoA reductase 2	158.465	6.72003e-29	2.32576e-27
STAC2	ENSG00000141750	STAC2	342667	uc002hrs.4	NM_001351360	D0IN09	PF00130	SH3 and cysteine rich domain 2	158.414	6.88438e-29	2.37804e-27
PKP1	ENSG00000081277	PKP1	5317	uc001gwd.3	NM_000299	Q13835	PF00514	plakophilin 1	158.375	7.01205e-29	2.41747e-27
TEAD2	ENSG00000074219	TEAD2	8463	uc002pnh.5	NM_001256658	A0A024QZE2	PF01285	TEA domain transcription factor 2	158.341	7.12752e-29	2.45255e-27
MEX3D	ENSG00000181588	MEX3D	399664	uc060rdi.1	NM_001174118	Q86XN8	PF00013	mex-3 RNA binding family member D	158.321	7.19532e-29	2.4664e-27
SNCAIP	ENSG00000064692	SNCAIP	9627	uc063gjr.1	NM_001242935	Q9Y6H5	PF16700	synuclein alpha interacting protein	158.322	7.19306e-29	2.4664e-27
CD83	ENSG00000112149	CD83	9308	uc021ylz.2	NM_001040280	Q01151	PF00047	CD83 molecule	158.179	7.69961e-29	2.63421e-27
PDE8A	ENSG00000073417	PDE8A	5151	uc002blh.4	NM_001243137	O60658	PF00233	phosphodiesterase 8A	158.028	8.26916e-29	2.82367e-27
RAC2	ENSG00000128340	RAC2	5880	uc003arc.5	NM_002872	A0A024R1P2	PF00071	Rac family small GTPase 2	158.024	8.28594e-29	2.824e-27
PTPRCAP	ENSG00000213402	PTPRCAP	5790	uc001oli.2	NM_005608	Q14761	PF15713	protein tyrosine phosphatase, receptor type C associated protein	158.019	8.30491e-29	2.82509e-27
IGLL1	ENSG00000128322	IGLL1	3543	uc002zxe.4	NM_020070	P15814	PF07654	immunoglobulin lambda like polypeptide 1	157.929	8.66769e-29	2.9429e-27
NRP1	ENSG00000099250	NRP1	8829	uc057src.1	NM_001024628	O14786	PF00431	neuropilin 1	157.751	9.4334e-29	3.19681e-27
CHCHD7	ENSG00000170791	CHCHD7	79145	uc064myr.1	NM_001011667	Q9BUK0	NA	coiled-coil-helix-coiled-coil-helix domain containing 7	157.441	1.09307e-28	3.69721e-27
PDZK1IP1	ENSG00000162366	PDZK1IP1	10158	uc057ghj.1	NM_005764	Q13113	PF15807	PDZK1 interacting protein 1	157.4	1.11426e-28	3.7618e-27
FBN1	ENSG00000166147	FBN1	2200	uc001zwx.3	NM_000138	P35555	PF00683	fibrillin 1	157.392	1.11879e-28	3.76997e-27
LPCAT2	ENSG00000087253	LPCAT2	54947	uc002eie.5	NM_017839	Q7L5N7	PF00036	lysophosphatidylcholine acyltransferase 2	157.249	1.19722e-28	4.02665e-27
PACS1	ENSG00000175115	PACS1	55690	uc058dtt.1	NM_018026	A0A024R5H6	PF10254	phosphofurin acidic cluster sorting protein 1	156.826	1.46355e-28	4.91317e-27
AKAP13	ENSG00000170776	AKAP13	11214	uc059muc.1	NM_001270546	A8MYJ1	PF00169	A-kinase anchoring protein 13	156.435	1.76224e-28	5.8938e-27
CD36	ENSG00000135218	CD36	948	uc003uhc.4	NM_000072	A4D1B1	PF01130	CD36 molecule	156.435	1.76202e-28	5.8938e-27
TCEAL7	ENSG00000182916	TCEAL7	56849	uc065aku.1	NM_001348258	Q9BRU2	PF04538	transcription elongation factor A like 7	156.412	1.78134e-28	5.94654e-27
RASSF9	ENSG00000198774	RASSF9	9182	uc001taf.2	NM_005447	O75901	NA	Ras association domain family member 9	155.973	2.1943e-28	7.31146e-27
IL2RG	ENSG00000147168	IL2RG	3561	uc064zto.1	NM_000206	P31785	PF09240	interleukin 2 receptor subunit gamma	155.864	2.31148e-28	7.68761e-27
EPB41L5	ENSG00000115109	EPB41L5	57669	uc061njq.1	NM_001184937	Q9HCM4	PF08736	erythrocyte membrane protein band 4.1 like 5	155.75	2.4393e-28	8.09765e-27
MYO6	ENSG00000196586	MYO6	4646	uc063prd.1	NM_001300899	Q9UM54	PF00063	myosin VI	155.662	2.54343e-28	8.42769e-27
ACSL4	ENSG00000068366	ACSL4	2182	uc065ara.1	NM_001318509	O60488	PF00501	acyl-CoA synthetase long chain family member 4	155.553	2.6788e-28	8.85984e-27
COBL	ENSG00000106078	COBL	23242	uc064dre.1	NM_001287436	O75128	PF02205	cordon-bleu WH2 repeat protein	155.383	2.90408e-28	9.58722e-27
ATP13A3	ENSG00000133657	ATP13A3	79572	uc062rov.1	NM_024524	Q9H7F0	PF00690	ATPase 13A3	155.331	2.9764e-28	9.80786e-27
TGFBR3	ENSG00000069702	TGFBR3	7049	uc009wde.4	NM_001195683	A0A0A8KWK3	PF00100	transforming growth factor beta receptor 3	155.265	3.07135e-28	1.01022e-26
KLC3	ENSG00000104892	KLC3	147700	uc060zxj.1	NM_145275	A0A024R0V3	NA	kinesin light chain 3	155.227	3.12696e-28	1.02662e-26
PAK3	ENSG00000077264	PAK3	5063	uc065ary.1	NM_001128166	B2RCU6	PF00069	p21 (RAC1) activated kinase 3	155.192	3.1796e-28	1.04199e-26
BAG2	ENSG00000112208	BAG2	9532	uc003pdr.4	NM_004282	O95816	NA	BCL2 associated athanogene 2	155.134	3.26829e-28	1.06909e-26
FMNL1	ENSG00000184922	FMNL1	752	uc002iin.4	NM_005892	O95466	PF02181	formin like 1	154.946	3.57329e-28	1.16673e-26
HSPB7	ENSG00000173641	HSPB7	27129	uc057cqa.1	NM_001349682	Q9UBY9	PF00011	heat shock protein family B (small) member 7	154.628	4.15483e-28	1.35414e-26
CHRDL1	ENSG00000101938	CHRDL1	91851	uc065arw.1	NM_001143981	Q9BU40	PF00093	chordin like 1	154.597	4.21636e-28	1.3717e-26
SOX10	ENSG00000100146	SOX10	6663	uc062eci.1	NM_006941	A0A024R1N6	PF00505	SRY-box 10	154.579	4.25191e-28	1.38075e-26
FBXO18	ENSG00000134452	FBXO18	84893	uc057rkw.1	NM_001258452	B3KV95	PF00580	F-box DNA helicase 1	154.282	4.89493e-28	1.58669e-26
HAUS8	ENSG00000131351	HAUS8	93323	uc002nfe.4	NM_001011699	Q9BT25	NA	HAUS augmin like complex subunit 8	154.19	5.11307e-28	1.6544e-26
MAP1A	ENSG00000166963	MAP1A	4130	uc059ijy.1	NM_002373	P78559	NA	microtubule associated protein 1A	154.045	5.47946e-28	1.76975e-26
ERBB3	ENSG00000065361	ERBB3	2065	uc058pgq.1	NM_001005915	P21860	PF00757	erb-b2 receptor tyrosine kinase 3	153.936	5.76963e-28	1.86011e-26
GYPC	ENSG00000136732	GYPC	2995	uc061nnf.1	NM_001256584	P04921	NA	glycophorin C (Gerbich blood group)	153.903	5.85929e-28	1.88562e-26
LAPTM5	ENSG00000162511	LAPTM5	7805	uc001bsc.3	NM_006762	Q13571	PF03821	lysosomal protein transmembrane 5	153.777	6.22061e-28	1.99472e-26
PARP1	ENSG00000143799	PARP1	142	uc001hqd.5	NM_001618	A0A024R3T8	PF02877	poly(ADP-ribose) polymerase 1	153.779	6.21578e-28	1.99472e-26
JUND	ENSG00000130522	JUND	3727	uc002nip.4	NM_001286968	P17535	PF03957	JunD proto-oncogene, AP-1 transcription factor subunit	153.765	6.2568e-28	2.00273e-26
PCDHGB2	ENSG00000253910	PCDHGB2	56103	uc011dar.3	NM_018923	Q9Y5G2	PF16492	protocadherin gamma subfamily B, 2	153.757	6.27974e-28	2.00649e-26
IPCEF1	ENSG00000074706	IPCEF1	26034	uc003qpx.4	NM_001130699	Q8WWN9	PF00169	interaction protein for cytohesin exchange factors 1	153.676	6.52746e-28	2.08192e-26
IL27RA	ENSG00000104998	IL27RA	9466	uc002mxx.5	NM_004843	Q6UWB1	PF00041	interleukin 27 receptor subunit alpha	153.536	6.97391e-28	2.22036e-26
EGFLAM	ENSG00000164318	EGFLAM	133584	uc063dcm.1	NM_001205301	Q63HQ2	PF00008	EGF like, fibronectin type III and laminin G domains	153.47	7.19749e-28	2.28747e-26
LDLRAD2	ENSG00000187942	LDLRAD2	401944	uc001bfg.1	NM_001013693	Q5SZI1	PF00057	low density lipoprotein receptor class A domain containing 2	153.449	7.26687e-28	2.30543e-26
CDK8	ENSG00000132964	CDK8	1024	uc001uqt.2	NM_001260	P49336	PF00069	cyclin dependent kinase 8	153.429	7.33876e-28	2.32411e-26
SERPINA1	ENSG00000197249	SERPINA1	5265	uc032bto.2	NM_000295	E9KL23	PF00079	serpin family A member 1	153.202	8.17097e-28	2.5831e-26
ESPN	ENSG00000187017	ESPN	83715	uc001amy.3	NM_031475	B1AK53	PF02205	espin	153.059	8.743e-28	2.75906e-26
GRAPL	ENSG00000189152	GRAPL	400581	uc010cqk.2	NM_001129778	Q8TC17	PF00017	GRB2 related adaptor protein like	152.911	9.38141e-28	2.95531e-26
FRMD4A	ENSG00000151474	FRMD4A	55691	uc057rvo.1	NM_001318336	Q9NW91	PF09379	FERM domain containing 4A	152.873	9.55154e-28	3.00362e-26
CCDC80	ENSG00000091986	CCDC80	151887	uc032rxo.2	NM_199511	Q76M96	PF13778	coiled-coil domain containing 80	152.793	9.91909e-28	3.11372e-26
SULT2B1	ENSG00000088002	SULT2B1	6820	uc002pjl.4	NM_004605	O00204	PF00685	sulfotransferase family 2B member 1	152.744	1.01522e-27	3.18131e-26
LOC100862671	NA	NA	NA	NA	NA	NA	NA	NA	152.72	1.02703e-27	3.21269e-26
CDC42SE2	ENSG00000158985	CDC42SE2	56990	uc063grs.1	NM_001038702	Q9NRR3	PF00786	CDC42 small effector 2	152.668	1.05274e-27	3.28739e-26
COL18A1	ENSG00000182871	COL18A1	80781	uc062awf.1	NM_030582	D3DSM5	PF01391	collagen type XVIII alpha 1 chain	152.654	1.05961e-27	3.30307e-26
KCNA6	ENSG00000151079	KCNA6	3742	NA	NA	NA	NA	NA	152.559	1.10847e-27	3.44936e-26
FSTL1	ENSG00000163430	FSTL1	11167	uc003eds.4	NM_007085	Q12841	PF09289	follistatin like 1	152.549	1.1135e-27	3.459e-26
NIN	ENSG00000100503	NIN	51199	uc059bkh.1	NM_016350	Q8N4C6	NA	ninein	152.53	1.12373e-27	3.48473e-26
DDR1	ENSG00000137332	DDR1	100616237	uc063veq.1	NM_001202521	Q08345	PF07714	discoidin domain receptor tyrosine kinase 1	152.265	1.27455e-27	3.94559e-26
GUCY1A2	ENSG00000152402	GUCY1A2	2977	uc001pjg.3	NM_000855	P33402	PF07701	guanylate cyclase 1 soluble subunit alpha 2	152.223	1.29985e-27	4.01697e-26
ALCAM	ENSG00000170017	ALCAM	214	uc003dvx.4	NM_001243280	Q13740	PF08205	activated leukocyte cell adhesion molecule	152.162	1.33772e-27	4.12686e-26
YPEL2	ENSG00000175155	YPEL2	388403	uc060ich.1	NM_001005404	Q96QA6	PF03226	yippee like 2	152.027	1.42632e-27	4.39262e-26
CSK	ENSG00000103653	CSK	1445	uc002ays.3	NM_001127190	A8K3B6	PF00017	C-terminal Src kinase	151.984	1.45593e-27	4.4761e-26
IGFBP4	ENSG00000141753	IGFBP4	3487	uc002hus.4	NM_001552	A0A024R1U8	PF00086	insulin like growth factor binding protein 4	151.836	1.56173e-27	4.79315e-26
TARP	NA	NA	NA	NA	NA	NA	NA	NA	151.767	1.61366e-27	4.94404e-26
NLRC3	ENSG00000167984	NLRC3	197358	uc032dpc.2	NM_178844	C3VPR7	PF13516	NLR family CARD domain containing 3	151.734	1.63919e-27	5.01368e-26
ZXDC	ENSG00000070476	ZXDC	79364	uc062nkv.1	NM_001040653	Q2QGD7	NA	ZXD family zinc finger C	151.55	1.78795e-27	5.45934e-26
C4B_2	ENSG00000233312	C4B_2	100293534	NA	NM_001242823	P0C0L5	PF01835	complement component 4B (Chido blood group), copy 2	151.295	2.01848e-27	6.15274e-26
ERP27	ENSG00000139055	ERP27	121506	uc001rco.4	NM_001300784	F5GYS6	NA	endoplasmic reticulum protein 27	151.184	2.12725e-27	6.47328e-26
PRKD2	ENSG00000105287	PRKD2	25865	uc002pfk.4	NM_001079880	Q9BZL6	PF00069	protein kinase D2	150.946	2.38082e-27	7.2326e-26
VASN	ENSG00000168140	VASN	114990	uc032eoz.1	NM_138440	Q6EMK4	PF00008	vasorin	150.864	2.47537e-27	7.50707e-26
FAM3B	ENSG00000183844	FAM3B	54097	uc002yza.3	NM_058186	P58499	NA	family with sequence similarity 3 member B	150.835	2.50975e-27	7.59847e-26
TPM4	ENSG00000167460	TPM4	7171	uc060uwp.1	NM_001145160	P67936	PF00261	tropomyosin 4	150.817	2.53074e-27	7.64908e-26
CARD11	ENSG00000198286	CARD11	84433	uc003smv.5	NM_001324281	A0A024R854	PF00619	caspase recruitment domain family member 11	150.768	2.59109e-27	7.81829e-26
CDH3	ENSG00000062038	CDH3	1001	uc002ewf.3	NM_001317195	P22223	PF01049	cadherin 3	150.634	2.75988e-27	8.31354e-26
ANO1	ENSG00000131620	ANO1	55107	uc001opj.4	NM_018043	Q5XXA6	PF16178	anoctamin 1	150.556	2.86412e-27	8.61305e-26
COL6A2	ENSG00000142173	COL6A2	1292	uc002zia.2	NM_001849	P12110	PF00092	collagen type VI alpha 2 chain	150.49	2.95515e-27	8.8719e-26
PREX2	ENSG00000046889	PREX2	80243	uc003xxu.2	NM_024870	Q70Z35	PF00169	phosphatidylinositol-3,4,5-trisphosphate dependent Rac exchange factor 2	150.305	3.22677e-27	9.67111e-26
KRT6C	ENSG00000170465	KRT6C	286887	uc001sal.4	NM_173086	P48668	PF00038	keratin 6C	150.089	3.57308e-27	1.06912e-25
NR4A2	ENSG00000153234	NR4A2	4929	uc061osm.1	NM_006186	F1D8N6	PF00105	nuclear receptor subfamily 4 group A member 2	149.994	3.73883e-27	1.11684e-25
KCNJ8	ENSG00000121361	KCNJ8	3764	uc001rff.4	NM_004982	A0A024RAV6	PF01007	potassium voltage-gated channel subfamily J member 8	149.761	4.17428e-27	1.24484e-25
CYTIP	ENSG00000115165	CYTIP	9595	uc061otk.1	NM_004288	O60759	PF00595	cytohesin 1 interacting protein	149.692	4.31318e-27	1.28412e-25
COL1A1	ENSG00000108821	COL1A1	1277	uc002iqm.4	NM_000088	P02452	PF01410	collagen type I alpha 1 chain	149.68	4.33749e-27	1.28921e-25
EDNRA	ENSG00000151617	EDNRA	1909	uc010ipg.2	NM_001166055	P25101	PF00001	endothelin receptor type A	149.639	4.42242e-27	1.31228e-25
TLN1	ENSG00000137076	TLN1	7094	uc064syi.1	NM_006289	Q9Y490	PF09379	talin 1	149.519	4.68086e-27	1.38667e-25
PCDHGA5	ENSG00000253485	PCDHGA5	56110	uc011das.3	NM_018918	Q9Y5G8	PF00028	protocadherin gamma subfamily A, 5	149.376	5.00872e-27	1.47904e-25
TAGAP	ENSG00000164691	TAGAP	117289	uc003qrz.5	NM_001278733	Q8N103	PF00620	T cell activation RhoGTPase activating protein	149.376	5.00923e-27	1.47904e-25
RGS3	ENSG00000138835	RGS3	5998	uc064vem.1	NM_001276260	A0A024R831	PF00615	regulator of G protein signaling 3	149.281	5.23981e-27	1.54458e-25
FOXN3	ENSG00000053254	FOXN3	1112	uc059edz.1	NM_001085471	A0A024R6I1	PF00250	forkhead box N3	149.216	5.40418e-27	1.5878e-25
PTPN14	ENSG00000152104	PTPN14	5784	uc001hkk.3	NM_005401	A8K6H6	PF00373	protein tyrosine phosphatase, non-receptor type 14	149.218	5.39967e-27	1.5878e-25
A1BG	ENSG00000121410	A1BG	1	uc061drj.1	NM_130786	P04217	PF13895	alpha-1-B glycoprotein	149.164	5.53857e-27	1.62462e-25
EFHD1	ENSG00000115468	EFHD1	80303	uc061tqk.1	NM_001243252	Q9BUP0	PF13499	EF-hand domain family member D1	149.048	5.85121e-27	1.71351e-25
MT2A	ENSG00000125148	MT2A	4502	uc002ejh.4	NM_005953	P02795	PF00131	metallothionein 2A	148.874	6.35316e-27	1.85747e-25
TFAP2A	ENSG00000137203	TFAP2A	7020	uc063lta.1	NM_001032280	P05549	PF03299	transcription factor AP-2 alpha	148.709	6.87079e-27	2.00553e-25
CDH5	ENSG00000179776	CDH5	1003	uc059vhi.1	NM_001114117	P33151	PF00028	cadherin 5	148.536	7.45563e-27	2.1727e-25
ADAMTS5	ENSG00000154736	ADAMTS5	11096	uc002ymg.4	NM_007038	Q9UNA0	PF01421	ADAM metallopeptidase with thrombospondin type 1 motif 5	148.504	7.56947e-27	2.20228e-25
CD247	ENSG00000198821	CD247	919	uc057nbn.1	NM_000734	P20963	PF11628	CD247 molecule	148.457	7.74131e-27	2.24863e-25
A4GALT	ENSG00000128274	A4GALT	53947	uc062ewk.1	NM_001318038	A0A0S2Z5J1	PF04488	alpha 1,4-galactosyltransferase (P blood group)	148.409	7.91727e-27	2.29601e-25
LY9	ENSG00000122224	LY9	4063	uc001fwv.5	NM_001033667	A0A0C4DFU4	NA	lymphocyte antigen 9	148.308	8.30437e-27	2.40437e-25
FRMD6	ENSG00000139926	FRMD6	122786	uc059blz.1	NM_001042481	Q96NE9	PF00373	FERM domain containing 6	148.216	8.67495e-27	2.50761e-25
POSTN	ENSG00000133110	POSTN	10631	uc001uwr.4	NM_001135934	A0A024RDT5	PF02469	periostin	148.063	9.32805e-27	2.69204e-25
SEMA3B	ENSG00000012171	SEMA3B	102465526	uc062kcj.1	NM_001005914	Q13214	PF01403	semaphorin 3B	148.014	9.54522e-27	2.75028e-25
MYOF	ENSG00000138119	MYOF	26509	uc057uww.1	NM_013451	Q9NZM1	PF08165	myoferlin	147.95	9.84004e-27	2.83067e-25
PCDHGC5	ENSG00000240764	PCDHGC5	56097	uc011dbc.3	NM_018929	Q9Y5F6	PF00028	protocadherin gamma subfamily C, 5	147.929	9.93672e-27	2.8539e-25
XBP1	ENSG00000100219	XBP1	7494	uc062cvg.1	NM_001079539	P17861	PF07716	X-box binding protein 1	147.783	1.06511e-26	3.05417e-25
ENAH	ENSG00000154380	ENAH	55740	uc001hpc.2	NM_001008493	Q8N8S7	PF08776	ENAH, actin regulator	147.626	1.14712e-26	3.28407e-25
CTNND1	ENSG00000198561	CTNND1	1500	uc058boo.1	NM_001085458	O60716	PF00514	catenin delta 1	147.579	1.17299e-26	3.35277e-25
ELTD1	ENSG00000162618	ELTD1	64123	uc057hwl.1	NM_022159	Q9HBW9	PF01825	adhesion G protein-coupled receptor L4	147.491	1.2225e-26	3.48869e-25
SLC9A3R1	ENSG00000109062	SLC9A3R1	9368	uc060jpo.1	NM_004252	O14745	PF00595	SLC9A3 regulator 1	147.262	1.36252e-26	3.88209e-25
CKMT1B	ENSG00000237289	CKMT1B	548596	uc059ikt.1	NM_020990	P12532	PF02807	creatine kinase, mitochondrial 1B	147.148	1.43857e-26	4.09226e-25
RAPH1	ENSG00000173166	RAPH1	65059	uc061rqo.1	NM_001329728	Q70E73	PF00788	Ras association (RalGDS/AF-6) and pleckstrin homology domains 1	147.131	1.45018e-26	4.11875e-25
SYTL1	ENSG00000142765	SYTL1	84958	uc057duy.1	NM_001193308	Q8IYJ3	PF00168	synaptotagmin like 1	147.088	1.47985e-26	4.19634e-25
ITGA6	ENSG00000091409	ITGA6	3655	uc061prx.1	NM_000210	P23229	PF08441	integrin subunit alpha 6	147.066	1.49539e-26	4.2337e-25
MAP3K13	ENSG00000073803	MAP3K13	9175	uc003fpg.5	NM_001242314	O43283	PF07714	mitogen-activated protein kinase kinase kinase 13	146.92	1.60189e-26	4.52807e-25
APBB2	ENSG00000163697	APBB2	323	uc003gvl.3	NM_001166050	B4DJ88	PF00640	amyloid beta precursor protein binding family B member 2	146.729	1.75365e-26	4.94923e-25
LMNA	ENSG00000160789	LMNA	4000	uc057lvr.1	NM_001257374	P02545	PF00932	lamin A/C	146.689	1.78696e-26	5.03529e-25
SVIL	ENSG00000197321	SVIL	6840	uc057sms.1	NM_001323599	O95425	PF02209	supervillin	146.641	1.82831e-26	5.1437e-25
TNXB	ENSG00000168477	TNXB	7148	uc063vuc.1	NM_019105	O95680	PF00041	tenascin XB	146.633	1.83531e-26	5.15529e-25
THY1	ENSG00000154096	THY1	7070	uc001pwr.4	NM_001311160	B0YJA4	PF00047	Thy-1 cell surface antigen	146.577	1.88443e-26	5.28498e-25
TUSC1	ENSG00000198680	TUSC1	286319	uc003zpx.4	NM_001004125	Q2TAM9	NA	tumor suppressor candidate 1	146.488	1.96567e-26	5.50418e-25
PIK3C2B	ENSG00000133056	PIK3C2B	5287	uc001haw.4	NM_002646	A2RUF7	PF00454	phosphatidylinositol-4-phosphate 3-kinase catalytic subunit type 2 beta	146.397	2.05158e-26	5.73577e-25
SPN	ENSG00000197471	SPN	101929889	uc002dtm.5	NM_001030288	A0A024R629	PF01729	sialophorin	146.254	2.19508e-26	6.12739e-25
C3	ENSG00000125730	C3	718	uc002mfm.4	NM_000064	B4DR57	PF01835	complement C3	146.248	2.20193e-26	6.13693e-25
PGF	ENSG00000119630	PGF	5228	uc059dln.1	NM_001207012	P49763	PF00341	placental growth factor	146.234	2.21658e-26	6.16817e-25
ITGAX	ENSG00000140678	ITGAX	3687	uc059tmu.1	NM_000887	P20702	PF08441	integrin subunit alpha X	146.004	2.47099e-26	6.86543e-25
EDIL3	ENSG00000164176	EDIL3	10085	uc011ctt.2	NM_001278642	O43854	PF12661	EGF like repeats and discoidin domains 3	145.979	2.49986e-26	6.93489e-25
CXCR4	ENSG00000121966	CXCR4	7852	uc002tuy.3	NM_001008540	P61073	PF00001	C-X-C motif chemokine receptor 4	145.933	2.55551e-26	7.07829e-25
FGF1	ENSG00000113578	FGF1	2246	uc003lmm.5	NM_000800	P05230	PF00167	fibroblast growth factor 1	145.927	2.56253e-26	7.08677e-25
ETS1	ENSG00000134954	ETS1	2113	uc009zch.2	NM_001143820	P14921	PF02198	ETS proto-oncogene 1, transcription factor	145.883	2.61673e-26	7.22549e-25
E2F7	ENSG00000165891	E2F7	144455	uc001sym.5	NM_203394	Q96AV8	PF02319	E2F transcription factor 7	145.804	2.71595e-26	7.48791e-25
PCDH18	ENSG00000189184	PCDH18	54510	uc003ihe.5	NM_001300828	Q5HYG2	PF08266	protocadherin 18	145.671	2.89191e-26	7.96076e-25
KRT17	ENSG00000128422	KRT17	3872	uc002hxh.3	NM_000422	Q04695	PF00038	keratin 17	145.668	2.89658e-26	7.96138e-25
ATP11A	ENSG00000068650	ATP11A	23250	uc001vsj.4	NM_015205	P98196	PF16209	ATPase phospholipid transporting 11A	145.659	2.90855e-26	7.98201e-25
GALNT2	ENSG00000143641	GALNT2	2590	uc057qgq.1	NM_001291866	B7Z6K2	PF00535	polypeptide N-acetylgalactosaminyltransferase 2	145.516	3.11233e-26	8.52816e-25
ADRA2A	ENSG00000150594	ADRA2A	150	uc001kzo.4	NM_000681	P08913	PF00001	adrenoceptor alpha 2A	145.091	3.80592e-26	1.04124e-24
P2RY8	ENSG00000182162	P2RY8	286530	uc065cob.1	NM_178129	Q86VZ1	PF00001	P2Y receptor family member 8	145.088	3.81163e-26	1.04124e-24
CNPY3	ENSG00000137161	CNPY3	10695	uc063oof.1	NM_001318842	Q9BT09	PF11938	canopy FGF signaling regulator 3	144.807	4.35204e-26	1.18706e-24
TRPM2	ENSG00000142185	TRPM2	7226	uc002zet.1	NM_001001188	B4DVI8	PF00520	transient receptor potential cation channel subfamily M member 2	144.695	4.58886e-26	1.24975e-24
COL17A1	ENSG00000065618	COL17A1	1308	uc001kxq.4	NM_000494	Q9UMD9	PF01391	collagen type XVII alpha 1 chain	144.657	4.67167e-26	1.27037e-24
CBLB	ENSG00000114423	CBLB	868	uc003dwc.4	NM_001321786	Q13191	PF02262	Cbl proto-oncogene B	144.639	4.71152e-26	1.27926e-24
INPP5D	ENSG00000168918	INPP5D	3635	uc061tsu.1	NM_001017915	Q92835	PF03372	inositol polyphosphate-5-phosphatase D	144.285	5.5694e-26	1.5099e-24
MTSS1L	ENSG00000132613	MTSS1L	92154	uc002ezj.4	NM_138383	Q765P7	PF08397	MTSS1L, I-BAR domain containing	144.211	5.7673e-26	1.56118e-24
HLA-DRA	ENSG00000204287	HLA-DRA	3122	uc063vvq.1	NM_019111	A0A0G2JMH6	PF07654	major histocompatibility complex, class II, DR alpha	144.14	5.96438e-26	1.61209e-24
DSC2	ENSG00000134755	DSC2	1824	uc002kwl.5	NM_004949	Q02487	PF01049	desmocollin 2	144.011	6.33937e-26	1.70829e-24
GEM	ENSG00000164949	GEM	2669	uc064oqd.1	NM_005261	A0A024R9F5	PF00071	GTP binding protein overexpressed in skeletal muscle	144.014	6.33168e-26	1.70829e-24
DENND5A	ENSG00000184014	DENND5A	23258	uc001mhl.5	NM_001243254	Q6IQ26	PF02759	DENN domain containing 5A	143.979	6.43674e-26	1.73192e-24
COL15A1	ENSG00000204291	COL15A1	1306	uc064utf.1	NM_001855	B3KTP7	PF01391	collagen type XV alpha 1 chain	143.657	7.49446e-26	2.01113e-24
DCDC2	ENSG00000146038	DCDC2	51473	uc063mdn.1	NM_001195610	Q9UHG0	PF03607	doublecortin domain containing 2	143.656	7.4969e-26	2.01113e-24
PGAP1	ENSG00000197121	PGAP1	80055	uc002uty.2	NM_001321099	Q75T13	PF07819	post-GPI attachment to proteins 1	143.524	7.98021e-26	2.13757e-24
RASGRP1	ENSG00000172575	RASGRP1	10125	uc001zke.5	NM_001128602	B2RA89	PF00617	RAS guanyl releasing protein 1	143.285	8.93394e-26	2.38946e-24
C4A	ENSG00000206340	C4A	721	uc063vsu.1	NM_001252204	P0C0L4	PF00207	complement C4A (Rodgers blood group)	143.183	9.37436e-26	2.50352e-24
SORT1	ENSG00000134243	SORT1	6272	uc010ovi.3	NM_001205228	Q99523	PF15902	sortilin 1	143.163	9.46678e-26	2.52443e-24
FNIP2	ENSG00000052795	FNIP2	57600	uc003iqe.5	NM_001323916	Q9P278	PF14637	folliculin interacting protein 2	143.154	9.50449e-26	2.53071e-24
SORL1	ENSG00000137642	SORL1	6653	uc001pxx.4	NM_003105	A0A024R3H2	PF15902	sortilin related receptor 1	143.137	9.58121e-26	2.54735e-24
SERPINB4	ENSG00000206073	SERPINB4	6318	uc002ljf.4	NM_002974	P48594	PF00079	serpin family B member 4	142.983	1.03052e-25	2.73576e-24
TMEM156	ENSG00000121895	TMEM156	80008	uc003gto.4	NM_001303228	Q8N614	PF15106	transmembrane protein 156	142.951	1.04622e-25	2.77332e-24
RASD2	ENSG00000100302	RASD2	23551	uc003anx.4	NM_014310	Q96D21	PF00071	RASD family member 2	142.769	1.14012e-25	3.01777e-24
KIAA1109	ENSG00000138688	KIAA1109	84162	uc062zjm.1	NM_015312	Q2LD37	PF10479	KIAA1109	142.744	1.15359e-25	3.04892e-24
ANXA1	ENSG00000135046	ANXA1	301	uc064ttf.1	NM_000700	P04083	PF00191	annexin A1	142.555	1.26177e-25	3.32503e-24
BST2	ENSG00000130303	BST2	684	uc060vid.1	NM_004335	A0A024R7H5	PF16716	bone marrow stromal cell antigen 2	142.557	1.26016e-25	3.32503e-24
PIK3CG	ENSG00000105851	PIK3CG	5294	uc003vdv.6	NM_001282426	A0A024R720	PF00613	phosphatidylinositol-4,5-bisphosphate 3-kinase catalytic subunit gamma	142.498	1.29602e-25	3.41026e-24
LRRC10B	ENSG00000204950	LRRC10B	390205	uc010rlk.2	NM_001145077	A6NIK2	PF13855	leucine rich repeat containing 10B	142.451	1.32518e-25	3.48185e-24
ISLR	ENSG00000129009	ISLR	3671	uc002axg.2	NM_005545	A0A146E5L3	PF13855	immunoglobulin superfamily containing leucine rich repeat	142.209	1.48557e-25	3.89754e-24
SIPA1	ENSG00000213445	SIPA1	6494	uc058dmg.1	NM_006747	Q96FS4	PF02145	signal-induced proliferation-associated 1	142.19	1.49895e-25	3.9269e-24
ANKRD20A1	ENSG00000196774	ANKRD20A1	84210	NA	NA	NA	NA	NA	142.142	1.53309e-25	4.01046e-24
ATP1B3	ENSG00000069849	ATP1B3	483	uc062omo.1	NM_001679	P54709	PF00287	ATPase Na+/K+ transporting subunit beta 3	142.119	1.55004e-25	4.04888e-24
BOC	ENSG00000144857	BOC	91653	uc062mmt.1	NM_001301861	Q9BWV1	PF07679	BOC cell adhesion associated, oncogene regulated	142.013	1.62921e-25	4.24948e-24
TMPRSS2	ENSG00000184012	TMPRSS2	7113	uc002yzj.4	NM_001135099	O15393	PF00089	transmembrane serine protease 2	141.986	1.65072e-25	4.29932e-24
FARP1	ENSG00000152767	FARP1	10160	uc001vnh.4	NM_001001715	Q9Y4F1	PF00621	FERM, ARH/RhoGEF and pleckstrin domain protein 1	141.928	1.69618e-25	4.41129e-24
EHD1	ENSG00000110047	EHD1	10938	uc001obu.3	NM_001282444	B2R5U3	PF12763	EH domain containing 1	141.865	1.74738e-25	4.53786e-24
KIAA1549L	ENSG00000110427	KIAA1549L	25758	uc058afj.1	NM_012194	Q12914	PF12877	KIAA1549 like	141.759	1.83724e-25	4.7643e-24
CAV1	ENSG00000105974	CAV1	857	uc003vif.3	NM_001172895	A0A024R757	PF01146	caveolin 1	141.732	1.8611e-25	4.8192e-24
FAXC	ENSG00000146267	FAXC	84553	uc003ppj.5	NM_001346530	Q5TGI0	PF17171	failed axon connections homolog	141.712	1.87854e-25	4.85732e-24
CACNA1G	ENSG00000006283	CACNA1G	8913	uc002irl.3	NM_001256324	O43497	PF00520	calcium voltage-gated channel subunit alpha1 G	141.602	1.97828e-25	5.10784e-24
SNAI2	ENSG00000019549	SNAI2	6591	uc003xqp.5	NM_003068	O43623	NA	snail family transcriptional repressor 2	141.554	2.02397e-25	5.21828e-24
RHOQ	ENSG00000119729	RHOQ	23433	uc061ivr.1	NM_012249	P17081	PF00071	ras homolog family member Q	141.55	2.02778e-25	5.22058e-24
MRGPRX3	ENSG00000179826	MRGPRX3	117195	uc001mnu.3	NM_054031	Q96LB0	PF00001	MAS related GPR family member X3	141.545	2.03215e-25	5.22431e-24
COL14A1	ENSG00000187955	COL14A1	7373	uc064pur.1	NM_021110	Q05707	PF00092	collagen type XIV alpha 1 chain	141.467	2.10828e-25	5.41227e-24
PDE4D	ENSG00000113448	PDE4D	5144	uc003jrs.4	NM_001104631	A0A140VJR0	PF00233	phosphodiesterase 4D	141.446	2.12964e-25	5.45926e-24
DNM3OS	ENSG00000230630	DNM3OS	100628315	uc031prh.2	NR_038397	NA	NA	DNM3 opposite strand/antisense RNA	141.433	2.14309e-25	5.48589e-24
DAB2	ENSG00000153071	DAB2	101926921	uc063deg.1	NM_001244871	P98082	PF00640	DAB2, clathrin adaptor protein	141.388	2.18852e-25	5.59417e-24
GIMAP7	ENSG00000179144	GIMAP7	168537	uc003whk.4	NM_153236	A0A090N8P8	PF04548	GTPase, IMAP family member 7	141.244	2.34254e-25	5.97081e-24
ZEB2	ENSG00000169554	ZEB2	9839	uc061ogd.1	NM_001171653	O60315	PF05605	zinc finger E-box binding homeobox 2	141.247	2.3394e-25	5.97081e-24
TSGA10	ENSG00000135951	TSGA10	80705	uc061mfb.1	NM_001349012	A0A218MIY9	NA	testis specific 10	141.119	2.48522e-25	6.32546e-24
ENPP4	ENSG00000001561	ENPP4	22875	uc003oxy.4	NM_014936	Q9Y6X5	PF01663	ectonucleotide pyrophosphatase/phosphodiesterase 4	140.964	2.67356e-25	6.79516e-24
GYG1	ENSG00000163754	GYG1	2992	uc003ewn.4	NM_001184720	P46976	PF01501	glycogenin 1	140.942	2.70144e-25	6.8563e-24
ITGAL	ENSG00000005844	ITGAL	3683	uc002dyi.5	NM_001114380	P20701	PF08441	integrin subunit alpha L	140.925	2.72309e-25	6.90146e-24
SEMA4A	ENSG00000196189	SEMA4A	64218	uc057lwi.1	NM_001193300	Q9H3S1	PF01403	semaphorin 4A	140.906	2.74778e-25	6.95418e-24
DZIP1	ENSG00000134874	DZIP1	22873	uc001vml.5	NM_014934	Q86YF9	PF13815	DAZ interacting zinc finger protein 1	140.824	2.85697e-25	7.22031e-24
TBC1D8	ENSG00000204634	TBC1D8	11138	uc061mjq.1	NM_001102426	O95759	PF02893	TBC1 domain family member 8	140.75	2.9587e-25	7.46687e-24
THEMIS	ENSG00000172673	THEMIS	387357	uc064arf.1	NM_001010923	Q8N1K5	PF12736	thymocyte selection associated	140.689	3.04451e-25	7.67259e-24
DKK3	ENSG00000050165	DKK3	27122	uc057zdj.1	NM_001018057	Q9UBP4	PF04706	dickkopf WNT signaling pathway inhibitor 3	140.651	3.09903e-25	7.79901e-24
CCSER1	ENSG00000184305	CCSER1	401145	uc062yfi.1	NM_001145065	Q9C0I3	NA	coiled-coil serine rich protein 1	140.596	3.18054e-25	7.99289e-24
EMCN	ENSG00000164035	EMCN	51705	uc003hvr.3	NM_001159694	Q9ULC0	PF07010	endomucin	140.592	3.18752e-25	7.99921e-24
HOXC6	ENSG00000197757	HOXC6	3223	uc058otz.1	NM_004503	P09630	PF00046	homeobox C6	140.568	3.22294e-25	8.07675e-24
CORO2B	ENSG00000103647	CORO2B	10391	uc002arj.5	NM_001190456	Q9UQ03	PF08953	coronin 2B	140.504	3.3224e-25	8.31436e-24
ZNF211	ENSG00000121417	ZNF211	10520	uc061dma.1	NM_001265597	Q13398	PF01352	zinc finger protein 211	140.481	3.35903e-25	8.39428e-24
ATRNL1	ENSG00000107518	ATRNL1	26033	uc057wdk.1	NM_001276282	Q4G0Y2	PF00059	attractin like 1	140.441	3.42332e-25	8.54303e-24
ACVRL1	ENSG00000139567	ACVRL1	94	uc058oeo.1	NM_000020	A0A0S2Z310	PF08515	activin A receptor like type 1	140.399	3.49134e-25	8.70064e-24
ADRBK1	ENSG00000173020	ADRBK1	156	uc009yrn.2	NM_001619	A0A0S2Z392	PF00169	G protein-coupled receptor kinase 2	140.307	3.64673e-25	9.07524e-24
MEF2D	ENSG00000116604	MEF2D	4209	uc057mac.1	NM_001271629	Q14814	PF12347	myocyte enhancer factor 2D	139.91	4.39688e-25	1.09268e-23
SPARCL1	ENSG00000152583	SPARCL1	8404	uc003hqs.5	NM_001128310	A0A024RDE1	PF10591	SPARC like 1	139.877	4.46615e-25	1.10836e-23
S1PR2	ENSG00000267534	S1PR2	9294	uc002mnl.3	NM_004230	A0A024R7B2	PF00001	sphingosine-1-phosphate receptor 2	139.791	4.65074e-25	1.15257e-23
HBA2	ENSG00000188536	HBA2	3040	uc002cfv.4	NM_000517	D1MGQ2	PF00042	hemoglobin subunit alpha 2	139.769	4.70014e-25	1.1632e-23
SCAND3	ENSG00000232040	SCAND3	114821	uc063tqd.1	NM_001329616	Q6R2W3	PF02023	zinc finger BED-type containing 9	139.763	4.71191e-25	1.1645e-23
ZNF467	ENSG00000181444	ZNF467	168544	uc003wgc.4	NM_001329856	C9JAX3	NA	zinc finger protein 467	139.699	4.85738e-25	1.1988e-23
ZC3HC1	ENSG00000091732	ZC3HC1	51530	uc003vpi.4	NM_001282190	Q86WB0	PF07967	zinc finger C3HC-type containing 1	139.665	4.93714e-25	1.21681e-23
PID1	ENSG00000153823	PID1	55022	uc002vpr.5	NM_001100818	Q7Z2X4	PF14719	phosphotyrosine interaction domain containing 1	139.653	4.96386e-25	1.22171e-23
PAMR1	ENSG00000149090	PAMR1	25891	uc031xjw.2	NM_001001991	Q6UXH9	PF00431	peptidase domain containing associated with muscle regeneration 1	139.466	5.42067e-25	1.33231e-23
CD5	ENSG00000110448	CD5	921	uc009ynk.4	NM_001346456	P06127	PF00530	CD5 molecule	139.4	5.59451e-25	1.37315e-23
CNN3	ENSG00000117519	CNN3	1266	uc010otv.3	NM_001286055	Q15417	PF00307	calponin 3	139.345	5.73976e-25	1.40687e-23
TIMP3	ENSG00000100234	TIMP3	7078	uc003anb.4	NM_000362	P35625	PF00965	TIMP metallopeptidase inhibitor 3	139.226	6.07231e-25	1.48635e-23
MESDC1	ENSG00000140406	MESDC1	59274	uc002bfz.4	NM_022566	Q9H1K6	NA	talin rod domain containing 1	139.201	6.14267e-25	1.50151e-23
SH3PXD2B	ENSG00000174705	SH3PXD2B	285590	uc063jro.1	NM_001017995	A1X283	PF07653	SH3 and PX domains 2B	139.01	6.72431e-25	1.64145e-23
HPCAL1	ENSG00000115756	HPCAL1	3241	uc061gqj.1	NM_001258357	O75544	PF13499	hippocalcin like 1	138.997	6.76469e-25	1.64905e-23
ADD2	ENSG00000075340	ADD2	119	uc061kjp.1	NM_001185054	P35612	PF00596	adducin 2	138.701	7.77888e-25	1.89371e-23
TMTC1	ENSG00000133687	TMTC1	83857	uc001rjb.4	NM_001193451	Q8IUR5	PF13181	transmembrane and tetratricopeptide repeat containing 1	138.528	8.43739e-25	2.05123e-23
FBXO2	ENSG00000116661	FBXO2	26232	uc001asj.4	NM_012168	Q9UK22	PF04300	F-box protein 2	138.491	8.58772e-25	2.08494e-23
SEMA4B	ENSG00000185033	SEMA4B	10509	uc059ndl.1	NM_001324029	J3KNP4	PF01403	semaphorin 4B	138.307	9.36657e-25	2.27095e-23
PXDN	ENSG00000130508	PXDN	7837	uc061gbz.1	NM_012293	Q92626	PF13855	peroxidasin	138.276	9.5016e-25	2.30057e-23
PCDHGA9	ENSG00000261934	PCDHGA9	56107	uc011dax.3	NM_018921	Q9Y5G4	PF08266	protocadherin gamma subfamily A, 9	138.267	9.54478e-25	2.3079e-23
CCL4	ENSG00000129277	CCL4	6351	NA	NA	NA	NA	NA	138.25	9.61941e-25	2.32281e-23
LAMB3	ENSG00000196878	LAMB3	3914	uc001hhh.4	NM_000228	A0A0S2Z3R6	PF00053	laminin subunit beta 3	138.236	9.68564e-25	2.33565e-23
RHOJ	ENSG00000126785	RHOJ	57381	uc059chg.1	NM_020663	A0A024R692	PF00071	ras homolog family member J	138.15	1.00865e-24	2.42905e-23
SLC38A2	ENSG00000134294	SLC38A2	54407	uc001rpg.4	NM_001307936	Q8NHT5	PF01490	solute carrier family 38 member 2	138.015	1.0746e-24	2.58439e-23
ITGAV	ENSG00000138448	ITGAV	3685	uc061qma.1	NM_001144999	P06756	PF00357	integrin subunit alpha V	138.003	1.08108e-24	2.59649e-23
TUBA1A	ENSG00000167552	TUBA1A	7846	uc001rtp.5	NM_001270399	Q71U36	PF00091	tubulin alpha 1a	137.928	1.11981e-24	2.6859e-23
AKAP12	ENSG00000131016	AKAP12	9590	uc011eep.4	NM_005100	Q02952	PF10522	A-kinase anchoring protein 12	137.914	1.12747e-24	2.70064e-23
KIF5C	ENSG00000168280	KIF5C	3800	uc032qzr.2	NM_004522	O60282	PF00225	kinesin family member 5C	137.87	1.15079e-24	2.75282e-23
CYBA	ENSG00000051523	CYBA	1535	uc002flb.5	NM_000101	B4DT46	PF05038	cytochrome b-245 alpha chain	137.843	1.16544e-24	2.78414e-23
PTGES	ENSG00000148344	PTGES	9536	uc010myy.4	NM_004878	O14684	PF01124	prostaglandin E synthase	137.799	1.19023e-24	2.83957e-23
CPE	ENSG00000109472	CPE	1363	uc063atw.1	NM_001873	P16870	PF00246	carboxypeptidase E	137.785	1.19791e-24	2.85408e-23
FLT1	ENSG00000102755	FLT1	2321	uc001usb.4	NM_001159920	P17948	PF00047	fms related tyrosine kinase 1	137.782	1.19967e-24	2.85449e-23
GLRB	ENSG00000109738	GLRB	2743	uc003ipj.3	NM_000824	P48167	PF02931	glycine receptor beta	137.696	1.24912e-24	2.96818e-23
BCL2L2	ENSG00000129473	BCL2L2	599	uc058zql.1	NM_001199839	Q92843	PF00452	BCL2 like 2	137.543	1.34263e-24	3.18616e-23
AMICA1	ENSG00000160593	AMICA1	120425	uc001psk.3	NM_001098526	B3KUI3	PF07686	junction adhesion molecule like	137.47	1.38986e-24	3.29387e-23
IL8	ENSG00000169429	IL8	3576	uc003hhe.3	NM_000584	A0A024RDA5	PF00048	C-X-C motif chemokine ligand 8	137.447	1.40504e-24	3.32546e-23
RPUSD1	ENSG00000007376	RPUSD1	113000	uc002cka.4	NM_001324086	H3BUN6	PF00849	RNA pseudouridylate synthase domain containing 1	137.243	1.54675e-24	3.65602e-23
PDE1A	ENSG00000115252	PDE1A	5136	uc061qjr.1	NM_001003683	P54750	PF08499	phosphodiesterase 1A	137.015	1.72162e-24	4.06397e-23
ARHGEF38	ENSG00000236699	ARHGEF38	54848	uc003hxu.3	NM_001242729	Q9NXL2	PF07653	Rho guanine nucleotide exchange factor 38	136.942	1.78255e-24	4.20225e-23
NFATC2	ENSG00000101096	NFATC2	4773	uc061xti.1	NM_001136021	Q13469	PF00554	nuclear factor of activated T cells 2	136.746	1.95461e-24	4.60182e-23
PCDHGC4	ENSG00000242419	PCDHGC4	56098	uc011dbb.3	NM_018928	Q9Y5F7	PF00028	protocadherin gamma subfamily C, 4	136.644	2.05121e-24	4.8229e-23
CD27	ENSG00000139193	CD27	939	uc001qod.4	NM_001242	P26842	PF00020	CD27 molecule	136.4	2.30054e-24	5.40204e-23
SLC4A3	ENSG00000114923	SLC4A3	6508	uc061tad.1	NM_001326559	P48751	PF00955	solute carrier family 4 member 3	136.383	2.31955e-24	5.43954e-23
SHOX2	ENSG00000168779	SHOX2	6474	uc062pjh.1	NM_001163678	O60902	PF00046	short stature homeobox 2	136.361	2.34351e-24	5.48853e-23
TGM2	ENSG00000198959	TGM2	7052	uc002xhq.5	NM_001323316	P21980	PF00927	transglutaminase 2	136.352	2.35387e-24	5.50561e-23
CD69	ENSG00000110848	CD69	969	uc001qwk.3	NM_001781	Q07108	PF00059	CD69 molecule	136.274	2.4416e-24	5.70334e-23
KLRK1	ENSG00000213809	KLRK1	100528032	uc009zhj.4	NM_007360	A0A024RAP8	PF00059	killer cell lectin like receptor K1	136.077	2.67847e-24	6.24849e-23
CGNL1	ENSG00000128849	CGNL1	101930349	uc059jpm.1	NM_001252335	Q0VF96	PF01576	cingulin like 1	136.011	2.76349e-24	6.43843e-23
PRKCB	ENSG00000166501	PRKCB	5579	uc002dmd.4	NM_002738	P05771	PF00168	protein kinase C beta	135.853	2.97725e-24	6.92742e-23
FBLN5	ENSG00000140092	FBLN5	10516	uc001xzw.4	NM_006329	A0A024R6G3	PF07645	fibulin 5	135.693	3.21068e-24	7.46086e-23
S100A13	ENSG00000189171	S100A13	6284	uc001fci.4	NM_001024210	Q99584	PF01023	S100 calcium binding protein A13	135.542	3.44702e-24	7.99968e-23
SLCO4C1	ENSG00000173930	SLCO4C1	353189	uc003knm.4	NM_180991	Q6ZQN7	PF07648	solute carrier organic anion transporter family member 4C1	135.476	3.55632e-24	8.24265e-23
TNFAIP8L3	ENSG00000183578	TNFAIP8L3	388121	uc001zyy.5	NM_001311175	A0A1B0GTK8	PF05527	TNF alpha induced protein 8 like 3	135.432	3.62971e-24	8.40185e-23
MTO1	ENSG00000135297	MTO1	25821	uc010kav.4	NM_001123226	Q9Y2Z2	PF13932	mitochondrial tRNA translation optimization 1	135.415	3.65842e-24	8.45738e-23
DCN	ENSG00000011465	DCN	1634	uc001tbu.4	NM_001920	P07585	PF13855	decorin	135.392	3.69819e-24	8.53829e-23
PALLD	ENSG00000129116	PALLD	23022	uc003iru.3	NM_001166108	Q8WX93	PF07679	palladin, cytoskeletal associated protein	135.377	3.72438e-24	8.58734e-23
PCDHGB3	ENSG00000262209	PCDHGB3	56102	uc011dat.2	NM_018924	Q9Y5G1	PF15974	protocadherin gamma subfamily B, 3	135.375	3.72904e-24	8.58734e-23
PRSS22	ENSG00000005001	PRSS22	64063	uc002cry.1	NM_022119	Q9GZN4	PF00089	serine protease 22	135.346	3.77958e-24	8.69254e-23
SIPA1L2	ENSG00000116991	SIPA1L2	57568	uc001hvg.4	NM_020808	Q9P2F8	PF02145	signal induced proliferation associated 1 like 2	135.281	3.8974e-24	8.95201e-23
MMP7	ENSG00000137673	MMP7	4316	uc001phb.4	NM_002423	P09237	PF00413	matrix metallopeptidase 7	135.125	4.19387e-24	9.62064e-23
MRC1	ENSG00000120586	MRC1	101928757	NA	NA	NA	NA	NA	135.078	4.28791e-24	9.82375e-23
CDKN1A	ENSG00000124762	CDKN1A	1026	uc021yzc.2	NM_000389	A0A024RCX5	PF02234	cyclin dependent kinase inhibitor 1A	134.911	4.63853e-24	1.06135e-22
ACSL5	ENSG00000197142	ACSL5	51703	uc057wab.1	NM_016234	Q9ULC5	PF00501	acyl-CoA synthetase long chain family member 5	134.846	4.78382e-24	1.09319e-22
LMOD1	ENSG00000163431	LMOD1	25802	uc057oju.1	NM_012134	P29536	PF03250	leiomodin 1	134.721	5.07429e-24	1.15809e-22
MAP3K3	ENSG00000198909	MAP3K3	4215	uc002jbe.4	NM_001330431	J3KRN4	PF00564	mitogen-activated protein kinase kinase kinase 3	134.688	5.15245e-24	1.17443e-22
PROX1	ENSG00000117707	PROX1	5629	uc057pjo.1	NM_001270616	Q92786	PF05044	prospero homeobox 1	134.62	5.32073e-24	1.21125e-22
MAP1S	ENSG00000130479	MAP1S	55201	uc060vla.1	NM_001308363	Q66K74	NA	microtubule associated protein 1S	134.508	5.60819e-24	1.27506e-22
PCDHGA1	ENSG00000204956	PCDHGA1	56114	uc011dan.3	NM_018912	Q9Y5H4	PF16492	protocadherin gamma subfamily A, 1	134.432	5.81164e-24	1.31964e-22
PRNP	ENSG00000171867	PRNP	5621	uc061vfa.1	NM_000311	P04156	PF00377	prion protein	134.366	5.99538e-24	1.35964e-22
LOC339524	NA	NA	NA	NA	NA	NA	NA	NA	134.331	6.09489e-24	1.38045e-22
SLA	ENSG00000155926	SLA	6503	uc064qjv.1	NM_001045556	Q13239	PF00017	Src like adaptor	134.311	6.15275e-24	1.3918e-22
FZD10-AS1	ENSG00000250208	FZD10-AS1	440119	uc001uih.3	NR_033834	NA	NA	FZD10 divergent transcript	134.136	6.6819e-24	1.50959e-22
ATP6V1B2	ENSG00000147416	ATP6V1B2	526	uc064kub.1	NM_001693	A0A140VK65	PF00006	ATPase H+ transporting V1 subunit B2	133.656	8.37319e-24	1.8893e-22
LTA4H	ENSG00000111144	LTA4H	101928830	uc001ten.3	NM_000895	A0A140VK27	PF01433	leukotriene A4 hydrolase	133.601	8.59297e-24	1.93645e-22
AEBP1	ENSG00000106624	AEBP1	165	uc003tkb.5	NM_001129	Q8IUX7	PF00246	AE binding protein 1	133.574	8.70589e-24	1.95943e-22
CHI3L2	ENSG00000064886	CHI3L2	1117	uc057jho.1	NM_001025197	Q15782	PF00704	chitinase 3 like 2	133.361	9.62351e-24	2.16324e-22
MYO10	ENSG00000145555	MYO10	4651	uc063cmz.1	NM_012334	Q9HD67	PF00169	myosin X	133.324	9.79206e-24	2.19836e-22
CEBPB	ENSG00000172216	CEBPB	1051	uc002xvi.4	NM_001285878	P17676	PF07716	CCAAT enhancer binding protein beta	133.201	1.03744e-23	2.32618e-22
CAV2	ENSG00000105971	CAV2	858	uc003vhv.3	NM_001206747	P51636	PF01146	caveolin 2	133.13	1.07286e-23	2.40259e-22
PIGR	ENSG00000162896	PIGR	5284	uc001hez.4	NM_002644	P01833	PF07686	polymeric immunoglobulin receptor	133.053	1.11219e-23	2.48756e-22
KMT2C	ENSG00000055609	KMT2C	58508	uc064jmk.1	NM_021230	Q8NEZ4	PF05964	lysine methyltransferase 2C	133.004	1.13788e-23	2.54184e-22
MUC1	ENSG00000185499	MUC1	4582	uc057lmr.1	NM_001018016	P15941	PF01390	mucin 1, cell surface associated	132.992	1.14462e-23	2.55369e-22
GAB2	ENSG00000033327	GAB2	9846	uc001ozg.4	NM_012296	Q9UQC2	PF00169	GRB2 associated binding protein 2	132.946	1.16951e-23	2.60599e-22
PDK3	ENSG00000067992	PDK3	5165	uc064yju.1	NM_001142386	Q15120	PF02518	pyruvate dehydrogenase kinase 3	132.934	1.17639e-23	2.61805e-22
KRTAP5-AS1	ENSG00000233930	KRTAP5-AS1	338651	uc058jjt.1	NR_021489	NA	NA	KRTAP5-1/KRTAP5-2 antisense RNA 1	132.85	1.22334e-23	2.71916e-22
RGS4	ENSG00000117152	RGS4	5999	uc001gcl.5	NM_001102445	P49798	PF00615	regulator of G protein signaling 4	132.797	1.2545e-23	2.78495e-22
AES	ENSG00000104964	AES	166	uc002lwx.2	NM_001130	Q08117	PF03920	amino-terminal enhancer of split	132.613	1.36759e-23	3.03038e-22
BCL2L11	ENSG00000153094	BCL2L11	10018	uc061mwt.1	NM_001204106	O43521	PF06773	BCL2 like 11	132.612	1.36844e-23	3.03038e-22
FAM129B	ENSG00000136830	FAM129B	64855	uc064vvv.1	NM_001035534	A0A024R872	NA	family with sequence similarity 129 member B	132.545	1.41234e-23	3.12373e-22
SV2B	ENSG00000185518	SV2B	9899	uc010uqv.3	NM_001167580	Q7L1I2	PF13599	synaptic vesicle glycoprotein 2B	132.542	1.41449e-23	3.12462e-22
ASPH	ENSG00000198363	ASPH	444	uc064nej.1	NM_001164750	Q12797	PF05279	aspartate beta-hydroxylase	132.441	1.48347e-23	3.27295e-22
B3GNT3	ENSG00000179913	B3GNT3	10331	uc060vnb.1	NM_014256	Q9Y2A9	PF01762	UDP-GlcNAc:betaGal beta-1,3-N-acetylglucosaminyltransferase 3	132.426	1.49371e-23	3.2915e-22
ZHX2	ENSG00000178764	ZHX2	22882	uc064pwf.1	NM_014943	Q9Y6X8	PF00046	zinc fingers and homeoboxes 2	132.406	1.50776e-23	3.31837e-22
AKAP6	ENSG00000151320	AKAP6	9472	uc059apx.1	NM_004274	B2RP22	NA	A-kinase anchoring protein 6	132.31	1.57725e-23	3.46704e-22
EXO5	ENSG00000164002	EXO5	64789	uc001cfq.4	NM_001346946	Q9H790	PF09810	exonuclease 5	132.256	1.61794e-23	3.55213e-22
ASS1	ENSG00000130707	ASS1	445	uc064wni.1	NM_000050	P00966	PF00764	argininosuccinate synthase 1	132.015	1.81234e-23	3.97404e-22
JAM3	ENSG00000166086	JAM3	83700	uc001qhb.4	NM_001205329	Q9BX67	PF07686	junctional adhesion molecule 3	131.624	2.17756e-23	4.76903e-22
CNKSR1	ENSG00000142675	CNKSR1	10256	uc001blm.5	NM_001297647	B4DL25	PF10534	connector enhancer of kinase suppressor of Ras 1	131.555	2.24965e-23	4.92089e-22
ADORA1	ENSG00000163485	ADORA1	134	uc057onx.1	NM_000674	P30542	PF00001	adenosine A1 receptor	131.538	2.26784e-23	4.95463e-22
CKMT1A	ENSG00000223572	CKMT1A	548596	uc001zsn.3	NM_001015001	P12532	PF02807	creatine kinase, mitochondrial 1A	131.441	2.37393e-23	5.18009e-22
RHOB	ENSG00000143878	RHOB	388	uc002rdv.4	NM_004040	P62745	PF00071	ras homolog family member B	131.414	2.40425e-23	5.23985e-22
GPC3	ENSG00000147257	GPC3	2719	uc065bdx.1	NM_001164617	P51654	PF01153	glypican 3	131.395	2.42562e-23	5.28001e-22
SOX4	ENSG00000124766	SOX4	6659	uc003ndi.4	NM_003107	Q06945	PF00505	SRY-box 4	131.334	2.49621e-23	5.42707e-22
GABRP	ENSG00000094755	GABRP	2568	uc063jpb.1	NM_001291985	B4DTP4	PF02931	gamma-aminobutyric acid type A receptor pi subunit	131.32	2.51254e-23	5.45301e-22
RASAL3	ENSG00000105122	RASAL3	64926	uc060utz.1	NM_001348027	Q86YV0	PF00616	RAS protein activator like 3	131.318	2.51424e-23	5.45301e-22
ACTG1	ENSG00000184009	ACTG1	71	uc002kal.3	NM_001199954	P63261	PF00022	actin gamma 1	131.291	2.54645e-23	5.51618e-22
IFITM1	ENSG00000185885	IFITM1	8519	uc057xej.1	NM_003641	A0A024R210	PF04505	interferon induced transmembrane protein 1	131.213	2.64132e-23	5.71476e-22
ZNF697	ENSG00000143067	ZNF697	90874	uc001ehy.2	NM_001080470	Q5TEC3	NA	zinc finger protein 697	131.165	2.70251e-23	5.84009e-22
CTNNA1	ENSG00000044115	CTNNA1	1495	uc063hmr.1	NM_001290307	G3XAM7	PF01044	catenin alpha 1	131.077	2.81582e-23	6.07763e-22
YWHAE	ENSG00000108953	YWHAE	7531	uc060mox.1	NM_006761	P62258	PF00244	tyrosine 3-monooxygenase/tryptophan 5-monooxygenase activation protein epsilon	131.074	2.82068e-23	6.08077e-22
ARID5B	ENSG00000150347	ARID5B	84159	uc001jlu.3	NM_001244638	Q14865	PF01388	AT-rich interaction domain 5B	131.047	2.85643e-23	6.15043e-22
ABLIM1	ENSG00000099204	ABLIM1	3983	uc057wcr.1	NM_001003407	O14639	PF02209	actin binding LIM protein 1	131.035	2.87184e-23	6.17618e-22
DSTN	ENSG00000125868	DSTN	11034	uc061vnz.1	NM_001011546	P60981	PF00241	destrin, actin depolymerizing factor	130.99	2.93351e-23	6.30124e-22
FNBP1L	ENSG00000137942	FNBP1L	54874	uc001dpw.4	NM_001024948	Q5T0N5	PF00018	formin binding protein 1 like	130.808	3.19548e-23	6.85573e-22
RPGR	ENSG00000156313	RPGR	6103	uc064ynr.1	NM_000328	Q92834	PF00415	retinitis pigmentosa GTPase regulator	130.804	3.20144e-23	6.86028e-22
SAMSN1	ENSG00000155307	SAMSN1	64092	uc010gky.3	NM_001256370	Q9NSI8	PF12485	SAM domain, SH3 domain and nuclear localization signals 1	130.801	3.20629e-23	6.86246e-22
PHF6	ENSG00000156531	PHF6	84295	uc004exh.4	NM_001015877	Q8IWS0	NA	PHD finger protein 6	130.649	3.44314e-23	7.36059e-22
FAM107B	ENSG00000065809	FAM107B	83641	uc057rxn.1	NM_001282695	Q9H098	PF06625	family with sequence similarity 107 member B	130.528	3.6449e-23	7.7826e-22
GIT1	ENSG00000108262	GIT1	28964	uc002hef.3	NM_001085454	Q59FC3	PF12205	GIT ArfGAP 1	130.477	3.73364e-23	7.96258e-22
TP63	ENSG00000073282	TP63	8626	uc062rje.1	NM_001114978	Q9H3D4	PF07647	tumor protein p63	130.418	3.8393e-23	8.17817e-22
SPTAN1	ENSG00000197694	SPTAN1	6709	uc004bvk.4	NM_001130438	Q13813	PF00018	spectrin alpha, non-erythrocytic 1	130.398	3.87417e-23	8.24262e-22
CEP170	ENSG00000143702	CEP170	9859	uc061fvv.1	NM_001042404	Q5SW79	PF15308	centrosomal protein 170	130.32	4.01905e-23	8.54073e-22
HOXD-AS1	ENSG00000224189	HOXD-AS1	401022	uc061pyl.1	NR_033979	NA	NA	HOXD antisense growth-associated long non-coding RNA	130.3	4.05686e-23	8.61085e-22
CXCL12	ENSG00000107562	CXCL12	6387	uc001jbh.4	NM_000609	P48061	PF00048	C-X-C motif chemokine ligand 12	130.297	4.06221e-23	8.61199e-22
TAGLN2	ENSG00000158710	TAGLN2	8407	uc031pqt.1	NM_001277223	P37802	PF00307	transgelin 2	130.29	4.07725e-23	8.63364e-22
MSN	ENSG00000147065	MSN	4478	uc064zqh.1	NM_002444	P26038	PF00373	moesin	130.19	4.27282e-23	9.03708e-22
HEG1	ENSG00000173706	HEG1	57493	uc003ehs.4	NM_020733	Q9ULI3	PF07645	heart development protein with EGF like domains 1	130.148	4.35811e-23	9.20657e-22
CHD6	ENSG00000124177	CHD6	84181	uc061xbo.1	NM_032221	Q8TD26	PF00385	chromodomain helicase DNA binding protein 6	130.126	4.40333e-23	9.29113e-22
ZDHHC9	ENSG00000188706	ZDHHC9	51114	uc065bbk.1	NM_001008222	Q9Y397	PF01529	zinc finger DHHC-type containing 9	130.094	4.4701e-23	9.42091e-22
PREX1	ENSG00000124126	PREX1	57580	uc061xpe.1	NM_020820	Q8TCU6	PF00610	phosphatidylinositol-3,4,5-trisphosphate dependent Rac exchange factor 1	130.034	4.59704e-23	9.67705e-22
PDLIM7	ENSG00000196923	PDLIM7	9260	uc063kev.1	NM_005451	Q9NR12	PF00595	PDZ and LIM domain 7	130.01	4.64981e-23	9.77663e-22
CDK2AP1	ENSG00000111328	CDK2AP1	8099	uc031qjy.2	NM_001270433	O14519	PF09806	cyclin dependent kinase 2 associated protein 1	129.823	5.07652e-23	1.06613e-21
KIF3C	ENSG00000084731	KIF3C	3797	uc061hgp.1	NM_002254	A2RU78	PF00225	kinesin family member 3C	129.737	5.28618e-23	1.10886e-21
BMP2	ENSG00000125845	BMP2	650	uc002wmu.2	NM_001200	C8C060	PF00019	bone morphogenetic protein 2	129.721	5.32584e-23	1.11587e-21
IL6R	ENSG00000160712	IL6R	3570	uc021paf.2	NM_000565	A0N0L5	PF09240	interleukin 6 receptor	129.635	5.54363e-23	1.16014e-21
SPRY4	ENSG00000187678	SPRY4	81848	uc063iej.1	NM_001127496	Q9C004	PF05210	sprouty RTK signaling antagonist 4	129.618	5.59005e-23	1.16849e-21
FGD3	ENSG00000127084	FGD3	89846	uc064uiw.1	NM_001083536	A0A024R252	PF01363	FYVE, RhoGEF and PH domain containing 3	129.524	5.84073e-23	1.21947e-21
MYO5B	ENSG00000167306	MYO5B	4645	uc060pcl.1	NM_001080467	Q7Z7A5	PF00063	myosin VB	129.485	5.9501e-23	1.24085e-21
RASSF8	ENSG00000123094	RASSF8	11228	uc001rgz.4	NM_001164746	A0A024RB12	PF00788	Ras association domain family member 8	129.386	6.23344e-23	1.29843e-21
GIMAP1-GIMAP5	NA	NA	NA	NA	NA	NA	NA	NA	129.368	6.28652e-23	1.30796e-21
TNIP1	ENSG00000145901	TNIP1	10318	uc063itw.1	NM_001252385	A0A0A0MRZ4	NA	TNFAIP3 interacting protein 1	129.364	6.29877e-23	1.30899e-21
NTF3	ENSG00000185652	NTF3	4908	uc058kbe.1	NM_001102654	P20783	PF00243	neurotrophin 3	129.346	6.35e-23	1.3181e-21
NCALD	ENSG00000104490	NCALD	83988	uc064pek.1	NM_001040624	B2RB70	PF13833	neurocalcin delta	129.331	6.39421e-23	1.32574e-21
SOX9	ENSG00000125398	SOX9	6662	uc002jiw.4	NM_000346	P48436	PF00505	SRY-box 9	129.3	6.48954e-23	1.34395e-21
RAB34	ENSG00000109113	RAB34	100861437	uc010wav.1	NM_001142624	B4DNC0	PF00071	RAB34, member RAS oncogene family	129.287	6.53024e-23	1.35082e-21
KMO	ENSG00000117009	KMO	8564	uc001hyy.4	NM_003679	A8K693	PF01494	kynurenine 3-monooxygenase	129.137	7.00637e-23	1.44763e-21
PLK2	ENSG00000145632	PLK2	10769	uc063duf.1	NM_001252226	A0A087WUH9	PF00659	polo like kinase 2	129.027	7.37629e-23	1.52231e-21
CMSS1	ENSG00000184220	CMSS1	84319	uc003dtl.4	NM_001167924	Q9BQ75	PF14617	cms1 ribosomal small subunit homolog (yeast)	128.958	7.61991e-23	1.57077e-21
CD28	ENSG00000178562	CD28	940	uc061rqx.1	NM_001243077	B4E0L1	PF15910	CD28 molecule	128.932	7.71466e-23	1.58847e-21
TIGIT	ENSG00000181847	TIGIT	201633	uc062mql.1	NM_173799	Q495A1	PF07686	T cell immunoreceptor with Ig and ITIM domains	128.864	7.96266e-23	1.63765e-21
RBM24	ENSG00000112183	RBM24	221662	uc003nbz.5	NM_001143941	Q9BX46	PF00076	RNA binding motif protein 24	128.826	8.10853e-23	1.66574e-21
HRH1	ENSG00000196639	HRH1	3269	uc010hdr.4	NM_000861	P35367	PF00001	histamine receptor H1	128.669	8.72745e-23	1.79083e-21
CA8	ENSG00000178538	CA8	767	uc003xtz.2	NM_001321837	P35219	PF00194	carbonic anhydrase 8	128.629	8.89358e-23	1.82283e-21
CKAP4	ENSG00000136026	CKAP4	10970	uc001tlk.4	NM_006825	A0A024RBH2	NA	cytoskeleton associated protein 4	128.624	8.91493e-23	1.82511e-21
PTPN7	ENSG00000143851	PTPN7	5778	uc001gxl.2	NM_001199797	B4DZD9	PF00102	protein tyrosine phosphatase, non-receptor type 7	128.448	9.68173e-23	1.97983e-21
FAM133CP	ENSG00000183055	FAM133CP	NA	NA	NA	NA	NA	NA	128.355	1.01117e-22	2.0654e-21
ABCD3	ENSG00000117528	ABCD3	5825	uc001dqn.5	NM_001122674	P28288	PF06472	ATP binding cassette subfamily D member 3	128.29	1.04257e-22	2.12468e-21
S100A11	ENSG00000163191	S100A11	6282	uc001ezn.3	NM_005620	P31949	PF01023	S100 calcium binding protein A11	128.29	1.04255e-22	2.12468e-21
BCAP29	ENSG00000075790	BCAP29	55973	uc003vej.3	NM_001008405	E9PAJ1	PF05529	B cell receptor associated protein 29	128.211	1.08203e-22	2.20259e-21
KIF17	ENSG00000117245	KIF17	57576	uc057czn.1	NM_001122819	Q9P2E2	PF00225	kinesin family member 17	128.121	1.12844e-22	2.29445e-21
PLK1S1	ENSG00000088970	PLK1S1	NA	uc061vtn.1	NM_001163022	Q2M2Z5	NA	kizuna centrosomal protein	128.072	1.15467e-22	2.34512e-21
IGF1R	ENSG00000140443	IGF1R	3480	uc002bul.4	NM_000875	P08069	PF01030	insulin like growth factor 1 receptor	127.992	1.1993e-22	2.43299e-21
NID2	ENSG00000087303	NID2	22795	uc059bnl.1	NM_007361	Q14112	PF12662	nidogen 2	127.973	1.20973e-22	2.45139e-21
IRF8	ENSG00000140968	IRF8	3394	uc002fjh.4	NM_002163	Q02556	PF10401	interferon regulatory factor 8	127.969	1.21226e-22	2.45372e-21
RERG	ENSG00000134533	RERG	85004	uc001rct.4	NM_001190726	Q96A58	PF00071	RAS like estrogen regulated growth inhibitor	127.844	1.28542e-22	2.59887e-21
ADRBK2	ENSG00000100077	ADRBK2	157	uc003abx.5	NM_005160	A0A024R1D8	PF00069	G protein-coupled receptor kinase 3	127.716	1.36473e-22	2.75611e-21
FGF7	ENSG00000140285	FGF7	2252	uc059jba.1	NM_002009	P21781	PF00167	fibroblast growth factor 7	127.589	1.44902e-22	2.92303e-21
ACPP	ENSG00000014257	ACPP	55	uc010htp.3	NM_001099	P15309	PF00328	acid phosphatase, prostate	127.545	1.47881e-22	2.97977e-21
PCDHGA8	ENSG00000253767	PCDHGA8	9708	uc003lkb.5	NM_014004	Q9Y5G5	PF08266	protocadherin gamma subfamily A, 8	127.473	1.53002e-22	3.07948e-21
ITGB4	ENSG00000132470	ITGB4	3691	uc002jpg.3	NM_000213	A0A024R8T0	PF03160	integrin subunit beta 4	127.469	1.53243e-22	3.08086e-21
FAM129A	ENSG00000135842	FAM129A	116496	uc057nxf.1	NM_052966	A0A024R978	NA	family with sequence similarity 129 member A	127.311	1.65083e-22	3.31518e-21
ZNF485	ENSG00000198298	ZNF485	220992	uc057swt.1	NM_001318140	A0A024R7T5	PF01352	zinc finger protein 485	127.172	1.76204e-22	3.53454e-21
KRT5	ENSG00000186081	KRT5	3852	uc001san.4	NM_000424	P13647	PF00038	keratin 5	127.161	1.77042e-22	3.54739e-21
OR2A4	ENSG00000180658	OR2A4	79541	uc011ecd.2	NM_030908	A0A126GVW2	PF13853	olfactory receptor family 2 subfamily A member 4	127.129	1.7973e-22	3.59721e-21
ACTN4	ENSG00000130402	ACTN4	81	uc060ydy.1	NM_001322033	A0A0S2Z3G9	PF08726	actinin alpha 4	127.099	1.82346e-22	3.6455e-21
ESM1	ENSG00000164283	ESM1	11082	uc010ivt.4	NM_001135604	Q9NQ30	PF00219	endothelial cell specific molecule 1	126.876	2.0242e-22	4.04229e-21
PKIG	ENSG00000168734	PKIG	11142	uc061xfh.1	NM_001281444	Q549H9	PF02827	cAMP-dependent protein kinase inhibitor gamma	126.862	2.03776e-22	4.06485e-21
ZNF217	ENSG00000171940	ZNF217	7764	uc061xut.1	NM_006526	O75362	NA	zinc finger protein 217	126.761	2.13667e-22	4.2574e-21
SAMHD1	ENSG00000101347	SAMHD1	25939	uc061wuo.1	NM_015474	Q59H15	PF01966	SAM and HD domain containing deoxynucleoside triphosphate triphosphohydrolase 1	126.68	2.21918e-22	4.41689e-21
FBXO42	ENSG00000037637	FBXO42	54455	uc001ayg.4	NM_018994	A0A024QZB0	PF07646	F-box protein 42	126.607	2.29599e-22	4.56468e-21
CACNB2	ENSG00000165995	CACNB2	783	uc057sbx.1	NM_000724	Q08289	PF12052	calcium voltage-gated channel auxiliary subunit beta 2	126.472	2.44679e-22	4.85909e-21
PCDHGB6	ENSG00000253305	PCDHGB6	56100	uc003lki.2	NM_018926	Q9Y5F9	PF16492	protocadherin gamma subfamily B, 6	126.468	2.45078e-22	4.86161e-21
AVPR1A	ENSG00000166148	AVPR1A	552	uc001sro.3	NM_000706	P37288	PF08983	arginine vasopressin receptor 1A	126.411	2.51752e-22	4.98849e-21
PODN	ENSG00000174348	PODN	127435	uc010ons.3	NM_001199080	Q7Z5L7	PF13306	podocan	126.403	2.52694e-22	5.00161e-21
PLOD1	ENSG00000083444	PLOD1	5351	uc057cik.1	NM_000302	A0A024R4H0	PF03171	procollagen-lysine,2-oxoglutarate 5-dioxygenase 1	126.3	2.65114e-22	5.24164e-21
PI15	ENSG00000137558	PI15	51050	uc003yam.4	NM_001324403	O43692	PF00188	peptidase inhibitor 15	126.258	2.70432e-22	5.34088e-21
PHC2	ENSG00000134686	PHC2	1912	uc001bxh.1	NM_001330488	A0A0A0MSI2	PF00536	polyhomeotic homolog 2	126.231	2.73938e-22	5.40416e-21
FCHSD2	ENSG00000137478	FCHSD2	9873	uc001oth.5	NM_014824	O94868	PF00611	FCH and double SH3 domains 2	126.171	2.81698e-22	5.55112e-21
PRELID1	ENSG00000169230	PRELID1	27166	uc063kcp.1	NM_001271828	Q9Y255	PF04707	PRELI domain containing 1	126.092	2.92312e-22	5.75395e-21
CXorf36	ENSG00000147113	CXorf36	79742	uc064ysl.1	NM_024689	Q9H7Y0	PF12260	chromosome X open reading frame 36	125.888	3.2171e-22	6.32566e-21
KMT2A	ENSG00000118058	KMT2A	4297	uc001ptb.4	NM_001197104	Q03164	PF00628	lysine methyltransferase 2A	125.827	3.31048e-22	6.50214e-21
CDC25B	ENSG00000101224	CDC25B	994	uc002wjp.5	NM_001287516	B4DIG0	PF06617	cell division cycle 25B	125.648	3.59962e-22	7.06229e-21
DDX60L	ENSG00000181381	DDX60L	91351	uc063avo.1	NM_001012967	Q5H9U9	PF00271	DExD/H-box 60 like	125.547	3.77329e-22	7.39491e-21
TPM3	ENSG00000143549	TPM3	7170	uc031ppo.1	NM_001043351	A0A0S2Z4I4	PF00261	tropomyosin 3	125.448	3.95413e-22	7.74084e-21
S1PR5	ENSG00000180739	S1PR5	53637	uc002mot.2	NM_001166215	Q9H228	PF00001	sphingosine-1-phosphate receptor 5	125.353	4.13389e-22	8.08391e-21
FABP4	ENSG00000170323	FABP4	2167	uc064nzn.1	NM_001442	E7DVW4	PF00061	fatty acid binding protein 4	125.334	4.16987e-22	8.14535e-21
SLC44A4	ENSG00000203463	SLC44A4	80736	uc063vpj.1	NM_001178044	Q53GD3	PF04515	solute carrier family 44 member 4	125.243	4.35286e-22	8.49353e-21
RBL2	ENSG00000103479	RBL2	5934	uc059ufg.1	NM_001323608	Q08999	PF11934	RB transcriptional corepressor like 2	125.129	4.5902e-22	8.94689e-21
PANX1	ENSG00000110218	PANX1	24145	uc001per.4	NM_015368	A0A024R397	PF00876	pannexin 1	125.039	4.78808e-22	9.32243e-21
LAMA3	ENSG00000053747	LAMA3	3909	uc002kuq.4	NM_000227	A0A0A6YYF2	PF00052	laminin subunit alpha 3	124.989	4.90137e-22	9.53263e-21
PABPC1	ENSG00000070756	PABPC1	26986	uc064pbm.1	NM_002568	A0A024R9C1	PF00658	poly(A) binding protein cytoplasmic 1	124.857	5.21558e-22	1.01327e-20
MYO1E	ENSG00000157483	MYO1E	4643	uc002aga.5	NM_004998	Q12965	PF00018	myosin IE	124.832	5.27659e-22	1.02401e-20
PPP1R13L	ENSG00000104881	PPP1R13L	10848	uc002pbn.4	NM_001142502	A0A024R0Q5	PF14604	protein phosphatase 1 regulatory subunit 13 like	124.746	5.49421e-22	1.06509e-20
LY6E	ENSG00000160932	LY6E	4061	uc284qrd.1	NM_001127213	Q16553	PF00021	lymphocyte antigen 6 family member E	124.596	5.89195e-22	1.14096e-20
DUSP4	ENSG00000120875	DUSP4	1846	uc003xhl.4	NM_001394	Q13115	PF00782	dual specificity phosphatase 4	124.568	5.97018e-22	1.15486e-20
RNF213	ENSG00000173821	RNF213	57674	uc060ldc.1	NM_001256071	A0A0A0MTR7	PF00097	ring finger protein 213	124.543	6.04061e-22	1.16722e-20
ITGA4	ENSG00000115232	ITGA4	3676	uc061qhw.1	NM_000885	P13612	PF08441	integrin subunit alpha 4	124.474	6.23971e-22	1.20439e-20
CR2	ENSG00000117322	CR2	1380	uc001hfv.4	NM_001006658	P20023	PF00084	complement C3d receptor 2	124.363	6.57154e-22	1.26708e-20
TESPA1	ENSG00000135426	TESPA1	9840	uc001sgl.5	NM_001098815	A0A024RB73	PF14722	thymocyte expressed, positive selection associated 1	124.36	6.58071e-22	1.26748e-20
ARHGAP24	ENSG00000138639	ARHGAP24	83478	uc003hpk.4	NM_001025616	Q8N264	PF00620	Rho GTPase activating protein 24	124.331	6.67307e-22	1.28388e-20
TMEM178A	ENSG00000152154	TMEM178A	130733	uc061ilv.1	NM_001167959	Q8NBL3	PF13903	transmembrane protein 178A	124.285	6.81572e-22	1.30992e-20
IL10RA	ENSG00000110324	IL10RA	3587	uc001prv.5	NM_001558	Q13651	PF01108	interleukin 10 receptor subunit alpha	124.275	6.84794e-22	1.3147e-20
SLC39A6	ENSG00000141424	SLC39A6	25800	uc010dmy.4	NM_001099406	Q13433	PF02535	solute carrier family 39 member 6	124.209	7.06484e-22	1.35489e-20
ZDHHC11	ENSG00000188818	ZDHHC11	79844	uc063bxe.1	NM_024786	Q9H8X9	PF01529	zinc finger DHHC-type containing 11	124.2	7.0942e-22	1.35906e-20
CLDN12	ENSG00000157224	CLDN12	9069	uc064feu.1	NM_001185072	B2R687	NA	claudin 12	124.096	7.44634e-22	1.425e-20
SH3PXD2A	ENSG00000107957	SH3PXD2A	9644	uc057vtk.1	NM_014631	B3KPL1	PF00018	SH3 and PX domains 2A	124.012	7.74677e-22	1.48091e-20
BCAM	ENSG00000187244	BCAM	4059	uc002ozt.3	NM_001013257	A0A087WXM8	PF08205	basal cell adhesion molecule (Lutheran blood group)	124.008	7.76203e-22	1.48224e-20
GJA5	ENSG00000143140	GJA5	2702	NA	NA	NA	NA	NA	123.934	8.03659e-22	1.53304e-20
SFN	ENSG00000175793	SFN	2810	uc001bnc.2	NM_006142	P31947	PF00244	stratifin	123.919	8.09102e-22	1.54177e-20
ST3GAL2	ENSG00000157350	ST3GAL2	6483	uc002eyw.3	NM_006927	A0A024QZA4	PF00777	ST3 beta-galactoside alpha-2,3-sialyltransferase 2	123.795	8.57441e-22	1.63215e-20
CASP14	ENSG00000105141	CASP14	23581	uc010dzv.3	NM_012114	B2CIS9	NA	caspase 14	123.781	8.6315e-22	1.64127e-20
RPS6KA1	ENSG00000117676	RPS6KA1	6195	uc057dsi.1	NM_001006665	Q15418	PF00069	ribosomal protein S6 kinase A1	123.686	9.02627e-22	1.71451e-20
SLIT3	ENSG00000184347	SLIT3	6586	uc063jlx.1	NM_001271946	O75094	PF02210	slit guidance ligand 3	123.675	9.06885e-22	1.72077e-20
ST6GALNAC4	ENSG00000136840	ST6GALNAC4	27090	uc064vzb.1	NM_014403	A0A024R881	PF00777	ST6 N-acetylgalactosaminide alpha-2,6-sialyltransferase 4	123.587	9.45408e-22	1.79197e-20
RGS1	ENSG00000090104	RGS1	5996	uc001gsi.2	NM_002922	A0A024R945	PF00615	regulator of G protein signaling 1	123.558	9.5795e-22	1.81382e-20
PLXND1	ENSG00000004399	PLXND1	23129	uc003emx.3	NM_015103	Q9Y4D7	PF08337	plexin D1	123.507	9.81197e-22	1.85587e-20
GCNT4	ENSG00000176928	GCNT4	51301	uc003kdn.4	NM_016591	Q9P109	PF02485	glucosaminyl (N-acetyl) transferase 4, core 2	123.472	9.97459e-22	1.88464e-20
PTHLH	ENSG00000087494	PTHLH	5744	uc001ril.4	NM_002820	P12272	PF01279	parathyroid hormone like hormone	123.405	1.0294e-21	1.94293e-20
FBLN1	ENSG00000077942	FBLN1	2192	uc062fcw.1	NM_001996	P23142	PF07645	fibulin 1	123.247	1.10814e-21	2.08935e-20
EFNA5	ENSG00000184349	EFNA5	1946	uc063fvv.1	NM_001962	P52803	PF00812	ephrin A5	123.203	1.13152e-21	2.13118e-20
EPS8	ENSG00000151491	EPS8	2059	uc058lof.1	NM_004447	B4E3T6	PF00018	epidermal growth factor receptor pathway substrate 8	123.151	1.15949e-21	2.18157e-20
CCR6	ENSG00000112486	CCR6	1235	uc063swf.1	NM_004367	P51684	PF00001	C-C motif chemokine receptor 6	123.141	1.16476e-21	2.18918e-20
TNFAIP6	ENSG00000123610	TNFAIP6	7130	uc061opb.1	NM_007115	P98066	PF00193	TNF alpha induced protein 6	123.067	1.20569e-21	2.26373e-20
GPR116	ENSG00000069122	GPR116	221395	uc003oyo.5	NM_001098518	Q8IZF2	PF01390	adhesion G protein-coupled receptor F5	123.04	1.221e-21	2.29007e-20
SP100	ENSG00000067066	SP100	6672	uc061tjm.1	NM_001080391	P23497	PF00505	SP100 nuclear antigen	123.018	1.23359e-21	2.31127e-20
TBX15	ENSG00000092607	TBX15	6913	uc001ehl.2	NM_001330677	Q96SF7	PF00907	T-box 15	123.011	1.23756e-21	2.31628e-20
EEF1G	ENSG00000254772	EEF1G	100500804	uc001ntm.2	NM_001404	P26641	PF00043	eukaryotic translation elongation factor 1 gamma	122.973	1.2601e-21	2.35601e-20
PLA1A	ENSG00000144837	PLA1A	51365	uc003ecu.4	NM_001206960	Q53H76	PF00151	phospholipase A1 member A	122.922	1.29065e-21	2.4106e-20
FAAH	ENSG00000117480	FAAH	2166	uc001cpu.3	NM_001441	O00519	PF01425	fatty acid amide hydrolase	122.868	1.32369e-21	2.46974e-20
TBC1D10C	ENSG00000175463	TBC1D10C	374403	uc001okz.5	NM_001256508	Q8IV04	PF00566	TBC1 domain family member 10C	122.839	1.34143e-21	2.50024e-20
RPL14	ENSG00000188846	RPL14	9045	uc003ckg.5	NM_001034996	P50914	PF01929	ribosomal protein L14	122.76	1.39177e-21	2.59136e-20
LIMCH1	ENSG00000064042	LIMCH1	22998	uc032thd.2	NM_001112717	Q9UPQ0	PF00412	LIM and calponin homology domains 1	122.707	1.42722e-21	2.65459e-20
SUN2	ENSG00000100242	SUN2	25777	uc003awh.3	NM_001199579	B4E2A6	PF07738	Sad1 and UNC84 domain containing 2	122.629	1.48014e-21	2.75017e-20
JUP	ENSG00000173801	JUP	3728	uc002hxq.3	NM_001352773	A0A0S2Z487	PF00514	junction plakoglobin	122.619	1.48703e-21	2.7601e-20
CMIP	ENSG00000153815	CMIP	80790	uc002fgp.5	NM_030629	Q8IY22	NA	c-Maf inducing protein	122.6	1.50011e-21	2.78151e-20
H1F0	ENSG00000189060	H1F0	3005	uc003aty.4	NM_005318	P07305	PF00538	H1 histone family member 0	122.558	1.53031e-21	2.83456e-20
ZNF423	ENSG00000102935	ZNF423	23090	uc031qwd.2	NM_001271620	B3KNG7	NA	zinc finger protein 423	122.512	1.56326e-21	2.8926e-20
ZNF107	ENSG00000196247	ZNF107	51427	uc032zoh.1	NM_001013746	A0A024R5Y9	PF01352	zinc finger protein 107	122.47	1.59429e-21	2.94696e-20
LUZP1	ENSG00000169641	LUZP1	7798	uc010odv.2	NM_001142546	Q86V48	NA	leucine zipper protein 1	122.459	1.60298e-21	2.95997e-20
CD2	ENSG00000116824	CD2	914	uc001egu.5	NM_001328609	P06729	PF07686	CD2 molecule	122.451	1.60888e-21	2.96781e-20
SLPI	ENSG00000124107	SLPI	6590	uc002xnm.2	NM_003064	P03973	PF00095	secretory leukocyte peptidase inhibitor	122.443	1.61485e-21	2.97575e-20
CXCL1	ENSG00000163739	CXCL1	2919	uc062xgt.1	NM_001511	P09341	PF00048	C-X-C motif chemokine ligand 1	122.433	1.62251e-21	2.9845e-20
RHPN1	ENSG00000158106	RHPN1	114822	uc064qyr.1	NM_052924	Q8TCX5	PF03097	rhophilin Rho GTPase binding protein 1	122.432	1.62294e-21	2.9845e-20
SASH3	ENSG00000122122	SASH3	54440	uc065bbf.1	NM_018990	O75995	PF12485	SAM and SH3 domain containing 3	122.421	1.63163e-21	2.9974e-20
FAM83H	ENSG00000180921	FAM83H	286077	uc064rsj.2	NM_198488	Q6ZRV2	PF07894	family with sequence similarity 83 member H	122.351	1.68579e-21	3.09373e-20
TNIP3	ENSG00000050730	TNIP3	79931	uc010ing.4	NM_001128843	Q96KP6	PF16516	TNFAIP3 interacting protein 3	122.235	1.77938e-21	3.26214e-20
S100A14	ENSG00000189334	S100A14	57402	uc057lby.1	NM_020672	Q9HCY8	PF01023	S100 calcium binding protein A14	122.215	1.79617e-21	3.28955e-20
DOC2B	ENSG00000268429	DOC2B	8447	NA	NA	NA	NA	NA	122.182	1.82404e-21	3.33716e-20
GRAP2	ENSG00000100351	GRAP2	9402	uc003ayh.3	NM_001291824	O75791	PF00018	GRB2 related adaptor protein 2	122.122	1.87587e-21	3.42689e-20
PCDHGA10	ENSG00000253846	PCDHGA10	56106	uc011day.3	NM_018913	Q9Y5H3	PF00028	protocadherin gamma subfamily A, 10	122.121	1.87691e-21	3.42689e-20
ARAP3	ENSG00000120318	ARAP3	64411	uc063icr.1	NM_022481	Q05CH1	PF00169	ArfGAP with RhoGAP domain, ankyrin repeat and PH domain 3	122.102	1.89415e-21	3.45485e-20
FGF10	ENSG00000070193	FGF10	2255	uc003jog.2	NM_004465	O15520	PF00167	fibroblast growth factor 10	122.041	1.94832e-21	3.55003e-20
EFEMP1	ENSG00000115380	EFEMP1	2202	uc284ppi.1	NM_001039348	A0A0S2Z4F1	PF07645	EGF containing fibulin extracellular matrix protein 1	122.004	1.98233e-21	3.60833e-20
NTRK2	ENSG00000148053	NTRK2	4915	uc064uaw.1	NM_001007097	Q16620	PF01462	neurotrophic receptor tyrosine kinase 2	121.942	2.04147e-21	3.7122e-20
SRPX	ENSG00000101955	SRPX	8406	uc064yno.1	NM_001170750	P78539	PF00084	sushi repeat containing protein, X-linked	121.906	2.0755e-21	3.77025e-20
FEZ1	ENSG00000149557	FEZ1	9638	uc058iue.1	NM_005103	Q99689	PF07763	fasciculation and elongation protein zeta 1	121.903	2.07915e-21	3.77305e-20
FAM78A	ENSG00000126882	FAM78A	101927137	uc064wqj.1	NM_033387	Q5JUQ0	NA	family with sequence similarity 78 member A	121.867	2.11436e-21	3.83305e-20
PTGER4	ENSG00000171522	PTGER4	5734	uc063dew.1	NM_000958	A0PJF5	PF00001	prostaglandin E receptor 4	121.772	2.21016e-21	4.00268e-20
LTBP1	ENSG00000049323	LTBP1	4052	uc061hyy.1	NM_000627	Q14766	PF00683	latent transforming growth factor beta binding protein 1	121.756	2.22702e-21	4.02912e-20
DEFB1	ENSG00000164825	DEFB1	1672	uc003wqs.4	NM_005218	P60022	PF00711	defensin beta 1	121.725	2.25896e-21	4.08279e-20
PROM1	ENSG00000007062	PROM1	8842	uc062viy.1	NM_001145847	A0A0A0N0M1	PF05478	prominin 1	121.689	2.29791e-21	4.14899e-20
DTNA	ENSG00000134769	DTNA	1837	uc002kxw.2	NM_001128175	Q9Y4J8	PF09069	dystrobrevin alpha	121.611	2.3831e-21	4.29847e-20
LEP	ENSG00000174697	LEP	3952	uc003vml.3	NM_000230	A4D0Y8	PF02024	leptin	121.513	2.49472e-21	4.49526e-20
ST3GAL1	ENSG00000008513	ST3GAL1	6482	uc064qlr.1	NM_003033	A0A024R9L6	PF00777	ST3 beta-galactoside alpha-2,3-sialyltransferase 1	121.455	2.56335e-21	4.61429e-20
CXCL5	ENSG00000163735	CXCL5	6374	uc003hhk.5	NM_002994	P42830	PF00048	C-X-C motif chemokine ligand 5	121.434	2.58905e-21	4.65587e-20
MYB	ENSG00000118513	MYB	4602	uc063rpk.1	NM_001130172	P10242	PF00249	MYB proto-oncogene, transcription factor	121.431	2.59203e-21	4.65655e-20
MS4A1	ENSG00000156738	MS4A1	931	uc058buo.1	NM_021950	A0A024R507	PF04103	membrane spanning 4-domains A1	121.35	2.6921e-21	4.83146e-20
PRRG4	ENSG00000135378	PRRG4	79056	uc001mtx.4	NM_024081	A0A0S2Z5N9	PF00594	proline rich and Gla domain 4	121.238	2.83744e-21	5.08721e-20
MAST3	ENSG00000099308	MAST3	23031	uc002nhz.5	NM_015016	O60307	PF00069	microtubule associated serine/threonine kinase 3	121.004	3.16543e-21	5.66958e-20
LOC100129034	NA	NA	NA	NA	NA	NA	NA	NA	120.955	3.23791e-21	5.7936e-20
SLC2A9	ENSG00000109667	SLC2A9	56606	uc062vdi.1	NM_001001290	Q9NRM0	PF00083	solute carrier family 2 member 9	120.921	3.28984e-21	5.88063e-20
SELL	ENSG00000188404	SELL	6402	uc001ggk.4	NM_000655	P14151	PF00059	selectin L	120.834	3.42737e-21	6.12036e-20
SIPA1L1	ENSG00000197555	SIPA1L1	26037	uc059cyl.1	NM_001284245	O43166	PF11881	signal induced proliferation associated 1 like 1	120.794	3.49081e-21	6.22743e-20
CLLU1OS	ENSG00000205057	CLLU1OS	574016	uc001tcb.1	NM_001025232	Q5K130	NA	chronic lymphocytic leukemia up-regulated 1 opposite strand	120.691	3.66343e-21	6.52887e-20
CCT5	ENSG00000150753	CCT5	22948	uc063chi.1	NM_001306153	B4DX08	PF00118	chaperonin containing TCP1 subunit 5	120.639	3.75318e-21	6.67756e-20
S100A6	ENSG00000197956	S100A6	6277	uc057lbg.1	NM_014624	P06703	PF01023	S100 calcium binding protein A6	120.639	3.75433e-21	6.67756e-20
CHI3L1	ENSG00000133048	CHI3L1	1116	uc001gzk.2	NM_001276	A0A024R969	PF00704	chitinase 3 like 1	120.62	3.7875e-21	6.72987e-20
RAB31	ENSG00000168461	RAB31	11031	uc002kog.3	NM_006868	Q13636	PF00071	RAB31, member RAS oncogene family	120.555	3.9039e-21	6.9298e-20
FAM102A	ENSG00000167106	FAM102A	399665	uc064wad.1	NM_001035254	Q5T9C2	PF10358	family with sequence similarity 102 member A	120.492	4.02125e-21	7.13105e-20
IKZF3	ENSG00000161405	IKZF3	22806	uc002hsu.4	NM_001257408	Q9UKT9	NA	IKAROS family zinc finger 3	120.467	4.06809e-21	7.20696e-20
CD8B	ENSG00000172116	CD8B	100996919	uc002srx.4	NM_001178100	P10966	PF07686	CD8b molecule	120.398	4.20081e-21	7.43473e-20
GPR110	ENSG00000153292	GPR110	266977	uc003oyt.4	NM_025048	Q3SXM8	PF01390	adhesion G protein-coupled receptor F1	120.282	4.43497e-21	7.84139e-20
BCL6	ENSG00000113916	BCL6	604	uc011bsf.2	NM_001130845	P41182	PF00651	B cell CLL/lymphoma 6	120.151	4.71633e-21	8.33063e-20
ZNF831	ENSG00000124203	ZNF831	128611	uc002yan.4	NM_178457	Q5JPB2	NA	zinc finger protein 831	120.128	4.76523e-21	8.4087e-20
PVR	ENSG00000073008	PVR	5817	uc032hzw.2	NM_001135768	P15151	PF07686	poliovirus receptor	120.112	4.80251e-21	8.46615e-20
MREG	ENSG00000118242	MREG	55686	uc061sdy.1	NM_018000	Q8N565	PF15812	melanoregulin	120.105	4.81789e-21	8.4849e-20
OXTR	ENSG00000180914	OXTR	5021	uc003brc.4	NM_000916	B2R9L7	PF00001	oxytocin receptor	120.082	4.86887e-21	8.56625e-20
FGD2	ENSG00000146192	FGD2	221472	uc003onf.4	NM_173558	Q7Z6J4	PF00621	FYVE, RhoGEF and PH domain containing 2	120.073	4.89078e-21	8.59635e-20
SOCS1	ENSG00000185338	SOCS1	8651	uc002dar.2	NM_003745	O15524	PF00017	suppressor of cytokine signaling 1	120.061	4.91879e-21	8.63709e-20
FAM46C	ENSG00000183508	FAM46C	54855	uc001ehe.4	NM_017709	Q5VWP2	PF07984	family with sequence similarity 46 member C	119.995	5.07184e-21	8.89709e-20
KIAA1217	ENSG00000120549	KIAA1217	56243	uc057sgw.1	NM_001098500	Q5T5P2	PF03915	KIAA1217	119.944	5.19332e-21	9.10128e-20
CD79A	ENSG00000105369	CD79A	973	uc002orv.3	NM_001783	P11912	PF02189	CD79a molecule	119.784	5.59605e-21	9.79747e-20
ABLIM2	ENSG00000163995	ABLIM2	84448	uc003gkk.4	NM_001130083	A0A140VK02	PF16182	actin binding LIM protein family member 2	119.663	5.92244e-21	1.03588e-19
VSNL1	ENSG00000163032	VSNL1	7447	uc061gwm.1	NM_003385	P62760	PF00036	visinin like 1	119.576	6.16796e-21	1.07777e-19
TMOD1	ENSG00000136842	TMOD1	7111	uc064uqj.1	NM_001166116	P28289	PF03250	tropomodulin 1	119.492	6.41415e-21	1.11969e-19
FUT3	ENSG00000171124	FUT3	2525	uc002mdk.3	NM_000149	A8K737	PF00852	fucosyltransferase 3 (Lewis blood group)	119.471	6.47947e-21	1.12999e-19
ZNF57	ENSG00000171970	ZNF57	126295	uc060rmp.1	NM_001319083	A5HJR3	PF01352	zinc finger protein 57	119.467	6.48945e-21	1.13063e-19
ICAM1	ENSG00000090339	ICAM1	3383	uc002mnq.3	NM_000201	P05362	PF03921	intercellular adhesion molecule 1	119.358	6.83118e-21	1.18901e-19
SELPLG	ENSG00000110876	SELPLG	6404	uc001tni.4	NM_001206609	Q14242	NA	selectin P ligand	119.297	7.02588e-21	1.22171e-19
TNFAIP2	ENSG00000185215	TNFAIP2	7127	uc001yml.2	NM_006291	Q03169	PF06046	TNF alpha induced protein 2	119.25	7.18203e-21	1.24765e-19
PITPNM1	ENSG00000110697	PITPNM1	9600	uc001olx.3	NM_001130848	B2R787	PF02121	phosphatidylinositol transfer protein membrane associated 1	119.241	7.21358e-21	1.25192e-19
CELF2	ENSG00000048740	CELF2	10659	uc284mvb.1	NM_001025076	O95319	PF00076	CUGBP Elav-like family member 2	119.214	7.30533e-21	1.26661e-19
SLC25A32	ENSG00000164933	SLC25A32	81034	uc064piu.1	NM_030780	A0A024R9D0	PF00153	solute carrier family 25 member 32	119.171	7.45346e-21	1.29104e-19
PEAK1	ENSG00000173517	PEAK1	79834	uc059lyw.1	NM_024776	Q9H792	PF00069	pseudopodium enriched atypical kinase 1	119.145	7.5432e-21	1.30532e-19
HECA	ENSG00000112406	HECA	51696	uc003qin.4	NM_016217	Q9UBI9	PF16002	hdc homolog, cell cycle regulator	118.926	8.3556e-21	1.44451e-19
CRTAM	ENSG00000109943	CRTAM	56253	uc001pyj.4	NM_001304782	O95727	PF07686	cytotoxic and regulatory T cell molecule	118.914	8.40417e-21	1.4515e-19
C16orf54	ENSG00000185905	C16orf54	101929877	uc002dtp.3	NM_175900	Q6UWD8	PF15755	chromosome 16 open reading frame 54	118.844	8.68149e-21	1.49795e-19
PKN1	ENSG00000123143	PKN1	5585	uc060uoc.1	NM_002741	Q16512	PF02185	protein kinase N1	118.763	9.01573e-21	1.55413e-19
SERTAD4-AS1	ENSG00000203706	SERTAD4-AS1	574036	uc057pcu.1	NR_024337	NA	NA	SERTAD4 antisense RNA 1	118.732	9.1481e-21	1.57543e-19
CD9	ENSG00000010278	CD9	928	uc058kcc.1	NM_001330312	A6NNI4	PF00335	CD9 molecule	118.65	9.50672e-21	1.63561e-19
AMOTL2	ENSG00000114019	AMOTL2	51421	uc003eqg.3	NM_001278683	Q9Y2J4	PF12240	angiomotin like 2	118.638	9.56043e-21	1.64327e-19
VWF	ENSG00000110799	VWF	7450	uc001qnn.2	NM_000552	P04275	PF16164	von Willebrand factor	118.621	9.63581e-21	1.65464e-19
ENSA	ENSG00000143420	ENSA	2029	uc057kpg.1	NM_004436	O43768	PF04667	endosulfine alpha	118.483	1.02765e-20	1.76298e-19
FAM210B	ENSG00000124098	FAM210B	116151	uc061xwb.1	NM_080821	Q96KR6	PF06916	family with sequence similarity 210 member B	118.476	1.03083e-20	1.76673e-19
NR3C1	ENSG00000113580	NR3C1	2908	uc063iga.1	NM_000176	F1D8N4	PF00105	nuclear receptor subfamily 3 group C member 1	118.305	1.11648e-20	1.90987e-19
ST5	ENSG00000166444	ST5	6764	uc001mgu.4	NM_005418	P78524	PF02141	suppression of tumorigenicity 5	118.307	1.11551e-20	1.90987e-19
ERRFI1	ENSG00000116285	ERRFI1	54206	uc057byk.1	NM_018948	B3KTV8	PF11555	ERBB receptor feedback inhibitor 1	118.276	1.13185e-20	1.93431e-19
RCSD1	ENSG00000198771	RCSD1	92241	uc010pli.3	NM_001322923	B7ZKW8	PF05177	RCSD domain containing 1	118.153	1.19882e-20	2.04681e-19
C16orf52	ENSG00000185716	C16orf52	101930115	uc032dum.1	NM_001164579	Q8NHV5	NA	modulator of smoothened	118.132	1.21043e-20	2.06465e-19
PARM1	ENSG00000169116	PARM1	25849	uc062xhv.1	NM_015393	Q6UWI2	PF17061	prostate androgen-regulated mucin-like protein 1	118.074	1.24368e-20	2.11935e-19
NFE2L2	ENSG00000116044	NFE2L2	4780	uc061pzy.1	NM_001145412	Q16236	PF03131	nuclear factor, erythroid 2 like 2	117.952	1.31645e-20	2.24122e-19
GFI1	ENSG00000162676	GFI1	2672	uc001dou.5	NM_001127215	Q99684	NA	growth factor independent 1 transcriptional repressor	117.813	1.40473e-20	2.38924e-19
HSPB6	ENSG00000004776	HSPB6	126393	uc002obn.3	NM_144617	O14558	PF00011	heat shock protein family B (small) member 6	117.767	1.43513e-20	2.43863e-19
BRE-AS1	NA	NA	NA	NA	NA	NA	NA	NA	117.741	1.45264e-20	2.46605e-19
SLC2A11	ENSG00000133460	SLC2A11	66035	uc062ful.1	NM_001024938	Q6PJ99	PF00083	solute carrier family 2 member 11	117.722	1.46555e-20	2.48559e-19
BHLHE22	ENSG00000180828	BHLHE22	27319	uc003xvi.4	NM_152414	B4DF88	PF00010	basic helix-loop-helix family member e22	117.72	1.46754e-20	2.48662e-19
TM4SF1	ENSG00000169908	TM4SF1	4071	uc003exb.2	NM_014220	P30408	PF05805	transmembrane 4 L six family member 1	117.696	1.48407e-20	2.51224e-19
CCDC64	ENSG00000135127	CCDC64	92558	uc001txl.2	NM_207311	Q6ZP65	PF04849	BICD family like cargo adaptor 1	117.609	1.5453e-20	2.61342e-19
CLIP4	ENSG00000115295	CLIP4	79745	uc061hue.1	NM_001287527	B7Z936	PF12796	CAP-Gly domain containing linker protein family member 4	117.591	1.55824e-20	2.63283e-19
SETD2	ENSG00000181555	SETD2	29072	uc062jca.1	NM_001349370	Q9BYW2	PF00856	SET domain containing 2	117.52	1.61042e-20	2.71841e-19
MUC5B	ENSG00000117983	MUC5B	727897	uc057xrr.1	NM_002458	Q9HC84	PF00094	mucin 5B, oligomeric mucus/gel-forming	117.423	1.68525e-20	2.84205e-19
ADCY6	ENSG00000174233	ADCY6	112	uc058nik.1	NM_015270	O43306	PF06327	adenylate cyclase 6	117.392	1.70993e-20	2.88096e-19
MATN2	ENSG00000132561	MATN2	100506558	uc064ovq.1	NM_001317748	O00339	PF10393	matrilin 2	117.329	1.76094e-20	2.9641e-19
SATB1	ENSG00000182568	SATB1	6304	uc003cbh.4	NM_001131010	A0A024R2H1	PF00046	SATB homeobox 1	117.243	1.83295e-20	3.08242e-19
SP3	ENSG00000172845	SP3	6670	uc061ptr.1	NM_001017371	Q02447	NA	Sp3 transcription factor	117.226	1.84737e-20	3.10375e-19
ROBO4	ENSG00000154133	ROBO4	54538	uc001qbg.4	NM_001301088	B4DYV8	PF00041	roundabout guidance receptor 4	117.142	1.92138e-20	3.22507e-19
IL6ST	ENSG00000134352	IL6ST	3572	uc063dsd.1	NM_001190981	A0A0A0N0L2	PF00041	interleukin 6 signal transducer	116.992	2.06018e-20	3.45157e-19
TNFSF10	ENSG00000121858	TNFSF10	8743	uc003fid.3	NM_001190942	P50591	PF00229	TNF superfamily member 10	116.994	2.05864e-20	3.45157e-19
PPM1K	ENSG00000163644	PPM1K	152926	uc003hrm.6	NM_152542	Q8N3J5	PF00481	protein phosphatase, Mg2+/Mn2+ dependent 1K	116.931	2.11971e-20	3.54799e-19
ARHGAP6	ENSG00000047648	ARHGAP6	395	uc064xza.1	NM_001174	O43182	PF00620	Rho GTPase activating protein 6	116.833	2.21965e-20	3.71179e-19
ODC1	ENSG00000115758	ODC1	4953	uc010exg.3	NM_001287188	B4DXF8	PF00278	ornithine decarboxylase 1	116.769	2.28644e-20	3.81991e-19
COL7A1	ENSG00000114270	COL7A1	1294	uc062jjb.1	NM_000094	Q02388	PF00092	collagen type VII alpha 1 chain	116.703	2.35822e-20	3.93616e-19
ANGPTL2	ENSG00000136859	ANGPTL2	23452	uc064vtw.1	NM_012098	A0A024R868	PF00147	angiopoietin like 2	116.583	2.4938e-20	4.15859e-19
CALCRL	ENSG00000064989	CALCRL	10203	uc002upw.5	NM_001271751	Q16602	PF00002	calcitonin receptor like receptor	116.58	2.49773e-20	4.16125e-19
IDH3A	ENSG00000166411	IDH3A	3419	uc059mbh.1	NM_005530	P50213	PF00180	isocitrate dehydrogenase 3 (NAD(+)) alpha	116.565	2.51487e-20	4.18591e-19
IGSF3	ENSG00000143061	IGSF3	3321	uc057jsm.1	NM_001007237	O75054	PF07686	immunoglobulin superfamily member 3	116.412	2.70106e-20	4.49164e-19
ISPD	ENSG00000214960	ISPD	729920	uc010ktx.2	NM_001101417	A0A140VJM1	PF01128	isoprenoid synthase domain containing	116.288	2.86125e-20	4.7536e-19
CST7	ENSG00000077984	CST7	8530	uc002wtx.2	NM_003650	O76096	PF00031	cystatin F	116.227	2.94346e-20	4.88565e-19
DDX26B	ENSG00000165359	DDX26B	203522	uc065bfy.1	NM_001351601	Q5JSJ4	PF15300	integrator complex subunit 6 like	116.161	3.03639e-20	5.03523e-19
CRYBG3	ENSG00000080200	CRYBG3	131544	uc021xbn.3	NM_153605	Q68DQ2	PF00652	crystallin beta-gamma domain containing 3	116.15	3.05134e-20	5.05533e-19
PLCH1	ENSG00000114805	PLCH1	23007	uc062pff.1	NM_001130960	Q4KWH8	PF09279	phospholipase C eta 1	116.139	3.06765e-20	5.07766e-19
ICOS	ENSG00000163600	ICOS	29851	uc002vam.4	NM_012092	Q53QY6	PF15910	inducible T cell costimulator	116.078	3.15577e-20	5.21868e-19
SERPINB3	ENSG00000057149	SERPINB3	6317	uc002ljg.4	NM_006919	P29508	PF00079	serpin family B member 3	115.92	3.39742e-20	5.61312e-19
CLIC6	ENSG00000159212	CLIC6	54102	uc002yuf.2	NM_001317009	Q96NY7	NA	chloride intracellular channel 6	115.695	3.77237e-20	6.22684e-19
COLGALT1	ENSG00000130309	COLGALT1	79709	uc002nhc.2	NM_024656	Q8NBJ5	PF01755	collagen beta(1-O)galactosyltransferase 1	115.645	3.86114e-20	6.3675e-19
TAL1	ENSG00000162367	TAL1	6886	uc001cqy.3	NM_001287347	P17542	PF00010	TAL bHLH transcription factor 1, erythroid differentiation factor	115.546	4.04336e-20	6.66186e-19
FABP5	ENSG00000164687	FABP5	2171	uc064nzg.1	NM_001444	E7DVW5	PF00061	fatty acid binding protein 5	115.539	4.0563e-20	6.67703e-19
STAT5B	ENSG00000173757	STAT5B	6777	uc002hzh.4	NM_012448	P51692	PF02864	signal transducer and activator of transcription 5B	115.526	4.08167e-20	6.71262e-19
NFIB	ENSG00000147862	NFIB	4781	uc284qyc.1	NM_001190737	O00712	PF10524	nuclear factor I B	115.523	4.088e-20	6.71686e-19
LAMB1	ENSG00000091136	LAMB1	3912	uc064hac.1	NM_002291	P07942	PF00053	laminin subunit beta 1	115.455	4.21847e-20	6.92487e-19
CBFA2T3	ENSG00000129993	CBFA2T3	863	uc002fml.3	NM_005187	O75081	PF08788	CBFA2/RUNX1 translocation partner 3	115.442	4.24396e-20	6.96033e-19
ZNF366	ENSG00000178175	ZNF366	167465	uc063elc.1	NM_152625	Q8N895	NA	zinc finger protein 366	115.423	4.28146e-20	7.01539e-19
C1orf198	ENSG00000119280	C1orf198	84886	uc001hub.4	NM_001136494	Q9H425	PF15797	chromosome 1 open reading frame 198	115.41	4.30807e-20	7.05255e-19
PRF1	ENSG00000180644	PRF1	5551	uc001jrf.5	NM_001083116	P14222	PF01823	perforin 1	115.221	4.7054e-20	7.69595e-19
NUP210	ENSG00000132182	NUP210	23225	uc003bxv.3	NM_024923	Q8TEM1	PF02368	nucleoporin 210	115.158	4.8454e-20	7.91769e-19
CMPK1	ENSG00000162368	CMPK1	51727	uc001cri.3	NM_001136140	P30085	NA	cytidine/uridine monophosphate kinase 1	115.152	4.85764e-20	7.93046e-19
NRG2	ENSG00000158458	NRG2	9542	uc063htm.1	NM_001184935	F5GZS7	PF07679	neuregulin 2	115.13	4.90754e-20	8.00461e-19
DLGAP3	ENSG00000116544	DLGAP3	58512	uc001byc.3	NM_001080418	O95886	PF03359	DLG associated protein 3	115.082	5.01925e-20	8.17937e-19
TNFRSF10B	ENSG00000120889	TNFRSF10B	8795	uc064ldd.1	NM_003842	O14763	PF00531	TNF receptor superfamily member 10b	115.078	5.02938e-20	8.18842e-19
CAPN2	ENSG00000162909	CAPN2	824	uc010puy.3	NM_001146068	B4DN77	PF13833	calpain 2	114.982	5.25831e-20	8.55336e-19
PCDHB2	ENSG00000112852	PCDHB2	56133	uc003lil.5	NM_018936	Q4KMG6	PF16492	protocadherin beta 2	114.713	5.96222e-20	9.68956e-19
MS4A2	ENSG00000149534	MS4A2	2206	uc058bst.1	NM_000139	Q01362	PF04103	membrane spanning 4-domains A2	114.65	6.13964e-20	9.96884e-19
NME1-NME2	ENSG00000243678	NME1-NME2	654364	uc002itl.3	NM_001018137	P22392	PF00334	NME/NM23 nucleoside diphosphate kinase 2	114.51	6.55287e-20	1.06301e-18
LIPH	ENSG00000163898	LIPH	200879	uc003fpm.4	NM_139248	Q8WWY8	PF00151	lipase H	114.486	6.62543e-20	1.07381e-18
CD37	ENSG00000104894	CD37	951	uc061bay.1	NM_001040031	P11049	PF00335	CD37 molecule	114.484	6.63229e-20	1.07395e-18
SLC1A4	ENSG00000115902	SLC1A4	6509	uc061jug.1	NM_001135581	P43007	PF00375	solute carrier family 1 member 4	114.446	6.74959e-20	1.09196e-18
DAPP1	ENSG00000070190	DAPP1	27071	uc010ilh.4	NM_001306151	J3KNB3	PF00169	dual adaptor of phosphotyrosine and 3-phosphoinositides 1	114.384	6.94762e-20	1.12298e-18
KYNU	ENSG00000115919	KYNU	8942	uc061oea.1	NM_001032998	Q16719	PF00266	kynureninase	114.332	7.11946e-20	1.14972e-18
PPP1R14C	ENSG00000198729	PPP1R14C	81706	uc003qnt.4	NM_030949	Q8TAE6	PF05361	protein phosphatase 1 regulatory inhibitor subunit 14C	114.275	7.31085e-20	1.17956e-18
GABPB2	ENSG00000143458	GABPB2	126626	uc057ksg.1	NM_001323906	Q8TAK5	PF12796	GA binding protein transcription factor beta subunit 2	114.23	7.46614e-20	1.20353e-18
IL1RL1	ENSG00000115602	IL1RL1	9173	uc061mmf.1	NM_001282408	Q01638	PF07679	interleukin 1 receptor like 1	114.094	7.95154e-20	1.28062e-18
TUBA1B	ENSG00000123416	TUBA1B	10376	uc001rtm.4	NM_006082	P68363	PF00091	tubulin alpha 1b	114.072	8.03351e-20	1.29266e-18
LASP1	ENSG00000002834	LASP1	3927	uc010wdz.3	NM_001271608	B4DIC4	PF00880	LIM and SH3 protein 1	114.022	8.22271e-20	1.32191e-18
C7orf63	ENSG00000105792	C7orf63	79846	uc010lep.3	NM_001039706	A5D8W1	NA	cilia and flagella associated protein 69	113.992	8.33889e-20	1.33939e-18
MFGE8	ENSG00000140545	MFGE8	4240	uc059myi.1	NM_001114614	Q08431	PF00008	milk fat globule-EGF factor 8 protein	113.956	8.47961e-20	1.36077e-18
GPRIN3	ENSG00000185477	GPRIN3	285513	uc003hsm.2	NM_198281	Q6ZVF9	PF15235	GPRIN family member 3	113.882	8.7767e-20	1.40718e-18
SMOC2	ENSG00000112562	SMOC2	64094	uc003qwr.2	NM_001166412	Q9H3U7	PF00086	SPARC related modular calcium binding 2	113.849	8.91144e-20	1.42751e-18
WWC2	ENSG00000151718	WWC2	80014	uc010irx.4	NM_024949	Q6AWC2	PF00397	WW and C2 domain containing 2	113.759	9.29441e-20	1.48752e-18
COL12A1	ENSG00000111799	COL12A1	1303	uc063ppk.1	NM_004370	Q99715	PF00092	collagen type XII alpha 1 chain	113.711	9.5054e-20	1.51993e-18
CNRIP1	ENSG00000119865	CNRIP1	25927	uc002sej.5	NM_001111101	Q96F85	PF15043	cannabinoid receptor interacting protein 1	113.702	9.5449e-20	1.52488e-18
INPP4B	ENSG00000109452	INPP4B	8821	uc003iix.5	NM_001101669	O15327	NA	inositol polyphosphate-4-phosphatase type II B	113.644	9.80533e-20	1.56509e-18
DPT	ENSG00000143196	DPT	1805	uc001gfp.4	NM_001937	Q07507	NA	dermatopontin	113.616	9.9339e-20	1.5842e-18
ADAM12	ENSG00000148848	ADAM12	8038	uc057wtk.1	NM_001288973	U5NE98	PF01421	ADAM metallopeptidase domain 12	113.604	9.99042e-20	1.5918e-18
KCNK2	ENSG00000082482	KCNK2	3776	uc057pkk.1	NM_001017424	O95069	PF07885	potassium two pore domain channel subfamily K member 2	113.579	1.01092e-19	1.60928e-18
COL4A6	ENSG00000197565	COL4A6	1288	uc065aqg.1	NM_001287758	A8MXH5	PF01391	collagen type IV alpha 6 chain	113.56	1.01973e-19	1.62188e-18
SETX	ENSG00000107290	SETX	23064	uc064wrz.1	NM_001351527	Q7Z333	NA	senataxin	113.495	1.05116e-19	1.67037e-18
RAB11FIP1	ENSG00000156675	RAB11FIP1	80223	uc064lyk.1	NM_001002233	Q6WKZ4	PF09457	RAB11 family interacting protein 1	113.472	1.06214e-19	1.68633e-18
SPON1	ENSG00000152268	SPON1	10418	NA	NA	NA	NA	NA	113.392	1.10244e-19	1.74876e-18
GIMAP1	ENSG00000213203	GIMAP1	170575	uc003whq.4	NM_130759	A0A090N8Z4	PF04548	GTPase, IMAP family member 1	113.365	1.1163e-19	1.76917e-18
BATF	ENSG00000156127	BATF	10538	uc059doc.1	NM_006399	Q16520	PF00170	basic leucine zipper ATF-like transcription factor	113.336	1.13148e-19	1.79165e-18
TRPS1	ENSG00000104447	TRPS1	7227	uc064pqp.1	NM_001282902	Q9UHF7	PF00320	transcriptional repressor GATA binding 1	113.267	1.16889e-19	1.84925e-18
RRAGD	ENSG00000025039	RRAGD	58528	uc003pnd.5	NM_021244	Q9NQL2	PF04670	Ras related GTP binding D	113.198	1.20697e-19	1.90781e-18
NAV2	ENSG00000166833	NAV2	89797	uc001mpp.4	NM_001111018	A7E2D6	PF00307	neuron navigator 2	113.056	1.2889e-19	2.0355e-18
TP53I11	ENSG00000175274	TP53I11	9537	uc058arn.1	NM_001076787	O14683	PF14936	tumor protein p53 inducible protein 11	113.027	1.30679e-19	2.06193e-18
PCGF2	ENSG00000056661	PCGF2	7703	NA	NA	NA	NA	NA	113.017	1.31277e-19	2.06954e-18
STK32B	ENSG00000152953	STK32B	55351	uc003gih.2	NM_001306082	B2R9M8	PF00069	serine/threonine kinase 32B	113.004	1.32067e-19	2.08018e-18
ACAD11	ENSG00000240303	ACAD11	84129	uc062nxe.1	NM_032169	Q709F0	PF00441	acyl-CoA dehydrogenase family member 11	112.863	1.41045e-19	2.21963e-18
SMIM14	ENSG00000163683	SMIM14	201895	uc003guo.4	NM_001317896	A0A024R9S4	PF11027	small integral membrane protein 14	112.784	1.46301e-19	2.30032e-18
ABRACL	ENSG00000146386	ABRACL	58527	uc003qil.2	NM_021243	Q9P1F3	PF14705	ABRA C-terminal like	112.781	1.4649e-19	2.30128e-18
CCL21	ENSG00000137077	CCL21	6366	uc064sux.1	NM_002989	O00585	PF00048	C-C motif chemokine ligand 21	112.768	1.47435e-19	2.31409e-18
PLCL2	ENSG00000154822	PLCL2	23228	uc010het.2	NM_001144382	Q9UPR0	PF00388	phospholipase C like 2	112.714	1.51176e-19	2.37072e-18
C8orf4	ENSG00000176907	C8orf4	56892	uc003xnq.3	NM_020130	Q9NR00	PF15063	transcriptional and immune response regulator	112.555	1.62789e-19	2.54903e-18
P4HTM	ENSG00000178467	P4HTM	54681	uc003cvg.4	NM_017732	Q9NXG6	PF13640	prolyl 4-hydroxylase, transmembrane	112.554	1.62832e-19	2.54903e-18
LPHN2	ENSG00000117114	LPHN2	101927458	uc057hww.1	NM_001297704	O95490	PF02354	adhesion G protein-coupled receptor L2	112.393	1.75486e-19	2.74473e-18
TMEM136	ENSG00000181264	TMEM136	219902	uc001pxh.2	NM_001198670	Q6ZRR5	PF03798	transmembrane protein 136	112.378	1.76728e-19	2.76174e-18
TENM2	ENSG00000145934	TENM2	57451	uc063jki.1	NM_001080428	F8VNQ3	PF15636	teneurin transmembrane protein 2	112.32	1.81534e-19	2.83437e-18
PHLDA1	ENSG00000139289	PHLDA1	22822	uc058rcq.1	NM_007350	Q8WV24	NA	pleckstrin homology like domain family A member 1	112.205	1.91508e-19	2.9875e-18
LBP	ENSG00000129988	LBP	3929	uc002xic.3	NM_004139	P18428	PF02886	lipopolysaccharide binding protein	112.2	1.91984e-19	2.99231e-18
PRR15	ENSG00000176532	PRR15	222171	uc003tac.1	NM_001329996	A4D1A1	PF15321	proline rich 15	112.102	2.00927e-19	3.12897e-18
NKD1	ENSG00000140807	NKD1	85407	uc002egg.3	NM_033119	Q969G9	NA	naked cuticle homolog 1	112.086	2.02445e-19	3.14986e-18
ZCCHC24	ENSG00000165424	ZCCHC24	219654	uc010qlr.3	NM_153367	A0A024QZP0	PF13696	zinc finger CCHC-type containing 24	112.029	2.07813e-19	3.23057e-18
PCDHGA4	ENSG00000262576	PCDHGA4	56111	uc003ljp.3	NM_018917	Q9Y5G9	PF08266	protocadherin gamma subfamily A, 4	112.013	2.09454e-19	3.25326e-18
SEMA6A	ENSG00000092421	SEMA6A	57556	uc011cwe.3	NM_001300780	A0A0A0MQU6	PF01403	semaphorin 6A	112.009	2.0983e-19	3.25346e-18
TUBB2B	ENSG00000137285	TUBB2B	347733	uc003mvg.4	NM_178012	Q9BVA1	PF00091	tubulin beta 2B class IIb	112.01	2.09693e-19	3.25346e-18
GAS1	ENSG00000180447	GAS1	2619	uc004aox.5	NM_002048	P54826	PF02351	growth arrest specific 1	111.959	2.14732e-19	3.32657e-18
PRDM2	ENSG00000116731	PRDM2	7799	uc057clq.1	NM_001007257	Q13029	PF00856	PR/SET domain 2	111.943	2.16294e-19	3.34788e-18
CACNA1C	ENSG00000151067	CACNA1C	775	uc001qjy.4	NM_000719	Q13936	PF08763	calcium voltage-gated channel subunit alpha1 C	111.796	2.31676e-19	3.58168e-18
LAX1	ENSG00000122188	LAX1	54900	uc001haa.4	NM_001136190	Q8IWV1	PF15681	lymphocyte transmembrane adaptor 1	111.794	2.31799e-19	3.58168e-18
TRAK2	ENSG00000115993	TRAK2	66008	uc061rkl.1	NM_015049	O60296	PF12448	trafficking kinesin protein 2	111.733	2.3851e-19	3.68219e-18
EPCAM	ENSG00000119888	EPCAM	4072	uc061iyf.1	NM_002354	P16422	PF00086	epithelial cell adhesion molecule	111.706	2.41549e-19	3.72269e-18
NR5A2	ENSG00000116833	NR5A2	2494	uc001gvb.5	NM_001276464	O00482	PF00105	nuclear receptor subfamily 5 group A member 2	111.707	2.41389e-19	3.72269e-18
ABCB1	ENSG00000085563	ABCB1	5243	uc064fbb.1	NM_000927	A4D1D2	PF00664	ATP binding cassette subfamily B member 1	111.566	2.57795e-19	3.96964e-18
CHMP4C	ENSG00000164695	CHMP4C	92421	uc003ycl.4	NM_152284	Q96CF2	PF03357	charged multivesicular body protein 4C	111.548	2.59954e-19	3.99945e-18
FRRS1	ENSG00000156869	FRRS1	391059	uc001dsh.1	NM_001013660	Q6ZNA5	PF02014	ferric chelate reductase 1	111.544	2.60434e-19	4.00339e-18
SLC7A5	ENSG00000103257	SLC7A5	8140	uc059yfi.1	NM_003486	Q01650	PF13520	solute carrier family 7 member 5	111.525	2.62787e-19	4.0361e-18
TMEM47	ENSG00000147027	TMEM47	83604	uc004ddh.3	NM_031442	A0A024RBY7	NA	transmembrane protein 47	111.512	2.64361e-19	4.05678e-18
GNG2	ENSG00000186469	GNG2	54331	uc059bmu.1	NM_001243773	P59768	PF00631	G protein subunit gamma 2	111.482	2.67976e-19	4.10874e-18
SGK1	ENSG00000118515	SGK1	6446	uc003qeo.4	NM_001143676	O00141	PF00069	serum/glucocorticoid regulated kinase 1	111.445	2.72628e-19	4.17648e-18
JHDM1D-AS1	ENSG00000260231	JHDM1D-AS1	100134229	uc011kqy.2	NR_024451	NA	NA	KDM7A divergent transcript	111.404	2.77886e-19	4.25339e-18
CBL	ENSG00000110395	CBL	867	uc001pwe.6	NM_005188	P22681	PF02262	Cbl proto-oncogene	111.275	2.95101e-19	4.51303e-18
CARD10	ENSG00000100065	CARD10	29775	uc062dxy.1	NM_014550	Q9BWT7	PF00619	caspase recruitment domain family member 10	111.273	2.95357e-19	4.51308e-18
GXYLT2	ENSG00000172986	GXYLT2	727936	uc003dpg.4	NM_001080393	A0PJZ3	PF01501	glucoside xylosyltransferase 2	111.261	2.96974e-19	4.53392e-18
CXCL3	ENSG00000163734	CXCL3	2921	uc003hhl.5	NM_002090	P19876	PF00048	C-X-C motif chemokine ligand 3	111.255	2.97805e-19	4.53892e-18
OCIAD2	ENSG00000145247	OCIAD2	132299	uc003gyt.5	NM_001014446	Q56VL3	PF07051	OCIA domain containing 2	111.255	2.97809e-19	4.53892e-18
ITGB6	ENSG00000115221	ITGB6	100505984	uc061owv.1	NM_000888	P18564	PF07974	integrin subunit beta 6	111.072	3.24293e-19	4.93835e-18
PRKACA	ENSG00000072062	PRKACA	5566	uc002myc.4	NM_001304349	P17612	PF00069	protein kinase cAMP-activated catalytic subunit alpha	110.984	3.37905e-19	5.13769e-18
SIDT1	ENSG00000072858	SIDT1	54847	uc003eak.4	NM_001308350	Q9NXL6	PF13965	SID1 transmembrane family member 1	110.983	3.37957e-19	5.13769e-18
TJP2	ENSG00000119139	TJP2	9414	uc064tpa.1	NM_001170414	B7Z2R3	PF00625	tight junction protein 2	110.914	3.49023e-19	5.30141e-18
HOOK1	ENSG00000134709	HOOK1	51361	uc057has.1	NM_015888	Q9UJC3	PF05622	hook microtubule tethering protein 1	110.837	3.61765e-19	5.4903e-18
KCNN2	ENSG00000080709	KCNN2	3781	uc063gci.1	NM_001278204	Q9H2S1	PF07885	potassium calcium-activated channel subfamily N member 2	110.766	3.73829e-19	5.66858e-18
FDCSP	ENSG00000181617	FDCSP	260436	uc003hfd.4	NM_152997	Q540F3	PF15215	follicular dendritic cell secreted protein	110.721	3.81812e-19	5.78472e-18
FGFR2	ENSG00000066468	FGFR2	2263	uc057wla.1	NM_000141	P21802	PF07679	fibroblast growth factor receptor 2	110.665	3.91756e-19	5.93036e-18
RHOD	ENSG00000173156	RHOD	29984	uc001ojv.4	NM_001300886	E9PIG5	PF00071	ras homolog family member D	110.663	3.92149e-19	5.93129e-18
C9orf152	ENSG00000188959	C9orf152	401546	uc064vab.1	NM_001012993	A8K2L3	PF15733	chromosome 9 open reading frame 152	110.644	3.95618e-19	5.97367e-18
MICAL2	ENSG00000133816	MICAL2	9645	uc057zea.1	NM_001282663	O94851	PF01494	microtubule associated monooxygenase, calponin and LIM domain containing 2	110.644	3.95564e-19	5.97367e-18
GLIS2	ENSG00000126603	GLIS2	84662	uc284odn.1	NM_001318918	B3KTH4	NA	GLIS family zinc finger 2	110.619	4.00198e-19	6.03772e-18
NEO1	ENSG00000067141	NEO1	4756	uc059ldp.1	NM_001172623	Q59FP8	PF00041	neogenin 1	110.555	4.12406e-19	6.21667e-18
VNN3	ENSG00000093134	VNN3	NA	uc011ecl.3	NM_001291702	B2RBK8	PF00795	vanin 3	110.536	4.16031e-19	6.26603e-18
TMEM45B	ENSG00000151715	TMEM45B	120224	uc001qfe.2	NM_001331210	Q96B21	PF04819	transmembrane protein 45B	110.519	4.19367e-19	6.31096e-18
APLP2	ENSG00000084234	APLP2	334	uc058jck.1	NM_001142276	A0A140VJE9	PF10515	amyloid beta precursor like protein 2	110.485	4.26046e-19	6.40608e-18
BHMT2	ENSG00000132840	BHMT2	23743	uc063evz.1	NM_001178005	Q9H2M3	PF02574	betaine--homocysteine S-methyltransferase 2	110.48	4.269e-19	6.41353e-18
SPATS2L	ENSG00000196141	SPATS2L	26010	uc061reg.1	NM_001100422	A0A024R3V0	PF07139	spermatogenesis associated serine rich 2 like	110.428	4.37364e-19	6.56522e-18
ACAN	ENSG00000157766	ACAN	176	uc010upo.1	NM_001135	E7ENV9	PF07686	aggrecan	110.391	4.45039e-19	6.67483e-18
ANK3	ENSG00000151150	ANK3	288	uc057tlg.1	NM_001149	Q12955	PF13606	ankyrin 3	110.295	4.65283e-19	6.97263e-18
C14orf28	ENSG00000179476	C14orf28	122525	uc059bcf.1	NM_001017923	Q4W4Y0	NA	chromosome 14 open reading frame 28	110.185	4.89586e-19	7.33068e-18
DSG2	ENSG00000046604	DSG2	1829	uc002kwu.5	NM_001943	Q14126	PF00028	desmoglein 2	110.165	4.94142e-19	7.39271e-18
CXADR	ENSG00000154639	CXADR	1525	uc002yki.4	NM_001207063	P78310	PF07686	CXADR, Ig-like cell adhesion molecule	110.037	5.24364e-19	7.83831e-18
ZC3H12D	ENSG00000178199	ZC3H12D	340152	uc010kid.4	NM_207360	A2A288	PF11977	zinc finger CCCH-type containing 12D	110.024	5.27755e-19	7.8824e-18
SEC14L1	ENSG00000129657	SEC14L1	6397	uc060koi.1	NM_001039573	A5PLM6	PF03765	SEC14 like lipid binding 1	109.992	5.35621e-19	7.99321e-18
STAT5A	ENSG00000126561	STAT5A	6776	uc002hzj.3	NM_001288718	A8K6I5	PF00017	signal transducer and activator of transcription 5A	109.978	5.39103e-19	8.03848e-18
EHF	ENSG00000135373	EHF	26298	uc058ahr.1	NM_001206615	Q9NZC4	PF02198	ETS homologous factor	109.964	5.42647e-19	8.08457e-18
FKBP1A	ENSG00000088832	FKBP1A	101929368	uc061uya.1	NM_000801	P62942	PF00254	FK506 binding protein 1A	109.911	5.56145e-19	8.27878e-18
XPR1	ENSG00000143324	XPR1	9213	uc001goi.4	NM_001135669	Q9UBH6	PF03105	xenotropic and polytropic retrovirus receptor 1	109.868	5.67258e-19	8.4372e-18
CTNNBL1	ENSG00000132792	CTNNBL1	56259	uc061wwi.1	NM_001281495	Q8WYA6	PF08216	catenin beta like 1	109.846	5.73191e-19	8.51836e-18
SOCS6	ENSG00000170677	SOCS6	9306	uc002lkr.2	NM_004232	A0A024R379	PF07525	suppressor of cytokine signaling 6	109.836	5.75782e-19	8.54976e-18
STXBP1	ENSG00000136854	STXBP1	6812	uc064vwb.1	NM_001032221	P61764	PF00995	syntaxin binding protein 1	109.825	5.78653e-19	8.58527e-18
TRIOBP	ENSG00000100106	TRIOBP	11078	uc284pta.1	NM_001039141	Q9H2D6	PF00169	TRIO and F-actin binding protein	109.807	5.83581e-19	8.65121e-18
CHST7	ENSG00000147119	CHST7	56548	uc004dgt.5	NM_019886	Q9NS84	PF00685	carbohydrate sulfotransferase 7	109.771	5.93476e-19	8.79062e-18
GPR155	ENSG00000163328	GPR155	151556	uc061puz.1	NM_001033045	Q7Z3F1	PF00610	G protein-coupled receptor 155	109.767	5.94511e-19	8.79866e-18
MECP2	ENSG00000169057	MECP2	4204	uc065cbe.1	NM_001110792	A0A140VKC4	PF01429	methyl-CpG binding protein 2	109.754	5.98258e-19	8.8468e-18
TRERF1	ENSG00000124496	TRERF1	55809	uc003ose.3	NM_001297573	Q05GC8	PF01448	transcriptional regulating factor 1	109.727	6.05762e-19	8.95037e-18
TMEM139	ENSG00000178826	TMEM139	135932	uc064iuz.1	NM_001242773	Q8IV31	NA	transmembrane protein 139	109.716	6.08829e-19	8.98826e-18
RABGAP1L	ENSG00000152061	RABGAP1L	9910	uc001gjw.4	NM_001035230	Q5R372	PF12473	RAB GTPase activating protein 1 like	109.704	6.12138e-19	9.02967e-18
MLPH	ENSG00000115648	MLPH	79083	uc061tzw.1	NM_001042467	A0A024R4D3	PF04698	melanophilin	109.702	6.12708e-19	9.03063e-18
DOCK8	ENSG00000107099	DOCK8	81704	uc064rue.1	NM_001190458	Q8NF50	PF11878	dedicator of cytokinesis 8	109.679	6.19246e-19	9.11949e-18
FAM86B3P	ENSG00000173295	FAM86B3P	286042	NA	NR_024361	NA	NA	family with sequence similarity 86, member A pseudogene	109.644	6.29472e-19	9.26245e-18
ADAMTS12	ENSG00000151388	ADAMTS12	81792	uc063cva.1	NM_001324511	D6REX0	PF01562	ADAM metallopeptidase with thrombospondin type 1 motif 12	109.627	6.34502e-19	9.3288e-18
SPINT2	ENSG00000167642	SPINT2	10653	uc060xzg.1	NM_001166103	A0A140VJV6	PF00014	serine peptidase inhibitor, Kunitz type 2	109.624	6.35304e-19	9.33292e-18
EMILIN2	ENSG00000132205	EMILIN2	84034	uc002kln.4	NM_032048	Q9BXX0	PF00386	elastin microfibril interfacer 2	109.569	6.51749e-19	9.56665e-18
PLXNB2	ENSG00000196576	PLXNB2	23654	uc062fla.1	NM_012401	O15031	PF01437	plexin B2	109.423	6.97579e-19	1.0231e-17
TJP1	ENSG00000104067	TJP1	7082	uc032deu.2	NM_001301025	A9CQZ8	PF00791	tight junction protein 1	109.403	7.04007e-19	1.03168e-17
MYL9	ENSG00000101335	MYL9	10398	uc002xfm.3	NM_006097	P24844	PF13833	myosin light chain 9	109.338	7.25524e-19	1.06234e-17
TMEM255B	ENSG00000184497	TMEM255B	348013	uc058yog.1	NM_001348663	Q8WV15	PF14967	transmembrane protein 255B	109.326	7.29423e-19	1.06718e-17
MAPK8IP2	ENSG00000008735	MAPK8IP2	23542	uc032qrw.2	NM_012324	Q13387	PF14604	mitogen-activated protein kinase 8 interacting protein 2	109.3	7.38455e-19	1.07951e-17
CREB5	ENSG00000146592	CREB5	401317	uc003szo.4	NM_001011666	Q02930	PF00170	cAMP responsive element binding protein 5	109.164	7.86478e-19	1.14877e-17
PTPN22	ENSG00000134242	PTPN22	26191	uc001edt.4	NM_001193431	B4DZW8	PF00102	protein tyrosine phosphatase, non-receptor type 22	109.09	8.14098e-19	1.18814e-17
IFNGR2	ENSG00000159128	IFNGR2	3460	uc062bbi.1	NM_001329128	E7EUY1	PF09294	interferon gamma receptor 2	109.079	8.18193e-19	1.19315e-17
TRPV6	ENSG00000165125	TRPV6	55503	uc033axm.3	NM_014274	Q9H1D0	PF00520	transient receptor potential cation channel subfamily V member 6	109.059	8.25901e-19	1.20341e-17
PKD2	ENSG00000118762	PKD2	5311	uc003hre.4	NM_000297	Q13563	PF08016	polycystin 2, transient receptor potential cation channel	109.055	8.27178e-19	1.20429e-17
RFTN1	ENSG00000131378	RFTN1	23180	uc062hex.1	NM_015150	Q14699	PF15250	raftlin, lipid raft linker 1	109.047	8.30255e-19	1.20778e-17
HAND2	ENSG00000164107	HAND2	9464	uc063azp.1	NM_021973	P61296	PF00010	heart and neural crest derivatives expressed 2	109.005	8.4661e-19	1.23058e-17
ANXA6	ENSG00000197043	ANXA6	309	uc063iuc.1	NM_001155	A0A0S2Z2Z6	PF00191	annexin A6	108.984	8.55103e-19	1.24191e-17
CCDC147	ENSG00000120051	CCDC147	159686	uc057vuq.1	NM_001008723	Q5T655	NA	cilia and flagella associated protein 58	108.957	8.65703e-19	1.25629e-17
IPO9	ENSG00000198700	IPO9	55705	uc001gwz.4	NM_018085	Q96P70	PF03810	importin 9	108.902	8.88373e-19	1.28814e-17
TNFRSF4	ENSG00000186827	TNFRSF4	7293	uc001ade.4	NM_003327	P43489	PF00020	TNF receptor superfamily member 4	108.731	9.61571e-19	1.39315e-17
ALDH3B2	ENSG00000132746	ALDH3B2	222	uc001oms.4	NM_000695	NA	NA	aldehyde dehydrogenase 3 family member B2	108.722	9.65433e-19	1.39761e-17
LHX6	ENSG00000106852	LHX6	26468	uc064vme.1	NM_001242333	Q9UPM6	PF00412	LIM homeobox 6	108.672	9.88404e-19	1.42971e-17
LAMB2	ENSG00000172037	LAMB2	3913	uc062jrh.1	NM_002292	A0A024R319	PF00055	laminin subunit beta 2	108.638	1.00394e-18	1.45101e-17
RHCG	ENSG00000140519	RHCG	51458	uc059nba.1	NM_001321041	Q9UBD6	PF00909	Rh family C glycoprotein	108.625	1.00984e-18	1.45836e-17
STK10	ENSG00000072786	STK10	6793	uc063jqw.1	NM_005990	O94804	PF12474	serine/threonine kinase 10	108.569	1.03676e-18	1.49603e-17
WDR26	ENSG00000162923	WDR26	80232	uc001hop.4	NM_001115113	Q9H7D7	PF00400	WD repeat domain 26	108.486	1.0774e-18	1.55341e-17
DMKN	ENSG00000161249	DMKN	93099	uc060xcz.1	NM_001035516	A3EZ84	NA	dermokine	108.397	1.12283e-18	1.61761e-17
WFDC2	ENSG00000101443	WFDC2	10406	uc061xid.1	NM_006103	Q14508	PF00095	WAP four-disulfide core domain 2	108.271	1.19032e-18	1.71347e-17
APEX1	ENSG00000100823	APEX1	328	uc058ytd.1	NM_001244249	P27695	PF03372	apurinic/apyrimidinic endodeoxyribonuclease 1	108.165	1.2503e-18	1.79835e-17
AOAH	ENSG00000136250	AOAH	313	uc032zjx.2	NM_001177506	A0A087WVT3	PF03489	acyloxyacyl hydrolase	108.114	1.28029e-18	1.84002e-17
STARD8	ENSG00000130052	STARD8	9754	uc064zrm.1	NM_001142503	Q92502	PF01852	StAR related lipid transfer domain containing 8	108.11	1.28278e-18	1.84211e-17
SLC38A1	ENSG00000111371	SLC38A1	81539	uc001rpb.5	NM_001077484	A0A024R124	PF01490	solute carrier family 38 member 1	108.072	1.30519e-18	1.8728e-17
DOCK6	ENSG00000130158	DOCK6	57572	uc060tph.1	NM_020812	B7Z9U8	PF06920	dedicator of cytokinesis 6	108.022	1.33619e-18	1.91575e-17
FNDC3B	ENSG00000075420	FNDC3B	101928615	uc003fhx.4	NM_001135095	Q53EP0	PF00041	fibronectin type III domain containing 3B	107.968	1.36992e-18	1.96253e-17
ZNF585B	ENSG00000245680	ZNF585B	92285	uc060xsm.1	NM_152279	Q52M93	PF01352	zinc finger protein 585B	107.929	1.39511e-18	1.99702e-17
TPO	ENSG00000115705	TPO	7173	uc010yin.1	NM_000547	P07202	PF07645	thyroid peroxidase	107.854	1.44431e-18	2.06579e-17
NHSL1	ENSG00000135540	NHSL1	57224	uc003qhx.4	NM_001144060	Q5SYE7	PF15273	NHS like 1	107.84	1.4536e-18	2.07742e-17
MAGI1	ENSG00000151276	MAGI1	9223	uc003dmm.4	NM_001033057	Q96QZ7	PF00397	membrane associated guanylate kinase, WW and PDZ domain containing 1	107.68	1.56569e-18	2.23583e-17
AKR1C3	ENSG00000196139	AKR1C3	8644	uc057rjc.1	NM_001253908	A0A0A0MSS8	PF00248	aldo-keto reductase family 1 member C3	107.663	1.57788e-18	2.25143e-17
KCTD20	ENSG00000112078	KCTD20	222658	uc003ome.4	NM_001286579	Q7Z5Y7	NA	potassium channel tetramerization domain containing 20	107.658	1.5815e-18	2.25314e-17
SAV1	ENSG00000151748	SAV1	60485	uc059bka.1	NM_021818	Q9H4B6	PF00397	salvador family WW domain containing protein 1	107.658	1.58159e-18	2.25314e-17
LOC100505633	NA	NA	NA	NA	NA	NA	NA	NA	107.641	1.59386e-18	2.26881e-17
TMEM200A	ENSG00000164484	TMEM200A	114801	uc003qca.5	NM_001258276	A8K2A1	PF10177	transmembrane protein 200A	107.634	1.59914e-18	2.27452e-17
PCDHGB5	NA	NA	NA	NA	NA	NA	NA	NA	107.499	1.70249e-18	2.41959e-17
SORBS2	ENSG00000154556	SORBS2	8470	uc011ckv.2	NM_001145670	O94875	PF02208	sorbin and SH3 domain containing 2	107.496	1.7047e-18	2.4208e-17
IL20RA	ENSG00000016402	IL20RA	53832	uc011edl.3	NM_001278722	Q9UHF4	PF09294	interleukin 20 receptor subunit alpha	107.439	1.75021e-18	2.48347e-17
CRIP2	ENSG00000182809	CRIP2	1397	uc059gbg.1	NM_001270837	P52943	PF00412	cysteine rich protein 2	107.334	1.83816e-18	2.60413e-17
FAIM2	ENSG00000135472	FAIM2	23017	uc001rvj.3	NM_012306	Q9BWQ8	PF01027	Fas apoptotic inhibitory molecule 2	107.334	1.8376e-18	2.60413e-17
KCNC2	ENSG00000166006	KCNC2	3747	uc058rbg.1	NM_001260497	Q96PR1	PF02214	potassium voltage-gated channel subfamily C member 2	107.308	1.85966e-18	2.63251e-17
ADAM17	ENSG00000151694	ADAM17	6868	uc061goh.1	NM_003183	B2RNB2	PF00200	ADAM metallopeptidase domain 17	107.153	1.99838e-18	2.82665e-17
FOSL1	ENSG00000175592	FOSL1	8061	uc010ros.2	NM_001300844	E9PPX2	PF00170	FOS like 1, AP-1 transcription factor subunit	107.102	2.04665e-18	2.89263e-17
USP13	ENSG00000058056	USP13	8975	uc003fkh.4	NM_003940	A0A0A6YZ17	PF00443	ubiquitin specific peptidase 13	107.044	2.10223e-18	2.96883e-17
CYTH1	ENSG00000108669	CYTH1	9267	uc010wtw.2	NM_001292018	Q15438	PF00169	cytohesin 1	107.027	2.11926e-18	2.99054e-17
CYP27B1	ENSG00000111012	CYP27B1	1594	uc058qcl.1	NM_000785	O15528	PF00067	cytochrome P450 family 27 subfamily B member 1	107.017	2.12844e-18	3.00112e-17
YWHAG	ENSG00000170027	YWHAG	7532	uc011kgj.2	NM_012479	P61981	PF00244	tyrosine 3-monooxygenase/tryptophan 5-monooxygenase activation protein gamma	106.99	2.15576e-18	3.03724e-17
ARHGAP23	ENSG00000225485	ARHGAP23	57636	NA	NA	NA	NA	NA	106.946	2.19988e-18	3.09697e-17
VAX2	ENSG00000116035	VAX2	25806	uc002shh.4	NM_012476	F1T0K5	PF00046	ventral anterior homeobox 2	106.877	2.27101e-18	3.19459e-17
TMEM140	ENSG00000146859	TMEM140	55281	uc003vsi.4	NM_018295	Q9NV12	PF14985	transmembrane protein 140	106.859	2.29033e-18	3.21924e-17
ZNF532	ENSG00000074657	ZNF532	55205	uc002lho.4	NM_001318726	A0A024R283	NA	zinc finger protein 532	106.844	2.30672e-18	3.23972e-17
EMILIN1	ENSG00000138080	EMILIN1	11117	uc002rik.5	NM_007046	Q9Y6C2	PF07546	elastin microfibril interfacer 1	106.824	2.3281e-18	3.2672e-17
APOD	ENSG00000189058	APOD	347	uc003fur.2	NM_001647	P05090	PF08212	apolipoprotein D	106.775	2.38072e-18	3.33842e-17
NAGA	ENSG00000198951	NAGA	4668	uc003bbw.5	NM_000262	A0A024R1Q5	PF17450	alpha-N-acetylgalactosaminidase	106.741	2.41916e-18	3.38966e-17
VASH1	ENSG00000071246	VASH1	22846	uc001xss.4	NM_014909	Q7L8A9	PF14822	vasohibin 1	106.665	2.50556e-18	3.50799e-17
BCL6B	ENSG00000161940	BCL6B	255877	uc010clt.2	NM_181844	A8KA13	PF00651	B cell CLL/lymphoma 6B	106.651	2.52164e-18	3.52773e-17
DNER	ENSG00000187957	DNER	92737	uc061tgz.1	NM_139072	Q8NFT8	PF00008	delta/notch like EGF repeat containing	106.623	2.55505e-18	3.57169e-17
S1PR1	ENSG00000170989	S1PR1	1901	uc001dud.3	NM_001320730	P21453	PF00001	sphingosine-1-phosphate receptor 1	106.607	2.57345e-18	3.59459e-17
FAM198A	ENSG00000144649	FAM198A	729085	uc003cmo.4	NM_001129908	Q9UFP1	PF15051	family with sequence similarity 198 member A	106.512	2.68978e-18	3.75415e-17
ERG	ENSG00000157554	ERG	2078	uc062acd.1	NM_001136154	B4DN83	PF00178	ERG, ETS transcription factor	106.479	2.73094e-18	3.80848e-17
NNMT	ENSG00000166741	NNMT	101928916	uc001por.2	NM_006169	P40261	PF01234	nicotinamide N-methyltransferase	106.478	2.73296e-18	3.80848e-17
KREMEN1	ENSG00000183762	KREMEN1	83999	uc003ael.3	NM_001039570	Q96MU8	PF00431	kringle containing transmembrane protein 1	106.307	2.95757e-18	4.11828e-17
CLDN4	ENSG00000189143	CLDN4	1364	uc003tzi.5	NM_001305	O14493	PF00822	claudin 4	106.169	3.15217e-18	4.38583e-17
RFTN2	ENSG00000162944	RFTN2	130132	uc061rac.1	NM_144629	Q52LD8	PF15250	raftlin family member 2	106.117	3.22954e-18	4.48999e-17
ANKRD20A5P	ENSG00000186481	ANKRD20A5P	NA	NA	NA	NA	NA	NA	106.113	3.23546e-18	4.49472e-17
CD52	ENSG00000169442	CD52	1043	uc001bmc.4	NM_001803	P31358	PF15116	CD52 molecule	106.105	3.24741e-18	4.50783e-17
GIMAP8	ENSG00000171115	GIMAP8	155038	uc003whj.4	NM_175571	A0A090N8H2	PF04548	GTPase, IMAP family member 8	106.036	3.35334e-18	4.65127e-17
TUBB3	ENSG00000198211	TUBB3	10381	NA	NA	NA	NA	NA	106.021	3.37633e-18	4.67953e-17
LZTS1	ENSG00000061337	LZTS1	11178	uc010ltg.3	NM_021020	Q9Y250	NA	leucine zipper tumor suppressor 1	106.019	3.38002e-18	4.68101e-17
CCL28	ENSG00000151882	CCL28	56477	uc063djc.1	NM_001301873	A0N0Q3	PF00048	C-C motif chemokine ligand 28	106.005	3.4015e-18	4.70712e-17
CIITA	ENSG00000179583	CIITA	4261	uc010bup.3	NM_000246	A0A0B4J1S1	PF13516	class II major histocompatibility complex transactivator	106.002	3.40563e-18	4.70802e-17
DOCK2	ENSG00000134516	DOCK2	1794	uc063jng.1	NM_004946	Q5XG91	PF06920	dedicator of cytokinesis 2	106.001	3.40742e-18	4.70802e-17
CDH1	ENSG00000039068	CDH1	999	uc002ewg.2	NM_001317184	B3GN61	PF00028	cadherin 1	105.995	3.41658e-18	4.71704e-17
RND1	ENSG00000172602	RND1	27289	uc058nkd.1	NM_014470	Q92730	PF00071	Rho family GTPase 1	105.99	3.4255e-18	4.72572e-17
SHANK1	ENSG00000161681	SHANK1	50944	uc002psw.2	NM_016148	Q9Y566	PF00536	SH3 and multiple ankyrin repeat domains 1	105.97	3.45656e-18	4.76489e-17
SH3BP4	ENSG00000130147	SH3BP4	23677	uc061txi.1	NM_014521	Q9P0V3	PF07653	SH3 domain binding protein 4	105.962	3.47064e-18	4.78061e-17
AHCTF1P1	ENSG00000226121	AHCTF1P1	285116	NA	NA	NA	NA	NA	105.921	3.53678e-18	4.86796e-17
ANKS1B	ENSG00000185046	ANKS1B	56899	uc058sdf.1	NM_001204065	B7Z9I9	PF00640	ankyrin repeat and sterile alpha motif domain containing 1B	105.866	3.62793e-18	4.98959e-17
BCL9L	ENSG00000186174	BCL9L	283149	uc001pug.5	NM_182557	Q86UU0	PF11502	B cell CLL/lymphoma 9 like	105.841	3.66983e-18	5.04334e-17
STK17B	ENSG00000081320	STK17B	9262	uc061qwp.1	NM_004226	O94768	PF00069	serine/threonine kinase 17b	105.799	3.7427e-18	5.13954e-17
PPP1R16B	ENSG00000101445	PPP1R16B	26051	uc061wze.1	NM_001172735	Q96T49	PF12796	protein phosphatase 1 regulatory subunit 16B	105.751	3.82622e-18	5.2502e-17
HSPB1	ENSG00000106211	HSPB1	3315	uc003uew.4	NM_001540	P04792	PF00011	heat shock protein family B (small) member 1	105.73	3.86268e-18	5.29617e-17
MMP16	ENSG00000156103	MMP16	4325	uc064ogs.1	NM_005941	P51512	PF00045	matrix metallopeptidase 16	105.651	4.00797e-18	5.49117e-17
ZKSCAN4	ENSG00000187626	ZKSCAN4	387032	uc003nks.2	NM_001304506	B7Z7H3	PF02023	zinc finger with KRAB and SCAN domains 4	105.605	4.09369e-18	5.60431e-17
PHLDB2	ENSG00000144824	PHLDB2	90102	uc062miv.1	NM_001134437	Q86SQ0	PF00169	pleckstrin homology like domain family B member 2	105.578	4.14519e-18	5.67048e-17
MYCL	ENSG00000116990	MYCL	4610	uc001cer.3	NM_001033081	P12524	PF00010	MYCL proto-oncogene, bHLH transcription factor	105.472	4.35432e-18	5.95201e-17
CHMP1B	ENSG00000255112	CHMP1B	57132	uc002kqe.4	NM_020412	Q7LBR1	PF03357	charged multivesicular body protein 1B	105.412	4.47635e-18	6.11415e-17
HSDL2	ENSG00000119471	HSDL2	84263	uc064vcj.1	NM_001195822	A0A024R159	PF02036	hydroxysteroid dehydrogenase like 2	105.403	4.49502e-18	6.13496e-17
MFAP2	ENSG00000117122	MFAP2	4237	uc057csz.1	NM_001135247	P55001	PF05507	microfibril associated protein 2	105.371	4.56215e-18	6.22184e-17
IL16	ENSG00000172349	IL16	3603	uc059mlb.1	NM_001172128	Q14005	PF00595	interleukin 16	105.294	4.72672e-18	6.44137e-17
GTF2A2	ENSG00000140307	GTF2A2	2958	uc002agg.3	NM_001320929	A0A024R5Z5	PF02751	general transcription factor IIA subunit 2	105.29	4.73692e-18	6.44936e-17
KLRC4-KLRK1	ENSG00000255819	KLRC4-KLRK1	22914	NA	NA	NA	NA	NA	105.288	4.73979e-18	6.44936e-17
CHAC1	ENSG00000128965	CHAC1	79094	uc010uct.2	NM_001142776	Q9BUX1	PF04752	ChaC glutathione specific gamma-glutamylcyclotransferase 1	105.283	4.75034e-18	6.4588e-17
IGLL3P	ENSG00000206066	IGLL3P	NA	NA	NA	NA	NA	NA	105.234	4.8596e-18	6.60234e-17
SLC9A3R2	ENSG00000065054	SLC9A3R2	9351	uc059pfb.1	NM_001130012	Q15599	PF00595	SLC9A3 regulator 2	105.128	5.10345e-18	6.92838e-17
C10orf90	ENSG00000154493	C10orf90	118611	uc057wtr.1	NM_001004298	Q96M02	PF15309	chromosome 10 open reading frame 90	105.091	5.19329e-18	7.04499e-17
NOX4	ENSG00000086991	NOX4	50507	uc058giz.1	NM_001143836	Q9NPH5	PF08022	NADPH oxidase 4	105.082	5.21459e-18	7.06556e-17
SVEP1	ENSG00000165124	SVEP1	79987	uc064vaf.1	NM_153366	B3KQM1	PF00008	sushi, von Willebrand factor type A, EGF and pentraxin domain containing 1	105.081	5.21635e-18	7.06556e-17
ADAMTS2	ENSG00000087116	ADAMTS2	9509	uc063klz.1	NM_014244	O95450	PF01421	ADAM metallopeptidase with thrombospondin type 1 motif 2	105.061	5.26634e-18	7.12789e-17
CAPN13	ENSG00000162949	CAPN13	92291	uc061hvw.1	NM_144575	Q6MZZ7	PF01067	calpain 13	105.023	5.35929e-18	7.24821e-17
SLC12A4	ENSG00000124067	SLC12A4	6560	uc002euz.2	NM_001145961	B4DF30	PF03522	solute carrier family 12 member 4	104.984	5.45582e-18	7.37318e-17
MMP10	ENSG00000166670	MMP10	4319	uc001phg.3	NM_002425	P09238	PF00413	matrix metallopeptidase 10	104.901	5.66935e-18	7.65598e-17
KCNN4	ENSG00000104783	KCNN4	3783	uc060zns.1	NM_002250	O15554	PF07885	potassium calcium-activated channel subfamily N member 4	104.802	5.93519e-18	8.00893e-17
CPA3	ENSG00000163751	CPA3	1359	uc003ewm.4	NM_001870	P15088	PF00246	carboxypeptidase A3	104.794	5.95639e-18	8.03148e-17
PXN	ENSG00000089159	PXN	5829	uc001txv.3	NM_001080855	A0A140VJQ8	PF00412	paxillin	104.775	6.00926e-18	8.09666e-17
RHOV	ENSG00000104140	RHOV	171177	uc001znd.3	NM_133639	A0A024R9R2	PF00071	ras homolog family member V	104.708	6.19839e-18	8.34521e-17
APBA2	ENSG00000034053	APBA2	321	uc284nuj.1	NM_001130414	Q59G28	PF00595	amyloid beta precursor protein binding family A member 2	104.674	6.29672e-18	8.47122e-17
GPR97	ENSG00000182885	GPR97	222487	uc002emh.4	NM_001308360	B4DVW2	PF01825	adhesion G protein-coupled receptor G3	104.668	6.31608e-18	8.49088e-17
TP53BP2	ENSG00000143514	TP53BP2	7159	uc001hod.4	NM_001031685	Q13625	PF12796	tumor protein p53 binding protein 2	104.645	6.38235e-18	8.57353e-17
TSPYL2	ENSG00000184205	TSPYL2	64061	uc064zjs.1	NM_022117	Q9H2G4	PF00956	TSPY like 2	104.575	6.59401e-18	8.85121e-17
SELP	ENSG00000174175	SELP	6403	uc001ggh.4	NM_003005	A0A024R8Y9	PF00059	selectin P	104.567	6.61857e-18	8.87752e-17
FHOD3	ENSG00000134775	FHOD3	80206	uc002kzs.3	NM_001281739	Q2V2M9	PF02181	formin homology 2 domain containing 3	104.504	6.81353e-18	9.13218e-17
NOTCH3	ENSG00000074181	NOTCH3	4854	uc002nan.4	NM_000435	Q9UM47	PF06816	notch 3	104.458	6.96032e-18	9.32193e-17
VCAN	ENSG00000038427	VCAN	1462	uc063fbr.1	NM_001126336	P13611	PF00084	versican	104.367	7.25876e-18	9.71436e-17
ILK	ENSG00000166333	ILK	3611	uc010rap.3	NM_001014794	Q13418	PF07714	integrin linked kinase	104.339	7.35418e-18	9.8347e-17
DENR	ENSG00000139726	DENR	8562	uc001uda.4	NM_003677	A0A024RBR3	PF01253	density regulated re-initiation and release factor	104.304	7.47174e-18	9.98446e-17
BARX2	ENSG00000043039	BARX2	8538	uc001qfc.5	NM_003658	Q9UMQ3	PF00046	BARX homeobox 2	104.271	7.58813e-18	1.01324e-16
CRABP2	ENSG00000143320	CRABP2	1382	uc001fpr.4	NM_001199723	P29373	PF00061	cellular retinoic acid binding protein 2	104.237	7.70655e-18	1.02829e-16
DNAH2	ENSG00000183914	DNAH2	146754	uc060avj.1	NM_001303270	Q9P225	PF12781	dynein axonemal heavy chain 2	104.134	8.08488e-18	1.07796e-16
PRSS8	ENSG00000052344	PRSS8	5652	uc002ebc.5	NM_002773	Q16651	PF00089	serine protease 8	104.065	8.34526e-18	1.11185e-16
C17orf58	ENSG00000186665	C17orf58	284018	uc002jgi.6	NM_181655	Q2M2W7	NA	chromosome 17 open reading frame 58	104.011	8.55775e-18	1.13931e-16
TMEM243	ENSG00000135185	TMEM243	79161	uc003uio.4	NM_001329472	Q9BU79	PF10856	transmembrane protein 243	103.966	8.73833e-18	1.16249e-16
MSC	ENSG00000178860	MSC	9242	uc064nqg.1	NM_005098	O60682	PF00010	musculin	103.946	8.81621e-18	1.17198e-16
PEAR1	ENSG00000187800	PEAR1	375033	uc057mdo.1	NM_001080471	Q5VY43	PF00053	platelet endothelial aggregation receptor 1	103.922	8.91601e-18	1.18437e-16
CYP7B1	ENSG00000172817	CYP7B1	9420	uc064nhg.1	NM_001324112	Q05C57	PF00067	cytochrome P450 family 7 subfamily B member 1	103.774	9.54869e-18	1.26747e-16
TNFRSF25	ENSG00000215788	TNFRSF25	8718	uc057buq.1	NM_001039664	Q93038	PF00020	TNF receptor superfamily member 25	103.769	9.57162e-18	1.26957e-16
PDE2A	ENSG00000186642	PDE2A	5138	uc010rrc.3	NM_001143839	O00408	PF13185	phosphodiesterase 2A	103.723	9.77674e-18	1.29582e-16
HDLBP	ENSG00000115677	HDLBP	3069	uc061umw.1	NM_001243900	Q00341	PF00013	high density lipoprotein binding protein	103.71	9.83638e-18	1.30276e-16
COPRS	ENSG00000172301	COPRS	55352	uc002hgp.4	NM_001330176	H9KV77	PF15340	coordinator of PRMT5 and differentiation stimulator	103.687	9.93881e-18	1.31438e-16
PALM2	ENSG00000243444	PALM2	114299	uc064uzu.1	NM_001037293	Q8IXS6	PF03285	paralemmin 2	103.688	9.93634e-18	1.31438e-16
PBXIP1	ENSG00000163346	PBXIP1	57326	uc001ffs.4	NM_001317734	Q96AQ6	NA	PBX homeobox interacting protein 1	103.673	1.00032e-17	1.32192e-16
RCN3	ENSG00000142552	RCN3	57333	uc002poj.4	NM_020650	Q96D15	PF13833	reticulocalbin 3	103.614	1.02786e-17	1.3573e-16
IRS1	ENSG00000169047	IRS1	3667	uc061ted.1	NM_005544	A0A024R499	PF00169	insulin receptor substrate 1	103.484	1.09162e-17	1.44045e-16
TSPAN33	ENSG00000158457	TSPAN33	340348	uc033ahb.2	NM_178562	Q86UF1	PF00335	tetraspanin 33	103.447	1.1104e-17	1.46414e-16
IL1B	ENSG00000125538	IL1B	3553	uc061nbg.1	NM_000576	P01584	PF00340	interleukin 1 beta	103.284	1.19767e-17	1.57804e-16
MAST4	ENSG00000069020	MAST4	375449	uc063ecm.1	NM_001164664	J3QT34	PF00069	microtubule associated serine/threonine kinase family member 4	103.226	1.22974e-17	1.61911e-16
ALDH1A3	ENSG00000184254	ALDH1A3	220	uc059nxc.1	NM_000693	A0A024RC95	PF00171	aldehyde dehydrogenase 1 family member A3	103.224	1.23092e-17	1.61947e-16
TAPBPL	ENSG00000139192	TAPBPL	55080	uc058kev.1	NM_001351355	Q9BX59	PF07654	TAP binding protein like	103.135	1.28298e-17	1.68672e-16
DUSP6	ENSG00000139318	DUSP6	1848	uc001tay.5	NM_001946	A0A024RBC1	PF00581	dual specificity phosphatase 6	103.071	1.32098e-17	1.73542e-16
LCK	ENSG00000182866	LCK	3932	uc057ejm.1	NM_001042771	A0A0S2Z3Y8	PF00017	LCK proto-oncogene, Src family tyrosine kinase	102.937	1.40533e-17	1.84487e-16
UNC5A	ENSG00000113763	UNC5A	90249	uc063kag.1	NM_133369	Q6ZN44	PF00791	unc-5 netrin receptor A	102.863	1.45418e-17	1.9076e-16
CCL22	ENSG00000102962	CCL22	6367	uc002elh.4	NM_002990	O00626	PF00048	C-C motif chemokine ligand 22	102.814	1.48808e-17	1.95064e-16
CES1	ENSG00000198848	CES1	100653057	uc059yxf.1	NM_001025194	P23141	PF00135	carboxylesterase 1	102.81	1.49072e-17	1.95266e-16
ARHGAP25	ENSG00000163219	ARHGAP25	9938	uc061jyt.1	NM_001007231	P42331	PF00620	Rho GTPase activating protein 25	102.8	1.49732e-17	1.95988e-16
PTGS2	ENSG00000073756	PTGS2	5743	uc001gsb.4	NM_000963	P35354	PF00008	prostaglandin-endoperoxide synthase 2	102.753	1.53066e-17	2.00205e-16
GADD45G	ENSG00000130222	GADD45G	10912	uc064ufe.1	NM_006705	O95257	PF01248	growth arrest and DNA damage inducible gamma	102.679	1.58365e-17	2.06985e-16
ITSN1	ENSG00000205726	ITSN1	6453	uc002ysx.4	NM_001001132	Q15811	PF00018	intersectin 1	102.669	1.59053e-17	2.07732e-16
FLNB	ENSG00000136068	FLNB	2317	uc010hne.3	NM_001164317	O75369	PF00307	filamin B	102.657	1.59996e-17	2.08811e-16
MYOCD	ENSG00000141052	MYOCD	93649	uc060biu.1	NM_001146312	Q8IZQ8	PF02755	myocardin	102.65	1.60463e-17	2.09268e-16
PCDHGB1	ENSG00000254221	PCDHGB1	56104	uc011daq.3	NM_018922	Q9Y5G3	PF15974	protocadherin gamma subfamily B, 1	102.597	1.64461e-17	2.14326e-16
CREB3L1	ENSG00000157613	CREB3L1	90993	uc021qik.3	NM_052854	B2RA75	PF00170	cAMP responsive element binding protein 3 like 1	102.497	1.7224e-17	2.24301e-16
GREM2	ENSG00000180875	GREM2	64388	uc001hys.4	NM_022469	A0A024R3Y1	PF03045	gremlin 2, DAN family BMP antagonist	102.438	1.76954e-17	2.30272e-16
STYK1	ENSG00000060140	STYK1	55359	uc001qys.2	NM_018423	Q6J9G0	PF07714	serine/threonine/tyrosine kinase 1	102.39	1.80938e-17	2.35285e-16
ZNF385D	ENSG00000151789	ZNF385D	79750	uc003cce.5	NM_024697	Q9H6B1	PF12171	zinc finger protein 385D	102.34	1.85156e-17	2.40595e-16
ADAP2	ENSG00000184060	ADAP2	55803	uc060dpl.1	NM_001346712	Q2V6Q1	PF00169	ArfGAP with dual PH domains 2	102.307	1.88006e-17	2.44121e-16
AMOT	ENSG00000126016	AMOT	154796	uc065atu.1	NM_001113490	Q4VCS5	PF12240	angiomotin	102.274	1.90879e-17	2.47672e-16
APOBEC3D	ENSG00000243811	APOBEC3D	140564	uc062ejh.1	NM_152426	B2CML4	PF08210	apolipoprotein B mRNA editing enzyme catalytic subunit 3D	102.269	1.91395e-17	2.48162e-16
PLIN2	ENSG00000147872	PLIN2	123	uc064shh.1	NM_001122	Q6FHZ7	PF03036	perilipin 2	102.205	1.9712e-17	2.55399e-16
TES	ENSG00000135269	TES	26136	uc003vho.3	NM_015641	A4D0U5	PF06297	testin LIM domain protein	102.087	2.08135e-17	2.69476e-16
S100A1	ENSG00000160678	S100A1	6271	uc057lcj.1	NM_006271	A0A0S2Z4H2	PF01023	S100 calcium binding protein A1	102.08	2.08832e-17	2.70183e-16
LURAP1L	ENSG00000153714	LURAP1L	286343	uc064sdi.1	NM_203403	Q8IV03	NA	leucine rich adaptor protein 1 like	102.015	2.15151e-17	2.78157e-16
ITM2C	ENSG00000135916	ITM2C	81618	uc061tkh.1	NM_001012514	Q9NQX7	PF04089	integral membrane protein 2C	101.922	2.24569e-17	2.90123e-16
ARHGEF35	ENSG00000213214	ARHGEF35	445328	uc003wdz.3	NM_001003702	A5YM69	PF15441	Rho guanine nucleotide exchange factor 35	101.756	2.42497e-17	3.12945e-16
HIP1R	ENSG00000130787	HIP1R	9026	uc001udg.2	NM_001303097	B3KQW8	PF07651	huntingtin interacting protein 1 related	101.755	2.42583e-17	3.12945e-16
CASK	ENSG00000147044	CASK	8573	uc064yqr.1	NM_001126054	O14936	PF07653	calcium/calmodulin dependent serine protein kinase	101.708	2.47895e-17	3.19567e-16
NEDD9	ENSG00000111859	NEDD9	4739	uc003mzv.2	NM_001142393	A0A024QZV9	PF12026	neural precursor cell expressed, developmentally down-regulated 9	101.681	2.50982e-17	3.23313e-16
RDX	ENSG00000137710	RDX	5962	uc031qdy.1	NM_001260492	P35241	PF09379	radixin	101.658	2.53678e-17	3.26551e-16
RSPO1	ENSG00000169218	RSPO1	284654	uc031txp.2	NM_001038633	Q2MKA7	PF15913	R-spondin 1	101.636	2.56253e-17	3.29629e-16
CA11	ENSG00000063180	CA11	770	uc002pjz.2	NM_001217	O75493	PF00194	carbonic anhydrase 11	101.611	2.59306e-17	3.33077e-16
SDC4	ENSG00000124145	SDC4	6385	uc002xnu.4	NM_002999	P31431	PF01034	syndecan 4	101.612	2.59145e-17	3.33077e-16
FCHO2	ENSG00000157107	FCHO2	115548	uc063elx.1	NM_001146032	Q0JRZ9	PF00611	FCH domain only 2	101.557	2.65813e-17	3.4119e-16
SLC38A3	ENSG00000188338	SLC38A3	NA	uc062kbp.1	NM_006841	Q99624	PF01490	solute carrier family 38 member 3	101.539	2.68046e-17	3.4381e-16
SPTLC3	ENSG00000172296	SPTLC3	55304	uc002woc.4	NM_001349945	Q9NUV7	PF00155	serine palmitoyltransferase long chain base subunit 3	101.497	2.73213e-17	3.50187e-16
SLC6A14	ENSG00000087916	SLC6A14	11254	NA	NA	NA	NA	NA	101.453	2.78849e-17	3.57154e-16
MAPRE2	ENSG00000166974	MAPRE2	10982	uc060okm.1	NM_001143826	Q15555	PF03271	microtubule associated protein RP/EB family member 2	101.436	2.81011e-17	3.59665e-16
AIM1	ENSG00000112297	AIM1	202	uc003prh.5	NM_001624	B3KPT0	PF00030	crystallin beta-gamma domain containing 1	101.418	2.83465e-17	3.62547e-16
ARHGAP17	ENSG00000140750	ARHGAP17	55114	uc002dnb.5	NM_001006634	Q68EM7	PF00620	Rho GTPase activating protein 17	101.386	2.87586e-17	3.67556e-16
GIT2	ENSG00000139436	GIT2	9815	uc001tps.3	NM_001135213	Q14161	PF01412	GIT ArfGAP 2	101.323	2.96043e-17	3.78094e-16
PTGDS	ENSG00000107317	PTGDS	5730	uc064xgp.1	NM_000954	A0A024R8G3	PF00061	prostaglandin D2 synthase	101.312	2.97649e-17	3.79873e-16
FAM101B	ENSG00000183688	FAM101B	359845	uc002frj.4	NM_182705	Q8N5W9	PF15068	refilin B	101.307	2.98267e-17	3.80391e-16
TGFBR2	ENSG00000163513	TGFBR2	7048	uc003ceo.4	NM_001024847	D2JYI1	PF08917	transforming growth factor beta receptor 2	101.218	3.10777e-17	3.96063e-16
SH3BP5	ENSG00000131370	SH3BP5	9467	uc003bzp.3	NM_001018009	A0A024R2J3	PF05276	SH3 domain binding protein 5	101.215	3.11191e-17	3.96308e-16
DBN1	ENSG00000113758	DBN1	1627	uc063kem.1	NM_004395	Q16643	PF00241	drebrin 1	101.184	3.15768e-17	4.01852e-16
SSFA2	ENSG00000138434	SSFA2	6744	uc061qix.1	NM_001130445	P28290	PF14723	sperm specific antigen 2	101.157	3.19741e-17	4.06619e-16
GRAMD3	ENSG00000155324	GRAMD3	65983	uc063gng.1	NM_001146319	Q96HH9	PF02893	GRAM domain containing 2B	101.139	3.22383e-17	4.09525e-16
RNF144B	ENSG00000137393	RNF144B	255488	uc003ncs.3	NM_182757	Q7Z419	PF01485	ring finger protein 144B	101.138	3.22484e-17	4.09525e-16
SMAD6	ENSG00000137834	SMAD6	4091	uc002aqf.4	NM_001142861	O43541	PF03166	SMAD family member 6	101.096	3.28855e-17	4.17319e-16
CORO1A	ENSG00000102879	CORO1A	11151	uc059tbf.1	NM_001193333	A0A024R611	PF08953	coronin 1A	101.07	3.32803e-17	4.2203e-16
PTPRU	ENSG00000060656	PTPRU	10076	uc001bru.4	NM_001195001	Q92729	PF00041	protein tyrosine phosphatase, receptor type U	101.016	3.4121e-17	4.32384e-16
PARP8	ENSG00000151883	PARP8	79668	uc063dlp.1	NM_001178055	B2RB27	PF00644	poly(ADP-ribose) polymerase family member 8	100.989	3.45391e-17	4.37374e-16
CYP8B1	ENSG00000180432	CYP8B1	1582	uc003cmh.4	NM_004391	Q9UNU6	PF00067	cytochrome P450 family 8 subfamily B member 1	100.933	3.54507e-17	4.486e-16
ELF1	ENSG00000120690	ELF1	1997	uc058wpg.1	NM_001145353	P32519	PF00178	E74 like ETS transcription factor 1	100.892	3.61154e-17	4.56688e-16
GNG12	ENSG00000172380	GNG12	55970	uc001dea.3	NM_018841	Q9UBI6	PF00631	G protein subunit gamma 12	100.885	3.62413e-17	4.57956e-16
SRD5A1	ENSG00000145545	SRD5A1	6715	uc063ccw.1	NM_001047	P18405	PF02544	steroid 5 alpha-reductase 1	100.842	3.69648e-17	4.66769e-16
VIM	ENSG00000026025	VIM	7431	uc057sbb.1	NM_003380	P08670	PF00038	vimentin	100.799	3.77128e-17	4.75878e-16
SPRED2	ENSG00000198369	SPRED2	200734	uc061juw.1	NM_001128210	B3KPL5	PF05210	sprouty related EVH1 domain containing 2	100.781	3.80253e-17	4.79484e-16
FST	ENSG00000134363	FST	10468	uc063dnr.1	NM_006350	P19883	PF07648	follistatin	100.748	3.8599e-17	4.86375e-16
ORMDL3	ENSG00000172057	ORMDL3	94103	uc002htj.3	NM_001320801	A0A024R1W6	PF04061	ORMDL sphingolipid biosynthesis regulator 3	100.663	4.01513e-17	5.05578e-16
DDR2	ENSG00000162733	DDR2	4921	uc057muz.1	NM_001014796	A0A024R906	PF07714	discoidin domain receptor tyrosine kinase 2	100.628	4.0808e-17	5.13487e-16
COMT	ENSG00000093010	COMT	1312	uc002zqu.4	NM_000754	A0A140VJG8	PF01596	catechol-O-methyltransferase	100.532	4.26547e-17	5.36346e-16
SNX9	ENSG00000130340	SNX9	51429	uc063smu.1	NM_016224	Q9Y5X1	PF00787	sorting nexin 9	100.527	4.27392e-17	5.37031e-16
FOXP1	ENSG00000114861	FOXP1	27086	uc003dop.4	NM_001012505	Q9H334	PF16159	forkhead box P1	100.479	4.36979e-17	5.48693e-16
SLC12A2	ENSG00000064651	SLC12A2	6558	uc003kut.2	NM_001046	P55011	PF00324	solute carrier family 12 member 2	100.467	4.39463e-17	5.51424e-16
USP31	ENSG00000103404	USP31	57478	uc002dll.4	NM_020718	Q70CQ4	PF00443	ubiquitin specific peptidase 31	100.458	4.41244e-17	5.53271e-16
JAK1	ENSG00000162434	JAK1	3716	uc001dbu.2	NM_001320923	P23458	PF07714	Janus kinase 1	100.396	4.5411e-17	5.69005e-16
PARD6G	ENSG00000178184	PARD6G	84552	uc002lny.4	NM_032510	Q9BYG4	PF00595	par-6 family cell polarity regulator gamma	100.328	4.68424e-17	5.8653e-16
PLAU	ENSG00000122861	PLAU	5328	uc057uep.1	NM_001145031	P00749	PF00051	plasminogen activator, urokinase	100.272	4.80662e-17	6.01432e-16
C1R	ENSG00000159403	C1R	715	uc031ysf.2	NM_001354346	P00736	PF00089	complement C1r	100.232	4.89703e-17	6.12317e-16
YAP1	ENSG00000137693	YAP1	10413	uc001pgv.4	NM_001130145	P46937	PF00397	Yes associated protein 1	100.219	4.92673e-17	6.156e-16
DUXA	ENSG00000258873	DUXA	503835	uc002qoa.2	NM_001012729	A6NLW8	PF00046	double homeobox A	100.21	4.94666e-17	6.1766e-16
CNN2	ENSG00000064666	CNN2	1265	uc002lqu.4	NM_001303499	B4DDF4	PF00402	calponin 2	100.18	5.01583e-17	6.2586e-16
FAM213A	ENSG00000122378	FAM213A	84293	uc021pux.2	NM_001243778	Q9BRX8	PF13911	family with sequence similarity 213 member A	100.104	5.19535e-17	6.47807e-16
KAZN	ENSG00000189337	KAZN	23254	uc057cmd.1	NM_001017999	Q674X7	PF00536	kazrin, periplakin interacting protein	100.038	5.35555e-17	6.67254e-16
TRAF3IP3	ENSG00000009790	TRAF3IP3	80342	uc057pcd.1	NM_001287754	B1AJU2	NA	TRAF3 interacting protein 3	100.037	5.35877e-17	6.67254e-16
PLA2G7	ENSG00000146070	PLA2G7	7941	uc010jzf.4	NM_001168357	Q13093	PF03403	phospholipase A2 group VII	100.031	5.37336e-17	6.68606e-16
SEC23A	ENSG00000100934	SEC23A	10484	uc059azk.1	NM_006364	Q15436	PF04811	Sec23 homolog A, coat complex II component	99.9593	5.55288e-17	6.90463e-16
CYBB	ENSG00000165168	CYBB	1536	uc064yni.1	NM_000397	A0A0S2Z3S6	PF08022	cytochrome b-245 beta chain	99.944	5.59226e-17	6.94877e-16
C6orf132	ENSG00000188112	C6orf132	647024	uc003orw.3	NM_001164446	Q5T0Z8	NA	chromosome 6 open reading frame 132	99.9211	5.65145e-17	7.01744e-16
EPS8L2	ENSG00000177106	EPS8L2	64787	uc057xjt.1	NM_022772	Q9H6S3	PF08416	EPS8 like 2	99.8997	5.70757e-17	7.07731e-16
NDRG2	ENSG00000165795	NDRG2	57447	uc058ywj.1	NM_001282211	Q9UN36	PF03096	NDRG family member 2	99.9011	5.7038e-17	7.07731e-16
SERPINB7	ENSG00000166396	SERPINB7	8710	uc060pwe.1	NM_001040147	O75635	PF00079	serpin family B member 7	99.8037	5.96567e-17	7.39223e-16
PYHIN1	ENSG00000163564	PYHIN1	149628	uc057mga.1	NM_152501	Q6K0P9	PF02760	pyrin and HIN domain family member 1	99.7822	6.02511e-17	7.46071e-16
CEP152	ENSG00000103995	CEP152	22995	uc059iyt.1	NM_001194998	O94986	NA	centrosomal protein 152	99.7718	6.05387e-17	7.49114e-16
KRT15	ENSG00000171346	KRT15	3866	uc002hwy.4	NM_002275	B3KVF5	PF00038	keratin 15	99.7306	6.16994e-17	7.62949e-16
MBNL2	ENSG00000139793	MBNL2	10150	uc058xva.1	NM_001306070	Q5VZF2	PF00642	muscleblind like splicing regulator 2	99.6965	6.26761e-17	7.74491e-16
CCDC3	ENSG00000151468	CCDC3	83643	uc001ilq.2	NM_001282658	Q9BQI4	NA	coiled-coil domain containing 3	99.6815	6.31109e-17	7.79326e-16
HSD3BP4	ENSG00000203855	HSD3BP4	128102	NA	NA	NA	NA	NA	99.6633	6.36418e-17	7.8534e-16
ENTPD2	ENSG00000054179	ENTPD2	954	uc064xij.1	NM_001246	Q9Y5L3	PF01150	ectonucleoside triphosphate diphosphohydrolase 2	99.6452	6.41751e-17	7.91375e-16
LRIG1	ENSG00000144749	LRIG1	26018	uc003dmx.4	NM_015541	Q96JA1	PF13855	leucine rich repeats and immunoglobulin like domains 1	99.5786	6.61746e-17	8.15469e-16
PDE4A	ENSG00000065989	PDE4A	5141	uc021uow.2	NM_001111307	P27815	PF00233	phosphodiesterase 4A	99.5516	6.70026e-17	8.25104e-16
SOX18	ENSG00000203883	SOX18	54345	uc002yhs.4	NM_018419	P35713	PF12067	SRY-box 18	99.5235	6.78753e-17	8.35278e-16
SMTN	ENSG00000183963	SMTN	6525	uc062dgt.1	NM_001207017	A0A087X1R1	PF00307	smoothelin	99.5172	6.80741e-17	8.37148e-16
C2CD2	ENSG00000157617	C2CD2	25966	uc062ajo.1	NM_015500	Q9Y426	PF00168	C2 calcium dependent domain containing 2	99.5041	6.84846e-17	8.41617e-16
TNS1	ENSG00000079308	TNS1	7145	uc061shb.1	NM_001308022	B7Z6H8	PF10409	tensin 1	99.481	6.92181e-17	8.50047e-16
PEX11G	ENSG00000104883	PEX11G	92960	uc002mgk.3	NM_001270539	Q96HA9	PF05648	peroxisomal biogenesis factor 11 gamma	99.3594	7.32068e-17	8.98416e-16
EFNB2	ENSG00000125266	EFNB2	1948	uc001vqi.4	NM_004093	P52799	PF00812	ephrin B2	99.3251	7.43714e-17	9.12082e-16
NFIL3	ENSG00000165030	NFIL3	4783	uc004arh.3	NM_001289999	A0A024R241	PF07716	nuclear factor, interleukin 3 regulated	99.2591	7.66681e-17	9.39604e-16
TNS3	ENSG00000136205	TNS3	64759	uc022aco.2	NM_022748	Q68CZ2	PF00017	tensin 3	99.2574	7.67277e-17	9.39691e-16
PTGFR	ENSG00000122420	PTGFR	5737	uc057hvr.1	NM_000959	P43088	PF00001	prostaglandin F receptor	99.2251	7.78765e-17	9.53108e-16
LOC100506178	NA	NA	NA	NA	NA	NA	NA	NA	99.1704	7.98649e-17	9.76776e-16
CSPG4	ENSG00000173546	CSPG4	1464	uc002baw.3	NM_001897	Q6UVK1	PF02210	chondroitin sulfate proteoglycan 4	99.158	8.03194e-17	9.81664e-16
PIK3R5	ENSG00000141506	PIK3R5	23533	uc060bcw.1	NM_001142633	L7RT34	PF10486	phosphoinositide-3-kinase regulatory subunit 5	99.1371	8.10985e-17	9.90509e-16
TPPP3	ENSG00000159713	TPPP3	51673	uc002etb.5	NM_015964	A0A024R702	PF05517	tubulin polymerization promoting protein family member 3	99.0876	8.29665e-17	1.01263e-15
APOL6	ENSG00000221963	APOL6	80830	uc003aoe.4	NM_030641	B3KTP4	PF05461	apolipoprotein L6	98.9621	8.79045e-17	1.07217e-15
KDR	ENSG00000128052	KDR	3791	uc003has.4	NM_002253	A0A024RD88	PF00047	kinase insert domain receptor	98.8879	9.09599e-17	1.10868e-15
ADAM10	ENSG00000137845	ADAM10	102	uc002afd.3	NM_001110	A0A024R5U5	PF00200	ADAM metallopeptidase domain 10	98.8745	9.15189e-17	1.11474e-15
NFATC3	ENSG00000072736	NFATC3	4775	uc059wcr.1	NM_004555	B5B2S0	PF00554	nuclear factor of activated T cells 3	98.8284	9.3482e-17	1.13787e-15
RTBDN	ENSG00000132026	RTBDN	83546	uc031rjn.2	NM_001080997	Q9BSG5	PF03024	retbindin	98.7449	9.71459e-17	1.18167e-15
PWAR5	NA	NA	NA	NA	NA	NA	NA	NA	98.7244	9.80707e-17	1.19211e-15
TMED5	ENSG00000117500	TMED5	50999	uc001dpn.4	NM_001167830	Q9Y3A6	PF01105	transmembrane p24 trafficking protein 5	98.7106	9.86953e-17	1.19888e-15
ACTB	ENSG00000075624	ACTB	60	uc064beh.1	NM_001101	P60709	PF00022	actin beta	98.6155	1.03112e-16	1.25168e-15
PIP4K2A	ENSG00000150867	PIP4K2A	5305	uc057sga.1	NM_001330062	P48426	PF01504	phosphatidylinositol-5-phosphate 4-kinase type 2 alpha	98.6099	1.03377e-16	1.25405e-15
CNTN3	ENSG00000113805	CNTN3	5067	uc003dpm.2	NM_020872	Q9P232	PF00041	contactin 3	98.5963	1.04025e-16	1.26106e-15
ELOVL5	ENSG00000012660	ELOVL5	60481	uc011dwx.2	NM_001242828	Q9NYP7	PF01151	ELOVL fatty acid elongase 5	98.4606	1.10727e-16	1.34139e-15
CXCL17	ENSG00000189377	CXCL17	284340	uc002otu.4	NM_198477	Q6UXB2	PF15211	C-X-C motif chemokine ligand 17	98.4579	1.10866e-16	1.34217e-15
TPM1	ENSG00000140416	TPM1	7168	uc002alh.4	NM_000366	A0A0K0K1I0	PF00261	tropomyosin 1	98.398	1.13967e-16	1.37877e-15
SIRT7	ENSG00000187531	SIRT7	51547	uc060lqn.1	NM_016538	Q9NRC8	PF02146	sirtuin 7	98.3508	1.16469e-16	1.40809e-15
POU2F2	ENSG00000028277	POU2F2	5452	uc002osn.4	NM_001207025	P09086	PF00046	POU class 2 homeobox 2	98.3493	1.16548e-16	1.4081e-15
MAFF	ENSG00000185022	MAFF	23764	uc003avc.4	NM_001161572	Q9ULX9	PF03131	MAF bZIP transcription factor F	98.3405	1.17023e-16	1.41289e-15
MYCBP2	ENSG00000005810	MYCBP2	23077	uc058xok.1	NM_015057	O75592	PF13639	MYC binding protein 2, E3 ubiquitin protein ligase	98.3341	1.17366e-16	1.41607e-15
HSH2D	ENSG00000196684	HSH2D	84941	uc032hot.2	NM_001291274	Q96JZ2	PF00017	hematopoietic SH2 domain containing	98.3218	1.18034e-16	1.42316e-15
BAIAP3	ENSG00000007516	BAIAP3	8938	uc010uuz.3	NM_001199096	O94812	PF00168	BAI1 associated protein 3	98.3181	1.18233e-16	1.42461e-15
RGCC	ENSG00000102760	RGCC	28984	uc001uyi.3	NM_014059	Q9H4X1	PF15151	regulator of cell cycle	98.3095	1.18704e-16	1.42932e-15
OBSCN	ENSG00000154358	OBSCN	84033	uc001hsn.4	NM_001098623	Q5VST9	PF00041	obscurin, cytoskeletal calmodulin and titin-interacting RhoGEF	98.2908	1.19727e-16	1.44067e-15
VTCN1	ENSG00000134258	VTCN1	79679	uc057jti.1	NM_001253849	Q7Z7D3	PF07686	V-set domain containing T cell activation inhibitor 1	98.2392	1.22606e-16	1.47433e-15
GLIPR1	ENSG00000139278	GLIPR1	11010	uc001sxs.4	NM_006851	P48060	PF00188	GLI pathogenesis related 1	98.2113	1.24192e-16	1.49239e-15
STEAP4	ENSG00000127954	STEAP4	79689	uc003ujs.4	NM_001205315	Q687X5	PF01794	STEAP4 metalloreductase	98.1708	1.26528e-16	1.51944e-15
ZG16B	ENSG00000162078	ZG16B	124220	uc002cru.4	NM_145252	G8H6I3	PF01419	zymogen granule protein 16B	98.1472	1.27908e-16	1.53498e-15
GBP5	ENSG00000154451	GBP5	115362	uc057ieh.1	NM_001134486	Q96PP8	PF02841	guanylate binding protein 5	98.1457	1.27998e-16	1.53503e-15
TBX3	ENSG00000135111	TBX3	6926	uc001tvu.1	NM_005996	A0A024RBQ4	PF12598	T-box 3	98.1281	1.29034e-16	1.54642e-15
MYH14	ENSG00000105357	MYH14	79784	uc061bpb.1	NM_001077186	B3KWH4	PF01576	myosin heavy chain 14	98.1207	1.2948e-16	1.55072e-15
EFCAB4B	ENSG00000130038	EFCAB4B	84766	uc058jxq.1	NM_001144958	Q9BSW2	PF13499	calcium release activated channel regulator 2A	97.9109	1.42594e-16	1.70664e-15
NPTN	ENSG00000156642	NPTN	27020	uc002avs.4	NM_001161363	Q9Y639	NA	neuroplastin	97.879	1.44702e-16	1.73072e-15
PTPRA	ENSG00000132670	PTPRA	5786	uc061vcs.1	NM_002836	P18433	PF00102	protein tyrosine phosphatase, receptor type A	97.7814	1.51351e-16	1.80903e-15
OSGIN2	ENSG00000164823	OSGIN2	734	uc064ohs.1	NM_001126111	Q9Y236	NA	oxidative stress induced growth inhibitor family member 2	97.7731	1.5193e-16	1.81474e-15
ACOX1	ENSG00000161533	ACOX1	51	uc002jqe.5	NM_001185039	Q15067	PF14749	acyl-CoA oxidase 1	97.7426	1.54077e-16	1.83793e-15
SERPINB2	ENSG00000197632	SERPINB2	5055	uc060pwh.1	NM_001143818	P05120	PF00079	serpin family B member 2	97.7431	1.5404e-16	1.83793e-15
LCN1	ENSG00000160349	LCN1	3933	uc004cfz.3	NM_001252617	A0A024R8D7	PF00061	lipocalin 1	97.7306	1.54928e-16	1.84686e-15
ADCY9	ENSG00000162104	ADCY9	115	uc059qcb.1	NM_001116	O60503	PF00211	adenylate cyclase 9	97.6743	1.58994e-16	1.89406e-15
RGL1	ENSG00000143344	RGL1	23179	uc001gqm.4	NM_001297669	B7Z2W5	PF00788	ral guanine nucleotide dissociation stimulator like 1	97.6061	1.64054e-16	1.95304e-15
ITK	ENSG00000113263	ITK	3702	uc063jcc.1	NM_005546	Q08881	PF00779	IL2 inducible T cell kinase	97.5639	1.67275e-16	1.99006e-15
PPM1H	ENSG00000111110	PPM1H	57460	uc001srk.5	NM_020700	Q9ULR3	PF00481	protein phosphatase, Mg2+/Mn2+ dependent 1H	97.5456	1.68689e-16	2.00555e-15
RNF183	ENSG00000165188	RNF183	138065	uc064vdp.1	NM_145051	A0A024R834	PF13639	ring finger protein 183	97.5069	1.71712e-16	2.04013e-15
RPS4X	ENSG00000198034	RPS4X	6191	uc064zws.1	NM_001007	B2R491	PF08071	ribosomal protein S4, X-linked	97.4873	1.73271e-16	2.05729e-15
SLC25A42	ENSG00000181035	SLC25A42	284439	uc002nlf.5	NM_001321544	A0A024R7K2	PF00153	solute carrier family 25 member 42	97.431	1.77812e-16	2.10981e-15
GRHL2	ENSG00000083307	GRHL2	79977	uc064ped.1	NM_001330593	B4DL28	PF04516	grainyhead like transcription factor 2	97.3841	1.81687e-16	2.15436e-15
ITPKB	ENSG00000143772	ITPKB	3707	uc057pyw.1	NM_002221	B2R9J0	PF03770	inositol-trisphosphate 3-kinase B	97.375	1.82454e-16	2.16202e-15
MIR650	ENSG00000207836	MIR650	723778	NA	NA	NA	NA	NA	97.3725	1.82664e-16	2.16307e-15
TMEM30B	ENSG00000182107	TMEM30B	161291	uc001xfl.4	NM_001017970	Q3MIR4	PF03381	transmembrane protein 30B	97.2622	1.92166e-16	2.27409e-15
TBC1D31	ENSG00000156787	TBC1D31	93594	uc064pwl.1	NM_001145088	Q96DN5	PF00566	TBC1 domain family member 31	97.2433	1.93839e-16	2.29238e-15
TMOD2	ENSG00000128872	TMOD2	29767	uc002abk.4	NM_001142885	Q9NZR1	PF03250	tropomodulin 2	97.2407	1.94071e-16	2.2936e-15
CCR5	ENSG00000160791	CCR5	1234	uc062izs.1	NM_000579	P51681	PF00001	C-C motif chemokine receptor 5 (gene/pseudogene)	97.1893	1.98716e-16	2.34694e-15
NIPAL3	ENSG00000001461	NIPAL3	57185	uc001bjh.4	NM_001322854	Q6P499	PF05653	NIPA like domain containing 3	97.1492	2.02408e-16	2.38897e-15
MGP	ENSG00000111341	MGP	4256	uc001rcn.3	NM_000900	A0A024RAX0	NA	matrix Gla protein	97.119	2.0524e-16	2.4208e-15
BLM	ENSG00000197299	BLM	641	uc002bpr.5	NM_000057	P54132	PF08072	Bloom syndrome RecQ like helicase	97.0969	2.07332e-16	2.44387e-15
MRGPRF	ENSG00000172935	MRGPRF	116535	uc001ooo.5	NM_001098515	A0A024R5F0	PF00001	MAS related GPR family member F	96.9849	2.18288e-16	2.57132e-15
PTPRH	ENSG00000080031	PTPRH	5794	uc010esv.4	NM_001161440	NA	NA	protein tyrosine phosphatase, receptor type H	96.9826	2.18523e-16	2.57239e-15
RNF138	ENSG00000134758	RNF138	51444	uc002kxg.3	NM_001191324	A0A140VJT9	PF05605	ring finger protein 138	96.9624	2.20558e-16	2.59464e-15
BRWD1	ENSG00000185658	BRWD1	54014	uc002yxk.3	NM_001007246	Q9NSI6	PF00400	bromodomain and WD repeat domain containing 1	96.9568	2.21125e-16	2.5996e-15
GYLTL1B	ENSG00000165905	GYLTL1B	120071	uc001nbw.2	NM_001300721	Q8N3Y3	PF01501	LARGE xylosyl- and glucuronyltransferase 2	96.9407	2.22769e-16	2.6172e-15
STYX	ENSG00000198252	STYX	6815	uc010tqy.3	NM_001130701	A0A024R641	PF00782	serine/threonine/tyrosine interacting protein	96.9168	2.25225e-16	2.64433e-15
ACADSB	ENSG00000196177	ACADSB	36	uc057woq.1	NM_001330174	P45954	PF00441	acyl-CoA dehydrogenase short/branched chain	96.8719	2.29929e-16	2.69779e-15
GRK6	ENSG00000198055	GRK6	2870	uc063kee.1	NM_001004105	P43250	PF00615	G protein-coupled receptor kinase 6	96.8504	2.32207e-16	2.72273e-15
GLIS3	ENSG00000107249	GLIS3	169792	uc064rxq.1	NM_001042413	Q1PHJ8	NA	GLIS family zinc finger 3	96.8441	2.32886e-16	2.72889e-15
SHC1	ENSG00000160691	SHC1	6464	uc001ffv.4	NM_001130040	P29353	PF00640	SHC adaptor protein 1	96.8196	2.35518e-16	2.75793e-15
FAM65A	ENSG00000039523	FAM65A	79567	uc059vva.1	NM_001193522	Q6ZS17	PF15903	RHO family interacting cell polarization regulator 1	96.6921	2.49729e-16	2.92244e-15
GLTSCR2	ENSG00000105373	GLTSCR2	692091	uc002phm.3	NM_015710	Q9NZM5	PF07767	NOP53 ribosome biogenesis factor	96.6716	2.52096e-16	2.9482e-15
EML2	ENSG00000125746	EML2	24139	uc060zzz.1	NM_001193268	O95834	PF00400	echinoderm microtubule associated protein like 2	96.638	2.56022e-16	2.99216e-15
KCNJ2	ENSG00000123700	KCNJ2	3759	uc010dfg.4	NM_000891	P63252	PF08466	potassium voltage-gated channel subfamily J member 2	96.5683	2.64353e-16	3.08752e-15
ABCC9	ENSG00000069431	ABCC9	10060	uc001rfh.4	NM_005691	A0A024RAV7	PF00664	ATP binding cassette subfamily C member 9	96.5307	2.68957e-16	3.13923e-15
CNTNAP3B	ENSG00000154529	CNTNAP3B	101929869	uc064thn.1	NM_001201380	A0A087WUH3	PF02210	contactin associated protein like 3B	96.4818	2.75071e-16	3.20642e-15
HYOU1	ENSG00000149428	HYOU1	10525	uc031yhc.2	NM_001130991	B3KXH0	PF00012	hypoxia up-regulated 1	96.4831	2.74908e-16	3.20642e-15
SLC2A3	ENSG00000059804	SLC2A3	6515	uc001qtr.4	NM_006931	P11169	PF00083	solute carrier family 2 member 3	96.4286	2.81877e-16	3.28361e-15
PDGFA	ENSG00000197461	PDGFA	5154	uc003sis.4	NM_002607	P04085	PF04692	platelet derived growth factor subunit A	96.4043	2.85039e-16	3.31828e-15
LBH	ENSG00000213626	LBH	81606	uc061hvb.1	NM_030915	Q53QV2	NA	limb bud and heart development	96.3512	2.92076e-16	3.398e-15
ELK3	ENSG00000111145	ELK3	2004	uc001teo.2	NM_001303511	A0A024RBE2	PF00178	ELK3, ETS transcription factor	96.3194	2.96381e-16	3.44583e-15
LYPD5	ENSG00000159871	LYPD5	284348	uc002oxm.5	NM_001031749	Q6UWN5	PF00021	LY6/PLAUR domain containing 5	96.2961	2.99568e-16	3.48063e-15
CTSK	ENSG00000143387	CTSK	1513	uc001evp.3	NM_000396	P43235	PF00112	cathepsin K	96.2782	3.02035e-16	3.50565e-15
PCOLCE	ENSG00000106333	PCOLCE	5118	uc003uvo.5	NM_002593	Q15113	PF00431	procollagen C-endopeptidase enhancer	96.2776	3.02113e-16	3.50565e-15
BMX	ENSG00000102010	BMX	660	uc064ycr.1	NM_001320866	P51813	PF07714	BMX non-receptor tyrosine kinase	96.2007	3.12982e-16	3.62942e-15
TMPRSS3	ENSG00000160183	TMPRSS3	64699	uc062akv.1	NM_001256317	P57727	PF15494	transmembrane serine protease 3	96.1836	3.15445e-16	3.65561e-15
ZMAT3	ENSG00000172667	ZMAT3	64393	uc003fjg.5	NM_022470	Q9HA38	PF12171	zinc finger matrin-type 3	96.1423	3.21491e-16	3.72327e-15
LAD1	ENSG00000159166	LAD1	3898	uc057ohw.1	NM_005558	O00515	NA	ladinin 1	96.0873	3.29721e-16	3.8161e-15
GALNT3	ENSG00000115339	GALNT3	2591	uc061pdv.1	NM_004482	Q14435	PF00535	polypeptide N-acetylgalactosaminyltransferase 3	96.0756	3.31485e-16	3.83404e-15
OPTN	ENSG00000123240	OPTN	10133	uc057rth.1	NM_001008211	Q96CV9	PF11577	optineurin	96.0474	3.35811e-16	3.88157e-15
HSD11B2	ENSG00000176387	HSD11B2	3291	uc059vuc.1	NM_000196	P80365	PF00106	hydroxysteroid 11-beta dehydrogenase 2	95.9841	3.45722e-16	3.99097e-15
PLSCR4	ENSG00000114698	PLSCR4	57088	uc003evt.6	NM_001128304	Q9NRQ2	PF03803	phospholipid scramblase 4	95.985	3.45582e-16	3.99097e-15
ROR2	ENSG00000169071	ROR2	4920	uc064ugf.1	NM_001318204	Q01974	PF01392	receptor tyrosine kinase like orphan receptor 2	95.9396	3.52858e-16	4.07073e-15
LOC100499489	NA	NA	NA	NA	NA	NA	NA	NA	95.9294	3.54511e-16	4.08715e-15
ZNF10	ENSG00000256223	ZNF10	7556	uc058vol.1	NM_015394	P21506	PF01352	zinc finger protein 10	95.856	3.66662e-16	4.22453e-15
CHODL	ENSG00000154645	CHODL	140578	uc002ykr.5	NM_001204174	Q9H9P2	PF00059	chondrolectin	95.8424	3.68958e-16	4.24824e-15
CTH	ENSG00000116761	CTH	1491	uc010oqq.2	NM_001190463	P32929	PF01053	cystathionine gamma-lyase	95.8351	3.70202e-16	4.25982e-15
C2orf40	ENSG00000119147	C2orf40	84417	uc061mpu.1	NM_032411	Q9H1Z8	PF15187	chromosome 2 open reading frame 40	95.8318	3.70764e-16	4.26355e-15
DCLK3	ENSG00000163673	DCLK3	85443	uc003cgi.2	NM_033403	B3KVM3	PF00069	doublecortin like kinase 3	95.8131	3.73957e-16	4.29474e-15
SLC16A7	ENSG00000118596	SLC16A7	9194	uc001sqt.5	NM_001270622	A0A024RBB2	PF07690	solute carrier family 16 member 7	95.8138	3.73842e-16	4.29474e-15
AHNAK	ENSG00000124942	AHNAK	79026	uc058chr.1	NM_001346445	Q09666	PF00595	AHNAK nucleoprotein	95.7562	3.83866e-16	4.40571e-15
TNIP2	ENSG00000168884	TNIP2	79155	uc003gff.3	NM_001161527	Q8NFZ5	PF16516	TNFAIP3 interacting protein 2	95.7351	3.87599e-16	4.44571e-15
YWHAH	ENSG00000128245	YWHAH	7533	uc003alz.4	NM_003405	A0A024R1K7	PF00244	tyrosine 3-monooxygenase/tryptophan 5-monooxygenase activation protein eta	95.7274	3.88964e-16	4.45851e-15
KIF2A	ENSG00000068796	KIF2A	3796	uc063dxn.1	NM_001098511	O00139	PF00225	kinesin family member 2A	95.6896	3.95769e-16	4.53361e-15
GUSBP2	ENSG00000241549	GUSBP2	387036	NA	NM_001033523	NA	NA	glucuronidase, beta pseudogene 2	95.6376	4.05347e-16	4.64036e-15
ZNF48	ENSG00000180035	ZNF48	197407	uc059tdu.1	NM_001214906	Q96MX3	NA	zinc finger protein 48	95.5199	4.27833e-16	4.89464e-15
CD84	ENSG00000066294	CD84	8832	uc001fwi.5	NM_001184879	Q9UIB8	NA	CD84 molecule	95.5152	4.28775e-16	4.90229e-15
USP36	ENSG00000055483	USP36	57602	uc060kvz.1	NM_001321291	A0A024R8V6	PF00443	ubiquitin specific peptidase 36	95.5096	4.29872e-16	4.91168e-15
CTTNBP2NL	ENSG00000143079	CTTNBP2NL	55917	uc001ebx.4	NM_018704	A0A024R0C7	PF09727	CTTNBP2 N-terminal like	95.5057	4.30643e-16	4.91736e-15
COL16A1	ENSG00000084636	COL16A1	1307	uc001btk.2	NM_001856	Q07092	PF01391	collagen type XVI alpha 1 chain	95.4435	4.43117e-16	5.05656e-15
RCAN1	ENSG00000159200	RCAN1	1827	uc061zvx.1	NM_001285389	P53805	PF04847	regulator of calcineurin 1	95.4417	4.43475e-16	5.05742e-15
GVINP1	ENSG00000254838	GVINP1	387751	NA	NR_003945	NA	NA	GTPase, very large interferon inducible pseudogene 1	95.4312	4.45632e-16	5.07878e-15
SLC25A4	ENSG00000151729	SLC25A4	291	uc003ixd.4	NM_001151	A0A0S2Z3H3	PF00153	solute carrier family 25 member 4	95.4103	4.49911e-16	5.12429e-15
DLC1	ENSG00000164741	DLC1	10395	uc064kkn.1	NM_001164271	A8K119	PF00620	DLC1 Rho GTPase activating protein	95.3901	4.54102e-16	5.16873e-15
SIRPA	ENSG00000198053	SIRPA	140885	uc002wfq.3	NM_001040022	P78324	PF07686	signal regulatory protein alpha	95.3884	4.54455e-16	5.16946e-15
SPI1	ENSG00000066336	SPI1	6688	uc001nfc.2	NM_001080547	P17947	PF00178	Spi-1 proto-oncogene	95.3473	4.63123e-16	5.26471e-15
TTC39C	ENSG00000168234	TTC39C	125488	uc002kuu.4	NM_001135993	Q8N584	PF10300	tetratricopeptide repeat domain 39C	95.2877	4.75956e-16	5.40717e-15
TAOK3	ENSG00000135090	TAOK3	51347	uc001twx.4	NM_001346487	Q9H2K8	PF00069	TAO kinase 3	95.2707	4.79678e-16	5.44254e-15
TMEM39A	ENSG00000176142	TMEM39A	55254	uc062mtt.1	NM_018266	Q9NV64	PF10271	transmembrane protein 39A	95.2714	4.7953e-16	5.44254e-15
VCAM1	ENSG00000162692	VCAM1	7412	uc010ouj.4	NM_001078	P19320	PF07679	vascular cell adhesion molecule 1	95.2543	4.83312e-16	5.48029e-15
GRID1	ENSG00000182771	GRID1	2894	uc057ups.1	NM_017551	A8KAN9	PF10613	glutamate ionotropic receptor delta type subunit 1	95.2204	4.90896e-16	5.56276e-15
MBNL3	ENSG00000076770	MBNL3	55796	uc065bdj.1	NM_001170701	Q9NUK0	PF00642	muscleblind like splicing regulator 3	95.1799	5.00109e-16	5.66358e-15
RERGL	ENSG00000111404	RERGL	79785	uc001rdq.4	NM_001286201	F5H686	PF00071	RERG like	95.1216	5.13662e-16	5.81338e-15
GPR174	ENSG00000147138	GPR174	84636	uc004edg.1	NM_032553	Q9BXC1	PF00001	G protein-coupled receptor 174	95.0686	5.26301e-16	5.95265e-15
SMOC1	ENSG00000198732	SMOC1	64093	uc059cwb.1	NM_001034852	Q9H4F8	PF00086	SPARC related modular calcium binding 1	95.0565	5.29238e-16	5.98209e-15
CASP8	ENSG00000064012	CASP8	841	uc002uxn.4	NM_001080124	A0A024R3Z8	PF01335	caspase 8	95.0268	5.36491e-16	6.06024e-15
PDCD5	ENSG00000105185	PDCD5	9141	uc002ntm.4	NM_004708	O14737	PF01984	programmed cell death 5	94.9291	5.61079e-16	6.334e-15
C4BPA	ENSG00000123838	C4BPA	722	uc001hfo.3	NM_000715	P04003	PF00084	complement component 4 binding protein alpha	94.8857	5.72376e-16	6.45745e-15
PRKCQ	ENSG00000065675	PRKCQ	5588	uc057rni.1	NM_001242413	Q04759	PF00130	protein kinase C theta	94.8633	5.78299e-16	6.52016e-15
ARSD	ENSG00000006756	ARSD	414	uc064xvk.1	NM_001669	A0A140VK06	PF00884	arylsulfatase D	94.8542	5.8071e-16	6.54323e-15
PCDH12	ENSG00000113555	PCDH12	51294	uc003llx.4	NM_016580	Q9NPG4	PF08266	protocadherin 12	94.8409	5.84267e-16	6.57916e-15
BCL11B	ENSG00000127152	BCL11B	64919	uc001yga.5	NM_001282237	L8B8F6	NA	B cell CLL/lymphoma 11B	94.8063	5.93604e-16	6.68009e-15
CD248	ENSG00000174807	CD248	57124	uc001ohm.1	NM_020404	Q9HCU0	PF00059	CD248 molecule	94.7857	5.99238e-16	6.73927e-15
SERPINF1	ENSG00000132386	SERPINF1	5176	uc002ftl.4	NM_001329903	A0A140VKF3	PF00079	serpin family F member 1	94.6831	6.28115e-16	7.05958e-15
CD99	ENSG00000002586	CD99	4267	uc065coy.1	NM_001122898	P14209	PF12301	CD99 molecule (Xg blood group)	94.6492	6.37949e-16	7.16561e-15
PIK3IP1	ENSG00000100100	PIK3IP1	113791	uc003akm.4	NM_001135911	Q96FE7	PF00051	phosphoinositide-3-kinase interacting protein 1	94.6473	6.38522e-16	7.16755e-15
RDH10	ENSG00000121039	RDH10	157506	uc064nrt.1	NM_172037	A0A024R7X6	PF00106	retinol dehydrogenase 10	94.6354	6.42007e-16	7.20215e-15
CCT3	ENSG00000163468	CCT3	101927137	uc001fol.3	NM_001008800	B3KX11	PF00118	chaperonin containing TCP1 subunit 3	94.5923	6.54844e-16	7.34156e-15
BACH1	ENSG00000156273	BACH1	100379661	uc061zlb.1	NM_001011545	O14867	PF03131	BTB domain and CNC homolog 1	94.5898	6.55587e-16	7.34528e-15
DHCR24	ENSG00000116133	DHCR24	1718	uc001cyc.2	NM_014762	Q15392	PF01565	24-dehydrocholesterol reductase	94.5286	6.74248e-16	7.54964e-15
RPL3	ENSG00000100316	RPL3	116938	uc062ekd.1	NM_000967	P39023	PF00297	ribosomal protein L3	94.5029	6.82223e-16	7.63416e-15
C11orf30	ENSG00000158636	C11orf30	56946	uc009yuj.2	NM_001300942	Q7Z589	PF03735	EMSY, BRCA2 interacting transcriptional repressor	94.484	6.8817e-16	7.69589e-15
NBEAL1	ENSG00000144426	NBEAL1	65065	uc061rpb.1	NM_001099273	Q6ZS30	PF02138	neurobeachin like 1	94.4484	6.99505e-16	7.81777e-15
EMX2	ENSG00000170370	EMX2	2018	uc057wft.1	NM_001165924	Q04743	PF00046	empty spiracles homeobox 2	94.4053	7.13465e-16	7.9688e-15
TRPC6	ENSG00000137672	TRPC6	7225	uc001pgk.4	NM_004621	Q9Y210	PF08344	transient receptor potential cation channel subfamily C member 6	94.3501	7.31748e-16	8.16791e-15
TYSND1	ENSG00000156521	TYSND1	219743	uc057tva.1	NM_001040273	Q2T9J0	NA	trypsin domain containing 1	94.2829	7.54659e-16	8.4184e-15
FAM222A	ENSG00000139438	FAM222A	84915	uc001tpd.3	NM_032829	A0A024RBN3	PF15258	family with sequence similarity 222 member A	94.172	7.94023e-16	8.84948e-15
PTGIR	ENSG00000160013	PTGIR	5739	uc002pex.4	NM_000960	P43119	PF00001	prostaglandin I2 receptor	94.1713	7.94292e-16	8.84948e-15
CERKL	ENSG00000188452	CERKL	375298	uc061qil.1	NM_001030311	Q49MI3	PF00781	ceramide kinase like	94.1547	8.00346e-16	8.91138e-15
FAM83E	ENSG00000105523	FAM83E	54854	uc002pjn.3	NM_017708	Q2M2I3	PF07894	family with sequence similarity 83 member E	94.1461	8.03512e-16	8.94107e-15
ABCA8	ENSG00000141338	ABCA8	10351	uc002jhp.5	NM_001288985	O94911	PF00005	ATP binding cassette subfamily A member 8	94.1381	8.0645e-16	8.96818e-15
LAMA1	ENSG00000101680	LAMA1	284217	uc002knm.3	NM_005559	P25391	PF00054	laminin subunit alpha 1	94.114	8.15433e-16	9.06245e-15
TNFSF8	ENSG00000106952	TNFSF8	944	uc064vgp.1	NM_001244	P32971	PF00229	TNF superfamily member 8	94.0924	8.23512e-16	9.14655e-15
ST6GAL1	ENSG00000073849	ST6GAL1	6480	uc003frb.4	NM_001353916	P15907	PF00777	ST6 beta-galactoside alpha-2,6-sialyltransferase 1	94.0566	8.37145e-16	9.29221e-15
LTBP4	ENSG00000090006	LTBP4	8425	uc060yty.1	NM_001042544	B3KXY6	PF07645	latent transforming growth factor beta binding protein 4	94.0299	8.47451e-16	9.40077e-15
COTL1	ENSG00000103187	COTL1	23406	uc002fid.5	NM_021149	Q14019	PF00241	coactosin like F-actin binding protein 1	93.9909	8.62733e-16	9.56436e-15
KIF13B	ENSG00000197892	KIF13B	23303	uc064lqm.1	NM_015254	Q9NQT8	PF12473	kinesin family member 13B	93.9842	8.65411e-16	9.58812e-15
CPAMD8	ENSG00000160111	CPAMD8	27151	uc002nfb.4	NM_015692	NA	NA	C3 and PZP like, alpha-2-macroglobulin domain containing 8	93.9529	8.77917e-16	9.72065e-15
UBE2J1	ENSG00000198833	UBE2J1	51465	uc003pnc.4	NM_016021	Q9Y385	PF00179	ubiquitin conjugating enzyme E2 J1	93.9416	8.82453e-16	9.76483e-15
PPP2R5D	ENSG00000112640	PPP2R5D	5528	uc003oth.5	NM_001270476	Q14738	PF01603	protein phosphatase 2 regulatory subunit B'delta	93.9274	8.88227e-16	9.82265e-15
ATF6	ENSG00000118217	ATF6	22926	uc001gbs.4	NM_007348	A8K383	PF00170	activating transcription factor 6	93.8876	9.04601e-16	9.99755e-15
PDLIM3	ENSG00000154553	PDLIM3	27295	uc031sia.2	NM_001114107	Q53GG5	PF00412	PDZ and LIM domain 3	93.8817	9.07055e-16	1.00185e-14
FZD10	ENSG00000111432	FZD10	11211	uc001uii.4	NM_007197	Q6NSL8	PF01392	frizzled class receptor 10	93.8119	9.3652e-16	1.03375e-14
TRIB2	ENSG00000071575	TRIB2	28951	uc061gty.1	NM_021643	Q92519	PF00069	tribbles pseudokinase 2	93.7914	9.45356e-16	1.04286e-14
TGFA	ENSG00000163235	TGFA	7039	uc061kji.1	NM_001099691	P01135	NA	transforming growth factor alpha	93.7417	9.67134e-16	1.06623e-14
GRB7	ENSG00000141738	GRB7	2886	uc060etr.1	NM_001030002	A0A0S2Z4F6	PF00169	growth factor receptor bound protein 7	93.7375	9.69016e-16	1.06765e-14
MTUS1	ENSG00000129422	MTUS1	57509	uc064kod.1	NM_001001924	Q9ULD2	NA	microtubule associated scaffold protein 1	93.6925	9.89189e-16	1.0892e-14
FAM83B	ENSG00000168143	FAM83B	222584	uc003pck.5	NM_001010872	Q5T0W9	PF07894	family with sequence similarity 83 member B	93.6722	9.98425e-16	1.0987e-14
PPP2R3A	ENSG00000073711	PPP2R3A	5523	uc003eqv.3	NM_001190447	Q06190	PF13499	protein phosphatase 2 regulatory subunit B''alpha	93.6637	1.00232e-15	1.10231e-14
ZNF589	ENSG00000164048	ZNF589	51385	uc003csl.5	NM_016089	Q86UQ0	PF01352	zinc finger protein 589	93.6249	1.02029e-15	1.12138e-14
RTN4	ENSG00000115310	RTN4	57142	uc002ryc.4	NM_001321859	Q9NQC3	PF02453	reticulon 4	93.6152	1.02488e-15	1.12574e-14
MBTPS1	ENSG00000140943	MBTPS1	8720	uc059xti.1	NM_003791	Q14703	PF00082	membrane bound transcription factor peptidase, site 1	93.5066	1.07714e-15	1.1824e-14
IGBP1	ENSG00000089289	IGBP1	3476	uc004dxv.4	NM_001551	P78318	PF04177	immunoglobulin binding protein 1	93.4961	1.08235e-15	1.1874e-14
SMG6	ENSG00000070366	SMG6	23293	uc002fub.2	NM_001170957	Q86US8	PF13638	SMG6, nonsense mediated mRNA decay factor	93.4851	1.08783e-15	1.19268e-14
PSIP1	ENSG00000164985	PSIP1	11168	uc064sfh.1	NM_001128217	O75475	PF00855	PC4 and SFRS1 interacting protein 1	93.4807	1.09001e-15	1.19433e-14
ZFPM2	ENSG00000169946	ZFPM2	23414	uc064pko.1	NM_012082	Q8WW38	NA	zinc finger protein, FOG family member 2	93.4135	1.1241e-15	1.23094e-14
EVPL	ENSG00000167880	EVPL	2125	uc002jqi.3	NM_001320747	B7ZLH8	PF00681	envoplakin	93.2689	1.2011e-15	1.31445e-14
XKR5	ENSG00000186530	XKR5	NA	NA	NA	NA	NA	NA	93.2052	1.23662e-15	1.3525e-14
SSH2	ENSG00000141298	SSH2	85464	uc002heo.3	NM_001282129	B4DK64	PF08766	slingshot protein phosphatase 2	93.1591	1.26302e-15	1.38053e-14
SNX20	ENSG00000167208	SNX20	124460	uc002egi.4	NM_001144972	Q7Z614	PF00787	sorting nexin 20	93.0713	1.31486e-15	1.43631e-14
SPDEF	ENSG00000124664	SPDEF	25803	uc003ojq.3	NM_001252294	O95238	PF02198	SAM pointed domain containing ETS transcription factor	93.0622	1.32035e-15	1.44143e-14
E2F3	ENSG00000112242	E2F3	1871	uc063mck.1	NM_001243076	O00716	PF16421	E2F transcription factor 3	93.0589	1.32235e-15	1.44273e-14
DENND2A	ENSG00000146966	DENND2A	27147	uc003vvw.3	NM_001318052	Q9ULE3	PF03455	DENN domain containing 2A	93.0305	1.33966e-15	1.46072e-14
SLC7A2	ENSG00000003989	SLC7A2	6542	uc011kyc.3	NM_001008539	P52569	PF13906	solute carrier family 7 member 2	93.0068	1.35425e-15	1.47574e-14
NGF	ENSG00000134259	NGF	4803	uc001efu.2	NM_002506	P01138	PF00243	nerve growth factor	92.9889	1.36543e-15	1.48701e-14
SPTBN1	ENSG00000115306	SPTBN1	6711	uc061jek.1	NM_003128	B2ZZ89	PF00307	spectrin beta, non-erythrocytic 1	92.9755	1.37383e-15	1.49525e-14
NCF1	ENSG00000158517	NCF1	653361	uc003ubb.5	NM_000265	P14598	PF16621	neutrophil cytosolic factor 1	92.9413	1.39547e-15	1.51788e-14
SAMD12	ENSG00000177570	SAMD12	401474	uc064psx.1	NM_001101676	B8ZZB7	PF07647	sterile alpha motif domain containing 12	92.9305	1.40242e-15	1.52452e-14
CD86	ENSG00000114013	CD86	942	uc011bjo.3	NM_001206924	A8K632	PF13895	CD86 molecule	92.9154	1.41218e-15	1.53419e-14
MARVELD3	ENSG00000140832	MARVELD3	91862	uc002fas.3	NM_001017967	Q96A59	NA	MARVEL domain containing 3	92.8646	1.44539e-15	1.56932e-14
C12orf10	ENSG00000139637	C12orf10	60314	uc001scp.5	NM_021640	Q86UA3	PF03690	chromosome 12 open reading frame 10	92.8516	1.45404e-15	1.57775e-14
CDYL	ENSG00000153046	CDYL	9425	uc003mwi.4	NM_001143970	Q9Y232	PF00378	chromodomain Y like	92.8413	1.46092e-15	1.58426e-14
KIAA1462	ENSG00000165757	KIAA1462	57608	uc001iux.4	NM_001350001	Q9P266	PF15351	junctional cadherin 5 associated	92.8398	1.46187e-15	1.58433e-14
PRLR	ENSG00000113494	PRLR	5618	uc063cxu.1	NM_000949	P16471	PF09067	prolactin receptor	92.7545	1.52014e-15	1.64649e-14
PCDHGC3	ENSG00000240184	PCDHGC3	5098	uc063iar.1	NM_002588	Q9BR81	PF15974	protocadherin gamma subfamily C, 3	92.7403	1.53e-15	1.65616e-14
ZNF80	ENSG00000174255	ZNF80	7634	uc010hqo.5	NM_007136	P51504	NA	zinc finger protein 80	92.6924	1.56396e-15	1.69189e-14
DOCK4	ENSG00000128512	DOCK4	9732	uc064hcp.1	NM_014705	Q8N1I0	PF06920	dedicator of cytokinesis 4	92.683	1.57072e-15	1.69818e-14
NDUFA4L2	ENSG00000185633	NDUFA4L2	56901	uc058puq.1	NM_020142	A0A024RB39	PF06522	NDUFA4, mitochondrial complex associated like 2	92.6699	1.58013e-15	1.70732e-14
WDR1	ENSG00000071127	WDR1	9948	uc062vdv.1	NM_005112	O75083	PF00400	WD repeat domain 1	92.4902	1.71564e-15	1.85262e-14
STRA6	ENSG00000137868	STRA6	64220	uc002axk.4	NM_001142617	B3KPB8	NA	stimulated by retinoic acid 6	92.4242	1.76829e-15	1.90832e-14
OTX2-AS1	ENSG00000248550	OTX2-AS1	100309464	uc059bvr.1	NR_029385	NA	NA	OTX2 antisense RNA 1 (head to head)	92.4123	1.77788e-15	1.91751e-14
LIN7A	ENSG00000111052	LIN7A	8825	uc001szi.4	NM_001324423	O14910	PF02828	lin-7 homolog A, crumbs cell polarity complex component	92.1592	1.99622e-15	2.15171e-14
SLC28A3	ENSG00000197506	SLC28A3	64078	uc064uat.1	NM_001199633	Q9HAS3	PF01773	solute carrier family 28 member 3	92.1416	2.01238e-15	2.16782e-14
TMEM184B	ENSG00000198792	TMEM184B	25829	uc003avg.2	NM_001195071	A0A024R1S0	PF03619	transmembrane protein 184B	92.016	2.13138e-15	2.29463e-14
AKR1C1	ENSG00000187134	AKR1C1	1645	uc057rij.1	NM_001353	Q04828	PF00248	aldo-keto reductase family 1 member C1	92.0052	2.142e-15	2.30468e-14
ZNF800	ENSG00000048405	ZNF800	168850	uc064hrk.1	NM_176814	Q2TB10	NA	zinc finger protein 800	92.0009	2.14622e-15	2.30783e-14
KLF9	ENSG00000119138	KLF9	687	uc004aht.4	NM_001206	A0A024R260	NA	Kruppel like factor 9	91.9421	2.20469e-15	2.36928e-14
REEP6	ENSG00000115255	REEP6	92840	uc002ltc.4	NM_001329556	Q96HR9	PF03134	receptor accessory protein 6	91.9351	2.21177e-15	2.37547e-14
HIST3H2A	ENSG00000181218	HIST3H2A	92815	uc001hsy.4	NM_033445	Q7L7L0	PF16211	histone cluster 3 H2A	91.9307	2.21627e-15	2.37887e-14
JARID2	ENSG00000008083	JARID2	3720	uc003nbj.5	NM_001267040	Q92833	PF02373	jumonji and AT-rich interaction domain containing 2	91.8867	2.26126e-15	2.4257e-14
TAPBP	ENSG00000112493	TAPBP	6892	uc063wbo.1	NM_003190	A0A024RCT1	PF07654	TAP binding protein	91.8167	2.33487e-15	2.50316e-14
CCSER2	ENSG00000107771	CCSER2	54462	uc001kdg.3	NM_001284240	Q9H7U1	NA	coiled-coil serine rich protein 2	91.7534	2.40343e-15	2.57513e-14
ARNT2	ENSG00000172379	ARNT2	9915	uc002bfq.4	NM_014862	Q7Z3A3	PF00989	aryl hydrocarbon receptor nuclear translocator 2	91.7201	2.44037e-15	2.61314e-14
RIN3	ENSG00000100599	RIN3	79890	uc059enh.1	NM_001319987	Q6ZRC2	PF02204	Ras and Rab interactor 3	91.6973	2.4659e-15	2.6389e-14
ITGA7	ENSG00000135424	ITGA7	3679	uc001shh.4	NM_001144996	Q13683	PF01839	integrin subunit alpha 7	91.6528	2.51662e-15	2.69156e-14
LOC100133669	NA	NA	NA	NA	NA	NA	NA	NA	91.5714	2.61211e-15	2.79203e-14
HTRA3	ENSG00000170801	HTRA3	94031	uc003gla.4	NM_001297559	P83110	PF13180	HtrA serine peptidase 3	91.5594	2.62646e-15	2.80569e-14
MLLT4	ENSG00000130396	MLLT4	4301	uc063sxm.1	NM_001040000	P55196	PF00788	afadin, adherens junction formation factor	91.4952	2.70478e-15	2.88762e-14
GREM1	ENSG00000166923	GREM1	26585	uc032dlp.1	NM_001191322	B3KTR9	PF03045	gremlin 1, DAN family BMP antagonist	91.4924	2.70813e-15	2.88948e-14
MACC1	ENSG00000183742	MACC1	346389	uc003sus.5	NM_182762	Q6ZN28	PF00791	MACC1, MET transcriptional regulator	91.4876	2.71415e-15	2.89417e-14
EPS8L1	ENSG00000131037	EPS8L1	54869	uc061cvr.1	NM_017729	Q8TE68	PF08416	EPS8 like 1	91.4258	2.79191e-15	2.97532e-14
TSPAN14	ENSG00000108219	TSPAN14	81619	uc057unp.1	NM_001128309	Q8NG11	PF00335	tetraspanin 14	91.4245	2.79364e-15	2.97539e-14
IVNS1ABP	ENSG00000116679	IVNS1ABP	10625	uc001grj.5	NM_006469	Q9Y6Y0	PF01344	influenza virus NS1A binding protein	91.4043	2.81944e-15	3.00109e-14
IPO11-LRRC70	NA	NA	NA	NA	NA	NA	NA	NA	91.3899	2.83815e-15	3.01921e-14
SLC9A7	ENSG00000065923	SLC9A7	84679	uc064ytl.1	NM_001257291	A0A087WXD1	PF00999	solute carrier family 9 member A7	91.314	2.93837e-15	3.12396e-14
HOOK3	ENSG00000168172	HOOK3	84376	uc064mni.1	NM_032410	Q86VS8	PF05622	hook microtubule tethering protein 3	91.2834	2.9798e-15	3.16612e-14
MAFG-AS1	ENSG00000265688	MAFG-AS1	92659	uc002kco.4	NR_015454	NA	NA	MAFG divergent transcript	91.2818	2.9819e-15	3.16648e-14
NIPAL1	ENSG00000163293	NIPAL1	101927157	uc062wkk.1	NM_207330	Q6NVV3	PF05653	NIPA like domain containing 1	91.2145	3.07508e-15	3.26348e-14
CALM1	ENSG00000198668	CALM1	808	uc059ego.1	NM_001166106	B4DJ51	PF13499	calmodulin 1	91.2093	3.08241e-15	3.26933e-14
RANBP17	ENSG00000204764	RANBP17	64901	uc063jpk.1	NM_022897	Q546R4	PF03810	RAN binding protein 17	91.1964	3.10069e-15	3.28677e-14
P2RX5	ENSG00000083454	P2RX5	5026	uc002fwj.4	NM_001204519	Q93086	PF00864	purinergic receptor P2X 5	91.1577	3.15604e-15	3.34346e-14
FAM180A	ENSG00000189320	FAM180A	389558	uc064iic.1	NM_205855	Q6UWF9	PF15173	family with sequence similarity 180 member A	91.1506	3.16625e-15	3.35031e-14
PEG3-AS1	NA	NA	NA	NA	NA	NA	NA	NA	91.1518	3.16455e-15	3.35031e-14
RINT1	ENSG00000135249	RINT1	60561	uc003vda.1	NM_001346599	Q6NUQ1	PF04437	RAD50 interactor 1	91.1242	3.2047e-15	3.38899e-14
ADAMTS7	ENSG00000136378	ADAMTS7	11173	uc002bej.4	NM_014272	Q9UFZ4	PF00090	ADAM metallopeptidase with thrombospondin type 1 motif 7	91.1001	3.24023e-15	3.42454e-14
RIN2	ENSG00000132669	RIN2	54453	uc061vrw.1	NM_001242581	Q8WYP3	PF00788	Ras and Rab interactor 2	91.085	3.26258e-15	3.44613e-14
ERO1L	ENSG00000197930	ERO1L	30001	uc059boa.1	NM_014584	Q96HE7	PF04137	endoplasmic reticulum oxidoreductase 1 alpha	91.0742	3.2788e-15	3.46122e-14
NYNRIN	ENSG00000205978	NYNRIN	57523	uc059agy.1	NM_025081	Q9P2P1	PF11977	NYN domain and retroviral integrase containing	91.0503	3.31484e-15	3.4972e-14
PCDH17	ENSG00000118946	PCDH17	27253	uc058xhz.1	NM_001040429	O14917	PF08266	protocadherin 17	91.0382	3.33312e-15	3.5144e-14
BTG1	ENSG00000133639	BTG1	694	uc001tby.3	NM_001731	P62324	PF07742	BTG anti-proliferation factor 1	91.0161	3.36698e-15	3.54802e-14
TGFB2	ENSG00000092969	TGFB2	7042	uc001hln.4	NM_001135599	P61812	PF00688	transforming growth factor beta 2	91.0067	3.38158e-15	3.56131e-14
GPR125	ENSG00000152990	GPR125	166647	uc062voj.1	NM_145290	Q8IWK6	PF07679	adhesion G protein-coupled receptor A3	90.9861	3.41343e-15	3.59273e-14
CYFIP1	ENSG00000068793	CYFIP1	23191	NA	NA	NA	NA	NA	90.9791	3.42443e-15	3.60219e-14
DOCK11	ENSG00000147251	DOCK11	139818	uc284rbt.1	NM_144658	Q5JSL3	PF11878	dedicator of cytokinesis 11	90.9404	3.48552e-15	3.66411e-14
MEOX1	ENSG00000005102	MEOX1	4222	uc002idz.4	NM_001040002	P50221	PF00046	mesenchyme homeobox 1	90.9392	3.48739e-15	3.66411e-14
NUDT16	ENSG00000198585	NUDT16	131870	uc021xeb.1	NM_001171905	Q96DE0	PF00293	nudix hydrolase 16	90.9358	3.49281e-15	3.66766e-14
SLC41A2	ENSG00000136052	SLC41A2	84102	uc001tla.4	NM_001352169	Q96JW4	PF01769	solute carrier family 41 member 2	90.8655	3.60692e-15	3.78526e-14
FAT2	ENSG00000086570	FAT2	2196	uc063ivo.1	NM_001447	Q6PIA2	PF00008	FAT atypical cadherin 2	90.7919	3.73028e-15	3.9112e-14
RCAN2	ENSG00000172348	RCAN2	10231	uc003oyb.3	NM_001251973	Q14206	PF04847	regulator of calcineurin 2	90.7913	3.7313e-15	3.9112e-14
MYO5C	ENSG00000128833	MYO5C	55930	uc010bff.4	NM_018728	Q9NQX4	PF00612	myosin VC	90.7634	3.77913e-15	3.95902e-14
LOC93432	NA	NA	NA	NA	NA	NA	NA	NA	90.7551	3.79358e-15	3.97183e-14
ZFP36L2	ENSG00000152518	ZFP36L2	678	uc061iql.1	NM_006887	P47974	PF00642	ZFP36 ring finger protein like 2	90.6437	3.9916e-15	4.17671e-14
LPL	ENSG00000175445	LPL	4023	uc064ktp.1	NM_000237	A0A1B1RVA9	PF01477	lipoprotein lipase	90.6343	4.00873e-15	4.19218e-14
PHLDB1	ENSG00000019144	PHLDB1	102466719	uc001ptr.3	NM_001144758	A0A024R3H6	PF00169	pleckstrin homology like domain family B member 1	90.5976	4.07669e-15	4.26077e-14
FCHO1	ENSG00000130475	FCHO1	23149	uc060vlu.1	NM_001161357	A0A0C3SFZ9	PF00611	FCH domain only 1	90.5942	4.08299e-15	4.26485e-14
NXN	ENSG00000167693	NXN	64359	uc010vqe.2	NM_001205319	Q6DKJ4	PF13905	nucleoredoxin	90.554	4.15855e-15	4.34124e-14
CCDC6	ENSG00000108091	CCDC6	8030	uc057tlb.1	NM_005436	Q05CP8	PF09755	coiled-coil domain containing 6	90.5208	4.22222e-15	4.40515e-14
WDFY4	ENSG00000128815	WDFY4	57705	uc001jgy.3	NM_020945	Q6ZS81	PF02138	WDFY family member 4	90.5012	4.26014e-15	4.44212e-14
EEF2	ENSG00000167658	EEF2	1938	uc002lze.4	NM_001961	P13639	PF00679	eukaryotic translation elongation factor 2	90.4779	4.30578e-15	4.48709e-14
LY75	ENSG00000054219	LY75	100526664	uc061ows.1	NM_002349	O60449	PF00059	lymphocyte antigen 75	90.4753	4.31089e-15	4.4898e-14
ASXL2	ENSG00000143970	ASXL2	55252	uc002rgt.2	NM_018263	Q76L83	PF13919	additional sex combs like 2, transcriptional regulator	90.4259	4.40921e-15	4.58953e-14
GBP2	ENSG00000162645	GBP2	2634	uc057iec.1	NM_004120	P32456	PF02263	guanylate binding protein 2	90.4084	4.4447e-15	4.62378e-14
BTLA	ENSG00000186265	BTLA	151888	uc003dza.5	NM_001085357	Q7Z6A9	PF00047	B and T lymphocyte associated	90.4039	4.45373e-15	4.63048e-14
PCDHGA7	ENSG00000253537	PCDHGA7	56108	uc003ljz.3	NM_018920	Q9Y5G6	PF00028	protocadherin gamma subfamily A, 7	90.3826	4.49736e-15	4.67313e-14
PDE5A	ENSG00000138735	PDE5A	8654	uc003idh.4	NM_001083	O76074	PF00233	phosphodiesterase 5A	90.3686	4.52618e-15	4.70035e-14
IL20	ENSG00000162891	IL20	50604	uc031vlv.2	NM_018724	Q9NYY1	PF00726	interleukin 20	90.3608	4.54233e-15	4.71438e-14
KLHL6	ENSG00000172578	KLHL6	89857	uc003flr.4	NM_130446	Q8WZ60	PF07707	kelch like family member 6	90.3356	4.59496e-15	4.76624e-14
PTGFRN	ENSG00000134247	PTGFRN	5738	uc001egv.2	NM_020440	Q9P2B2	PF07686	prostaglandin F2 receptor inhibitor	90.2866	4.69887e-15	4.8712e-14
ENPP5	ENSG00000112796	ENPP5	59084	uc003oya.2	NM_001290072	Q9UJA9	PF01663	ectonucleotide pyrophosphatase/phosphodiesterase 5 (putative)	90.2464	4.78589e-15	4.9553e-14
TEDDM1	ENSG00000203730	TEDDM1	127670	uc001gpe.3	NM_172000	Q5T9Z0	PF04819	transmembrane epididymal protein 1	90.2453	4.78831e-15	4.9553e-14
TSPAN15	ENSG00000099282	TSPAN15	23555	uc057ttw.1	NM_001351263	O95858	PF00335	tetraspanin 15	90.2457	4.7874e-15	4.9553e-14
PLEKHA4	ENSG00000105559	PLEKHA4	57664	uc010eml.4	NM_001161354	Q9H4M7	PF00169	pleckstrin homology domain containing A4	90.2408	4.79814e-15	4.96261e-14
KRT23	ENSG00000108244	KRT23	25984	uc032fyx.2	NM_001282433	Q9C075	PF00038	keratin 23	90.1859	4.92009e-15	5.08579e-14
MOCS1	ENSG00000124615	MOCS1	4337	uc063oio.1	NM_001075098	A0A024RD17	PF06463	molybdenum cofactor synthesis 1	90.1668	4.96313e-15	5.12733e-14
FLNA	ENSG00000196924	FLNA	2316	uc065ccg.1	NM_001110556	P21333	PF00630	filamin A	90.1523	4.99614e-15	5.15844e-14
MPPED2	ENSG00000066382	MPPED2	744	uc001msq.4	NM_001145399	Q15777	PF00149	metallophosphoesterase domain containing 2	90.118	5.07505e-15	5.2369e-14
MAP3K8	ENSG00000107968	MAP3K8	1326	uc057snm.1	NM_001244134	P41279	PF00069	mitogen-activated protein kinase kinase kinase 8	90.103	5.10996e-15	5.26989e-14
CD3D	ENSG00000167286	CD3D	915	uc001pss.2	NM_000732	B0YIY4	PF02189	CD3d molecule	90.0936	5.13191e-15	5.28948e-14
ICAM2	ENSG00000108622	ICAM2	3384	uc060itt.1	NM_000873	P13598	PF03921	intercellular adhesion molecule 2	90.0642	5.20119e-15	5.3578e-14
WASL	ENSG00000106299	WASL	8976	uc003vkz.5	NM_003941	O00401	PF00568	Wiskott-Aldrich syndrome like	90.0549	5.22324e-15	5.37741e-14
TTC28	ENSG00000100154	TTC28	23331	uc062ctm.1	NM_001145418	Q96AY4	PF12770	tetratricopeptide repeat domain 28	90.043	5.25172e-15	5.40363e-14
RGS6	ENSG00000182732	RGS6	9628	uc010arg.3	NM_001204416	P49758	PF00615	regulator of G protein signaling 6	89.9792	5.40706e-15	5.56026e-14
SOD3	ENSG00000109610	SOD3	6649	uc062vqj.1	NM_003102	A0A140VJU8	PF00080	superoxide dismutase 3	89.9539	5.4698e-15	5.62155e-14
CRYAB	ENSG00000109846	CRYAB	1410	uc001pmf.3	NM_001289807	P02511	PF00011	crystallin alpha B	89.9428	5.49767e-15	5.64694e-14
RALGPS1	ENSG00000136828	RALGPS1	9649	uc064vtu.1	NM_001190728	Q5JS13	PF00169	Ral GEF with PH domain and SH3 binding motif 1	89.932	5.52479e-15	5.67155e-14
HIVEP2	ENSG00000010818	HIVEP2	3097	uc063ryj.1	NM_006734	P31629	NA	human immunodeficiency virus type I enhancer binding protein 2	89.9119	5.57575e-15	5.72057e-14
PARVG	ENSG00000138964	PARVG	64098	uc011aqe.4	NM_001137605	A0A024R4U4	PF00307	parvin gamma	89.9031	5.59826e-15	5.74038e-14
GPCPD1	ENSG00000125772	GPCPD1	56261	uc061vgk.1	NM_019593	Q9NPB8	PF03009	glycerophosphocholine phosphodiesterase 1	89.8744	5.67198e-15	5.81264e-14
MYADM	ENSG00000179820	MYADM	91663	uc061clj.1	NM_001020818	A0A024R4N0	PF01284	myeloid associated differentiation marker	89.8578	5.71518e-15	5.85356e-14
WISP1	ENSG00000104415	WISP1	8840	uc010mec.4	NM_001204869	O95388	PF00007	WNT1 inducible signaling pathway protein 1	89.8452	5.74824e-15	5.88405e-14
CD40LG	ENSG00000102245	CD40LG	959	uc004faa.4	NM_000074	P29965	PF00229	CD40 ligand	89.8322	5.78241e-15	5.91565e-14
ABI3	ENSG00000108798	ABI3	51225	uc002iop.1	NM_001135186	Q9P2A4	PF14604	ABI family member 3	89.8051	5.85434e-15	5.98581e-14
HMGN2P46	ENSG00000179362	HMGN2P46	283651	NA	NA	NA	NA	NA	89.7955	5.87997e-15	6.00859e-14
E2F1	ENSG00000101412	E2F1	1869	uc002wzu.5	NM_005225	Q01094	PF02319	E2F transcription factor 1	89.7455	6.01582e-15	6.14389e-14
WFS1	ENSG00000109501	WFS1	7466	uc003giy.4	NM_001145853	A0A0S2Z4V6	NA	wolframin ER transmembrane glycoprotein	89.7185	6.09032e-15	6.21643e-14
DHX32	ENSG00000089876	DHX32	55760	uc001lje.2	NM_018180	Q7L7V1	PF04408	DEAH-box helicase 32 (putative)	89.7119	6.10887e-15	6.23181e-14
EEPD1	ENSG00000122547	EEPD1	80820	uc003tfa.4	NM_030636	Q7L9B9	NA	endonuclease/exonuclease/phosphatase family domain containing 1	89.696	6.15321e-15	6.27347e-14
SCN5A	ENSG00000183873	SCN5A	6331	uc062ihd.1	NM_000335	Q14524	PF00520	sodium voltage-gated channel alpha subunit 5	89.6928	6.16223e-15	6.27909e-14
FLI1	ENSG00000151702	FLI1	2313	uc058jau.1	NM_001167681	A0A024R3N6	PF02198	Fli-1 proto-oncogene, ETS transcription factor	89.653	6.27532e-15	6.39068e-14
RGS2	ENSG00000116741	RGS2	5997	uc057obc.1	NM_002923	A0A024R939	PF00615	regulator of G protein signaling 2	89.6051	6.4139e-15	6.52809e-14
RASSF6	ENSG00000169435	RASSF6	166824	uc003hhc.3	NM_001270391	Q6ZTQ3	PF00788	Ras association domain family member 6	89.5562	6.55854e-15	6.67151e-14
RAPGEF1	ENSG00000107263	RAPGEF1	2889	uc064wrn.1	NM_001304275	Q13905	PF00617	Rap guanine nucleotide exchange factor 1	89.5278	6.64429e-15	6.7549e-14
NAGPA	ENSG00000103174	NAGPA	51172	uc002cyg.4	NM_016256	Q9UK23	PF09992	N-acetylglucosamine-1-phosphodiester alpha-N-acetylglucosaminidase	89.4957	6.74218e-15	6.85053e-14
ANXA2P2	ENSG00000231991	ANXA2P2	304	NA	NA	NA	NA	NA	89.4852	6.77462e-15	6.87568e-14
MFN2	ENSG00000116688	MFN2	9927	uc009vni.4	NM_001127660	O95140	PF00350	mitofusin 2	89.4863	6.77121e-15	6.87568e-14
DLG4	ENSG00000132535	DLG4	1742	uc010cly.4	NM_001128827	P78352	PF00595	discs large MAGUK scaffold protein 4	89.4632	6.84298e-15	6.94112e-14
CFH	ENSG00000000971	CFH	3075	uc001gtj.4	NM_000186	A0A024R962	PF00084	complement factor H	89.4158	6.99272e-15	7.08899e-14
IDS	ENSG00000010404	IDS	3423	uc065bmk.1	NM_000202	P22304	PF00884	iduronate 2-sulfatase	89.4128	7.00238e-15	7.09477e-14
LINC00997	NA	NA	NA	NA	NA	NA	NA	NA	89.3893	7.07762e-15	7.16694e-14
LOC100270746	NA	NA	NA	NA	NA	NA	NA	NA	89.3661	7.15291e-15	7.23909e-14
H19	ENSG00000130600	H19	100033819	uc021qby.2	NR_002196	NA	NA	H19, imprinted maternally expressed transcript (non-protein coding)	89.3642	7.1594e-15	7.24156e-14
STARD9	ENSG00000159433	STARD9	57519	uc059ifv.1	NM_020759	Q9P2P6	PF00498	StAR related lipid transfer domain containing 9	89.2685	7.47887e-15	7.56042e-14
KCNC4	ENSG00000116396	KCNC4	3749	uc057jdh.1	NM_001039574	Q03721	PF00520	potassium voltage-gated channel subfamily C member 4	89.2196	7.64763e-15	7.72666e-14
SYNGR2	ENSG00000108639	SYNGR2	9144	uc002juu.2	NM_001320523	O43760	PF01284	synaptogyrin 2	89.1715	7.81726e-15	7.88913e-14
ZNF543	ENSG00000178229	ZNF543	125919	uc002qoi.3	NM_213598	Q08ER8	PF01352	zinc finger protein 543	89.1727	7.81286e-15	7.88913e-14
FASN	ENSG00000169710	FASN	2194	uc002kdu.5	NM_004104	P49327	PF16197	fatty acid synthase	89.1664	7.83552e-15	7.9031e-14
CERS2	ENSG00000143418	CERS2	29956	uc057kqs.1	NM_013384	Q96G23	PF03798	ceramide synthase 2	89.1604	7.85685e-15	7.92014e-14
HCAR3	ENSG00000255398	HCAR3	8843	uc001ucy.4	NM_006018	P49019	PF00001	hydroxycarboxylic acid receptor 3	89.1583	7.86439e-15	7.92037e-14
LTBP3	ENSG00000168056	LTBP3	4054	uc058dlc.1	NM_001130144	Q8WYU6	PF12662	latent transforming growth factor beta binding protein 3	89.1579	7.86593e-15	7.92037e-14
MARVELD2	ENSG00000152939	MARVELD2	153562	uc063lai.1	NM_001038603	Q8N4S9	PF07303	MARVEL domain containing 2	89.1484	7.89993e-15	7.95013e-14
SCUBE1	ENSG00000159307	SCUBE1	80274	uc003bdt.3	NM_173050	A0JP65	PF07645	signal peptide, CUB domain and EGF like domain containing 1	89.1022	8.06832e-15	8.11504e-14
PDE7B	ENSG00000171408	PDE7B	27115	uc003qgp.4	NM_018945	Q9NP56	PF00233	phosphodiesterase 7B	89.0717	8.18136e-15	8.22411e-14
PLS1	ENSG00000120756	PLS1	5357	uc010huv.4	NM_001145319	Q14651	PF13499	plastin 1	89.0604	8.2237e-15	8.26203e-14
SFRP4	ENSG00000106483	SFRP4	6424	uc003tfo.5	NM_003014	Q6FHJ7	PF01392	secreted frizzled related protein 4	89.014	8.39936e-15	8.43376e-14
COL19A1	ENSG00000082293	COL19A1	1310	uc032xam.2	NM_001858	Q14993	PF01391	collagen type XIX alpha 1 chain	89.007	8.42631e-15	8.45608e-14
SEMA6B	ENSG00000167680	SEMA6B	10501	uc010dud.3	NM_020241	Q9H3T3	PF01403	semaphorin 6B	89.0054	8.43235e-15	8.45741e-14
LAMA2	ENSG00000196569	LAMA2	3908	uc063rgw.1	NM_000426	P24043	PF06008	laminin subunit alpha 2	88.8781	8.9367e-15	8.95823e-14
RAPGEF6	ENSG00000158987	RAPGEF6	51735	uc063gsc.1	NM_001164386	B2RTU6	PF00617	Rap guanine nucleotide exchange factor 6	88.8462	9.06764e-15	9.08439e-14
CASS4	ENSG00000087589	CASS4	57091	uc061xwq.1	NM_001164114	B4DII4	PF12026	Cas scaffold protein family member 4	88.8314	9.12872e-15	9.14047e-14
FXYD5	ENSG00000089327	FXYD5	53827	uc060wzt.1	NM_001164605	Q96DB9	PF02038	FXYD domain containing ion transport regulator 5	88.7993	9.26356e-15	9.27029e-14
SH3RF2	ENSG00000156463	SH3RF2	153769	uc063ihf.1	NM_152550	Q08AM8	PF13445	SH3 domain containing ring finger 2	88.7387	9.52327e-15	9.52487e-14
BDKRB1	ENSG00000100739	BDKRB1	623	uc059ewg.1	NM_000710	P46663	PF00001	bradykinin receptor B1	88.7369	9.53098e-15	9.52725e-14
SLC7A8	ENSG00000092068	SLC7A8	23428	uc058zpe.1	NM_001267036	Q9UHI5	PF13520	solute carrier family 7 member 8	88.7106	9.64576e-15	9.63661e-14
CLEC14A	ENSG00000176435	CLEC14A	161198	uc001wum.3	NM_175060	Q86T13	NA	C-type lectin domain containing 14A	88.7024	9.68183e-15	9.66724e-14
MYO18A	ENSG00000196535	MYO18A	399687	uc060dhv.1	NM_001346765	Q92614	PF01576	myosin XVIIIA	88.6576	9.8819e-15	9.8615e-14
CEACAM1	ENSG00000079385	CEACAM1	634	uc002oty.4	NM_001024912	P13688	PF13895	carcinoembryonic antigen related cell adhesion molecule 1	88.6481	9.92491e-15	9.89822e-14
STEAP3	ENSG00000115107	STEAP3	55240	uc002tlr.4	NM_001008410	A0A024RAD7	PF01794	STEAP3 metalloreductase	88.647	9.92975e-15	9.89822e-14
INTS6	ENSG00000102786	INTS6	26512	uc058xdk.1	NM_001039937	Q9UL03	PF15300	integrator complex subunit 6	88.6136	1.0082e-14	1.00444e-13
DTX4	ENSG00000110042	DTX4	23220	uc001nnr.3	NM_001300727	Q9Y2E6	PF00097	deltex E3 ubiquitin ligase 4	88.5999	1.01451e-14	1.01017e-13
SPTSSA	ENSG00000165389	SPTSSA	171546	uc001wsc.4	NM_138288	Q969W0	PF11779	serine palmitoyltransferase small subunit A	88.5895	1.01936e-14	1.01443e-13
SMAD9	ENSG00000120693	SMAD9	4093	uc058wle.1	NM_001127217	O15198	PF03165	SMAD family member 9	88.5806	1.02351e-14	1.01799e-13
HS6ST2	ENSG00000171004	HS6ST2	90161	uc065bdo.1	NM_001077188	Q96MM7	PF03567	heparan sulfate 6-O-sulfotransferase 2	88.5696	1.02865e-14	1.02254e-13
LINC00473	ENSG00000223414	LINC00473	90632	uc063sul.1	NR_026860	NA	NA	long intergenic non-protein coding RNA 473	88.5577	1.03422e-14	1.0275e-13
AP1M2	ENSG00000129354	AP1M2	10053	uc060tjy.1	NM_001300887	Q53GI5	PF00928	adaptor related protein complex 1 mu 2 subunit	88.5247	1.0499e-14	1.0425e-13
SYNGR3	ENSG00000127561	SYNGR3	9143	uc059pei.1	NM_004209	O43761	PF01284	synaptogyrin 3	88.5045	1.05962e-14	1.05157e-13
EGR1	ENSG00000120738	EGR1	1958	uc003ldb.2	NM_001964	P18146	PF11914	early growth response 1	88.4545	1.08405e-14	1.07522e-13
VPS13C	ENSG00000129003	VPS13C	54832	uc002aha.4	NM_001018088	Q709C8	PF06650	vacuolar protein sorting 13 homolog C	88.4288	1.09684e-14	1.0873e-13
PARVB	ENSG00000188677	PARVB	29780	uc003bem.4	NM_001003828	Q9HBI1	PF00307	parvin beta	88.4019	1.11034e-14	1.10007e-13
ESR1	ENSG00000091831	ESR1	2099	uc063shh.1	NM_000125	G4XH65	PF02159	estrogen receptor 1	88.392	1.11536e-14	1.10443e-13
ADPRHL1	ENSG00000153531	ADPRHL1	113622	uc001vtp.2	NM_138430	Q8NDY3	PF03747	ADP-ribosylhydrolase like 1	88.3826	1.12014e-14	1.10856e-13
TRG-AS1	NA	NA	NA	NA	NA	NA	NA	NA	88.3779	1.12258e-14	1.11035e-13
ZNF815P	ENSG00000235944	ZNF815P	NA	NA	NA	NA	NA	NA	88.3548	1.13447e-14	1.1215e-13
POF1B	ENSG00000124429	POF1B	79983	uc004ees.4	NM_001307940	Q8WVV4	NA	POF1B, actin binding protein	88.3134	1.15606e-14	1.14221e-13
FBXO16	ENSG00000214050	FBXO16	157574	uc064lof.1	NM_001258211	Q8IX29	PF12937	F-box protein 16	88.2905	1.16818e-14	1.15355e-13
TCHH	ENSG00000159450	TCHH	7062	uc057kzt.1	NM_007113	Q07283	PF01023	trichohyalin	88.2331	1.19916e-14	1.18348e-13
DTX1	ENSG00000135144	DTX1	1840	uc001tuk.2	NM_004416	Q86Y01	PF00097	deltex E3 ubiquitin ligase 1	88.2166	1.2082e-14	1.19175e-13
C12orf66	ENSG00000174206	C12orf66	144577	uc058qjb.1	NM_001300940	Q96MD2	PF09404	chromosome 12 open reading frame 66	88.1384	1.25201e-14	1.23428e-13
PTPRT	ENSG00000196090	PTPRT	11122	uc061xcf.1	NM_007050	O14522	PF00102	protein tyrosine phosphatase, receptor type T	88.1296	1.25707e-14	1.23859e-13
CCDC8	ENSG00000169515	CCDC8	83987	uc002pep.4	NM_032040	G8IFA7	PF14893	coiled-coil domain containing 8	88.1199	1.26264e-14	1.24339e-13
IKZF1	ENSG00000185811	IKZF1	10320	uc064dpm.1	NM_001220765	Q13422	NA	IKAROS family zinc finger 1	88.0984	1.27505e-14	1.25492e-13
SEPT11	ENSG00000138758		55752	uc003hkj.4	NM_001306147	Q9NVA2	PF00735	septin 11	88.0761	1.2881e-14	1.26707e-13
ENPP2	ENSG00000136960	ENPP2	5168	uc064pts.1	NM_001040092	Q13822	PF01663	ectonucleotide pyrophosphatase/phosphodiesterase 2	88.063	1.29582e-14	1.27396e-13
GIPC1	ENSG00000123159	GIPC1	10755	uc002myy.5	NM_005716	A0A024R7I0	PF00595	GIPC PDZ domain containing family member 1	88.0615	1.29669e-14	1.27412e-13
HLA-DRB5	ENSG00000198502	HLA-DRB5	3127	uc003obj.4	NM_002125	Q30154	PF00969	major histocompatibility complex, class II, DR beta 5	88.0175	1.32292e-14	1.29918e-13
KAT6A	ENSG00000083168	KAT6A	7994	uc064miu.1	NM_001099412	A5PLL3	PF01853	lysine acetyltransferase 6A	88.0147	1.32465e-14	1.30016e-13
GABARAPL1	ENSG00000139112	GABARAPL1	23710	uc058lcl.1	NM_031412	A0A024RAP5	PF02991	GABA type A receptor associated protein like 1	87.9681	1.35306e-14	1.32732e-13
PRKCQ-AS1	ENSG00000237943	PRKCQ-AS1	439949	NA	NA	NA	NA	NA	87.9531	1.36232e-14	1.33567e-13
TBX2	ENSG00000121068	TBX2	6909	uc010wox.3	NM_005994	A0A024QZ86	PF00907	T-box 2	87.9449	1.36747e-14	1.33998e-13
PILRA	ENSG00000085514	PILRA	29992	uc064gdv.1	NM_013439	Q9UKJ1	PF07686	paired immunoglobin like type 2 receptor alpha	87.921	1.38238e-14	1.35386e-13
RNF19A	ENSG00000034677	RNF19A	25897	uc064pad.1	NM_001280539	Q9NV58	PF01485	ring finger protein 19A, RBR E3 ubiquitin protein ligase	87.8755	1.41137e-14	1.38149e-13
RPN1	ENSG00000163902	RPN1	6184	uc003ekr.2	NM_002950	P04843	PF04597	ribophorin I	87.8601	1.4213e-14	1.39045e-13
GPR68	ENSG00000119714	GPR68	8111	uc001xzg.4	NM_001177676	A1A5B2	PF00001	G protein-coupled receptor 68	87.8586	1.4223e-14	1.39067e-13
AMPD2	ENSG00000116337	AMPD2	271	uc057izu.1	NM_001257360	A0A024R098	PF00962	adenosine monophosphate deaminase 2	87.8468	1.42993e-14	1.39736e-13
HDGF	ENSG00000143321	HDGF	3068	uc001fpy.5	NM_001126050	P51858	PF00855	heparin binding growth factor	87.8075	1.4558e-14	1.42187e-13
UAP1	ENSG00000117143	UAP1	6675	uc057mus.1	NM_001324113	A0A140VKC0	PF01704	UDP-N-acetylglucosamine pyrophosphorylase 1	87.7199	1.51505e-14	1.47893e-13
ATP8B1	ENSG00000081923	ATP8B1	5205	uc060pni.1	NM_005603	O43520	PF16209	ATPase phospholipid transporting 8B1	87.6985	1.52987e-14	1.49259e-13
FHL1	ENSG00000022267	FHL1	2273	uc065bgz.1	NM_001159699	Q13642	PF00412	four and a half LIM domains 1	87.6487	1.56494e-14	1.52596e-13
CDR2	ENSG00000140743	CDR2	101060399	uc002dkn.3	NM_001802	Q01850	NA	cerebellar degeneration related protein 2	87.6365	1.5737e-14	1.53367e-13
TCEAL5	ENSG00000204065	TCEAL5	340543	uc004ejz.3	NM_001012979	Q5H9L2	PF04538	transcription elongation factor A like 5	87.6219	1.5842e-14	1.54307e-13
ARHGAP10	ENSG00000071205	ARHGAP10	79658	uc003ile.2	NM_024605	A1A4S6	PF00169	Rho GTPase activating protein 10	87.6142	1.58977e-14	1.54765e-13
IGSF9	ENSG00000085552	IGSF9	57549	uc001fup.3	NM_001135050	Q9P2J2	PF00041	immunoglobulin superfamily member 9	87.5887	1.60829e-14	1.56482e-13
WFDC1	ENSG00000103175	WFDC1	58189	uc002fhw.5	NM_001282466	Q9HC57	PF00095	WAP four-disulfide core domain 1	87.5625	1.62766e-14	1.58281e-13
CD53	ENSG00000143119	CD53	963	uc001dzx.4	NM_000560	P19397	PF00335	CD53 molecule	87.5335	1.64924e-14	1.60292e-13
TAGLN	ENSG00000149591	TAGLN	6876	uc001pqm.4	NM_001001522	Q01995	PF00307	transgelin	87.4983	1.6759e-14	1.62795e-13
PGM5	ENSG00000154330	PGM5	5239	uc064tod.1	NM_021965	Q15124	PF02878	phosphoglucomutase 5	87.4854	1.68578e-14	1.63666e-13
DIP2C	ENSG00000151240	DIP2C	22982	uc057rdu.1	NM_014974	Q86XV3	PF00501	disco interacting protein 2 homolog C	87.4788	1.69086e-14	1.6407e-13
UCP2	ENSG00000175567	UCP2	7351	uc001oup.2	NM_003355	A0A024R5N5	PF00153	uncoupling protein 2	87.439	1.72178e-14	1.6698e-13
FLNC	ENSG00000128591	FLNC	2318	uc003vnz.5	NM_001127487	Q14315	PF00307	filamin C	87.4021	1.75097e-14	1.69719e-13
HFE	ENSG00000010704	HFE	3077	uc003nge.2	NM_000410	Q30201	PF00129	homeostatic iron regulator	87.3714	1.77562e-14	1.72015e-13
DFFA	ENSG00000160049	DFFA	1676	uc001arj.4	NM_004401	O00273	PF09033	DNA fragmentation factor subunit alpha	87.3453	1.79685e-14	1.73978e-13
MEGF9	ENSG00000106780	MEGF9	1955	uc022bms.2	NM_001080497	Q9H1U4	PF00053	multiple EGF like domains 9	87.3132	1.82327e-14	1.7644e-13
DPYSL3	ENSG00000113657	DPYSL3	1809	uc063ijs.1	NM_001197294	A0A140VK07	PF01979	dihydropyrimidinase like 3	87.1946	1.92441e-14	1.86127e-13
CGN	ENSG00000143375	CGN	57530	uc057kxa.1	NM_020770	Q9P2M7	PF01576	cingulin	87.1893	1.92909e-14	1.86479e-13
PHACTR2	ENSG00000112419	PHACTR2	9749	uc063rzh.1	NM_001100164	O75167	PF02755	phosphatase and actin regulator 2	87.1751	1.94157e-14	1.87584e-13
CYBRD1	ENSG00000071967	CYBRD1	79901	uc061pps.1	NM_001127383	Q53TN4	PF03188	cytochrome b reductase 1	87.1575	1.95721e-14	1.88992e-13
MS4A14	ENSG00000166928	MS4A14	84689	uc001npi.4	NM_001079692	Q96JA4	PF04103	membrane spanning 4-domains A14	87.0977	2.01125e-14	1.94106e-13
ERBB2	ENSG00000141736	ERBB2	2064	uc060esv.1	NM_001005862	P04626	PF01030	erb-b2 receptor tyrosine kinase 2	87.0958	2.01298e-14	1.94169e-13
NFASC	ENSG00000163531	NFASC	23114	uc057ork.1	NM_001005387	O94856	PF07679	neurofascin	87.0785	2.02891e-14	1.956e-13
MYO1B	ENSG00000128641	MYO1B	4430	uc061qtx.1	NM_001130158	B0I1S9	PF00063	myosin IB	87.0427	2.06224e-14	1.98705e-13
ARHGEF34P	ENSG00000204959	ARHGEF34P	NA	NA	NA	NA	NA	NA	87.0344	2.07002e-14	1.99241e-13
CNGA1	ENSG00000198515	CNGA1	1259	uc003gxu.4	NM_000087	A0A024R9X3	PF00520	cyclic nucleotide gated channel alpha 1	87.0346	2.06982e-14	1.99241e-13
RPL13A	ENSG00000142541	RPL13A	26819	uc031rlt.2	NM_001270491	P40429	PF00572	ribosomal protein L13a	87.0028	2.10003e-14	2.0202e-13
LINC00623	ENSG00000235398	LINC00623	728855	NA	NA	NA	NA	NA	86.9961	2.10637e-14	2.02522e-13
SCARA3	ENSG00000168077	SCARA3	51435	uc003xga.2	NM_016240	Q6AZY7	PF01391	scavenger receptor class A member 3	86.985	2.11711e-14	2.03445e-13
IPO11	ENSG00000086200	IPO11	51194	uc063dxw.1	NM_001134779	Q9UI26	PF03810	importin 11	86.9768	2.12497e-14	2.04091e-13
CAND2	ENSG00000144712	CAND2	23066	uc003bxj.3	NM_001162499	O75155	PF08623	cullin associated and neddylation dissociated 2 (putative)	86.9471	2.15388e-14	2.06757e-13
MDFI	ENSG00000112559	MDFI	4188	uc063oko.1	NM_001300804	A0A024RCY2	PF15316	MyoD family inhibitor	86.9228	2.17789e-14	2.08949e-13
SLC44A2	ENSG00000129353	SLC44A2	57153	uc060tkg.1	NM_001145056	A0A088QCU6	PF04515	solute carrier family 44 member 2	86.9129	2.18767e-14	2.09775e-13
GCNT2	ENSG00000111846	GCNT2	2651	uc010jol.4	NM_001491	Q8N0V5	PF02485	glucosaminyl (N-acetyl) transferase 2 (I blood group)	86.878	2.22268e-14	2.13018e-13
ARHGDIB	ENSG00000111348	ARHGDIB	397	uc001rcq.2	NM_001175	A0A024RAS5	PF02115	Rho GDP dissociation inhibitor beta	86.8713	2.22946e-14	2.13554e-13
IDH2	ENSG00000182054	IDH2	3418	uc002box.4	NM_001289910	P48735	PF00180	isocitrate dehydrogenase (NADP(+)) 2, mitochondrial	86.8544	2.24668e-14	2.15087e-13
SPOCK1	ENSG00000152377	SPOCK1	6695	uc063hhd.1	NM_004598	Q08629	PF00086	SPARC (osteonectin), cwcv and kazal like domains proteoglycan 1	86.8262	2.27574e-14	2.17753e-13
TICAM2	ENSG00000243414	TICAM2	100302736	uc063gdg.1	NM_021649	Q86XR7	PF13676	toll like receptor adaptor molecule 2	86.6675	2.44613e-14	2.33932e-13
LIMS3	ENSG00000256977	LIMS3	100288695	uc061mua.1	NM_033514	P0CW19	PF00412	LIM zinc finger domain containing 3	86.6485	2.46734e-14	2.35761e-13
LPAR1	ENSG00000198121	LPAR1	1902	uc004bfa.4	NM_001351397	Q5VZX0	PF00001	lysophosphatidic acid receptor 1	86.648	2.46789e-14	2.35761e-13
CD47	ENSG00000196776	CD47	961	uc062mfw.1	NM_001025079	Q08722	PF08204	CD47 molecule	86.6361	2.48137e-14	2.36922e-13
C8orf58	ENSG00000241852	C8orf58	541565	uc064lbj.1	NM_001013842	Q8NAV2	PF15552	chromosome 8 open reading frame 58	86.6185	2.50132e-14	2.38699e-13
SRPX2	ENSG00000102359	SRPX2	27286	uc065afr.1	NM_014467	O60687	PF02494	sushi repeat containing protein, X-linked 2	86.5931	2.53037e-14	2.41343e-13
PCDHGA6	ENSG00000253731	PCDHGA6	56109	uc011dau.3	NM_018919	Q9Y5G7	PF08266	protocadherin gamma subfamily A, 6	86.5769	2.54908e-14	2.42998e-13
GNB2L1	ENSG00000204628	GNB2L1	619571	uc063kxf.1	NM_006098	E9KL35	PF00400	receptor for activated C kinase 1	86.5604	2.56826e-14	2.44696e-13
EHD3	ENSG00000013016	EHD3	30845	uc061hwp.1	NM_014600	Q9NZN3	PF00350	EH domain containing 3	86.4533	2.69653e-14	2.56781e-13
ARRB1	ENSG00000137486	ARRB1	408	uc001owe.3	NM_004041	B7Z1Q3	PF00339	arrestin beta 1	86.3505	2.82552e-14	2.6892e-13
FMN1	ENSG00000248905	FMN1	342184	uc031qrh.2	NM_001103184	Q68DA7	PF02181	formin 1	86.3366	2.84347e-14	2.70485e-13
ARHGAP15	ENSG00000075884	ARHGAP15	101928361	uc061oeh.1	NM_018460	Q53QZ3	PF00620	Rho GTPase activating protein 15	86.3286	2.85391e-14	2.71333e-13
PCDH1	ENSG00000156453	PCDH1	5097	uc063icw.1	NM_001278613	B4DUA8	PF08266	protocadherin 1	86.2994	2.89203e-14	2.74812e-13
RASSF5	ENSG00000136653	RASSF5	83593	NA	NA	NA	NA	NA	86.2308	2.98368e-14	2.83371e-13
ABLIM3	ENSG00000173210	ABLIM3	22885	uc063ind.1	NM_001301015	O94929	PF00412	actin binding LIM protein family member 3	86.2188	3.00001e-14	2.84754e-13
BSN	ENSG00000164061	BSN	8927	uc003cxe.5	NM_003458	Q9UPA5	PF05715	bassoon presynaptic cytomatrix protein	86.2177	3.00143e-14	2.84754e-13
ANKRD20A2	ENSG00000183148	ANKRD20A2	441430	uc064tfa.1	NM_001012421	Q5SQ80	PF12796	ankyrin repeat domain 20 family member A2	86.2033	3.02115e-14	2.86472e-13
RAB43	ENSG00000172780	RAB43	339122	uc003eln.3	NM_001204883	Q86YS6	PF00071	RAB43, member RAS oncogene family	86.1614	3.07936e-14	2.91838e-13
APMAP	ENSG00000101474	APMAP	57136	uc061vwj.1	NM_020531	Q9HDC9	PF03088	adipocyte plasma membrane associated protein	86.1588	3.08296e-14	2.91892e-13
ITGA11	ENSG00000137809	ITGA11	22801	uc010bib.4	NM_001004439	B3KTN6	PF00092	integrin subunit alpha 11	86.1586	3.0832e-14	2.91892e-13
TBC1D9	ENSG00000109436	TBC1D9	23158	uc010ioj.4	NM_015130	Q6ZT07	PF00566	TBC1 domain family member 9	86.1466	3.10015e-14	2.93342e-13
MCFD2	ENSG00000180398	MCFD2	90411	uc061iwr.1	NM_001171506	Q8NI22	PF13499	multiple coagulation factor deficiency 2	86.1387	3.11128e-14	2.9424e-13
C2CD4A	ENSG00000198535	C2CD4A	145741	uc002ahf.4	NM_207322	Q8NCU7	NA	C2 calcium dependent domain containing 4A	86.0995	3.16722e-14	2.99214e-13
SPHK1	ENSG00000176170	SPHK1	8877	uc060kiv.1	NM_001142601	Q53ZR5	PF00781	sphingosine kinase 1	86.1001	3.16629e-14	2.99214e-13
RPL10A	ENSG00000198755	RPL10A	4736	uc003okp.2	NM_007104	P62906	PF00687	ribosomal protein L10a	86.0977	3.16973e-14	2.99293e-13
SC5D	ENSG00000109929	SC5D	6309	uc001pxu.4	NM_001024956	A0A024R3G4	PF04116	sterol-C5-desaturase	86.0938	3.17547e-14	2.99677e-13
SBSPON	ENSG00000164764	SBSPON	157869	uc003xzf.4	NM_153225	Q8IVN8	PF00090	somatomedin B and thrombospondin type 1 domain containing	86.0902	3.18068e-14	3.0001e-13
CD226	ENSG00000150637	CD226	10666	uc060pze.1	NM_001303618	Q15762	PF07686	CD226 molecule	86.0869	3.18541e-14	3.0014e-13
INHBA	ENSG00000122641	INHBA	3624	uc003thr.4	NM_002192	A4D1W7	PF00019	inhibin beta A subunit	86.088	3.18378e-14	3.0014e-13
MT1X	ENSG00000187193	MT1X	4501	uc002ejy.4	NM_005952	A0A140VJP8	PF00131	metallothionein 1X	86.08	3.19546e-14	3.00928e-13
VAT1L	ENSG00000171724	VAT1L	57687	uc002ffg.2	NM_020927	A8K288	PF08240	vesicle amine transport 1 like	86.0778	3.19856e-14	3.01062e-13
GPX3	ENSG00000211445	GPX3	2878	uc063iti.1	NM_001329790	P22352	PF00255	glutathione peroxidase 3	86.076	3.2012e-14	3.01152e-13
SLC1A1	ENSG00000106688	SLC1A1	6505	uc064ryh.1	NM_004170	P43005	PF00375	solute carrier family 1 member 1	86.0719	3.20721e-14	3.01559e-13
CACHD1	ENSG00000158966	CACHD1	57685	uc001dbo.2	NM_001293274	Q5VU97	PF08399	cache domain containing 1	86.0483	3.24186e-14	3.04657e-13
MTR	ENSG00000116984	MTR	4548	uc010pxx.2	NM_000254	Q99707	PF02310	5-methyltetrahydrofolate-homocysteine methyltransferase	85.9886	3.33103e-14	3.12872e-13
PPDPF	ENSG00000125534	PPDPF	79144	uc061ynh.1	NM_001353423	Q9H3Y8	PF15060	pancreatic progenitor cell differentiation and proliferation factor	85.9789	3.34564e-14	3.1408e-13
LYPD6	ENSG00000187123	LYPD6	130574	uc061onz.1	NM_001195685	Q86Y78	NA	LY6/PLAUR domain containing 6	85.9465	3.39534e-14	3.18578e-13
PDCD4	ENSG00000150593	PDCD4	100616113	uc057vzd.1	NM_001199492	B4DKX4	PF02847	programmed cell death 4	85.937	3.41008e-14	3.19793e-13
EN1	ENSG00000163064	EN1	2019	uc061nht.1	NM_001426	Q05925	PF10525	engrailed homeobox 1	85.928	3.42405e-14	3.20935e-13
ECM1	ENSG00000143369	ECM1	1893	uc057kor.1	NM_001202858	Q16610	PF05782	extracellular matrix protein 1	85.9177	3.44016e-14	3.22276e-13
C5orf34	ENSG00000172244	C5orf34	375444	uc063djj.1	NM_198566	Q96MH7	PF15016	chromosome 5 open reading frame 34	85.9098	3.45249e-14	3.23262e-13
ABCA6	ENSG00000154262	ABCA6	23460	uc002jhw.2	NM_080284	Q8N139	PF00005	ATP binding cassette subfamily A member 6	85.8726	3.51138e-14	3.28604e-13
NAV3	ENSG00000067798	NAV3	89795	uc058rfr.1	NM_001024383	Q8IVL0	PF00004	neuron navigator 3	85.8591	3.53292e-14	3.30447e-13
STX2	ENSG00000111450	STX2	2054	uc001uip.6	NM_001351049	P32856	PF05739	syntaxin 2	85.8569	3.53642e-14	3.30602e-13
FNDC3A	ENSG00000102531	FNDC3A	22862	uc001vcm.3	NM_001079673	A0A024RDT9	PF00041	fibronectin type III domain containing 3A	85.8015	3.62671e-14	3.38866e-13
CDK5	ENSG00000164885	CDK5	1020	uc003wir.3	NM_001164410	A0A0S2Z355	PF00069	cyclin dependent kinase 5	85.7548	3.70442e-14	3.45945e-13
ADCY4	ENSG00000129467	ADCY4	196883	uc059afw.1	NM_001198568	Q8NFM4	PF00211	adenylate cyclase 4	85.7342	3.73939e-14	3.49029e-13
C1orf226	ENSG00000239887	C1orf226	400793	uc057mul.1	NM_001085375	A1L170	PF15429	chromosome 1 open reading frame 226	85.7267	3.75214e-14	3.50037e-13
FMO4	ENSG00000076258	FMO4	2329	uc057ngz.1	NM_002022	P31512	PF00743	flavin containing monooxygenase 4	85.7097	3.78128e-14	3.52571e-13
GPR183	ENSG00000169508	GPR183	1880	uc001vog.4	NM_004951	A0A024RDX2	PF00001	G protein-coupled receptor 183	85.6989	3.79989e-14	3.54122e-13
LCN2	ENSG00000148346	LCN2	3934	uc064wbe.1	NM_005564	P80188	PF00061	lipocalin 2	85.6652	3.85837e-14	3.59385e-13
EMB	ENSG00000170571	EMB	133418	uc063dle.1	NM_198449	Q6PCB8	PF00047	embigin	85.6216	3.93565e-14	3.66392e-13
SCARA5	ENSG00000168079	SCARA5	286133	uc003xgk.4	NM_173833	Q6ZMJ2	PF01391	scavenger receptor class A member 5	85.5798	4.0111e-14	3.73222e-13
RBM47	ENSG00000163694	RBM47	54502	uc003gvg.2	NM_001098634	A0AV96	PF00076	RNA binding motif protein 47	85.5364	4.09102e-14	3.8046e-13
AR	ENSG00000169083	AR	367	uc064zqu.1	NM_000044	P10275	PF02166	androgen receptor	85.528	4.10664e-14	3.81715e-13
LINC00341	ENSG00000229645	LINC00341	79686	NA	NA	NA	NA	NA	85.5222	4.11751e-14	3.82526e-13
THBS1	ENSG00000137801	THBS1	7057	uc059hnp.1	NM_003246	P07996	PF00090	thrombospondin 1	85.4721	4.21226e-14	3.91126e-13
NFE2L1	ENSG00000082641	NFE2L1	4779	uc060gtl.1	NM_001330261	J9JIE5	PF03131	nuclear factor, erythroid 2 like 1	85.4211	4.31113e-14	4.00099e-13
CYB5R3	ENSG00000100243	CYB5R3	1727	uc011aps.3	NM_000398	P00387	PF00970	cytochrome b5 reductase 3	85.3847	4.38288e-14	4.06546e-13
ITGB8	ENSG00000105855	ITGB8	3696	uc011jyh.3	NM_002214	P26012	PF17205	integrin subunit beta 8	85.3817	4.38891e-14	4.06895e-13
MYBPC1	ENSG00000196091	MYBPC1	4604	uc058shc.1	NM_001254718	Q00872	PF07679	myosin binding protein C, slow type	85.366	4.42039e-14	4.09601e-13
SKI	ENSG00000157933	SKI	6497	uc001aja.5	NM_003036	P12755	PF08782	SKI proto-oncogene	85.3511	4.4503e-14	4.1216e-13
SLFN11	ENSG00000172716	SLFN11	91607	uc002hjg.5	NM_001104587	Q7Z7L1	PF09848	schlafen family member 11	85.3299	4.49331e-14	4.15928e-13
SESN3	ENSG00000149212	SESN3	143686	uc001pfj.6	NM_001271594	P58005	PF04636	sestrin 3	85.3116	4.53091e-14	4.19191e-13
SYNE4	ENSG00000181392	SYNE4	163183	uc060xld.1	NM_001039876	Q8N205	PF10541	spectrin repeat containing nuclear envelope family member 4	85.3034	4.54783e-14	4.20539e-13
SKIL	ENSG00000136603	SKIL	6498	uc062pwx.1	NM_001145097	P12757	PF02437	SKI like proto-oncogene	85.2926	4.57017e-14	4.22386e-13
CTLA4	ENSG00000163599	CTLA4	1493	uc002val.3	NM_001037631	P16410	PF07686	cytotoxic T-lymphocyte associated protein 4	85.1484	4.87945e-14	4.50738e-13
TSPAN18	ENSG00000157570	TSPAN18	90139	uc058arh.1	NM_001031730	Q96SJ8	PF00335	tetraspanin 18	85.1127	4.95933e-14	4.57881e-13
CPM	ENSG00000135678	CPM	1368	uc058qsm.1	NM_001005502	P14384	PF00246	carboxypeptidase M	85.108	4.96991e-14	4.58621e-13
ANKRD65	ENSG00000235098	ANKRD65	441869	uc001afp.3	NM_001145210	E5RJM6	PF12796	ankyrin repeat domain 65	85.1004	4.98705e-14	4.59965e-13
MYH10	ENSG00000133026	MYH10	4628	uc002glm.4	NM_001256012	G1UI33	PF00063	myosin heavy chain 10	85.0979	4.99281e-14	4.60259e-13
ILDR2	ENSG00000143195	ILDR2	387597	uc001gdx.3	NM_199351	Q71H61	PF05624	immunoglobulin like domain containing receptor 2	85.0941	5.00128e-14	4.60803e-13
CR1	ENSG00000203710	CR1	1378	uc057ozn.1	NM_000573	P17927	PF00084	complement C3b/C4b receptor 1 (Knops blood group)	85.0814	5.03027e-14	4.63235e-13
TLK1	ENSG00000198586	TLK1	9874	uc002ugr.2	NM_001136554	Q9UKI8	PF00069	tousled like kinase 1	85.0724	5.05096e-14	4.64901e-13
SDE2	ENSG00000143751	SDE2	163859	uc001hpu.5	NM_152608	Q6IQ49	PF13019	SDE2 telomere maintenance homolog	85.0705	5.05529e-14	4.6506e-13
TNPO1	ENSG00000083312	TNPO1	3842	uc063elk.1	NM_002270	A0A024RAM0	PF03810	transportin 1	85.0402	5.1252e-14	4.7125e-13
SGCB	ENSG00000163069	SGCB	6443	uc003gzj.3	NM_000232	Q16585	PF04790	sarcoglycan beta	85.0125	5.19014e-14	4.76976e-13
CCDC71L	ENSG00000253276	CCDC71L	168455	uc003vdt.4	NM_175884	Q8N9Z2	PF15374	coiled-coil domain containing 71 like	84.9574	5.32165e-14	4.88811e-13
TMX4	ENSG00000125827	TMX4	56255	uc061vhr.1	NM_021156	Q9H1E5	PF00085	thioredoxin related transmembrane protein 4	84.9431	5.35637e-14	4.91748e-13
SEC11A	ENSG00000140612	SEC11A	23478	uc031qtj.2	NM_001271918	P67812	PF00717	SEC11 homolog A, signal peptidase complex subunit	84.9373	5.37047e-14	4.92789e-13
F3	ENSG00000117525	F3	2152	uc001dqr.4	NM_001178096	P13726	PF01108	coagulation factor III, tissue factor	84.8986	5.46579e-14	5.01278e-13
FGD5	ENSG00000154783	FGD5	152273	uc003bzc.4	NM_001320276	B7ZM68	PF00169	FYVE, RhoGEF and PH domain containing 5	84.8629	5.55509e-14	5.09207e-13
TPD52L1	ENSG00000111907	TPD52L1	7164	uc063rcl.1	NM_001003395	Q15730	PF04201	tumor protein D52 like 1	84.857	5.56994e-14	5.10307e-13
CHD8	ENSG00000100888	CHD8	57680	uc058zbu.1	NM_001170629	Q9HCK8	PF07533	chromodomain helicase DNA binding protein 8	84.824	5.65394e-14	5.17738e-13
C2CD4B	ENSG00000205502	C2CD4B	388125	uc002ahg.3	NM_001007595	A6NLJ0	NA	C2 calcium dependent domain containing 4B	84.803	5.70804e-14	5.22424e-13
GPR124	ENSG00000020181	GPR124	25960	uc064lye.1	NM_032777	Q6YN44	PF01825	adhesion G protein-coupled receptor A2	84.7965	5.72508e-14	5.23716e-13
HECW2	ENSG00000138411	HECW2	57520	uc061qwq.1	NM_001304840	A0A2C9F2N4	PF00397	HECT, C2 and WW domain containing E3 ubiquitin protein ligase 2	84.782	5.7627e-14	5.26888e-13
UBE2Q2P1	ENSG00000189136	UBE2Q2P1	388165	NA	NM_207382	NA	NA	ubiquitin conjugating enzyme E2 Q2 pseudogene 1	84.7602	5.82001e-14	5.31856e-13
COL5A1	ENSG00000130635	COL5A1	1289	uc064wxi.1	NM_000093	A0A024R8E5	PF01391	collagen type V alpha 1 chain	84.7064	5.96417e-14	5.44751e-13
RHOG	ENSG00000177105	RHOG	391	uc001lyu.2	NM_001665	P84095	PF00071	ras homolog family member G	84.6658	6.07486e-14	5.54579e-13
ZNFX1	ENSG00000124201	ZNFX1	57169	uc061xqb.1	NM_021035	Q9P2E3	NA	zinc finger NFX1-type containing 1	84.5842	6.3042e-14	5.75222e-13
MERTK	ENSG00000153208	MERTK	10461	uc061myt.1	NM_006343	Q12866	PF07714	MER proto-oncogene, tyrosine kinase	84.571	6.34194e-14	5.78096e-13
RBBP8	ENSG00000101773	RBBP8	5932	uc060nwa.1	NM_002894	A0A024RC34	PF08573	RB binding protein 8, endonuclease	84.571	6.34216e-14	5.78096e-13
NCOA7	ENSG00000111912	NCOA7	135112	uc003qae.5	NM_001122842	B3KXK4	PF01476	nuclear receptor coactivator 7	84.5253	6.47489e-14	5.89894e-13
HSPA12B	ENSG00000132622	HSPA12B	116835	uc002wjd.4	NM_001197327	B7ZLP2	NA	heat shock protein family A (Hsp70) member 12B	84.517	6.49955e-14	5.91839e-13
CTTN	ENSG00000085733	CTTN	2017	uc001opw.5	NM_001184740	Q14247	PF14604	cortactin	84.4906	6.57786e-14	5.98665e-13
TNN	ENSG00000120332	TNN	63923	uc001gkl.1	NM_022093	B3KXB6	PF00041	tenascin N	84.4703	6.63877e-14	6.03902e-13
DOCK10	ENSG00000135905	DOCK10	55619	uc061tdo.1	NM_001290263	Q96BY6	PF00169	dedicator of cytokinesis 10	84.3883	6.89039e-14	6.26472e-13
ATP2B4	ENSG00000058668	ATP2B4	493	uc001gzw.4	NM_001001396	P23634	PF12424	ATPase plasma membrane Ca2+ transporting 4	84.3781	6.92229e-14	6.29053e-13
LOC100505812	NA	NA	NA	NA	NA	NA	NA	NA	84.3697	6.94861e-14	6.31124e-13
NCKAP1L	ENSG00000123338	NCKAP1L	3071	uc001sgc.5	NM_001184976	P55160	PF09735	NCK associated protein 1 like	84.363	6.96976e-14	6.32724e-13
PSTPIP2	ENSG00000152229	PSTPIP2	9050	uc002lbq.5	NM_024430	A0A0S2Z4R2	PF00611	proline-serine-threonine phosphatase interacting protein 2	84.3542	6.9977e-14	6.34938e-13
GUSBP9	ENSG00000215630	GUSBP9	NA	NA	NA	NA	NA	NA	84.3158	7.12086e-14	6.45786e-13
ABHD17B	ENSG00000107362	ABHD17B	51104	uc004aim.2	NM_001025780	Q5VST6	PF12146	abhydrolase domain containing 17B	84.3115	7.13479e-14	6.46721e-13
KL	ENSG00000133116	KL	9365	uc058whb.1	NM_004795	Q9UEF7	PF00232	klotho	84.309	7.14265e-14	6.47106e-13
HINT3	ENSG00000111911	HINT3	135114	uc003qal.5	NM_138571	Q9NQE9	NA	histidine triad nucleotide binding protein 3	84.2624	7.29556e-14	6.60624e-13
TXNRD1	ENSG00000198431	TXNRD1	7296	uc021rcx.3	NM_001093771	Q16881	PF07992	thioredoxin reductase 1	84.18	7.5732e-14	6.85419e-13
PSEN2	ENSG00000143801	PSEN2	5664	uc057pyz.1	NM_000447	P49810	PF01080	presenilin 2	84.1317	7.74097e-14	7.00249e-13
C11orf52	ENSG00000149300	C11orf52	91894	uc058hgo.1	NM_080659	Q96A22	PF15147	chromosome 11 open reading frame 52	84.1255	7.7629e-14	7.01878e-13
RPL5	ENSG00000122406	RPL5	6125	uc001doz.4	NM_000969	A2RUM7	PF17144	ribosomal protein L5	84.0447	8.05275e-14	7.27716e-13
LINC01002	ENSG00000206082	LINC01002	NA	NA	NA	NA	NA	NA	83.9979	8.22528e-14	7.42932e-13
OSBPL8	ENSG00000091039	OSBPL8	114882	uc001syg.2	NM_001003712	Q5HYM3	PF00169	oxysterol binding protein like 8	83.9908	8.25186e-14	7.44957e-13
NUDT12	ENSG00000112874	NUDT12	83594	uc063fuz.1	NM_001300741	B4E1W3	PF09296	nudix hydrolase 12	83.9759	8.30809e-14	7.49655e-13
ESYT2	ENSG00000117868	ESYT2	57488	uc003wob.2	NM_020728	A0FGR8	PF00168	extended synaptotagmin 2	83.901	8.59518e-14	7.75169e-13
NFKBIA	ENSG00000100906	NFKBIA	4792	uc059ave.1	NM_020529	P25963	PF12796	NFKB inhibitor alpha	83.8995	8.60087e-14	7.75292e-13
PARD3	ENSG00000148498	PARD3	56288	uc057srp.1	NM_001184785	Q8TEW0	PF00595	par-3 family cell polarity regulator	83.8969	8.61118e-14	7.7583e-13
ADRA2C	ENSG00000184160	ADRA2C	152	uc003ghm.4	NM_000683	P18825	PF00001	adrenoceptor alpha 2C	83.847	8.80822e-14	7.93183e-13
ANKRD33B	ENSG00000164236	ANKRD33B	651746	uc063cix.1	NM_001164440	A6NCL7	PF12796	ankyrin repeat domain 33B	83.8287	8.88155e-14	7.99385e-13
EPS15	ENSG00000085832	EPS15	2060	uc009vyz.2	NM_001159969	B7Z240	PF12763	epidermal growth factor receptor pathway substrate 15	83.8061	8.97282e-14	8.07193e-13
RHBG	ENSG00000132677	RHBG	57127	uc057lyu.1	NM_001256395	Q9H310	PF00909	Rh family B glycoprotein (gene/pseudogene)	83.7806	9.07736e-14	8.16187e-13
ULBP2	ENSG00000131015	ULBP2	80328	uc003qno.4	NM_025217	Q9BZM5	PF00129	UL16 binding protein 2	83.6988	9.42047e-14	8.46612e-13
SSR2	ENSG00000163479	SSR2	6746	uc001fmx.4	NM_003145	P43308	NA	signal sequence receptor subunit 2	83.6967	9.42945e-14	8.46994e-13
ENG	ENSG00000106991	ENG	2022	uc064vyf.1	NM_000118	P17813	PF00100	endoglin	83.6837	9.48487e-14	8.51544e-13
DGCR6	ENSG00000183628	DGCR6	8214	uc032quk.2	NM_005675	Q14129	PF07324	DiGeorge syndrome critical region gene 6	83.6607	9.58449e-14	8.60057e-13
STAP2	ENSG00000178078	STAP2	55620	uc060rvs.1	NM_001013841	Q9UGK3	NA	signal transducing adaptor family member 2	83.6163	9.77947e-14	8.77113e-13
ARHGEF1	ENSG00000076928	ARHGEF1	100505585	uc002orx.4	NM_004706	A0A024R0R1	PF09128	Rho guanine nucleotide exchange factor 1	83.6021	9.84263e-14	8.82336e-13
USP2	ENSG00000036672	USP2	9099	uc001pwn.5	NM_001243759	O75604	PF00443	ubiquitin specific peptidase 2	83.5816	9.9344e-14	8.90116e-13
SLC26A4	ENSG00000091137	SLC26A4	5172	uc003vep.4	NM_000441	O43511	PF00916	solute carrier family 26 member 4	83.5774	9.95357e-14	8.91388e-13
MS4A7	ENSG00000166927	MS4A7	58475	uc001npf.4	NM_021201	A0A024R556	PF04103	membrane spanning 4-domains A7	83.5592	1.00358e-13	8.98303e-13
[truncated: 8,280 more rows]
